# Supplementary material for: Genomic and transcriptomic analysis of sacred fig (Ficus religiosa)
Source: BMC Genomics. 2023 Apr 12;24:197. doi: 10.1186/s12864-023-09270-z (PMC10100241; doi:10.1186/s12864-023-09270-z)
Supplement: Supplementary file 5 — Additional file 5: Text File S1.1. The statistics of IlluminaMGI reads mapped to Peepal hybrid whole genome [file 12864_2023_9270_MOESM5_ESM.txt]

- The statistics of Illumina reads mapped to Peepal hybrid whole genome

281217169 + 0 in total (QC-passed reads + QC-failed reads)
266593648 + 0 primary
0 + 0 secondary
14623521 + 0 supplementary
0 + 0 duplicates
0 + 0 primary duplicates
279840572 + 0 mapped (99.51% : N/A)
265217051 + 0 primary mapped (99.48% : N/A)
266593648 + 0 paired in sequencing
133296824 + 0 read1
133296824 + 0 read2
146303940 + 0 properly paired (54.88% : N/A)
264362740 + 0 with itself and mate mapped
854311 + 0 singletons (0.32% : N/A)
105379514 + 0 with mate mapped to a different chr
80340131 + 0 with mate mapped to a different chr (mapQ>=5)

- The statistics of MGI reads mapped to Peepal hybrid whole genome

647258709 + 0 in total (QC-passed reads + QC-failed reads)
645008220 + 0 primary
0 + 0 secondary
2250489 + 0 supplementary
0 + 0 duplicates
0 + 0 primary duplicates
642546929 + 0 mapped (99.27% : N/A)
640296440 + 0 primary mapped (99.27% : N/A)
645008220 + 0 paired in sequencing
322504110 + 0 read1
322504110 + 0 read2
498335748 + 0 properly paired (77.26% : N/A)
639033956 + 0 with itself and mate mapped
1262484 + 0 singletons (0.20% : N/A)
135314868 + 0 with mate mapped to a different chr
100064168 + 0 with mate mapped to a different chr (mapQ>=5)
