# Supplementary material for: Genomic and transcriptomic analysis of sacred fig (Ficus religiosa)
Source: BMC Genomics. 2023 Apr 12;24:197. doi: 10.1186/s12864-023-09270-z (PMC10100241; doi:10.1186/s12864-023-09270-z)
Supplement: Supplementary file 7 — Additional file 7: Text File S1.2. The statistics of transcriptome reads mapped to Peepal hybrid whole genome [file 12864_2023_9270_MOESM7_ESM.txt]

The statistics of transcriptome reads mapped to Peepal hybrid whole genome

127288304 + 0 in total (QC-passed reads + QC-failed reads)
0 + 0 secondary
15818156 + 0 supplementary
0 + 0 duplicates
126599752 + 0 mapped (99.46% : N/A)
111470148 + 0 paired in sequencing
55735074 + 0 read1
55735074 + 0 read2
98367496 + 0 properly paired (88.25% : N/A)
110544540 + 0 with itself and mate mapped
237056 + 0 singletons (0.21% : N/A)
5078802 + 0 with mate mapped to a different chr
4371548 + 0 with mate mapped to a different chr (mapQ>=5)
