# Supplementary material for: Genomic and transcriptomic analysis of sacred fig (Ficus religiosa)
Source: BMC Genomics. 2023 Apr 12;24:197. doi: 10.1186/s12864-023-09270-z (PMC10100241; doi:10.1186/s12864-023-09270-z)
Supplement: Supplementary file 8 — Additional file 8: Text File S2.1. Annotated gene sequence of F. religiosa [file 12864_2023_9270_MOESM8_ESM.txt]

>FRLM_014439-RD transcript Name:"Similar to MFSD5 Molybdate-anion transporter (Homo sapiens OX=9606)" offset:64 AED:0.22 eAED:0.22 QI:64|1|1|1|0|0|6|373|333
GACCTATTGCATTACTTACATACTGAGCTGCATCACGAAGCATTCTCCTCAGTACAAAAT
TTTGATGATTGGTCGTGTTTTGGGAGGTATCGCCACTTCTCTCCTGTTTTCAGCATTCGA
GTCATGGCTTGTTGCAGAGCACAACAAGAGAGGTTTTGAACAACAATGGCTATCAATAAC
ATTCTCAAAGGCAATATTTCTTGGCAATGGCCTTGTTGCTATTGTAGCTGGTTTGTTTGG
GAATCTACTCGTTGATACACTGGCTCTTGGACCTGTAGCACCCTTTGATGCTGCTTCATG
CTTTCTTGCGATTGGCATGGCAATCATATTTTCGTCGTGGACGGAAAACTATGGAGATCC
TTCTGAGAACAAGGACTTGCTTACCCAATTCAGGAGTGCTGCTGTGGCCATTGCTTCTGA
TGAGAAGATTGCATTACTTGGTGCCATACAGTCCTTGTTTGAGGGTTCAATGTATACATT
TGTGTTCCTCTGGACTCCCGCTTTAAGCCCAAACGGGGAGGATATTCCACATGGATTTAT
CTTTGCAACTTTCATGTTGGCTTCAATGTTGGGAAGCTCTCTTGCATCTCGGTTGATGAC
TCAGACATCACCCAGAGTAGAAAGCTACATGCAGATTGTTTTTGCCATTTCCTCGGCTTC
TCTACTGCTACCCATTTTGACCAATTTCTTGGTAACACCGTCCAATGTGAGAGGTGGGAG
CATCACATTTGCAGGATGTATTCAGCTTCTTGGCTTCTGTGCCTTTGAGGCTTGTGTAGG
AATATTCTGGCCATCCATTATGAAGATGAGGTCCCAATACATTCCCGAGGAGGCTAGAAG
CACCATCATGAACTTCTTCCGCATTCCTCTCAATATCTTTGTGTGCATCGTGCTGTACAA
TGTTGATGCATTCCCGATCACTTTTATGTTCGGCATGTGCTCGATCTTCCTCCTAGTGGC
ATCTTTCTTGCAGAGGAGGCTCTTCGTGATTGCAGACAAGTCAAAAACTGAAGATCGCAC
GGCAATGAAGGAAAGGGACACCGAGGCGGAACCTTTGAACATTTAATTCACGATTAGCCG
ACAGACCGCCAGATTTTTTGAGACAATGGCAGTAACCGCCATTGAATACGTTCAATATAC
TACCGTGATTCCTGTTAGTCGAGGGTGTATTCAATTTGACAGTGCAAACAAACTTGTAAG
AAAAAACAGTGGTCTGCCCAGCAAAAGCAGAAGGATCAGTTAGAACTTGTGTAATTGATT
TTGGCTGTCAAATCAGTCCCTGTAGCTATTAGTTTTCAGTTCACGTTTCAGCAATTAAAC
GTTGGGGTTGAAATATCCACTCCTGTATGCCAATATTATTCTTTTCTACATTTAATAGCT
TCTACATTTTTCTTCATTAAGATGCAAGTGAATCTGCACCATGTCATGATATGGTAAAG
>FRLM_014439-RE transcript Name:"Similar to MFSD5 Molybdate-anion transporter (Homo sapiens OX=9606)" offset:84 AED:0.27 eAED:0.27 QI:84|1|1|1|0|0|4|373|249
GAGGAAAAAAAAAAAAAAAAAAAGCCTCAAATGGATTGGCTGTTACTGTGCGTTCTCTCC
CCCTGACCTTCTGGAATTTTGTTTATGGTTTCCTTTGTTGCTCTTCCCTCCTCATTTGGT
GTCAACTTCCATATAATTCTTTTTATGGTGTTGGTCTTTCCTCGTTGTGTTGCTTTGTTT
GGTTCAGATGAGAAGATTGCATTACTTGGTGCCATACAGTCCTTGTTTGAGGGTTCAATG
TATACATTTGTGTTCCTCTGGACTCCCGCTTTAAGCCCAAACGGGGAGGATATTCCACAT
GGATTTATCTTTGCAACTTTCATGTTGGCTTCAATGTTGGGAAGCTCTCTTGCATCTCGG
TTGATGACTCAGACATCACCCAGAGTAGAAAGCTACATGCAGATTGTTTTTGCCATTTCC
TCGGCTTCTCTACTGCTACCCATTTTGACCAATTTCTTGGTAACACCGTCCAATGTGAGA
GGTGGGAGCATCACATTTGCAGGATGTATTCAGCTTCTTGGCTTCTGTGCCTTTGAGGCT
TGTGTAGGAATATTCTGGCCATCCATTATGAAGATGAGGTCCCAATACATTCCCGAGGAG
GCTAGAAGCACCATCATGAACTTCTTCCGCATTCCTCTCAATATCTTTGTGTGCATCGTG
CTGTACAATGTTGATGCATTCCCGATCACTTTTATGTTCGGCATGTGCTCGATCTTCCTC
CTAGTGGCATCTTTCTTGCAGAGGAGGCTCTTCGTGATTGCAGACAAGTCAAAAACTGAA
GATCGCACGGCAATGAAGGAAAGGGACACCGAGGCGGAACCTTTGAACATTTAATTCACG
ATTAGCCGACAGACCGCCAGATTTTTTGAGACAATGGCAGTAACCGCCATTGAATACGTT
CAATATACTACCGTGATTCCTGTTAGTCGAGGGTGTATTCAATTTGACAGTGCAAACAAA
CTTGTAAGAAAAAACAGTGGTCTGCCCAGCAAAAGCAGAAGGATCAGTTAGAACTTGTGT
AATTGATTTTGGCTGTCAAATCAGTCCCTGTAGCTATTAGTTTTCAGTTCACGTTTCAGC
AATTAAACGTTGGGGTTGAAATATCCACTCCTGTATGCCAATATTATTCTTTTCTACATT
TAATAGCTTCTACATTTTTCTTCATTAAGATGCAAGTGAATCTGCACCATGTCATGATAT
GGTAAAG
>FRLM_014439-RC transcript Name:"Similar to mfsd5 Molybdate-anion transporter (Takifugu rubripes OX=31033)" offset:64 AED:0.35 eAED:0.35 QI:64|1|1|1|0|0|3|48|228
GACCTATTGCATTACTTACATACTGAGCTGCATCACGAAGCATTCTCCTCAGTACAAAAT
TTTGATGATTGGTCGTGTTTTGGGAGGTATCGCCACTTCTCTCCTGTTTTCAGCATTCGA
GTCATGGCTTGTTGCAGAGCACAACAAGAGAGGTTTTGAACAACAATGGCTATCAATAAC
ATTCTCAAAGGCAATATTTCTTGGCAATGGCCTTGTTGCTATTGTAGCTGGTTTGTTTGG
GAATCTACTCGTTGATACACTGGCTCTTGGACCTGTAGCACCCTTTGATGCTGCTTCATG
CTTTCTTGCGATTGGCATGGCAATCATATTTTCGTCGTGGACGGAAAACTATGGAGATCC
TTCTGAGAACAAGGACTTGCTTACCCAATTCAGGAGTGCTGCTGTGGCCATTGCTTCTGA
TGAGAAGATTGCATTACTTGGTGCCATACAGTCCTTGTTTGAGGGTTCAATGTATACATT
TGTGTTCCTCTGGACTCCCGCTTTAAGCCCAAACGGGGAGGATATTCCACATGGATTTAT
CTTTGCAACTTTCATGTTGGCTTCAATGTTGGGAAGCTCTCTTGCATCTCGGTTGATGAC
TCAGACATCACCCAGAGTAGAAAGCTACATGCAGATTGTTTTTGCCATTTCCTCGGCTTC
TCTACTGCTACCCATTTTGACCAATGTATGTCATTGTTCCAATGTATCATTCTCTTCCTT
GGACATTCTTTATTCTAGTCGTGTTCTCTAACTTGGATGCTTTTGAGCAGTTCTTGGTAA
CACCGTCCAATGTGAGAGG
>FRLM_014439-RA transcript Name:"Similar to Mfsd5 Molybdate-anion transporter (Mus musculus OX=10090)" offset:251 AED:0.39 eAED:0.39 QI:251|1|1|1|0|0|3|0|114
AATCAATCCATCCTGGACTCTCGAGACAGGCAAAAGTCAAAGATACAATCAAACCAAACG
GAATTGAGATTGTACACGATGTGTTGCGTGGCAGAGGATCAAAATTCCCTTCTTCTTCTA
CCTTGGCTTTCACTATATATAAGCATGACACATACCTATGCAAGTATCTGAGAAATCTAT
AACTTGCCTGAAAACTCTACACTTTCGCCTCTCTGCTCTCTGTTTCTCTCTCTAGAGCTC
CGTTTGCGAAAATGGAGATATTTTACTACCTGGTTTTCGGTGGATTGGGGGCGGTAGTGG
CGGTAATGGAGCTGAGCAAGAACAACAAGGACCGAATCAACACCACTCCGGCTTTCAATT
CCTTCAAGAACAATTACCTCCTCGTCTACTCTCTCATGATGGCGGGAGACTGGTTGCAGG
GTCCATATGTTTACTATCTTTACAGTACGTATGGGTTTGGGAAAGGTCAGATTGGACAGC
TCTTTATTGCTGGTTTTGGCTCCTCCATGCTGTTTGGGACAATCGTAGGATCTCTAGCAG
ACAAACAGGGTCGAAGGAGGGCATGTGTGACCTATTGCATTACTTACATACTG
>FRLM_014439-RB transcript Name:"Similar to mfsd5 Molybdate-anion transporter (Takifugu rubripes OX=31033)" offset:64 AED:0.38 eAED:0.38 QI:64|1|1|1|0|0|2|159|128
GACCTATTGCATTACTTACATACTGAGCTGCATCACGAAGCATTCTCCTCAGTACAAAAT
TTTGATGATTGGTCGTGTTTTGGGAGGTATCGCCACTTCTCTCCTGTTTTCAGCATTCGA
GTCATGGCTTGTTGCAGAGCACAACAAGAGAGGTTTTGAACAACAATGGCTATCAATAAC
ATTCTCAAAGGCAATATTTCTTGGCAATGGCCTTGTTGCTATTGTAGCTGGTTTGTTTGG
GAATCTACTCGTTGATACACTGGCTCTTGGACCTGTAGCACCCTTTGATGCTGCTTCATG
CTTTCTTGCGATTGGCATGGCAATCATATTTTCGTCGTGGACGGAAAACTATGGAGATCC
TTCTGAGAACAAGGACTTGCTTACCCAATTCAGGAGTGCTGCTGTGGCCATTGCTTCTGG
TAGAGTCTCGAACTTTTGTCCTTTATTTTAACTTTGCCTTCTTTTGCCCAACATGCTACT
ATTTTTTCATTTTATTTGTTGAAATGGTGAATACTTGACCATAGACTGAACTTTGGAGGA
AAAAAAAAAAAAAAAAAAGCCTCAAATGGATTGGCTGTTACTGTGCGTTCTCTCCCCCTG
ACCTTCTGGA
>FRLM_016917-RA transcript Name:"Similar to LAC9 Laccase-9 (Arabidopsis thaliana OX=3702)" offset:0 AED:0.05 eAED:0.05 QI:0|0|0|1|0|0|3|0|406
TGGTGGAATGCTAGCGTGGCGGTCCTTGAGACTGAGGCATTGGCCTTAGGTGTAACTCCA
AATATTTCTGATGCTTACACTATCAATGGAAAAGTCGGTGATCTCTATAACTGCTCTCAA
TCTGATATGTACGAGATCGAGGTGGAAAAGAACCAGACCTACTTGTTAAGGATAATCAAC
GCTGCACTCATTAATCACCTGTTCTTCAAGCTCGCGAATCATACGTTTACAGTCGTCGCC
GTCGACGCCACATACACGAATCCGTACGTAACTGACGTTGTGGTCATCGACCCAGGCCAA
ACCGTTGATGTCCTCGTCAAAACCGACCAGCCGGTTGGCTCGTTCTACATGGCGGCTCAA
GCATACGTCAGTCTTCCTGATTCTGAGAGCTTTTCGTTTGACAACACAACCACTAGGGCC
ATATTCTCCTACAAGGGTGCCAATAGCTCAGAAACACCCGTGATGCCAACCCTACCTGAT
TTCTATGACAACACAACGGTTACCAACTTCCACACCAACTTAACGGGGCTCGTCAGTGGA
CCCCACTGGGTCCCTGTCCCACTCAACGTCGACGAACATATGTTTGTGACTGTTGGAGTC
AATGTCGAGACGTGTCCAGAGAACGCCACGTGTCGAGGCCCTCTGGAGCAACGGTTCTCT
GCGAGCATGAATAATGAATCATTCGTATTCCCCCAGAATGCGTCTATGTTGGAGGCATTC
TATTATGGAAATCGGACCGGAGTTTACACCACTGATTTCCCTGACAATCCTCCGTTGACA
TTTGACTACACGAACATGACCTATAGTTTCGACGAGTCGCTGATGTACGCGCCAAAATCG
ACGAAGGTGAAGCAGCTCAGGTTCAATGCGACGGTGGAGATGGTATGGCAGAACACGGCG
TTCTTATCAGTGTCAAGCCATCCGATTCACCTTCATGGTTTCAATTTTCACGTGTTGGCT
CAAGGCTTTGGTAATTACAACGCCACCAGCGACAGTACGAAATTCAATCTCGTTAATCCT
CAGATACGTAACACCATGGCTGTTCCAACTGGAGGATGGGCCGTATTAAGATTTCAAGCT
AATAATCCAGGGATATGGTTGGTACATTGTCATCTGGATGACCACATGACCGTCGGGATG
AGCATGGCGTTTGAGGTTGAGAGTGGACCCACTCCATCAACTACTTTGCCACCTCCACCG
TCCGATCTACCCAAGTGTTAA
>FRLM_017011-RA transcript Name:"Similar to MED20A Mediator of RNA polymerase II transcription subunit 20a (Arabidopsis thaliana OX=3702)" offset:161 AED:0.25 eAED:0.25 QI:161|1|1|1|0|0|5|169|222
AAAAAACCTTATTTATATGTCCGTTGCTAGTTGCAAACGACGCCATTTCCACACCTGGTC
TGCAACGCTCGCCACGGCTCTTGCCAAACCAAAACCTCACCTCACCACCGGCCGATTCTT
CAGCCTGAATCGCAGCAGCACTGTTCGTAATACCCAGAACAATGCCTATCAAATGGGTAT
TGCACTGGCAACCCAACCCCGGTACAACAGCGAGCAGCCAAATCGTCAACGAGGTGACTC
AGTGCGTTGAGAGCATGAACGGCGTCAAGGACGGCCGCTGGAAATCCACCCTCACCTTTT
ACAAGCCTATCGTACGAGATCAGAGTCAGCTTTCGGATTTCCCTCGCGATTTTCTCGGGA
TTTCGCTGCCGGAGCAACCCAGCAAGTACTTCTTCATCATCCGGGGACAGCGCTTGGTTC
TCGAGGCCGATTCCTCGATTCAGACGATTATGGAAAGACTGCAGTCCTACAAAGCCAGAG
TCTCGCTTACTTTTGAGGGTTTTCAATACCAACTTGGGGACTTCCAATTAAGGGTGGGGA
AAGTCTCTCCTACACATTCCGAGACCTTGAGAGGAATTGTAATGGAGGTGGAGTACCTCC
CCATCTCTTCAGTGGAAAAATCCAGGCAAATGATGGAAGAGTTCCTCGACATATTGCAAG
ATTCCGTGTCGAAAAGATCATTACCAGGTCACTTCTCTCATGCAGACTCGATGTTTGCCG
ATTATGGCCTTGGAGATCACTATACCTCACAGCATACGGCCGTCCAGTATGCTGTCGTCG
TAGCTCAAGTCATAGCATCAGTACAAGCCGGTCAAGGAGGTAGAAATTAGGAAGTGAATT
GTGTTGTAACTTTCTTGTATGACAGTTTTATTTTTCTCTATAGTAAATATATGACATTTT
TTTGCTTGCATTCAAAATTCCAACCATATTGTTTTGTATTGCTTCTCTGGAAACATTTCC
CTAAGTTCCCCAAAGTTTTGGAGGGGAAACTATGCGTTT
>FRLM_022329-RA transcript Name:"Similar to ERF13 Ethylene-responsive transcription factor 13 (Arabidopsis thaliana OX=3702)" offset:0 AED:0.14 eAED:0.14 QI:0|0|0|1|0|0|2|0|156
ATGGTCGTCTATGGCGCTATCCACGACGCAGCAAACTCCGGGTGGAGCCCCTCCGCTGAC
GGAGGCAACTCGCCAGCGCGTGGGAATGATGCCCTAGCAGTCAAGGCGCGTGTGGCAGAC
GCGCCGTCGCAGAAGGGGAGGAACTTGAACTTTAGAGGGGTGAGGAGGAGGCCGTGGGGG
AAGTTCGTAGCGGAGATTCGGGACCCGGAGAAGAACGGGAAGAGGATTTGGCTCGGGACT
TACGAGACGCCGGAGGACGCGGCATTGGCCTATGACCGGGCGGCTTTTGATATGCGGGGA
GCCAAGGCTAAGCTCAATTTCCCCCACCTCATTGGCTCGGAGGCTAGGGAGCCGGTTAGG
ATTACGCCGAAGCGCCGATCGCCGGAGCCTTCATCGTCATTGGAAAATTGCTCGCCGAAT
CCGGCCAAAAAGAGGCATGCATGTCGGAGTTGGTTCGCCGGACAGCACTGA
>FRLM_017457-RA transcript Name:"Similar to HST Shikimate O-hydroxycinnamoyltransferase (Arabidopsis thaliana OX=3702)" offset:0 AED:0.08 eAED:0.08 QI:0|0|0|1|0|0|3|0|287
ATGTTCTTGGTTTCATGGGCGGACATGGCTCACTCNNNNNNNNNNNNNNNNNNNNNNNNN
NNNTTCCGCCGCTCTCTCCTCAACCCCCGCCACCCGGGTCACATTCACCCATCCCTCGAC
GACATGTATGTCCCTGTCACCGCCTTGCCGCCTCCCAAAGACGCCTCTGCCACCGTGGCT
GAAGACCATCTCATCAGCCGCATTTACTACATCGAAGCAGAGCAGCTTGAGCGGCTTCAA
ACTCTATGCAATAAGTCGACTAAGCTCGAATCCTTCAGCGCATTTTTATGGAAGATAGTT
GCAGAATGTGCCGCCTCCAACGACGCGGACAAGGTCTGCAAAATGGGCATTGTGGTGGAT
GGACGTAGGAGAATTGCAGGGCGTATGATGGAGTCCTACTTCGGGAACGTCTTGTCGATT
CCGTTCGGCGGGAAGAAAATAGAGGAGCTGGTGGAGAAGCCGCTGAGCTGGGTGGCAGGA
GAAGTGCACGAGTTCTTGCAAGGCACGGCGACGAAGGAGCACTTCTTAGGGCTGATCGAT
TGGGTGGAAATGCGGCGGCCGGTGCAGGGGTTGGCGAGGATATACTGCCGAGGGAGCGAG
GACGGGCCATCATTTGTGGTGTCTTCGGGGCAGCAGTTTCCGGTGTCTAAGATTGATTTC
GGGTGGGGAAAGCCCATTTTCGGGTCCTATCACTTCCCGTGGGGAGGCGACGCCGGCTAC
GTCATGCCGATGCCTAGCCCGATAGGGAACGGAGACTGGGTGGTGTATATGCACATGCCG
AAGAAGCAACTGGAAATCATAGAGACCGAGGCTTCTAATGTTTTTAGGCCCTTCACATTC
AACTGTCTTAATGTTAGGAAGTAA
>FRLM_024405-RA transcript Name:"Protein of unknown function" offset:0 AED:0.00 eAED:0.00 QI:0|1|0.5|1|0|0|2|95|42
ACTTCCCAAGCCGGGCTCGTCACCTACTTACTTGACTTAAACTTGCGGAAAATTTGGGAG
AAATTTTTTTTTTTTAAACTTTATTTTAAAACTTCCAACTTGAAAACTTCATACTCAAAT
TCATACTGACTTATAGGTACTTACTTGAGTACCAAACTTTTAAACCCTTTTTAAAGGCCA
TCATAATCAAATTGTAGACCAAACCCGACTTAATGCGGATCGGT
>FRLM_000263-RA transcript Name:"Protein of unknown function" offset:0 AED:0.43 eAED:0.43 QI:0|1|0.5|1|0|0|2|213|84
AAAATTGGAGAGGGCAAACACGGTACCAAAAGGTGTCGTTTAGGAAAATGGGGAGTGTTT
AAAGCACATATAACGCACCATCTTCATGGAGTTGATAAGAGCTTGACTTTGACTTTGTTA
CTGTTTGTGGTCTTCGACGTTTTAGCAAATAAATCAACACTGGCTGCCCCGCCTCTGCCT
GCTTCCCGAGTCTTCACTTCACCAACCTCCTCGTACCAGCACACTTCATACATGCTTCTC
TCTTTTCCTTTCTAAGAGAAATTCTGTAAGCGTCTGCTGTGGAATTGGCGCACTTTGATG
GAGTTTCCCCTGGTTAGCGACACAGATAGACAATTATGGCGAGAATCATAAACGTACTGA
AAGGTATATGTTTCTGTTCGATGCAAAGGATTATAATGGGATAATATATATATATATATA
TTTTTTTTTTTATATAGTTGCGTTTGTACATAACGTATTCATGTCGAA
>FRLM_023923-RA transcript Name:"Protein of unknown function" offset:0 AED:0.21 eAED:0.21 QI:0|1|0|1|0|0|2|0|36
TATTATCAACAACTTAGGGTTTCACTAGGTTTTCTTGTTGTCGTTGGGCGGGTACAAATT
TCCTGTAAATTATTTGGACCTGTGCTGTATACTCTATTTAAAATAAAA
>FRLM_016882-RA transcript Name:"Similar to PCMP-E34 Pentatricopeptide repeat-containing protein At1g28690, mitochondrial (Arabidopsis thaliana OX=3702)" offset:67 AED:0.03 eAED:0.03 QI:67|1|1|1|0|0|2|159|527
AAAACTTGTAGACTTTGTCTAAAACAAACAGACAGACAGACAAACAAATAGTCTAAACAA
TGATCAAATGGTGAAAATGAAACATGGAAGACTAGCTACAATCAGGCCATCAATCTTTTC
ATCACCCATTAACCAAAAACCAGACCAAACTTTCCCTGCAATACATGACTATATTTCTCA
CCCAACTGCTGAAACTCTCTCCTCTTCTTTACAGCACTTCATTAACTCAGATAACCCTTC
CCATGGCCAAAAGATCCACACCCATGTTCTCAAATCTGGGTTTAAACCCAATACCAATGT
CTCCATCAAACTCCTTATATTGCACCTTAAATGCGGCTCTTTGAGGTACGCGCGTCAGGT
GTTTGATGAATTGCCTCAGAGAACACTCTCCGCTTATAATTACCTTATAGGCGGGTATCT
CAAACAAGGACAAGTGGGGGAATCACTTGGTCTGGTTAGTAGGCTGGTTTTTTCCGGGGA
AAAGCCTGACGGGTACACCTTCTCGATGATATTGAAAGCGTCTACTTGTGCTGGTTGTGT
TCGGTTGCCGTGTAGTTTAGGCAGAGTTGTGCATGCGCAGATAATGAAATCAGATGATGG
GACGGATGATGTGCTTTATACGGCACTTGTGGACTCTTATGTTAAGAATGGGAGGGTTGG
TTATGCGAGAAGAGTGTTTGATATGATGTTAGATAGAAGTGTCGTGTGTTCCACTTCGAT
GATTACGGGCTACATGAACCAATGCTCCTTTGAGGATGCTGAGGAAATATTTAGGAAGAC
GGTTGAGAAAGATATAGTGGCATTCAACGCAATGATTGAAGGTTATAGCAAATCGGTCGA
ACATGCTTCGAAATCACTTGACATTTACATTGACATGCAATGTTTGAATTTCCGGCCTAA
CATTTCCACATTTGCTAGTGTTATTGGGGCGTGTTCGTTGTTAACAGCGTTTGAAGTTGC
TCAGCAGGTCCAAGGTCAACTCATGAAGACCCCATTGTTCACAGACATTAAGATCGGAAG
CGCTCTAATAGACATGTACTCGAAATGCGGCAGAATTGAGGATGCACGTAAGATATTCGA
TGAAATGCCTGAAAAGAATGTGTTTTCATGGACTTCCATGATAGATGGTTATGGGAAGAA
TGGATATCCATATGAAGCACTAGAGCTCTTTAACATAATGCAAAAGAAATGCCATATTGA
ACCTAATTTTGTTACATTCCTTGGTGCTATTGCTGCTTGTGCACATGCCGGACTGGTCAA
TAAGGGCATGGAGATCTTCGAAAGCATGGAGAGGGACTACTCCCTAAAACCGAGGATGGA
GCATTATGCTTGTATAGTCGATCTTTTGGGGCGTGCAGGAAGTTTATCTCAAGCTTGGGA
GTTTGTGAAGGCAATGCCCGAGAAGCCTAATTCGGATGTGTGGGCTGCTCTTCTGAGCTC
ATGTAGACTGCATGGCAACTTAGATATGGCAAGTATAGCTGCCAATGAACTTTTTAAACT
GAATTCCAAAGATAGGCCAGGGGCTTTTATGGCGCTGTCCAATACTTTGGCGGCTGCCGG
GAAATGGGATAGAGTGAGTGAACTTAGGGATACAATGAAGGCAAGAGGGATATCTAAAGA
TACTGGAAGCAGTTGGGTTGCTGCTGATTAATGTAGTTGGTAAGATTATTCATTTATTTA
TTTATTTTTGGTTTTGCAGTGGAAATTTGTATAGCATCATAATTTTTAATTTTTTTTTTT
TGAGGTGAAATGATTTAATTATTTTGCTTCTACGTTCAACATTATTTACACAATAATCCT
CTTGTTTTTG
>FRLM_011310-RB transcript Name:"Protein of unknown function" offset:22 AED:0.09 eAED:0.09 QI:22|1|1|1|0|0|4|120|153
TTAGAGGAAAACAAGAAAATAAATGAGTGAGTTAGCCGAGGAGTTGATTACCATGAAGCA
GGTTAAGGACGACCATGGACTTGGCGGTGCGAAGATAGGACAGGCGGCTCCTCCCCCGCC
ACCACCTCCACCACTTCCCTGGTTTTGGGCTAGGAAGGCTGTTCCGGAGAGTGTTACAAA
GCAGGAAATCGCCAAGTTCTGGAGGCAGAAACATATCGAGGAAGAAGATCATCGTCTTGC
TGCTATCAAGGCTGCTGCACGCATTAGGGCGCGTAATCTCTCAGAAGAAGATTACAAGTA
CTATGAAGAGTACTTGAAGGATACGGAGAACGAGGCTGAAGAGAAGCAAACTGCTGCAAC
TTTTGACAGAAACAAGGTTGCAAATAGCAACGAAATTCGGGTTGGAAGAAAGGACTGGTG
GACAAAAAGCAAGTACGCATACCTGAACCAACCGGCAATCGAGTCGAAGAGTCCTCCTAA
ATGAAGAACCTCCACTTACATTCCTAACTGTATTTCTTTCGAGTATGCATTTGACACTGA
TAAACTTTTAGCTTCTATGGATAAGTTGAGGATTGGGCAGGCAGTAGATATACCAAAGTA
TGAC
>FRLM_011310-RA transcript Name:"Protein of unknown function" offset:22 AED:0.15 eAED:0.15 QI:22|1|1|1|0|0|2|66|140
TTAGAGGAAAACAAGAAAATAAATGAGTGAGTTAGCCGAGGAGTTGATTACCATGAAGCA
GGTTAAGGACGACCATGGACTTGGCGGTGCGAAGATAGGACAGGCGGCTCCTCCCCCGCC
ACCACCTCCACCACTTCCCTGGTTTTGGGCTAGGAAGGCTGTTCCGGAGAGTGTTACAAA
GCAGGAAATCGCCAAGTTCTGGAGGCAGAAACATATCGAGGAAGAAGATCATCGTCTTGC
TGCTATCAAGGCTGCTGCACGCATTAGGGCGCGTAATCTCTCAGAAGAAGATTACAAGTA
CTATGAAGAGTACTTGAAGGATACGGAGAACGAGGCTGAAGAGAAGCAAACTGCTGCAAC
TTTTGACAGAAACAAGGTTGCAAATAGCAACGAAATTCGGGTTGGAAGAAAGGACTGGTT
AGTTGATACTAATCTATCTATTTAGAGAACTCAAAAGAGATGTGATTCTTGCTTAAAACA
TCCGTGTTTGCTTTTTGGCTAAAAGGAAATC
>FRLM_011309-RA transcript Name:"Similar to SUFE1 SufE-like protein 1, chloroplastic/mitochondrial (Arabidopsis thaliana OX=3702)" offset:0 AED:0.07 eAED:0.08 QI:0|0|0|1|0|0|4|0|264
ATGGCCGCCGTCAACAACAATCCGCCATTATCGGTCTCCGCTACAGCTTCAAGCCCTGCC
TCCTTGCCATCCGTTGAAGAAGAGCTCCCTCCGAAGCTCCTAGAAATCGTACGGCTATTC
CAGTCCGTACAGGAGCCGAAAGCCAANTACGAGCAGCTCCTGTTCTACGGCAAGAATCTG
AAGCCCCTCGACGAGGTTTACAAGACGAGGAAGAACAAGGTCGATGGTTGCGTGTCGCAG
GTCTGGGTTAGGGCTTACCTTGACTCGGAGCGGAACGTGGTTTTTGAAGCCGATTCCGAC
TCGGTCCTCACCAAGGGACTCGCGGCCTTGCTCGTTAACGGCTTGTCCGGGCGGCCGGTG
GAGGAGGTGGTCAGGATTTCTCCAGAGTTCGTTGTTTTGTTAGGGCTCCAGCAGAGCTTG
ACGCCGTCGAGGAACAATGGATTCTTGAATATGTTGAAGCTGATGCAGAGGAAGGCGCTT
GAGTTGCTTGCAGAGGCCGAAAAGGGCTCGGATGGTTCGAATTCGGAGGCGAAAAGTGGC
GATAAAGTCAAAAGTTCCGGTTTTGGAGAGAAATTCAATGGCTGGGAGGGTCGCTTGGAG
ACGGAAAAGAGTGCAAGGAGCGAAATTGGGGCGAATTCGNNNNNNNNNTCGGGATCGGGA
TCGGGTTCGGGTTTGTTGGGGAGGAGGGGGATGAGGATTAAGGAGAAATTGGAGAAGGAA
CTGAGTCCGGTGGAGTTGGAAGTGGAGGATATATCATACCAGCACGCCGGGCACGCCGGG
GTGAGAGGCAAT
>FRLM_019374-RA transcript Name:"Similar to TUBA5 Tubulin alpha-5 chain (Arabidopsis thaliana OX=3702)" offset:735 AED:0.01 eAED:0.01 QI:735|1|1|1|0|0|4|352|182
TAGTGCCTAACGGAATGTCATGCAATTTTTTTTAATAATTTCTGCAGTGATACTTCGGTA
GGCATTGCACACGATGCCTTCAACACTTTCTTCAGCGAGACAGGCTCGGGCAAGCATGTG
CCTAGGGCCATATTTGTCGATTTGGAACCTACTGTCATCGATGAGGTCAGAACCGGCGGC
TACCGCCAACTCTTCCACCCTGAGCAGCTCATTTCTGGCAAGGAAGATGCTGCTAACAAT
TTCGCGAGGGGGCACTACACAGTTGGAAAGGAAATCGTCGATCTTTGCCTTGATCGAGTG
AGGAAATTGGCTGATAACTGCACTGGACTGCAAGGGTTTTTGGTGTTCAGTGCTGTTGGT
GGTGGGACCGGTTCAGGTTTGGGGTCGTTGCTACTAGAACGCTTGTCGGTGGATTACGGG
AAGAAGTCAAAGCTTGGCTTCACCATCTACCCTTCTCCTCAGGTTTCAACGGCAGTGGTT
GAGCCTTACAACAGCGTTCTCTCCACACATTCCCTTCTTGAACACACTGATGTGGCTGTG
CTCTTAGACAATGAGGCTATTTATGACATCTGCAGGAGGTCCCTAGACATCGAGAGGCCA
ACTTATACCAACTTGAACCGTTTGATATCCCAAATTATATCATCCCTAACAACCTCGTTG
AGGTTTGACGGGGCAATTAATGTCGACATCACAGAGTTCCAGACAAACCTTGTACCATAT
CCCCGTATTCATTTCATGCTTTCATCGTATGCTCCTGTCATCTCGGCTGAGAAAGCATAC
CACGAGCAGCTTTCTGTCCCTGAGATCACAAATGCCGTGTTTGAACCTTCAAGCATGATG
GCAAAATGCGATCCCAGGCATGGGAAATACATGGCCTGCTGTTTGATGTACCGAGGAGAT
GTCGTTCCCAAAGATGTTAACGCTGCTGTTGGCACTATCAAGACAAAAAGGACTGTTCAG
TTTGTTGACTGGTGCCCAACTGGGTTCAAGTGTGGCATAAACTACCAGCCTCCAACGGTT
GTACCCGGCGGTGATCTCGCCAAGGTGCAGCGAGCGGTTTGCATGATCAGCAACAACACG
GCAGTGGCTGAGGTTTTCTCGCGCATCGACCACAAGTTTGATCTCATGTATGCGAAGAGG
GCATTCGTCCACTGGTACGTCGGTGAAGGCATGGAGGAAGGTGAGTTCTCAGAAGCTCGA
GAAGATCTTGCCGCCCTCGAGAAGGATTACGAGGAAGTTGGTGCTGAAGGTGTGGAAGAT
GAAGAGGAAGGGGAAGACTATTGACGATGTTCTGCAAGGACATTTATCTCGACATGAAGA
GTATATGAAAGATTTTCTCTTCTTCATCCTTTATTTCGCTTTTGTTACCGTTTGTATCGT
GCAATACAATCCATTTATCCTCGTTTTCGCCATGGAATTGTCAAAATTATGCCCTTGATT
GCACATTCTCGTTTTTTGGTATCAGTGACGTGATTCTTCAGAATCATGGGGTTGCACATA
AGTTTCTGTAATGGAATATTACTATTTGTTTCTTTTCCTGTTTTTTTTTTTTTTCAAATA
GGAATTTACATCTACTCGTTTTTGTCCTTTGTTACAGCAACTATTTGAATGAGATTCCTC
ATTTTTTGTCCCAAGA
>FRLM_016974-RA transcript Name:"Similar to SP1 E3 ubiquitin-protein ligase SP1 (Arabidopsis thaliana OX=3702)" offset:475 AED:0.26 eAED:0.26 QI:475|1|1|1|0|0|12|321|342
CTTGGCCAACAATTTCCAGGCGATTGGATTTGTGAAAGGGGTTTTACCTCGGCAACACGC
ACCGTAGCTGGGTGCAACTATCACGCTTCCCCCTCTATTCCACTCTTCGTATCTATTCTC
CATTTTCTTTCCCGAGAAACAAATAGGAAATTCCCCAACACACTATCACAATTCACAACA
ACATTACCCGTCCCATTTTCTTCTTCTTTTTCTCCTCCTCTCACTCTCACTATCCCCTCA
AATTTCAATCTTACCACTCTTCTTTACTGAAATCGTTTCAAATTGTTCACTTTTCTTTCC
TTCCTAAAATAAAAACACCATAGAATAGCTATAACATAATTCCGATTTTTCAAGCGAGCT
TTTTTTCTGAAATTCCATTGATGTACTTGCTTCGTACTTGATTTTGCATGTGATGTGGTG
TATCAGTCGAAGGATCGGAAATTAGGGTTTGGAAATTAGGTCGGTTCAGTTGAAGATGCT
CCCTTGGGGCGGACTAAGTTGTTGTTTGAGTGCAGCTGCTCTTTACCTTCTCGGCCGGAG
CAGTGGCAGGGATGCGGAGATTCTAAAATCGGTCACTCGGGTCAATCAGTTGAAAGAATT
GGCACAATTACTGGATGCTGAGTGTATTTTACCATTAGTTGTTGCCATTTCCGGGCGAGT
TGGCTCTGAAACTCCGATCAATTGCGAATTCAGTGGCTTACGAGGAGTTATTGTGGAGGA
AACGGCGGAGCAACATTTTTTAAAACACAATGACGCTGGGTCATGGATTCAGGATTCTGC
TTTGATGCTATCCATGAGCAAAGAAGTTCCGTGGTATCTGGATGATGGGACTGGCCGTGC
TTATGTGGTGGGAGCCCGAGGTGCTACAGGTTTTGTGTTGCCAGTAGCGAGTGAGGTGTT
TGAAGAGTCAGGGAGATCCCTTGTACGTGGGACATTAGATTATCTCCAAGGCCTCAAGAT
GCTTGGAGTTAAGCGAATTGAGCGGGTACTTCCAACTGGTACTTCTTTGACAATTGTCGG
TGAGGCCGCCAAAGATGATGTTGGAACTGTTAGAATTCAGCGACCTCATAAAGGGCCGTT
TTACATCTCTCCGAAAAGTATCGATCAGCTCATTACAAACCTAGGGAAATGGGCAAGGTG
GTACAAGTATGCATCTGTAGGTTTGACAGCCTTTGGTGTATATCTCATTGCTAAGCATGC
CATCCAATACATTATGGAAAGAAGGCGTCGTTGGGAATTGCAAAAGAAGGTTCTTGCTGC
AGCTGCTAGGAGATCTGGGAATGACGAGGAAGATGCAAATGATAAGACTGAAAGCGGATC
AGATGGTACTAAGAAAGACCGTCTAATGCCAGATTTATGCGTGATATGCCTTGAGCAGGA
GTACAATGCTGTTTTTGTCCAGTGCGGTCATATGTGCTGTTGTACAACTTGCTCCTCACA
ATTGACCAATTGTCCCCTTTGTCGGCGTCGAATTGAGCAGGTTGTGAAAACTTTCCGCCA
TTGAGGCTCGGATTTGTAGCTTGTAGAGAAGACCCCCTTAGATTTGGATCAGAAGACCTA
ATAGATTCTTCAAAAATGCCAATCGTCATTTTTCTTTTTTTCTTTTTCACATGGTGGCAA
ACTACCATTTGCCTAAAGTAGAATTAGGACCTAAATATTTGGAAAACATTGTGGCTTCCG
GATTGCTAAAGAGAAATTTTCTTCAGGATATTTGGAAGTTGTAAATGATTAATTATTTGG
GATCCTTGTGTCCTTGTAAATTGGTGTGGTTTTTTTTTTTTTTTTTTTTTTTTTTTTCCG
AATAAATCGGTGTGTTTTATTGAAA
>FRLM_016497-RA transcript Name:"Similar to BT1 BTB/POZ and TAZ domain-containing protein 1 (Arabidopsis thaliana OX=3702)" offset:517 AED:0.31 eAED:0.31 QI:517|1|0.66|1|0|0|3|0|146
CCTCTATTCCTCAAGGTAGGCCATTTTTTCGTTTAATCTCGGCCGTTGGCTTCATCGTCG
CCGACGATTAATCCGACGGTTGTTACCCGTTTTCTGGTCTGGTTGTAAATTAAAGAAAAA
AAAAATTCTTTACTTTGATTAAAAAATTCAATATTTAATGATTTATGCGAAGAATATTCA
AGAACCTTCCTAGAACCCAAACTCGCCTAGTTTAAAACCATATTCGGAGAAAACAAAGAG
GAAAAGTTGGATTTCGCTTTGAATTATGTTGTTTTTTAGGTTACGGTACTACTGGGGGAA
TATTTTGGAATGACGAAAATACCCCTCGTTCAGGTGCGCGGAGGAGCATCTGGAGAAATA
TGGAATCCACCTCCTGGCACTGTCCCACGTTTACCTGATTCCGCATCTGAAGCAGATCAG
CAGCAGGCACTTGGCTCAACGGCTGACGATCGACAACGTGGTCGACGTCCTTCAGCTCGC
CAGGCTCTGCGACGCACCGGATCTTTACCTCAAGTGCATGAAACTCGTAGCCAATAATTT
CAAGGCCGTGGAGAGCACCGAAGGGTGGAAATTCCTCCAAGACCACGACCCCTGGCTCGA
ACTCGATATCTTGCAGTTCATGGACGAGGCCGAAACGAGGAAGAAGAGGACGAGGAGGCA
CAGGGAGGCGCAGAGCCTGTATTTACAGCTGAGCGAGGCGATGGAGTGCTTGGAGCACAT
CTGCACGGAAGGGTGCACCGGCGTTGGGCCGTACGACATGGAGCCCGGGAAGAACAATGG
CCCATGCAGCAAGTTTGCCACGTGTCGGGGTGTCCAGATGTCGATTCGTCACTTCGCCAC
GTGCCAGAAGAGGGTCAACGGAGGGTGCTTACGATGCCGGCGGATGTGGCAGCTCCTGAG
GCTCCACTCGTCAATCTGCGAACAATCCGACTCTTGCAGAGTCCCTCTTTGCAGGTAA
>FRLM_005925-RA transcript Name:"Similar to HSL1 Receptor-like protein kinase HSL1 (Arabidopsis thaliana OX=3702)" offset:0 AED:0.42 eAED:0.42 QI:0|1|0.5|1|0|0|2|0|154
GATTGTGTTCCTCCAATCGTTCACAGGGATGTCAAGTCCAACAACATCTTGTTGGACGGG
GATTTCGGCGCAAGAGTGGCCGATTTCGGAGTTGCCAAGGTTGTTGATATGTCCGGGAAA
GGTCCTAAATCCATGTCTGTCATAGCTGGTTCTTGCGGCTACATTGCCCCAGAGTACGCG
TACACGCTACGAGTGAACGAGAAGAGCGACATATACAGCTTCGGCGTGGTGATACTCGAA
CTGGTGACGGGGAGACTTCCGATAGACCCGGAGTTCGGAGAGAAGGATTTGGTGAAGTGG
GTTTGCACGAGTTTGGACCAGAAAGGCGTTGATGACGTAATTGATCCGAAGCTCGAAGCA
TGTTATAGGGCAGAGATATGCAAAGTCCTAAACATAGGACTCGTCTGCACCAGCCCACTT
CCTATCAACCGTCCCTCCATGAGAAGGGTCGTCAAAATGCTG
>FRLM_015940-RA transcript Name:"Similar to At5g58800 Probable NAD(P)H dehydrogenase (quinone) FQR1-like 3 (Arabidopsis thaliana OX=3702)" offset:313 AED:0.17 eAED:0.17 QI:313|1|1|1|0|0|5|328|208
TACAAAGCTTGACGCTTGGGCAACATCAAAAAATGTCAATCTGTTTAGGGTTCTTGCAAT
TTTGCATGGCCACCGTCTTTCCTTAATTTATCCAAATTCCAAAGGAGACAATCCGATGTT
GAGCATTTTTCTATGCCTTTTCCTAGTTTTCCCTTTGCTTCCAAGTCTGATATTGTCGGA
ATTCTCTGCCCCTCCAAAAGTGAAAAGCTTTGTGGTTGTCATTCGTGGCTCTTAAAAGTG
ATCGACTGTATTGATGAGCATGCTTTTAAAATAGTGGAGAAGTAAGAGCAATCTCCCACC
TGAGACTACAGCTATGTCTACAACGAAGATCTTCGTTGTGTTCTACTCATTGTATGGACA
TGTAGAGACTATGGCACGAGAGATTCAGCGAGGAGCTAACGAAGTTCAAGGTGTCGAAGC
AACACTTTGGCAGGTACCTGAAACACTTTCCGACATGATACTGCAAAAGATGAAGGCCCC
TCCAAAGCCAACGGATGTGCCAGAGATCAGGCCAGAACAACTCTCAGAGGCTGATGGTTT
TTTGTTCGGGTTTCCTTCTCGTTTTGGAGTAATGGCTGCTCAATGCAAAGCCTTCTTTGA
TGCCACTCATGAACTATGGGGAAAGCAAGCACTTGCTGGCAAACCTGCGGGAATATTCTG
GAGTACTGGATTTCATGGGGGTGGTCAGGAGCTTACTGCATTAACGGCCGTGACACAGTT
GGCGTATCATGGTATGATATTTGTCCCCCTTGGATACACCTTTGGAAGTGGCATGTTTGA
GATGAAGGAGGTTAAGGGTGGCTCTCCTTATGGTGCTGGGACATTTGCTGCAGACGGATC
TCGTCAGCCTACAGAGCTCGAACTCGAACAGGCCTTCCACCAGGGAAAATATGTCGCCCA
AATCGCGAAAAAACTCAAACACCAACCCCCTTCAGCCTAAGAAAATGCACTTCAAGTTCA
AGATATTTAAAGAGTCTCGCGGGGATTCCCCTCAAAAGGAAAAAGCAAGGGACAAGAAAA
AAACCAAAAAGCTCTCACGGATGCTAACGATTCCATAACACGAACTACTTAATGAAATAC
TTATTTATTTATTTGTTTATAATGAAATCTTGACGCAATTGCAATACAAGATATCACCTT
CGCATTTGTAATTTCTATTAAAAGTGAGCTCCACTGACAAACGATGACATTTCTATGGTA
GATGTACCAAAGACTTTTGTTTTTGAACCAAATAATAATTAAAAAGAAAAAGAAAAAGAA
AAGTTGCA
>FRLM_014662-RA transcript Name:"Protein of unknown function" offset:0 AED:0.00 eAED:0.00 QI:0|1|0.8|1|0|0|5|328|1432
AACAAGCGTTCGAATACCGAAACAACTGAAGAAACCAAAGAAGAAATAGTTGAGGAAATT
TCAAAGGAAGTTGAAAAGAAGGAAGAAACAGGCTTGAAGGACGGGGAACCAAATAATGAA
GAGCAGCTCAAAAGTTATGATATTGCTCCTGAAGATAAGGGACAAACAAGCAGTGTTGAT
TCTTTATCGACGGAAATTGCGAGCGAAGAAACAAGCTTGAAAGAAGCAAAAACAGATGAG
GAAGAGAAAATCAAGAGTTCTGATGATGCTCTCGAACAGAAAGGTGTGGAAAAAGGCGGT
GACTCTAGCTTAACTAAAATTGTGAGTGAAGAAAGACTTTTGAAGGAAGCCAAACCAGAT
GATGAAGAGCAAATCAAGAGTTCCGATGCTGCTTCTGAGGAAAGGGGTGTATCAAGCAGC
ATAGATATTGGCTCAGAATCCAAGTCTATCTCAACTGGAATTTCGAACGAGGAAGCAAGA
TTGAAGGAAGCTGAAACTATAGTAGAAGAGCAGGTCAAAAGTTGCCATATTGTTACTGAA
GAGAAGGACCTGGAAAGGAATGTACAATCTGATTTTTCGTCGATTAGAATTGAGAAGGAA
GAAACAAGCTCGAAGGAAGCTGAATCGGAGACCGTGGAGCACGTCAAAAGTTATGATGTT
GCTCCAAAAGAGAAGGGTCTAACCAGCAATGCGGTTATTGAAGAAAAATCTGACTCTGTC
TCAACTGAAATTCTGGGTGCAGACATTGCTCCTGAAGAAAAGAGTTTGGCAAGCGGTCTA
GACACGGAAATCGTGAATGAAGAAACAAGTTTGACGGAAGGCAAAGCAGACGATGAAGAG
CGTGTACAAACTCGTGATTTTGCTCCTGAGAAGGAAGATCGAGATGCCGAAGTTGATGTA
CAATCTACTTTTGTCTCAGCTGAAACTAAGAGTGAAGAAACAGTTGTGAAGGAAGCGAAA
ACAGATCATGAAGAGCCGGTAAGTAGCTCTAACATTGCTTTTGAAGAGAACAACCTGACA
AGCAGTTTAGAAGTGAAACCGGATTATGAAGAGCAGGTCAAAGAAAGTGTTCCTGAAACG
GAGAGTCTGGTAACCTATGTGGATACCAAGATACAACCTGACTCTATCTCAGCTGACATA
GAGAGTGAAGGAACATGCTCGAAGGAAGACAAACCAGAGAATGAAGACAAGGTCAGGAGT
TTGGATATTGCTCCTCAAGAAGAAAGTTCGGTAAGAGAAGAAGTATGCTTGAAGGAAGCG
GAATCAGATAACAAGGAGGATGTCAAAAGTTCTGCTCTTGCTCTTGAAGAAGAAAATTTG
GTAAGTGAAGAAGCGGGCTTGAAGGAAGTTGAATCAGATCACGAAAAGGAGGTCAAGAAT
TATGATATTGCTCCCGAAGAAAAGGGTGTGTCGAGATCAAGCATTGTCGTCGGTGATGAA
CAACAAAATGAAAAGTCAGAAGAGAGTGAAGAGAACAAGGCCCCAGAAGTGACAGGTAAA
TTTGAAGAAAAAATAGAGCAAGAAATAAAAGGTGAAACTCCTATTACAGGAATTGAAAAC
AAAGAACAGGACACCAAGGTAGAGACATCTCTGGAGGACTCATCAGAAGACAATCTTCAA
GATTCCTCTGTAGGGCCACCTATAAAAGATGAGCCCGCGACAACTGAAGCAACTGAGAAA
TCAAATGTAAATCGTCTTGTTATTGAACCAACAAAAGGCGAGGGGCTATTGCAAGAGGAA
GATGGCTCTAAATTGGAGTCGGATGTTACTGAGAAGAATATCGGAATTGAAGAAATCCAA
AAGCAGAAGGATGTGGAGATCACCACAAAGGATGCCTTTCCAACTGAGGTGCATGAGAGC
ATTGAAAAAGTTGAGGAAAATGAGAGCAGCAAAGAACAGGTCACTGATAGAGATATCAAC
TTGAAGGAATATCAGCCAGTATCCATTGTAGATGAGCGAGTTTACGAGGAGAACGACTCT
AGCCCAATACTCAGTGAAGTTGGGGATGCTCAACTGGCTGGGACCGATTCGGAAGAAAGA
AATCTTGTCTTACAAAAATCCGAGAGTGACATACTACAAGCTCAAAAAGTTGAAAGCGTG
ACAAAGCTTAAAGAAAGGTCCTTTGACTTGGATCAAGTGGATGAGAAAGAGACAGAAAAG
AAAACAATAGTAGAGGAAAGTTATGCAGTAAATGAAGCTAAAGAAACAAAACTAGCTTCC
GAAACTGAAGATGTCGATGCAACGTGGCCAACCCCAGCTGCGGAGAAACTGAAAACAGTT
GAAAGTAAAGAAATCAAGGAAGCAACTGAATTTCAAGGCGTTAAGGCAGTGAAAGAAGAT
GAAATCACAAGTGAACAAGCTCCTGATGATGGAACATCAAAAGGGAAAGGGCATGAAGCA
GAAACCACGGTCGAGACGGAAGAAGAAATCATTAAGGAAGTTGATTATCAAGATGAAGAG
AAAATAGAAGCTTCTTCTGCTACACACTTGGAGAGGGAAAAGCCTGGTGGCCCAAAACTC
CATGAGGAGGCTGAGAAGGATATTAAAACAGCTCCTGAAACAGTGTTAGAGTCCAATTAC
GAAAGCATTCAATCAGTGAACAAAGATGAAGTCATTGCTGATCAAGATCACCATGTCGGA
GTTTCGACCGAGCAAGTTCAAGAGCTCCAAACTACAGAAGATGAAACCACCGAAGATCAG
GCTCTCCCTTCTGTGACATCAAAAGATGAAGTCCACGTACCGCGTCTCGAGGAACAAGAC
AGAGAGAAGGCAAGTGATTCTTCTGCAACAAAGACAGCTGACGAGGAGATCAAAGCCTCA
GATTCCCTTACGGAGGTGTCGGGTTCATATGAAACTCAAGAAGAAACCAAAGAAGCTTCT
AAAACAGTGTATGAATCTGATTCTCGCAGCATCGGGGTCATTAAGGAAGACAAAAAGATC
ACCGGTGAGACATTCGCTGAAAACCAATCGGAAGTTCAATTCCTAGATCAGTCTTATGTA
CTGCTTCCCAAGGAACAAGAGGATGGAATTGCAGCCACAGCCAAAGAGATTGAAGAAAAG
ACAATAGAAGAGACAAGCTCACAAAAGGAAGTTGAAGATATCACAGAAGCTTTTGAAACA
GTGTCTAAAGAAAGTGCTCCAGACACTAAACTTGTCAGCAGAGGTATATACACTGACCGA
GCTCTTCCGGTTGACAAAGATGAATCCATCACTGATCAGGCTCTAAAGATACCTTCTTCA
TCGACTTTGGTTCCCGACGAACAAGAGCATGACATTGCAGCCACAGTCAAGAATGTAGAA
GAGGAGGAAACTAAGGTTGAAGTCTCGGAAAGTGTAGGAGGGACAAGATATGCTGATTCT
CCATCAGAAGTCTTGGAAACTAGAGAGGCAGTTATAGAAGCTTCCAATCTTAACGTTGAG
AAACGTGAAATAGCTTCTGAATTCATCTCTGGAAAAGCCGAGTCTCCTGAAGCACGCACC
AGCATTGAAGAGGTTGAAATCATCGAGAATCATCTCAAGGTAGCAACAACCGACGTCAGA
ACCGAAGAGCCTCAGTTTGAGACTACAATTCAAGCAGAAAATACCACAGAAAAAGAAATT
TCAGATAAAGAGGAACTAAGAAGCAGAGAGATTTCAGAAGCAAAAAGTGGCCTTCTTGAC
GTTAAAGAAGTCCAAGAAACCATTCAAGAAACTAAGCAACCAGAGGAAAGTTCCCAGGAA
GCAAGCAAAGAGAGCTTGGAAACAAGAATTACAGATGCGCCACCAAAGCTCACAGACCCA
ATTGAAGAAACTTCACAAACGACAGAACCCAAAGGCACAAACCCCAGAAACGACATAAAG
TCGGTGAACAGAGAAATCACTGGTGTAGAAATCAAAAAAGAGGAATGTGAAGAAAAAGAA
ACGGGTGGAACCAAGACCGAGTCCACACCGGTAATTTCTCTGTCTGAGCTCATGCAGACC
TCGAAAGACGAGAAGATCCAAGTGGCTGCAGAACACTCCACAGAAGCAGAGAAGGCTAAA
GCGGATGAAGAGAGAGATGAAGAAGAGGAAGAAGAAGACGATGAACATGCACATGCACAT
GCACATGAACATGAACATGACGGACATGAACATGTAGAGGAAGATCACCCAGATGCACCA
ATCCTTGTGCAATCCTCCAGAGATATCGACTCCAAAGGTGGACGCAAGAAATCTCATGGC
TTATTTTCAGGCGTTGGGTCAAAGGTCAAGCACTCCATTTCCAAGGTCAAGAAAGCCATT
ACTGGCAAGTCTTCTCATTCCAAGACATTACCCCAGTAGTTAGAAAATCACCAGTTTCGT
GATGGGAGATTTACAGTGTTTTTTTTTTTTTTTTTCCTCTTTCACTTCACGGTTTCATGC
TTGTTTGGAGAGTGTTGTTTGATTTTTTTAGTTTCTGACGGGTGTGTGGTTTACTTTTAC
CCGTTGTGGGTTGAATTAAGTTTTGAGAATTTCTTGTTTGTCATGTACAAAAAAAAAAAA
AAACGCAAACCATCTAAAGAGTAAATAGATTGTTTATACTTTCTTCCAAAATACTACCTC
AAATTTTACTCTAATTTTTCTTATTTAGAAAAAGAAGAGTTTTGAATGGTTACTGTGTAA
AAATAGC
>FRLM_015703-RB transcript Name:"Similar to NFS2 Cysteine desulfurase 1, chloroplastic (Arabidopsis thaliana OX=3702)" offset:0 AED:0.15 eAED:0.15 QI:0|1|0.90|1|0|0|11|185|417
CCTCCGTCCGTTAATTCGCTCGGTCACCTCACCTGCCCCGATTTCCCAATTCTCGACCAG
GTAGTAAACGGCTCGAAACTTGTATACTTGGACAACGCCGCGACTTCCCAGAAGCCTACC
GCCGTCTTGAGAGCTATACAAACCTACTATGAAGCTTACAACTCGAACGTGCATCGCGGG
ATTCATTTCTTGAGTGCAAAGGCGACAGAAGAGTATGAGTTGGCAAGAAAGAAGATTGCA
TCTTTTATCAATGCATCGGATTCTAGTGAGATTGTTTTTACACGGAATGCTACCGAAGCT
ATCAATCTTGTAGCTTACTCATGGGGCCTCCAAAATTTGAAACCTGGAGATGAGATCGTC
GTTACAATAGCTGAACATCACAGTGCTATTGTTCCTTGGCAAATTGTGGCACAAAAGACG
GGGGCTGTGCTGAAATTTGTGACCTTAAGTGAAGATGAGGTTCCAGATCTGGACTTGTTA
AAAAGATTGTTGTCGACGAAGACAAAACTTGTTGTAGTTCATCATGTCTCAAATATGCTT
GCGTCTGTTCTTCCTGTTGCGGATATCGTGCTTTGGGCTCATGATGTTGGAGCAAAAGTA
CTAATCGATGCTTGTCAAAGTGTTCCACACATGGTGGTTGATGTGCAGAACATTGATGCT
GATTTTCTTGTTGCATCTTCTCATAAGATGTGTGGGCCTACAGGCATCGGATTCTTATAC
GGAAAGATAGATATCTTGTCTTCCATGCCTCCATTCTTAGGTGGAGGAGAGATGATCTCT
GATGTCTTTCTAGATCATTCGACTTATGCAGAACCACCATCCAGATTTGAGGCTGGAACA
CCCGCAATCGGAGAAGCAATAGGATTAGGAGCAGCAATTGATTATTTGTCAAGAATCGGT
ATGCAGAAGATACATGATTACGAGGTAGAGCTGGCGGACTATTTATATGAAAGCCTCCGA
TCGGTCCCTAATGTTCGAATTTATGGCCCTGTACCTTCAGCAAATGTCCGTCGTGCTGCA
CTTTGTTCGTTCAATGTCGATAACATTCACCCAACGGATGTTGCTACTTTTCTTGATCAA
CAGCATGGTGTGGCTATCAGGTCAGGTCACCACTGTGCTCAACCCCTCCACCGCAGTTTA
GGAATCAGCGCAAGTGCGCGCGTAAGCCTTTACTTCTACAACACTAAAGACGATGTCGAC
TACTTCATTCAGGCTCTAAATGATACGGTCAGCTTCTTCAACTCTTTCAAGTAGAGCCAA
CAAGTCTCTACCCAGCTTATTGTACATTTTCTATCAAATCTGTATGTGCTTATACCCAAC
TACATTTAGGAGCATTATTATTGTTATTATTATTATTTAAAGTATTAATTGTGTTGGGAA
TGGTCTAATCTTCTTACTTTTCTTTCAATACAAAAAGGGTAGTTTTATCAATGAAAACA
>FRLM_015703-RA transcript Name:"Similar to NFS2 Cysteine desulfurase 1, chloroplastic (Arabidopsis thaliana OX=3702)" offset:0 AED:0.10 eAED:0.10 QI:0|1|0.88|1|0|0|9|962|234
CCTCCGTCCGTTAATTCGCTCGGTCACCTCACCTGCCCCGATTTCCCAATTCTCGACCAG
GTAGTAAACGGCTCGAAACTTGTATACTTGGACAACGCCGCGACTTCCCAGAAGCCTACC
GCCGTCTTGAGAGCTATACAAACCTACTATGAAGCTTACAACTCGAACGTGCATCGCGGG
ATTCATTTCTTGAGTGCAAAGGCGACAGAAGAGTATGAGTTGGCAAGAAAGAAGATTGCA
TCTTTTATCAATGCATCGGATTCTAGTGAGATTGTTTTTACACGGAATGCTACCGAAGCT
ATCAATCTTGTAGCTTACTCATGGGGCCTCCAAAATTTGAAACCTGGAGATGAGATCGTC
GTTACAATAGCTGAACATCACAGTGCTATTGTTCCTTGGCAAATTGTGGCACAAAAGACG
GGGGCTGTGCTGAAATTTGTGACCTTAAGTGAAGATGAGGTTCCAGATCTGGACTTGTTA
AAAAGATTGTTGTCGACGAAGACAAAACTTGTTGTAGTTCATCATGTCTCAAATATGCTT
GCGTCTGTTCTTCCTGTTGCGGATATCGTGCTTTGGGCTCATGATGTTGGAGCAAAAGTA
CTAATCGATGCTTGTCAAAGTGTTCCACACATGGTGGTTGATGTGCAGAACATTGATGCT
GATTTTCTTGTTGCATCTTCTCATAAGGTTAGGATACTTTTTTAATCTTTTCGATAATTT
TGGCTTATGGGCGAGTATATCAAGTTAAGGAAATGCTTCAGATGTGTGGGCCTACAGGCA
TCGGATTCTTATACGGAAAGATAGATATCTTGTCTTCCATGCCTCCATTCTTAGGTAACT
TAGCATCCTTTTGAAGTTGAACTTTTGTGCTTTGAAATTTCAATGTTCTGTTTACAAGAG
TTCTTTCACATCTATACCCGGAATACTGGGGTTGGAGTTGTGCTAATTGCAACTTACTTT
AGCATTAATGATTTTGCCCATTTTCTAGGTGGAGGAGAGATGATCTCTGATGTCTTTCTA
GATCATTCGACTTATGCAGAACCACCATCCAGATTTGAGGCTGGAACACCCGCAATCGGA
GAAGCAATAGGATTAGGAGCAGCAATTGATTATTTGTCAAGAATCGGTATGCAGAAGATA
CATGATTACGAGGTAGAGCTGGCGGACTATTTATATGAAAGCCTCCGATCGGTCCCTAAT
GTTCGAATTTATGGCCCTGTACCTTCAGCAAATGTCCGTCGTGCTGCACTTTGTTCGTTC
AATGTCGATAACATTCACCCAACGGATGTTGCTACTTTTCTTGATCAACAGCATGGTGTG
GCTATCAGGTCAGGTCACCACTGTGCTCAACCCCTCCACCGCAGTTTAGGAATCAGCGCA
AGTGCGCGCGTAAGCCTTTACTTCTACAACACTAAAGACGATGTCGACTACTTCATTCAG
GCTCTAAATGATACGGTCAGCTTCTTCAACTCTTTCAAGTAGAGCCAACAAGTCTCTACC
CAGCTTATTGTACATTTTCTATCAAATCTGTATGTGCTTATACCCAACTACATTTAGGAG
CATTATTATTGTTATTATTATTATTTAAAGTATTAATTGTGTTGGGAATGGTCTAATCTT
CTTACTTTTCTTTCAATACAAAAAGGGTAGTTTTATCAATGAAAACA
>FRLM_022298-RA transcript Name:"Protein of unknown function" offset:68 AED:0.00 eAED:0.00 QI:68|1|0.5|1|0|0|2|0|37
TTTGTGTCGCGGATGTAACAGTTGTACTTGCTGAACGAAAGCTCACGTCTTACGTCTATG
CTGTAGGTATGCAACCTGCCAGCAAATCTCTGATGCAATACTGTGGAAGGCTGGAGCTGC
GGACTGTGAAATATGGGATGGTCACCGCCACAATTTTGAAAATATACTCTATAAATATG
>FRLM_009767-RA transcript Name:"Similar to sti-1 Stress-induced-phosphoprotein 1 (Caenorhabditis elegans OX=6239)" offset:268 AED:0.18 eAED:0.18 QI:268|1|1|1|0|0|8|482|334
CTCAACTCCAGATGCACGTGGACTCAAAGTCTTGTAGACGAAAGGCCAAGATTCGTATCC
GGCAAAGGCGCACAACAAGAAACCGCAGTCCTTCCCACATCTCAGAATTTTCCCATCCTC
CTCACAAAATGAATCAGCCCCCGGCAGAGTACTAAGCAGCAAACCAAGAAACTGGCGCTT
CTAGTGATTCACTTGCTAACTCTCTCTCTCAGAAACCCTAATTCCATTTCTTCTTCTGGT
TTTCTTGAAGAAGAAGAAGAACGTAACAATGGCAGAAGCAGAGCCGGGATCGGGTGCGGC
GGGCGCATCGGAAGGCGGCGGAGGCGAGGAGAAGTCTCTGAAAGAGAAGGGCAATGAGTA
TTTCAAAGCGGGGAACTTTCTCAAAGCCGCTGCACTTTACACTCAGGCCATCAAGCAAGA
CCCCAACAACTCCGCTCTTTATAGCAATCGTGCTGCAGCATTTCTGCAGTTGGTGAAGCT
TAATAAAGCCCTTGCTGATGCCGAGACAACAATTGCATTGAGCCCACAATGGGAAAAGGG
ACATTTCAGGAAAGGATGCATATTAGAGGCCATGGAACGATATGATGATGCTTTAGCTGC
CTTCCAAACGGCTCTACAATTCAATCCACTTAGTTCTGAAGTATCAAAAAAGATAAAAAA
AATTTCTCAGTTGGCAAAAGATAAAAAGCGAGCCCAAGAAGTGGAGAACATGAGATCCAA
CGTTGACCTGGCAAAGCCCTTGGAAAAATTGAAAACAGAAATGTCCGAGAAGTGTGAATC
TGAAGAATGTTCGAAAGAAATGTTTTCTTTTCTTGTTGAGACAATGGAAACAGCTGTAAA
ATCCTGGCATGAAACTTCTAAGGTAGATCCTAGGGTATACTTTCTTCTTGATAAGGAAAA
GACGCAGACTGACAAATATGCTCCAGCCGTGAATATTGATAAGGCCTTTGAATCTCCCCA
TACGCACAGCAATTGTTTCTCATTTCTTCGGCAGTATGCGGAGGATTCTTTCTCCAGAGC
GGCTTGCTTGGTGACCCCCAAAAATATCATATCTTACCCACAGGTTTGGAAAGGTCAAGG
ACCTAGGAAGTGGAGACACGGGCAGCAGGATGGTTTCTTTGTACAGTTTGAGGCACCTTT
TTTACGAAGGCTGTGGTTTATTCCTAGTTCCAATGAGCAAGGCCGAACATTATGCAGGGA
TCCGGAGGCTCTCGACATCAGTGCTCACGAGGTGCTCCCACGCCTGTACAAAGAAAAGCG
GTCCAATTCTTAGGTCCCTCGACTTGGTGGGCATTTTGTTGGAGTAAACTGGTGGAGAAT
ATTTTCCCAAGAGTACTGACAGCTTAAAGTGCTAGCATTTTACCCTTCATGTTATTTGGA
GCTCGTAACTAGTGGGAAGGTGCTTTGCATAGTTTTCCCATGTATGTACTCAATTTTGAA
CCTTTTTTCTTTTTTTTGGAGGAAAAGGGTTTCAGACTTGTCCGAGTGGTTGCTTTTCGT
GGACATTTCTTCTTTTTATTTTTAATTTCTATGCTGTAACATTCTTTTTTGTATGATTGC
TTTTGTTGTTTGGTGGGCATGAAGAGTCTTTTGCCCCTTAATATTAAGTGGGGGTCAATT
CTTATCTAGACTTTTTTGTATCGTGAAAAAACATGAGATTTTGTATGGCATAAAACTTTT
ATTTTCTTCCACAAAAAATTGAGAGGCAAAAAAACAAAAAAAATTGTCCCATATTCTTGT
ACATCTTAATTTCTT
>FRLM_009768-RB transcript Name:"Similar to SULTR3;1 Sulfate transporter 3.1 (Arabidopsis thaliana OX=3702)" offset:44 AED:0.13 eAED:0.13 QI:44|1|1|1|0|0|12|286|657
TACATACATATAAATAACTACGCTTAGTATTACTTGATTATAAAATGGTCCAAGAGATGG
GAAACGGAGAAAATACCTACGAGTATAGCCCTCACCGGGTGGCGATTCCTCCGGCGAAGC
CGTTCTTGAAGGCGCTGAAAACGTCTCTGAAGGAGACATTCTTTCCTGATGACCCTTTCA
GGCAGTTCAAGAACCAGCCGGCGACTAGAAGGCTCGTTCTTGGGTTGCAGTACTTTGTGC
CGTTCCTCGAATGGGCTCCTCGCTACACTTTAAGCTTCTTCAAAGCCGACCTCATCGCCG
GAATTACTATCGCCAGCCTTGCTGTTCCTCAAGGGATTAGTTATGCTAATTTGGCTAACT
TGCCTCCTATTCTTGGCCTTTATTCGAGCTTTGTCCCACCGTTGGTGTACGCCATGCTGG
GAAGTTCCAGGGACTTGGCAGTGGGGACTGTGGCAGTTGGGTCGCTTCTGATAGGAACCA
TGTTGGGGAAGGAGATCAGCCCTACTGAGAACCCGAAGCTCTACCTTCAGTTGGCCATGA
CCGCCACTTTCTTCGCCGGCGTATTTCAGGCTTTGCTTGGATTCTTACGACTAGGGTTTG
TCGTGGACTTCTTGTCGCACGCGACAATAGTGGGATTCATGAGTGGAGCGGCGACAGTGG
TGTGTCTTCAGCAGCTGAAAGGAGTTCTTGGGTTGGTTCACTTCACTCACGAGACTGATA
TTATGTCCGTCCTTCACTCCATCTTTTCCCAAGTTCACCTGTGGAAATGGGAAAGTGGTG
TTTTGGGGTGCTGTTTTGTCTTCTTTCTCATGGTCACTAAGTACCTCAGCAAGAGAAAGA
AAGCCTTCTTTTGGATAAACGCTTTGGCGCCTCTGACTTCTGTGATTCTTGGGTCTGTTC
TCGTCTACTTCACCCACGCTGAAAAACATGGCGTTCAAGTGATTGGGCACCTGAAAAAGG
GCTTGAATCCTGTGTCTGTGGGTGAGCTGGCTTTTGGTTCACCATATATGTCTTTAGCGC
TCAAGACAGGGATTGTCGTCGGTATTATTGGTCTTGCGGAAGGAGTGGCAGTTGGAAGAA
GTTTTGCCACCTTCAAGAACTACCACATTGACGGGAACAAAGAAATGATCGCTTTCGGGA
TGATGAACATTGCAGGCTCTTGCACCTCTTGTTACTTAACCGCCGGGCCGTTTTCTAGAA
GTGCGGTGAACTTCAATGCGGGATGCAAAACCGCAGTGTCCAATATTGTCATGGCCATGG
CTGTCATGATCACTCTGTTGTTCTTGACGCCATTGTTCCATTACACCCCTCTCGTGGTAC
TTTCCGCGATTATCATCGTCGCCATGATTGGCCTCATCGACTATGAATCTGCCATCCACC
TGTGGAAGGTGGACAAAGTTGACTTCCTTGTGTGCATGGGAGCATACCTCGGTGTGGTCT
TCGCCAGCGTTGAGATTGGCTTGATCATTGCGGTTACAATCTCCTTGTTGAGAGTTCTTC
TGTTTGTAGCGAGGCCTAGAACTGTTGTCCTGGGAAACATTCCTAACTCCATGATTTACA
GAAGCACTGACCAATACCCAACTGCTAACAACGTCCCCGGAGTACTGATTATCCAAATTG
ACGCGCCAATTTACTTCGCCAATTCAAACTACTTGAGAGAAAGGATCTCTAGGTGGATCT
ATGAGGAAGAAGACAGACTAAAATCCGCCGGAGAAACAAGTTTGCACTATGTCATACTAG
ACCTTAGCTCTGTCAGTAGCATCGACACGAGTGGGATCAGCATGCTTGAAGAGACCAAGA
AAAATGTTGACAGAAAGGGTCTTAAGCTTGTATTAGCAAACCCGCGAAGCGAGGTGATCA
AAAAGCTCGCCAAGTCAAAGTTCATAGACGCAGTTGGCCAGGAATGGATCTACCTTACCG
TGGGAGAGGCCGTGGCGGCATGTAACTTCATGATGCATACCTGCAAACCAAATGTAGCAG
AGGCACAGGAATCAAATAGACAAGATGAAAACGTATGAGTAAACCCGATCATGCACAAAG
ATTCATGGAACCTTTTCCGGCTAGAGGCAATTTTGCTTGAAGCCCCAAATCTGACATAAG
CGAGTGAACAAATATAAGAAGGATTTTTCTTTCTCATCATCAGTGCTAAGACTTGGTAGT
ATTGTTTACAAGAGTGATATATGTTAATGTAATCTTCTATTTGGAGGCAACTGGGTTTGA
TGGGAATCTAAAGCGAGTTCCCTTAAACCCCAACAATGTGTAATATCTACAACAAGAAAT
AAAGATTTTGAATTTAATCAAACA
>FRLM_009768-RA transcript Name:"Similar to SULTR3;1 Sulfate transporter 3.1 (Arabidopsis thaliana OX=3702)" offset:49 AED:0.29 eAED:0.29 QI:49|1|1|1|0|0|6|286|321
GTATGTATGTGTATTACATATATTTATTAGGTATGTGTGCATTTTGTATATGCAGGAAGG
AGTGGCAGTTGGAAGAAGTTTTGCCACCTTCAAGAACTACCACATTGACGGGAACAAAGA
AATGATCGCTTTCGGGATGATGAACATTGCAGGCTCTTGCACCTCTTGTTACTTAACCGC
CGGGCCGTTTTCTAGAAGTGCGGTGAACTTCAATGCGGGATGCAAAACCGCAGTGTCCAA
TATTGTCATGGCCATGGCTGTCATGATCACTCTGTTGTTCTTGACGCCATTGTTCCATTA
CACCCCTCTCGTGGTACTTTCCGCGATTATCATCGTCGCCATGATTGGCCTCATCGACTA
TGAATCTGCCATCCACCTGTGGAAGGTGGACAAAGTTGACTTCCTTGTGTGCATGGGAGC
ATACCTCGGTGTGGTCTTCGCCAGCGTTGAGATTGGCTTGATCATTGCGGTTACAATCTC
CTTGTTGAGAGTTCTTCTGTTTGTAGCGAGGCCTAGAACTGTTGTCCTGGGAAACATTCC
TAACTCCATGATTTACAGAAGCACTGACCAATACCCAACTGCTAACAACGTCCCCGGAGT
ACTGATTATCCAAATTGACGCGCCAATTTACTTCGCCAATTCAAACTACTTGAGAGAAAG
GATCTCTAGGTGGATCTATGAGGAAGAAGACAGACTAAAATCCGCCGGAGAAACAAGTTT
GCACTATGTCATACTAGACCTTAGCTCTGTCAGTAGCATCGACACGAGTGGGATCAGCAT
GCTTGAAGAGACCAAGAAAAATGTTGACAGAAAGGGTCTTAAGCTTGTATTAGCAAACCC
GCGAAGCGAGGTGATCAAAAAGCTCGCCAAGTCAAAGTTCATAGACGCAGTTGGCCAGGA
ATGGATCTACCTTACCGTGGGAGAGGCCGTGGCGGCATGTAACTTCATGATGCATACCTG
CAAACCAAATGTAGCAGAGGCACAGGAATCAAATAGACAAGATGAAAACGTATGAGTAAA
CCCGATCATGCACAAAGATTCATGGAACCTTTTCCGGCTAGAGGCAATTTTGCTTGAAGC
CCCAAATCTGACATAAGCGAGTGAACAAATATAAGAAGGATTTTTCTTTCTCATCATCAG
TGCTAAGACTTGGTAGTATTGTTTACAAGAGTGATATATGTTAATGTAATCTTCTATTTG
GAGGCAACTGGGTTTGATGGGAATCTAAAGCGAGTTCCCTTAAACCCCAACAATGTGTAA
TATCTACAACAAGAAATAAAGATTTTGAATTTAATCAAACA
>FRLM_007787-RA transcript Name:"Similar to MIP1 MND1-interacting protein 1 (Arabidopsis thaliana OX=3702)" offset:0 AED:0.00 eAED:0.00 QI:0|1|0.75|1|0|0|4|381|741
AGAGAACGAGAAGAGGCTAAGCCGTTTCTTGCATGTATTTTCGAAGCATGTGACTTGAGA
ACCGTACAGTTTCATGCACCAATCAAAAAACTCTTGTTTTCGGCTGATTCATTTTCTCTC
AGACTAGTTCATTGCGTGAAAATGAGTGGCACGGGAAAACAAAAGAAAGGGAAGCGAAAA
CTGTGCTCAAACAAACCCAGCAACAAAAGTGGCAAACCAAGGGTTGAGCCTTGTCCTGAA
TTAGGTCCGAAGCATTGTGATTCTGATACTGGACCTGAGCTGTCTGGCATGGAAGATACT
ATTGGTATGCATACAAATTCAAAACCTTCAAGAAGTTCAAATCCTCTTATAAACAATCCA
ATGTACTGTAGTGAAGTGGAATTGAAAAACATTCTTATGGACAAACTTGAAAGTGTTTAT
GAACAAGCAATTGCCCAGTTATTATCATTTGGTTATTCTCCTGATCTTGCATGGAATGCC
ATTGACACAAGTGGATGTGTGTTCGGTGATGAAGATATACTGACAAAAATTGTGCAGAGT
TCTCTTGAGTATATCAGAACTAGAAAAAGTACACGTAAAGGAACCAGAAAGTGCTGTCCA
CAGGTTGATGAAAGTTTAAAGCCGACAGTACAAAACTCACTAGCAATGTTGCTTTTTACG
CTTTGCCAAGCTCGGCCTAACATGAAAAGGCGTGATGCCATGAGGCATCTCCTGATGACT
GATTTTGATTTAGGATTTGCGAGCATTCTGAAGGTCCTGGGCAAGAAAAAAGATGGTACA
ATTCAGGTAGAGATAACCCCAGGGGCATCATCCTCTGAGTCTGCTACAGTACAAGGAGAC
CAGAAATCTGCGGATTGTGAGAATTCTTCCTTTGGAAACAAGATGCCTACAGAGGAACTT
GAAAAGTTTTCAGGTAAAAGTCATTTCAGTGTGACGGATTTCAATCTAACACCATCTGAG
CAAGCAAGGTTGAGGAAGAGCATCGCAAACTTTGGAGTTGCTTACCGAGCTAGCATGAAG
GTATCTTCTGATGAAACACAAGCCAAGAACAACTCGTTTCCTGGATTTATGTCAACTGAG
CAGTTTGAATGGGAGGACTCTTGTTTGGATAACGTAATGTTGGACTGCATTGGCAGCTCA
AGTTTTGACAAGGAATCAACAAGTGAGTCTGTTGAGCAGAAAACTGAAATGATATCAATT
TTGGTCGGGAAGATTAAAGAGGCCAAAGTCCAAGCAAAGGAGCAGAAGGAATGGGCTGGA
ATGAAAGTGGTTGAAGCTGCTAAGAAGATAAGCCAGTGCCTTTTAGAATTGAAAGCCTTG
AGGATAGAGACGAGAAAACAGAAGTACAAGCCTGAAAGTGGAATGAGAGAACAAGAGGAA
AGAATTATGCTGAGGCTCTTGGAGCTGGAAACTGTGATAGACCAGACTATTGGTCAATAT
GACATGTTGAAGAAAGCTTCCAATGATATGGAGAATGGAAATTCGGAGATAAGGGCAGAA
ATCAAAGCATACAAGTTAAGAACCTCTGAGTCGGATGAAAAACTTGCCAAGGTTGCAACT
GAAGAAAAGAAGTCCATAAAAAAGATGATGTCTCTGGAGAAACATAACAGCAGATTATTG
GCAGAGATTGAGCAGGAGAGAAAGAAGTGTCTGGAGCTCCAAAAGCAAGTAGTCGACCTC
AAAGTAGCGCAAGAGGATAAAGAGGTGATGTGGAGACAAGAAGTTAAGGCTAAAGAACTA
GCCGTAAAGGAGTTGCAAGAAGAACGTAGGTTAAAGGAAGAAGCTGAGATCAAAATAAAA
AGAAGACAGCAGGCATTTTGCCAAGAGATGGAGGCAGACCGTCGGAAAAATAAAGTTGAA
GTAGAACTACTCGAGCAAGAAATTGCCCGCCTTGAAATGTCTTCGGAAGCTAGTCATGAT
AAAACTGACCTTCCAGATTACTTGTTCTCATGGGAATCAGAAGTCCCGCTAACCAATGCA
GACAACTTTCAAAATCAGCTTCCTGGTTCAAGTGAACAAACAGGTATATCTGAAAATGAA
GTCAGCTATGATCGAGTGTGCATGATCTGTATGGAGAAAGAAGTTTCCGTTCTTTTCCTG
CCATGTGCGCATCAAGTTCTATGTGCTAAATGCAATAACAATTGCTCTAACGAATTGGAA
GCTAGGTGTCCATGTTGCAAGGTGCCGATTGATGCGAGAATCCATATATATGGTGTGAGA
TCTTAGATTTGGATTAAGTTCTTTCAACAGGTCCTTACATGAGAGCTTTCTCGAAGCATA
AGCAAAGTTCGATTGTTAGATAACTCGAGTTTACTTCTCAACAACCAATGACTGCAAAGA
GAGGGGGGAGAAAAAAAAAAAAAAAAAAGGGAACTTACACATTTCTTGGATAGTTTTCAA
GGTCTAGGTGCATTATCTTTTAGCTTGGATATATTTGAACTTCTATGCCCGTAAATACAG
CAGTGACTGCCACTAGAAAGATGTTGCCATTTCTTTTGGTATGTTTTCTTCTCAGAATGG
CGTGTAATTGTTGAAAAAAGAAGTTTGAAGTTTAGAGCAAATGATGAGATGGGCTTATGG
CAAAACAGTTTGATTGCCCAAATTACT
>FRLM_012101-RA transcript Name:"Similar to AMPD AMP deaminase (Arabidopsis thaliana OX=3702)" offset:170 AED:0.00 eAED:0.00 QI:170|1|1|1|0|0|13|29|730
ACACTCTCTCTCTCTCTCTCTCTATCTCTCTCTCTGTGCTTCGCTTACAGAGCAAAAGCG
GTTTCGAGTAGGTGGAGTGAGCGACAACACTAGAGCAGAGAGAAACTTCACCCTTCCTTT
CAACAAAGTGGTCCTAAACCTAGGGTTTCTCTCTCTCTAGACGGATTCTAATGGGGTCGG
CTTCTTCTTCTGCTTCGGCGTCCTCGTCTCTACACGTGGCTATGGCGGCTCTCGTCGGAG
CATCGATCATGGCGGTATCGGCCTTCTACATCCACAAGCGGAGCGTCGACCAAGTCCTCC
ACCGCCTCACCGAGCTCCGCCGAAATGTAGGTAGTAGGTCTTATATCCAGCGCACTGACG
ACGACGAGGAGGAAGCGGAAGATAAGGAGGAGGAAGGCGGAGAGTTTGACGACGAGGCGG
AGTTTGGTTCCGACGACGATTTGGTCGCCGGAAGGAAGATTGGGGGACGGGGGTTTTCGA
GGTCCGTGGATGAGAAGTTCGTTCGGAACTATAGAATGTCATCGTCTTTGCCCAACGTGG
CTTTGGCAAACCGCGATTGGGTTCAGGAAGGTTCTAACTTTGGTAGGGGATCGAATTTTA
GGGCTCATGGATTTTCTTCTTCTTTGGATAAGCTTAATTACATGCCTTTAGGACTTACCC
CTCTTCGGACTGACCAAAGACATGGAGGAGACCTCCGTAGAAGGGTGGGATCGGTTGATA
GGTTGGCGGCATTGACCCCAAGATCCCAAGCTGGCAATGCTTTCGACATTACAGGAGATT
CTGACGAGGAAGGAACAGAGCTTGCAAATGAAGATGATGATTTTTTCAACGATGAGGATG
CAGATGCTCCATTCAGTAGCATGAATGAATTTAATTCAGCCCTTCAGAATTCTTCTGCAG
TTCCACTCATAGGTAATGATGGGAGCTGTATGCAAGATCAAACATTTCAAGTGACTGCAA
ACGGGACAAAAGGTGGTACTGATTTGCAAGGTGAAGGAAAGGTAGTTCCAGCTCCAGGGC
ACTTGGATGGCCATGATCCTACTTTCGGCAGCATGGTTCCATCAGCTCATGATTCAACTA
ACAAAGAAGAGGAGGAAGTTCGCAAGATGCTTCGTGAATGTTTGGATTTGCGTCAGAGAT
ACGTCTACCGTGAAAAAGTTTGTCCATCAATGAAGGTAGATGTAGCAAACTCTAGTGCAC
CTGAGAAGAGCGATCCATTTCATTTTGAACTTGTGGAGGCATCAGCGCATTCATTTAGGA
TGGAAGACGGTGTAGGGCATGTGTATGTGAAGGGAAATGACAATGAAGAACTTTTCCCAG
TTGCAAGTGCGACAACCTTTTTCACTGATATGCATTTTATATTGAAGGTTATGTCTATTG
GAAATATCCGCACCACTTGTTATCACAGACTACGATTTCTTGAGGAGAAATTCCGGCTCC
ATCTGCTATTAAATGCAGATAGGGAGTTTCTGGCTCAGAAGAGTGCACCCCACCGTGACT
TTTACAATATTAGAAAAGTCGATACACATATCCATCATTCTGCTTGCATGAATCAGAAGC
ATCTTCTGCGATTTATCAAGTCCAAGCTGAGAAAAGAACCTGATGAGGTTGTTATATTCA
GAGATGGAAAGTATCTTACACTTAAGGAAGTCTTTGAGAGTTTGGACTTGACGGGATATG
ATCTGAATGTTGATTTACTGGATGTACATGCTGATAAAAGTACTTTTCATCGATTTGACA
AATTCAACCTTAAGTATAATCCGTGTGGTCAGAGCAGGCTCAGAGAGATATTCTTGAAGC
AGGACAATCTCATCCAAGGTCGGTTTTTGGCAGAAGTGACTAAAGAAGTTCTTTCAGATC
TAGAAGCCAGCAAATATCAGATGGCGGAGTATAGGATTTCGGTTTATGGAAGAAAACAAA
GTGAATGGGATCAATTGGCCAGCTGGTTTGTCAACAATGCAATATACAGCGATAATGCTG
TATGGTTGATCCAGCTGCCACGACTGTACAATGTGTACAAGACCATGGGAATTGTCACCT
CTTTCCAGAATATTTTGGATAATGTGTTTATTCCGCTTTTTGAAGTTACAATCAATCCAA
ATTCTCATCCTCAGTTACATGTGTTCCTGAAGCAGGTGGTGGGTTTTGATATTGTAGACG
ATGAGAGTAAACCAGAAAGGCGTCCAACTAAACACATGCCAACGCCAGCTGAATGGACCA
ATGAATTCAACCCTGCCTTTTCTTATTATGCTTATTATTGCTATGCAAACTTGTACACTC
TTAACAAGGTTTGTAGCACCTACTGTTTTTTAACTTTTTCTTGTCAACTAAATAATTTCT
TGTTGCATTACTTTAGTTACTAACGAGTTTGATACCCGTACGTTGCACGGGG
>FRLM_021931-RA transcript Name:"Protein of unknown function" offset:28 AED:0.00 eAED:0.00 QI:28|1|1|1|0|0|2|52|49
AAGCAAATGACATCATCTTGATGACATCATGTGCTTACCTCATGCTTACATCACCTATTT
TTTAAAAATTACACTTTTGCCCCAAAAGGCAAAATCTTTGCACTTTAGTCCTCCACATGG
CCGGCCATCATTATGCAAGGTGGCAATAAATTTAATTTTTTTTCACCATTTTCTTTAATC
CAAAATGATGTCATAATTCTAAAATAAGCTGACATCATCATAAGGCCTCG
>FRLM_014932-RA transcript Name:"Similar to Pectinesterase/pectinesterase inhibitor (Ficus pumila var. awkeotsang OX=204231)" offset:0 AED:0.03 eAED:0.03 QI:0|-1|0|1|-1|0|1|0|221
ATGTGCTTCCAGAACACAGCGGGGCCAGAGAAGCGACAAGCCGTCGCACTCCGAATTGGA
GCCGATGAGACCGCCATAAATCGGTGTCGTATCGACGCCTACCAAGACACTCTCTACGCT
CACTCCAACCGCCAATTCTACCGGGATTGCAACATCACCGGCACCGTCGACTTCATCTTC
GGCAACGCCGCCGTCGTGTTGCAGAACTGCAATCTGATTCCCCGGAAGCCGATGAAGGCA
CAGAAGAACATGGTCACGGCCCAAGGCCGAACCGACCCGAACCAGAACACCGGGACTTCA
ATCCAGAACTGCGAAATCTTCGCCAGCGCCGATCTCGAGCCTGTTGAGGACACGTTCAAG
TCGTACTTGGGCCGTCCTTGGAAGGAGTACTCGAGGACTGTAGTTATGGAGTCCTATATC
AGTGACGTCATTGCCCCGGCTGGGTGGTACGAGTGGGATGGAGATTTTGCACTGACGACG
TTGTTCTATGGGGAGTATAAGAATAGAGGACCCGGTTCTGGAACTAGCGAGAGGGTGAAG
TGGCCCGGCTATCATGTCATTACGAGCCCGGAGGTGGCCGAGCAGTTCACGGTGGCGGAG
CTCATACAAGGTGGTTCTTGGTTGGGGTCTACTGGAGTGGATTACACGGCAGGGTTGTAT
ACATGA
>FRLM_012484-RA transcript Name:"Similar to der GTPase Der (Parvibaculum lavamentivorans (strain DS-1 / DSM 13023 / NCIMB 13966) OX=402881)" offset:297 AED:0.19 eAED:0.19 QI:297|1|1|1|0|0|9|201|654
ATTTTATTTTATTATTTTTTAACCATGCCAAACTCAAGCTTTCGCAAACCATTCTAACCG
AGGAATAGTGAAAAACTGAAAACCACTATACCCGCGCGCTCTCTCTCCCTAGTTTTTGAT
TCTGAGTGGTGAAACTTTCATTCATGGGATTTGGGTTTCTTCCGTTTTTCACGATGTTTA
TACTTGGTATGTGAATTGAATTAGCCGAGAAACTCTGGTTACTCCATCAGAGCTAGTGTA
GAAGAAGAAGAAGACCCAACTTTTTTTATTTTTTATTTTTTATTTTTTCTGGTGGGCATG
TCTCATTCGTGGGTCCGAGCCATTTCTGCTCGGAAGAAGAATTTTGTTTGTGGTTTGTTT
CATCGCACTTTCAGAAGCTCAGAGCCACCGAGAAACTCCCTCTGTTCGACTTCAACAGTG
CATAACTCTGATGATTTTAAAGCTATATTTGGATCGTTTCTTAATGCGGCCTCTTTAAAT
GGTATTGGAACCCCATCACGGGGCTGGAGCTGCTGTAGGTCCTTTTCAAGCCTCTGTCAT
TTTATTGTCGAGGATACTGGGGAATTTTCCGAGGTACCCGATAATAAGTTGTCTGGTTCT
GATTCCTCCAATGCTTCAGATGGTGGTTTTGATATCTCTCCTGCAATCCCTGCCAGTGAT
AATGATAGTGCAACTGGGAAAGTTGAGGATAGGTATCAAAAACCTATTGACTTTACCAAA
GTGAAAAAGAGTCTGCTTCCAACTGTAGTTATCATTGGACGCCCAAATGTGGGCAAATCG
GCTTTGTTTAATCGTTTAATTCGGAGGAGGGAGGCACTTGTGTACAACACCCCAGATGAT
CATGTTACTAGGGACGTCAGAGAAGGCATTGCAAAGTTGGGTGATTTACGATTTAGGGTA
CTGGACTCAGCAGGCTTAGAAACGGAGGCAACTTCAGGCTCTATTCTAAACAGAACTGCA
GGAATGACGGCAAATGTGCTCGGAAGATCTCAGTTTGCCATATTCCTACTAGATGCAAGA
GCCGGACTGCACCCGCTTGATCTAGAGGTTGGAAAGTGGTTGCGCAAACATGCACCAGGA
ATCAAGCTTGTTGTGGCGTTGAACAAGGCTGAATCTCTTTTCGATGGCAGAGAGTCTCTT
GAGGCGGCATCTGCTGAAGCCTACAGATTAGGATTTGGGGAACCTATTGCTATATCAGCT
GAAACTGGATTGGGTTTGCAAGATCTTGATCAGTCTCTTAGGCCGATGCTTGAGGATTAT
ATGCTCAAAGTCTTAAATGATGAGGGTGTTGAGGGGAATAATTTCAGTCAGGGCAGCGAT
TCCTCTGAGGTTGAGGAGAGTAAGCTGCCACTACAGTTAGCAATTGTAGGACGGCCCAAT
GTTGGGAAGTCAACTTTGCTTAATTCGTTGTTACAGGAAGATCGTGTTTTGGTGGGTCCA
GAAGCTGGATTGACAAGAGATTCGATCAGAGCTGAGTTTGAATTTCAAGGCAGAACTGTA
TATCTGGTTGATACTGCAGGTTGGCTGCAGAGAACTAAAGATGAGAAAGGACCATCATCC
TTGAGCATTGTGCAATCAAGAAAGAGTATAATGCGGGCTCAAGTAGTTGCTCTGGTGCTT
GATGCAGAAGAGATTGCAAAATCGAAGAGAAGCATGACACATACTGAAGTCGTTATAGCA
AGACGAGCGGTAGAAGAAGGACGTGGTTTAGTTGTAATTGTGAACAAAATGGATCTCTTG
AGGGGAAAACAAGAATATAAAAAAGTTGTCGAAGCTGTTCCCGAAGAAATTCAGACTGTT
ATACCCCAGTTGACGGGAATACCAGTTGTATTTATAGCAGCAGTGGAGGGAAAGGGCAGG
ATAGCCGTAATGCGCCAGGTCATTGACACATATGAGAAATGGTGTTTAAGACTGCCCACA
GCTCGTCTTAACCGTTGGTTGCGTAAGGTTATGAGCAGGCATTCATGGAAAGATCAGGCT
GCACAACCCAAGGTCAAGTACTTTACACAGGTGAAATCCCGACCACCTACATTTGTCGCC
TTTGTGAGCGGAAAAACACAGCTTTCGAATACAGACATTAGGTTCTTGACAAAGTCTTTG
AAAGAAGACTTCGATTTGGGTGGAATTCCCATCAGGATCATGCAGAGGACCGTCGAAAGA
AAAGTTGGCGGCGGTGGCGGCAATAGCAAGCCTATCCAGTCCAGTGGCGGTGGGAGAACG
TCAGAAAGGGCCTTTTCTGACAAGAGAGGTGTGTCTTCTTAGATAACAATCTTAATTTGA
CCGGAGGGTCACAAGTTTTGAGCTTTGGTTTCTTTTTTCTTTTCATTTATTTATTTATTT
TTTAGGTAAACTTTTACTGTGAGGAATTTTCTCAAAAAATACAAAAACGATTGTAACACT
AAACTTGGCAATTTAACATGTGTAAATCCCAAGTAATATTTGAAAATGGCCACTAATTGT
TAT
>FRLM_012484-RB transcript Name:"Similar to der GTPase Der (Paracoccus denitrificans (strain Pd 1222) OX=318586)" offset:297 AED:0.28 eAED:0.28 QI:297|1|1|1|0|0|5|182|410
ATTTTATTTTATTATTTTTTAACCATGCCAAACTCAAGCTTTCGCAAACCATTCTAACCG
AGGAATAGTGAAAAACTGAAAACCACTATACCCGCGCGCTCTCTCTCCCTAGTTTTTGAT
TCTGAGTGGTGAAACTTTCATTCATGGGATTTGGGTTTCTTCCGTTTTTCACGATGTTTA
TACTTGGTATGTGAATTGAATTAGCCGAGAAACTCTGGTTACTCCATCAGAGCTAGTGTA
GAAGAAGAAGAAGACCCAACTTTTTTTATTTTTTATTTTTTATTTTTTCTGGTGGGCATG
TCTCATTCGTGGGTCCGAGCCATTTCTGCTCGGAAGAAGAATTTTGTTTGTGGTTTGTTT
CATCGCACTTTCAGAAGCTCAGAGCCACCGAGAAACTCCCTCTGTTCGACTTCAACAGTG
CATAACTCTGATGATTTTAAAGCTATATTTGGATCGTTTCTTAATGCGGCCTCTTTAAAT
GGTATTGGAACCCCATCACGGGGCTGGAGCTGCTGTAGGTCCTTTTCAAGCCTCTGTCAT
TTTATTGTCGAGGATACTGGGGAATTTTCCGAGGTACCCGATAATAAGTTGTCTGGTTCT
GATTCCTCCAATGCTTCAGATGGTGGTTTTGATATCTCTCCTGCAATCCCTGCCAGTGAT
AATGATAGTGCAACTGGGAAAGTTGAGGATAGGTATCAAAAACCTATTGACTTTACCAAA
GTGAAAAAGAGTCTGCTTCCAACTGTAGTTATCATTGGACGCCCAAATGTGGGCAAATCG
GCTTTGTTTAATCGTTTAATTCGGAGGAGGGAGGCACTTGTGTACAACACCCCAGATGAT
CATGTTACTAGGGACGTCAGAGAAGGCATTGCAAAGTTGGGTGATTTACGATTTAGGGTA
CTGGACTCAGCAGGCTTAGAAACGGAGGCAACTTCAGGCTCTATTCTAAACAGAACTGCA
GGAATGACGGCAAATGTGCTCGGAAGATCTCAGTTTGCCATATTCCTACTAGATGCAAGA
GCCGGACTGCACCCGCTTGATCTAGAGGTTGGAAAGTGGTTGCGCAAACATGCACCAGGA
ATCAAGCTTGTTGTGGCGTTGAACAAGGCTGAATCTCTTTTCGATGGCAGAGAGTCTCTT
GAGGCGGCATCTGCTGAAGCCTACAGATTAGGATTTGGGGAACCTATTGCTATATCAGCT
GAAACTGGATTGGGTTTGCAAGATCTTGATCAGTCTCTTAGGCCGATGCTTGAGGATTAT
ATGCTCAAAGTCTTAAATGATGAGGGTGTTGAGGGGAATAATTTCAGTCAGGGCAGCGAT
TCCTCTGAGGTTGAGGAGAGTAAGCTGCCACTACAGTTAGCAATTGTAGGACGGCCCAAT
GTTGGGAAGTCAACTTTGCTTAATTCGTTGTTACAGGAAGATCGTGTTTTGGTGGGTCCA
GAAGCTGGATTGACAAGAGATTCGATCAGAGCTGAGTTTGAATTTCAAGGCAGAACTGTA
TATCTGGTGATTAACATCTTTGTCTTTTAAAGTTTGTCCTACTTTTGAGTTGCAAATACA
ATTTCACCGTCCACCATCTATTTTTTCGCTCAATCTATCAATGAAATACCTAGAATAACA
AAATTGCAAAATTCAGATTCAGAACACCTCTTATATTCTTTTATTGTGCCATAATGGTCC
TCTTTTAATATTGTCTCGTCTGCTTTTTAGCC
>FRLM_006077-RA transcript Name:"Similar to PGIP Polygalacturonase inhibitor (Pyrus communis OX=23211)" offset:0 AED:0.29 eAED:0.29 QI:0|-1|0|1|-1|0|1|0|356
ATGGAGACCAAAACGCTTCTTCTCTACAGTTTCCTCCTCTTCTTCTCCACCTTTCTTCAC
CCTTCTCACTCCAAGTTATGCGACCCGAATGACTTGGACGCCCTCGTCAAGATCAAGAAA
GCCTTCAACAATCCAGAGAGCCTCGCTTCCTGGAATCCGATAATGGAAAGCGACTGCTGC
AACTGGGACCATCTCGACTGCAACGAGGACACCAACCGGGTCAAATGCATTTCCTTCAAA
AACCTACACGACCTTTCCGGTCCGATCCCTCCGCAAGTCTGCGACCTTCCCTTCCTCGTA
ACCCTCGAATTCTCCAACACTTCGAGGATCACCGGAGAAATCCCGCACTGCATCGAAAAA
CTTAAAATGCTCAATTTCCTAGTTATATCTTCGACGAAAGTCTCCGGTCCCATCCCGTCA
ACCATCAGCAACCTCAAGGCCCTCCAGTTCCTCGACCTCTCCTACAACAACCTCACCGGA
GAGATCCCGGCCACCCTCCCTTCCCTGCTTAATCTGGGCGCGCTCCGCCTGGACCGGAAC
AAACTATCGGGTCCGATCCCCGACACTTTCGGTGACTTCCCGGTAGACGATTTCTATCTC
TACGTGTCCTACAACCAGCTTTCCGGGAAAATCCCGGCCTCAATGGAGAAGAAAGATTTC
ACCTACATAGACATCCAGGAGAACCGGCTTGAGGGCGACGTGGCGCCGTTGTTTAAGTCG
ACAAAGAAGATGCAGTTCGCGGACATGTCCGGGAACTTGTTGAAGTTTGATTTGTCGGAC
GTCGATTTTCCGAAGACTTTGGTGTACTTGGACCTGAGTGAAAACATGGTTTATGGGGCT
ATTCCAGAAGAACTGACTCAGCTCCCGAGTTTGCGGCATTTCAATGTCAGTTACAACAGA
CTCTGCGGCAAGATTCCAGTCGGCGGAAACTTGCAGAAGTTCGACGAATCGGCCTATAAG
AATAACATTTGCTTGTGCGGGTCTCCATTGTCCAGCTGCGCGTGGCTTAGGGATATCTTT
GTCTTGAGCAAGTGTTTTCTGCGATGTATGTTTTCAAAATATGATTTCTGA
>FRLM_006078-RA transcript Name:"Similar to PGIP Polygalacturonase inhibitor (Pyrus communis OX=23211)" offset:0 AED:0.27 eAED:0.27 QI:0|-1|0|1|-1|0|1|0|340
ATGGCGACCAAAGTGCCGCCTATAAACAAGGTCATCTTCCTCAGCCTCCTCTTAATAATC
TCCACCTTTCTTCAGCCTTCTCTCTCCGAGTTCTGCAATGCTCTCGACAAGACAGCTCTT
CTTGCTATCAAGGCACACTTCAAAAACCCCTCTATTCTTGCCTCGTGGGACCCAAACACT
GACTGTTGCTACTGGACCAACGTCCTTTGCGAGCAGCAAGACTACCGAGTCTACTCCCTC
AGCTTCAGCTACGGCGACCTCGCCGGAACGATCCCTCCGGAGGTCGGCTACCTTCCGGGT
CTACAGCTTCTCAACTTCCACAAGTACTCCAAAATAACTGGACCAATCCCAACCACCATC
GGCAATCTCAGCAAGCTCCGGTTCCTCGAGATAACCTGGACAGGCATCTCCGGTCCCATC
CCCGACATCTTCGCCACCCTCAAGAGCCTCGAGTTCATCGACTTCTCGTACAACAGCATC
ACCGGGACGATCCCGCCCTCCATCGGTTACCTCCCGAATCTCGGTGGGCTCCGCCTCGAC
CGGAACAATCTGGTGGGACCGATCCCGGCCTCGTTCGGAGAATTCAAGGCCGCCGATTTC
TACATGTACCTGTCTCACAACAAGCTCTCCGGGACGATCCCAGCCTCGCTGTCGAAACTG
CGATTGGCCTACATAGACCTGTCGCGGAACAAACTCGTCGGCGACCCCGCGCCCCTGTTC
GGGTGGGAGAAGACGACGCAGCTGCTGGACCTATCGAGGAACAAGTTCGCGTTCGATTTG
ACGAGCGTGAGGTTTCCCAAGAAATTGGTGACTCTTGATCTGAACCACAACAAGATAACG
GGGAGTATTCCTGGAGAAGTGACGCAGCTGAAGTTGGCACTGTTCAATGGGAGCTACAAC
AGACTCTGCGGGAAGATTCCGTACAGCGGAAGCTTGTTGAAATTCGGGTACACCGAGTTC
TTCCACAACAAATGCTTGTGCGGGCCACCGCTGCCCGACACCTGCAACTCGCTTCCCATG
TAG
>FRLM_009850-RA transcript Name:"Similar to LCAT3 Phospholipase A(1) LCAT3 (Arabidopsis thaliana OX=3702)" offset:172 AED:0.14 eAED:0.14 QI:172|1|1|1|0|0|12|212|460
GGGACTTCAGTGAAAAAAATTGAAGACACCATAAAGTCCAGACACAGAGAGAGACTGCAA
CTGAAAACTTAACAACCACCAACTCTTCTCATCAGACCGGAAGGAGAATTCCGACCGTTG
ACGCACTTCAAAGCTTCTTCTCCGTTTTCGGGTGAGATAATCGGGTCGGACCATGAAGGG
AAGCTTTTCCATTTGGCCGTGTTTCGGGTACTACAGGAGCTCCGACGACGACGACGACGA
CAACGTCGATGTTGACCGCGACCCGGTTCTCCTCGTCTCCGGCATTGCGGGCTCTATTCT
TAATTCCAAGAGTAAGATACTCGGGATTGAAATCGAGACCCGGGTATGGGTTCGGATCCT
CTTCTCTGACCTGGAGTTCAGGAAGAAAGCCTGGTCTCTTTATAACCCCCAAACAGGTTA
TACAGAATCATTGGAAAAAGATAAAGACCTTGTGGTACCTGATGATGATTATGGGCTCTA
TGCAATTGATATTTTAGATCCATCTACGGTTATGAAATGCCTACATGTGACAGAGGTTTA
CCATTTCCATGAAATGATTGATATGCTTGTAAAATGCGGGTATAAGAAGGGAACCACATT
GTTTGGCTATGGTTATGATTTCCGGCAAAGCGTAAGAATTGACAAGTTGATGGACGGCCT
TAAGACGAAGTTGGAATCTGCTTACACGGCCTCTGGGGGAAGAAAAGTTAACATAATCTC
GCACTCGATGGGTGGACTGCTTCTGCAGTGCTTTCTGACGCTCCACAACGATGTATTTGC
GAAATATGTAAACAAGTGGATTTGCATCGCATGTCCCTTTCAAGGCGCACCCGGATGCAT
CAATGATTCTCTTTTAACTGGATTGCAGTTTGTTGAAGGCTTTCAAAGCTTCTTTTTTGT
ATCAAGGTGGTCAATGCACCAGTTGTTGATCGAGTGTCCATCAATCTACGAAATGCTGGC
CAATCCAGAATTTAAGTGGAAGAAGCAACCGGAAATTAAAGTTTGGCGAAAGCAGTGTCA
AGATGTGGAAACTTCAGTTGAATTGAAAACCTATGTTGGCCCTGAAATTATAACTTTGTT
TGAAGAAGCTTTGCAGAACAATGAGCTAGAATATGATGGAAAAACTATACCTTTGCCTTT
TAACTCCGCAATTCTCGAATGGGCCACTGGAACTTGGCAAGTTTTGAAAAATGCTAAATT
ACCAGAAGGTGTCTCCTTCTACAACATCTACGGGACATCGTTTGACACGCCTTATGATGT
GTGCTACGGTTCAGAGAAATCTCCAATTGAAGACTTGCCCGAAATATGCCACTCAACGCC
CGAGTATGGCTATGTCGACGGTGATGGAACAGTTCCCTCGGAATCAGCAATGGCAGATGG
ATATGAAGCAGTTGAAAGAGTGGCAATGGCAGCTGGTCATAGGCAGCTGTTAGCGGACAA
TTCTGTATTCCAATATATCCAAAAATGGTTGGGAATAGAGCAGAAGACCAGCATTAGTCA
CTCCAAAACATCTAGAGTTGCAGATATTCCTTCAAGTATGCATGTGAACATGTAAAAATC
CTCTTCTTCTTGAAAAGGGTATGATCATATTTATACGTATTCATTATTACCAGGATAAGT
ACATGGAGTGAATTTGTATTTTTTCCAGCCTAGTTTTTAATTTCTGGACAGTCATGGCCT
ACTGAATAAGGTTTTTAGCACCATTGCCCTTTAAACTTTCGGTCCTTGATAATTTCTCTC
TAAGTGTCCTATTTTAGTAACTTCCCG
>FRLM_009850-RB transcript Name:"Similar to LCAT3 Phospholipase A(1) LCAT3 (Arabidopsis thaliana OX=3702)" offset:755 AED:0.12 eAED:0.12 QI:755|1|1|1|0|0|11|212|301
GGGACTTCAGTGAAAAAAATTGAAGACACCATAAAGTCCAGACACAGAGAGAGACTGCAA
CTGAAAACTTAACAACCACCAACTCTTCTCATCAGACCGGAAGGAGAATTCCGACCGTTG
ACGCACTTCAAAGCTTCTTCTCCGTTTTCGGGTGAGATAATCGGGTCGGACCATGAAGGG
AAGCTTTTCCATTTGGCCGTGTTTCGGGTACTACAGGAGCTCCGACGACGACGACGACGA
CAACGTCGATGTTGACCGCGACCCGGTTCTCCTCGTCTCCGGCATTGCGGGCTCTATTCT
TAATTCCAAGAGTAAGATACTCGGGATTGAAATCGAGACCCGGGTATGGGTTCGGATCCT
CTTCTCTGACCTGGAGTTCAGGAAGAAAGCCTGGTCTCTTTATAACCCCCAAACAGGTTA
TACAGAATCATTGGAAAAAGATAAAGACCTTGTGGTACCTGATGATGATTATGGGCTCTA
TGCAATTGATATTTTAGATCCATCTACGGTTATGAAATGCCTACATGTGACAGAGGTTTA
CCATTTCCATGAAATGATTGATATGCTTGTAAAATGCGGGTATAAGAAGGGAACCACATT
GTTTGGCTATGGTTATGATTTCCGGCAAAGCGTAAGGTATTTTTAAAGTTCAACCATGTT
ACTACTTTTTTGCGGTTAAGTTTAGTGTTTTGGTGCTATAATTAAAACAAGAAAACTATT
CACCATCTTATTGTGTTGGAAGAATTGACAAGTTGATGGACGGCCTTAAGACGAAGTTGG
AATCTGCTTACACGGCCTCTGGGGGAAGAAAAGTTAACATAATCTCGCACTCGATGGGTG
GACTGCTTCTGCAGTGCTTTCTGACGCTCCACAACGATGTATTTGCGAAATATGTAAACA
AGTGGATTTGCATCGCATGTCCCTTTCAAGGCGCACCCGGATGCATCAATGATTCTCTTT
TAACTGGATTGCAGTTTGTTGAAGGCTTTCAAAGCTTCTTTTTTGTATCAAGGTGGTCAA
TGCACCAGTTGTTGATCGAGTGTCCATCAATCTACGAAATGCTGGCCAATCCAGAATTTA
AGTGGAAGAAGCAACCGGAAATTAAAGTTTGGCGAAAGCAGTGTCAAGATGTGGAAACTT
CAGTTGAATTGAAAACCTATGTTGGCCCTGAAATTATAACTTTGTTTGAAGAAGCTTTGC
AGAACAATGAGCTAGAATATGATGGAAAAACTATACCTTTGCCTTTTAACTCCGCAATTC
TCGAATGGGCCACTGGAACTTGGCAAGTTTTGAAAAATGCTAAATTACCAGAAGGTGTCT
CCTTCTACAACATCTACGGGACATCGTTTGACACGCCTTATGATGTGTGCTACGGTTCAG
AGAAATCTCCAATTGAAGACTTGCCCGAAATATGCCACTCAACGCCCGAGTATGGCTATG
TCGACGGTGATGGAACAGTTCCCTCGGAATCAGCAATGGCAGATGGATATGAAGCAGTTG
AAAGAGTGGCAATGGCAGCTGGTCATAGGCAGCTGTTAGCGGACAATTCTGTATTCCAAT
ATATCCAAAAATGGTTGGGAATAGAGCAGAAGACCAGCATTAGTCACTCCAAAACATCTA
GAGTTGCAGATATTCCTTCAAGTATGCATGTGAACATGTAAAAATCCTCTTCTTCTTGAA
AAGGGTATGATCATATTTATACGTATTCATTATTACCAGGATAAGTACATGGAGTGAATT
TGTATTTTTTCCAGCCTAGTTTTTAATTTCTGGACAGTCATGGCCTACTGAATAAGGTTT
TTAGCACCATTGCCCTTTAAACTTTCGGTCCTTGATAATTTCTCTCTAAGTGTCCTATTT
TAGTAACTTCCCG
>FRLM_009850-RC transcript Name:"Similar to LCAT3 Phospholipase A(1) LCAT3 (Arabidopsis thaliana OX=3702)" offset:248 AED:0.16 eAED:0.16 QI:248|1|1|1|0|0|11|212|404
GGGACTTCAGTGAAAAAAATTGAAGACACCATAAAGTCCAGACACAGAGAGAGACTGCAA
CTGAAAACTTAACAACCACCAACTCTTCTCATCAGACCGGAAGGAGAATTCCGACCGTTG
ACGCACTTCAAAGCTTCTTCTCCGTTTTCGGGTGAGATAATCGGGTCGGACCATGAAGGG
AAGCTTTTCCATTTGGCCGTGTTTCGGGTACTACAGGAGCTCCGACGACGACGACGACGA
CAACGTCGATGTTGACCGCGACCCGGTTCTCCTCGTCTCCGGCATTGCGGGCTCTATTCT
TAATTCCAAGAGTAAGATACTCGGGATTGAAATCGAGACCCGGGTATGGGTTCGGATCCT
CTTCTCTGACCTGGAGTTCAGGAAGAAAGCCTGGTCTCTTTATAACCCCCAAACAGGTTA
TGAAATGCCTACATGTGACAGAGGTTTACCATTTCCATGAAATGATTGATATGCTTGTAA
AATGCGGGTATAAGAAGGGAACCACATTGTTTGGCTATGGTTATGATTTCCGGCAAAGCG
TAAGAATTGACAAGTTGATGGACGGCCTTAAGACGAAGTTGGAATCTGCTTACACGGCCT
CTGGGGGAAGAAAAGTTAACATAATCTCGCACTCGATGGGTGGACTGCTTCTGCAGTGCT
TTCTGACGCTCCACAACGATGTATTTGCGAAATATGTAAACAAGTGGATTTGCATCGCAT
GTCCCTTTCAAGGCGCACCCGGATGCATCAATGATTCTCTTTTAACTGGATTGCAGTTTG
TTGAAGGCTTTCAAAGCTTCTTTTTTGTATCAAGGTGGTCAATGCACCAGTTGTTGATCG
AGTGTCCATCAATCTACGAAATGCTGGCCAATCCAGAATTTAAGTGGAAGAAGCAACCGG
AAATTAAAGTTTGGCGAAAGCAGTGTCAAGATGTGGAAACTTCAGTTGAATTGAAAACCT
ATGTTGGCCCTGAAATTATAACTTTGTTTGAAGAAGCTTTGCAGAACAATGAGCTAGAAT
ATGATGGAAAAACTATACCTTTGCCTTTTAACTCCGCAATTCTCGAATGGGCCACTGGAA
CTTGGCAAGTTTTGAAAAATGCTAAATTACCAGAAGGTGTCTCCTTCTACAACATCTACG
GGACATCGTTTGACACGCCTTATGATGTGTGCTACGGTTCAGAGAAATCTCCAATTGAAG
ACTTGCCCGAAATATGCCACTCAACGCCCGAGTATGGCTATGTCGACGGTGATGGAACAG
TTCCCTCGGAATCAGCAATGGCAGATGGATATGAAGCAGTTGAAAGAGTGGCAATGGCAG
CTGGTCATAGGCAGCTGTTAGCGGACAATTCTGTATTCCAATATATCCAAAAATGGTTGG
GAATAGAGCAGAAGACCAGCATTAGTCACTCCAAAACATCTAGAGTTGCAGATATTCCTT
CAAGTATGCATGTGAACATGTAAAAATCCTCTTCTTCTTGAAAAGGGTATGATCATATTT
ATACGTATTCATTATTACCAGGATAAGTACATGGAGTGAATTTGTATTTTTTCCAGCCTA
GTTTTTAATTTCTGGACAGTCATGGCCTACTGAATAAGGTTTTTAGCACCATTGCCCTTT
AAACTTTCGGTCCTTGATAATTTCTCTCTAAGTGTCCTATTTTAGTAACTTCCCG
>FRLM_009850-RD transcript Name:"Similar to LCAT3 Phospholipase A(1) LCAT3 (Arabidopsis thaliana OX=3702)" offset:111 AED:0.19 eAED:0.19 QI:111|1|1|1|0|0|10|212|394
TTGTTTTGTTTTTTGTTTTTCTTTTTGTATGGGGGTACAAGACAAATTCAAGGCATTAAG
CAATGTTTCTTTTGCAGCCGATTCAAAAAATTGGTTGTGTAGCTATTTCTTATGTGTAAA
TGGGATTGCTATATAGTCAATTATGTGTTTTTTCCAGGTTATACAGAATCATTGGAAAAA
GATAAAGACCTTGTGGTACCTGATGATGATTATGGGCTCTATGCAATTGATATTTTAGAT
CCATCTACGGTTATGAAATGCCTACATGTGACAGAGGTTTACCATTTCCATGAAATGATT
GATATGCTTGTAAAATGCGGGTATAAGAAGGGAACCACATTGTTTGGCTATGGTTATGAT
TTCCGGCAAAGCGTAAGAATTGACAAGTTGATGGACGGCCTTAAGACGAAGTTGGAATCT
GCTTACACGGCCTCTGGGGGAAGAAAAGTTAACATAATCTCGCACTCGATGGGTGGACTG
CTTCTGCAGTGCTTTCTGACGCTCCACAACGATGTATTTGCGAAATATGTAAACAAGTGG
ATTTGCATCGCATGTCCCTTTCAAGGCGCACCCGGATGCATCAATGATTCTCTTTTAACT
GGATTGCAGTTTGTTGAAGGCTTTCAAAGCTTCTTTTTTGTATCAAGGTGGTCAATGCAC
CAGTTGTTGATCGAGTGTCCATCAATCTACGAAATGCTGGCCAATCCAGAATTTAAGTGG
AAGAAGCAACCGGAAATTAAAGTTTGGCGAAAGCAGTGTCAAGATGTGGAAACTTCAGTT
GAATTGAAAACCTATGTTGGCCCTGAAATTATAACTTTGTTTGAAGAAGCTTTGCAGAAC
AATGAGCTAGAATATGATGGAAAAACTATACCTTTGCCTTTTAACTCCGCAATTCTCGAA
TGGGCCACTGGAACTTGGCAAGTTTTGAAAAATGCTAAATTACCAGAAGGTGTCTCCTTC
TACAACATCTACGGGACATCGTTTGACACGCCTTATGATGTGTGCTACGGTTCAGAGAAA
TCTCCAATTGAAGACTTGCCCGAAATATGCCACTCAACGCCCGAGTATGGCTATGTCGAC
GGTGATGGAACAGTTCCCTCGGAATCAGCAATGGCAGATGGATATGAAGCAGTTGAAAGA
GTGGCAATGGCAGCTGGTCATAGGCAGCTGTTAGCGGACAATTCTGTATTCCAATATATC
CAAAAATGGTTGGGAATAGAGCAGAAGACCAGCATTAGTCACTCCAAAACATCTAGAGTT
GCAGATATTCCTTCAAGTATGCATGTGAACATGTAAAAATCCTCTTCTTCTTGAAAAGGG
TATGATCATATTTATACGTATTCATTATTACCAGGATAAGTACATGGAGTGAATTTGTAT
TTTTTCCAGCCTAGTTTTTAATTTCTGGACAGTCATGGCCTACTGAATAAGGTTTTTAGC
ACCATTGCCCTTTAAACTTTCGGTCCTTGATAATTTCTCTCTAAGTGTCCTATTTTAGTA
ACTTCCCG
>FRLM_022372-RA transcript Name:"Protein of unknown function" offset:18 AED:0.00 eAED:0.00 QI:18|1|1|1|0|0|2|18|50
GGCTCGACCAGGGCACTCATGGGCGGGGTCGTGGCCAATGGCTCGACCAGTTGGCTCGAC
CAGGGCAGTCATGGCCGAGGCCGTGGCCCAGTGGCTCGGCCAGTTGGCTCGGTCATGTCT
CGACCAGGGCAGTCATGGCCGAGGCCGTGGCCCAGTGGCTCGACCAGTTGACTCGATCAT
GGCTCGACC
>FRLM_018736-RA transcript Name:"Similar to At3g19850 BTB/POZ domain-containing protein At3g19850 (Arabidopsis thaliana OX=3702)" offset:0 AED:0.08 eAED:0.08 QI:0|0|0|1|0|0|3|0|339
ATGTCAAAACTCTGCAATATGCAAATCCATATAAATGGCCAAGAAACATTCTTCTTAAAT
GAGAAAGTTTTATCAACTTATTCAGAAAAGTTGAAGAAGATTGTGAAGCAAGAAAGGAGA
AGAACCACCCAGATAAGGAATTTGGAAATAGAAATTGATGATTTTCCGGGAGGCCCGGAA
GGGTTTGAGCTGGTGTCAAGATTCTGCCACAACGACGGCGGAATCAAAATCACAGTGACA
AATGTTTGTCGTCTCCATTGCTCTGCAGTCTTCCTTGGAATGACCGAGAAGGCCTCGAAT
TTCAATCTGTTGCAACAAACAGAATCCTTTCTTGGGGGAATGTTTTACTGGTCATGGAAA
GACATATTGGCCTGTCTAAAGAGCTGTGAGTCATTCTCTGCCTATGCTGATTCATTTGGT
CTGCTAGAAAAGCTCATTTTTGCACTTTTGGCAAAGATTGCTCAGAATTCGGACTTGAGC
CTTATCACAACCTCATCCTCATCCTCATCGTCTCCGGAAACGGCATCCGGGTTTCGATTA
TCTTCCTCTTGCAAGGCCACTCCTGAATCAATCAAGGCAAGCTCATCAAGCAAAGCATGG
TGGTTTGATGATTTGACCATTTTGCCACCGAAGATCATCGAGAAAGTCATCCAGAGCTTA
GGGGTTCACATGAATAACAACAACAGTCTAATTCTCACGAAATTTCTCCTCCACTACCTG
AAAATTGCCACTCATAGGAAAGGTTACAACAACACAAAAGGTGAATTTCTTGGTCTAGCG
GATACAGCTGGTCATGGGGTAATTTCAGCAGGGAAAAAGTCATTTTCTTGCAGATCACTC
TTTTGGGTACTGAGAATTCTATCTGGTTTTGGGATAAAGAAAGAGTGTAAGCTTGGATTG
GAAAGACTGATTGGTGAAGCACTTGATGAGGCAAAGTTGGATGATCTTCTGGTTTCTGGC
AACAACAGTGGTGTTTATGATGTTAATCTTGTGATCAGATTGGTGAGGGTGTTTGTT
>FRLM_019526-RA transcript Name:"Similar to CPK34 Calcium-dependent protein kinase 34 (Arabidopsis thaliana OX=3702)" offset:0 AED:0.33 eAED:0.33 QI:0|1|0.66|1|0|0|3|0|90
ACGCTTGAAGAGCTGAAACAAGGACTAGCCAAGCAAGGAACAAGGCTTTCTGAAATTGAA
GTCAAACAATTATTGGAAGCTGCTGATGCCGATGGCAACGGAACGATAGACTACGACGAA
TTCATCACAGCAACGATGCACATGAACCGAATGGACAGAGAAGAACATCTCTACACTGCC
TTCCAACATTTTGACAAAGACAATAGCGGGTTCATCACGACGGAAGAACTAGAGCAAGCT
CTCCGCGAATTCGGCATGCACGATGGAAGG
>FRLM_019526-RB transcript Name:"Similar to CPK34 Calcium-dependent protein kinase 34 (Arabidopsis thaliana OX=3702)" offset:0 AED:0.35 eAED:0.35 QI:0|1|1|1|0|0|3|0|80
TCAGACCCCAAACAGAGACTGACAGCTTTCCAAGTTCTAAATCATCCATGGATTAAGGAG
GACGGCGAGGCACCAGACACGCCACTTGACAATGCTGTGTTGAGTAGGCTCAAACAGTTC
AAGGCCATGAACCAGTTCAAGAAAGTCGCTCTCCGGGTCATTGCGGGATGTCTATCGGAA
GAAGAAATCATGGGATTGAAACAGATGTTTAAAGGAATTGATACCGACAACAGCGGGACT
>FRLM_014133-RA transcript Name:"Protein of unknown function" offset:470 AED:0.01 eAED:0.01 QI:470|1|1|1|0|0|5|550|587
GAAAACCTCTCCCTCCCTCTTTCTCCCTCTTTCTCTCTCTGTCCCTCTCCCTCACTCACA
CACTCTCTCTCTAGCTTGCACGCGAGTCTTGAGGTTCTTCGTCTGGCAAAAATAGCGGCT
CGTTCGAGCTGAGACGCTTCGCAGTTTGGGGGTTCTCTGCAGCTTTCGCTTCCTCATTGT
GCTTTTTCCCCGCTTCGGAGCGAGCCAATGGAATGCTGATACGTAGAATTTGTGCTTTCG
AGTTTCGAGTCTTGTGCCGGCCGACCTCGGTTTCAGATCTAACCTCTTGTCTCAGTTTGG
TTCCCAAGCGCCGTTTGATGGTGAAGGCGAGGGCGTTTGGTGTGAATTTGTTGCGGTTGT
TGGAGACGTGAGAGAGAATCTTGTGTTAGGTTTTTCCTTTTAGATAATATTTTTGTAGAG
GGTTTTTTTATATTTTTTATTTTTTGTCTTGGTGGACTTGGATTTCGGAGATGAATCGTA
GTTTTAGGGCTCAGGAATCGCAGATGCTAGCGGCGATGAAGCAGAGGCAGCAGTTGCGAG
CCACGATGATGAAAGAGAAAGAGGAAGAGCTCGCATTGTTTCTAGAGATGAAGAAGCGTG
AGAAGGACCGGAACGATCTTCTTCTCAACAGCTCCGAAGAGTTCGATGCTCCATTAGGAT
CGAAACCCGGAACTTCTCCGATTTTTAATCTTTCTTCATCACCGCCGGCGCTTCCGCGCA
AGACTGGTGCTGATGATTTCCTCAATTCCGACAATGATAAGAACGACTATGATTGGCTTC
TAACTCCCCCTGGGACACCACTTTTTCCTTCTTTGGAGATGGAATCGCACAAGACCTTGA
TGAGTCAGCTTGGCACACCTAAGGCTCGTCCGACAGCTCTGAAATCTAGATTGGCAAACC
CCCAGCCGGAGCATCCTTCTAGAAGCAGCTTAGTATCTAAACAACCGGCTTCATCTCCTG
GGTTGAATTCTTCGAGACTCGCATTAAATTCTTCAAGTGCTGGGACTGGGACTCGCAGAC
CATCATCATCAGGAGGTCCAGGATCAAGACCCGCAACGCCAACTGGACGTCCCACATTGA
CTGCAACGTCTAAATCATCAAGACCGTCGACACCTACTTCCAGAGCAACCTTGCCTTCAA
GCAAGCCAACAATTTCTGTGACAAAGTCTGCAGTTTCTTCAGTGAAGCCTTCACCCACAG
CCAGGCCTTCCCCAACAGCCAAGTCTTCCCCCACGGCAAAGCCTTCACCCACAGCCAAGC
CAACAGTTCCTTCAAGATCCTCAACACCATTGTCAAGATCCGCAGCAAGATCTTCAACAC
CAACTTCCAGACCTACTGTACCTGCTTCCAAGTCCACATCAAGGGCATCAACACCAACTC
GCCGACCTTCAACGCCATCATCTGCACCCAGCATATCTGCTCCTCAATCTAAATCTTCTT
CTTCAGTTGCGAAGCCAGCTTCCACGACAACTAAAAATCCAGTACCCTCACGTGGAGCAT
CTCCAACAGTGAAATCCAGACCATGGAAGCCCTCAGAGATGCCGGGTTTTTCACTTGATG
CTCCACCAAATTTAAGAACATCACTTCCTGACAGGCCACTCTCGGCCACCAGGGGTAGGC
CTGGAGCACCAAGTGCTCGATCTTCTTCTGTCGAGCCTGCTTCAAGTGGAAGACCAAGAC
GACAATCATGCTCTCCTTCGAGAGGACGCGCTCCCAATGGGATGGTTCATCCTAGTGGAA
GCTCTGTTCCTGCAGTAAGTCGTAATCCGTACAAAATCAATGACAATGTGAGCCCGGTTT
TAATTGGAACTAAAATGGTGGAGAGGGTAATAAATATGCGAAAACTGGCACCACCGAAGC
AAGATGATAAACATTCTCCTCATGGTAATCTCTCCGCAAAATCCTCATCTCCTGACAGCT
CAGGCTTTGGTAGAACACTCTCAAAGAAATCACTGGATATGGCTATACGGCATATGGACA
TAAGGAGAAGCATCCCGGGTAATTTGCGGCCGTTGATGACAAATATCCCTGCATCCTCTA
TGTACAGTGTGAGATCGGGGCCTGCACGGAGCAGAACAATTAGTGTTTCAGACTCTCCGC
TCGCCACGAGCAGTAATGCTAGTTCTGAAATCAGTGTCAACAACAATGGCATTTGCTTAG
ATGGGAGTGAACTAGAAGACGATATAGGCAGTGAGCGAGGAGGTCGATCCCCCGCTAGTA
CGCGTGCTAGGTGAATTTTTCATTGCATATAAACCGCAATTTCATTATTGAATTGCAACG
CTCTTGATAGTCGCGAGAGAGAGAGTGAGACCCCGGACTAGGAGAGTTGTGCTTGAATGA
GTAATGTGAAGTTTTTATCAGAAGAATTGGCGGTTCGATTTTAAATGTAATTCATCATGG
TCTTTGTAATAGGAGGGGTAATTATTATTGATGTTCTGAACAAATCTTCCTTTGCTCATT
TTGTACGCGGCGTGGTGTCATTTACTGGTTTTCAAGCGTTGAGTTTGGGCATTAAAATTC
TCTGTTATAAATACTAGGAAAGGAGGGAAGGGGAATCGCTTTTCTTTTTCACTGTTTATG
AGTAGGATTCGGCTCATGTGTCTTATTTTAAAGTCGTTGATTACGGTGAAACAGATGGAT
ACAGATATAAGACACTGGACCACATTCTCTCCTACCCATGAGCTTATACTTGTTATTTGT
ACTCATTATATACTATCCGGATCACGATATCCAGTGGGCAGGACCACTGATTCATGGCCA
AAAATATCGAGCTTTTGTAATCAC
>FRLM_014971-RC transcript Name:"Similar to purB Adenylosuccinate lyase (Haemophilus influenzae (strain ATCC 51907 / DSM 11121 / KW20 / Rd) OX=71421)" offset:207 AED:0.13 eAED:0.13 QI:207|1|1|1|0|0|11|180|580
CTAGGCTTGCTTAAAAGGAAGTTGGGCTTGATTCCATGGGTTTCATCCCGGAAAGCCCAA
AACTAGCACCACCACCACCATTACTCACTCAACAGAGTCCGTCCGAAAGCTGAAAAAGAA
AAGACCGCGAAGTTCTCTACGCTCATTTCGTGAGGACTAAGAGGAGGAGGAGACATTTTA
GCCCTGATTTTATAGAGCAGAGCTTCCATGGAGTTGGGAAATTCTTCTCTGGTTTCCAAC
AGCAAACAAATTTCCCTCTGCTTTAGCTCTTTTCAGAGACCAAATGAACGCCCAAGTCTC
TCTCTTCTTCTTCTTCCTCATTCAACGCCTTCGCTTTCACAGCCTTGGAGACGATGTGCA
GCTCTCAGAGCCTCTCTCAAAGAGATCAATATTTCCACCGAAAAGAGGGTTAAGAAGGTG
TCTAGAGAACTGGAGTATTCGATTTTGACGGCTTTATCGCCATTAGACGGTCGATATTGG
GGCAAAGTTAAGGACTTGGCTCCTTTTATGAGTGAGTATGCGCTTATCTACTATCGGGTT
CTGGTGGAGGTACAATGGTTGCTAAAGCTTTCACAGATTCCTGAAGTTGAAGAGGTTCCG
AGCTTTAGCGACGATGCTCGGTCTTTTTTGCAGGGCATTGTTGACAGATTTACTGTAGAA
GATGCGTTGGCAATTAAGAATATTGAGAAAGTGACAAACCACGATGTAAAAGCAGTGGAA
TACTTCTTGAAACAGAAATGCGAGTCTCATCCCGAGATAGTCAAGGTGCTTGAATTTTTC
CATTTCGCTTGCACGTCTGAGGATATCAATAATCTCGCACATGCACTGATGTTGAAGGAT
GCTCTGGACATCACCCTATTTCCTGTTATTGATCGTTTGATTGAGGCAATATCTAACATG
GCTGAGGACAAGGCTCATATTCCCATGCTTTCTCGAACCCATGGGCAGCCAGCTTCACCA
ACCACATTGGGAAAAGAAATGGCAATTTTTGCTGTCAGGTTAAGTAGAGAAAGGAGGGAT
ATTTCCGAGGTTGAGATAATGGGGAAGTTTGCCGGTGCAGTTGGTAATTACAATGCCCAC
CTTGCTGCATATCCTGGTACTGATTGGCCCCGGATTGCTGAGGAGTTTGTAACATCTCTT
GGATTGACTTTCAATCCGTATGTTAGCCAGATTGAGACTCATGACTATATGGCAAAACTG
TTTCATGCAGTTTACCGATTCAACAATATATTGATTGATTTTGATAGAGATATATGGGGC
TACATATCTTGGGGTTACTTTAAGCAGATAACTAAGGCTGGAGAGATTGGGTCTTCAACT
ATGCCTCACAAAGTGAACCCCATTGATTTTGAAAATAGTGAAGGTAATCTTGGTATTGCT
AATGGGGTTCTATCTCACTTAAGCACAAAGTTGCCCATCTCACGATTTCAGCGCGACTTG
ACTGATTCAACTGTTCTGAGAAATATGGGTGTGGGATTGGGACACTCTCTTCTAGCCTAT
AAGAGTACGTTACAAGGAATTGGAAAACTTCAGGTCAACAAAGCTCGCTTGAGTGAGGAC
TTGGACCATTGTTGGGAAGTGCTTGCTGAACCAATACAAACCAATGAAAATTGTGTTCGG
TATCAACATTTTGGATACCAAAGCCCATTTGGAAATCAAATTGAGGACCCATTTCTTAAA
TTACCCTCCACAATTTCTTCCCTTCCAAACCTGTTTCGCACGGTTATGCGAAGATACGGT
GTACCAGAGCCCTATGAGAAGCTAAAGGAACTGACTAGAGGAAGAGCGGTTACGAAAGAA
AGTATCCAGGAATTTATAGAAGGTTTGGAATTACCTAAAGAAGCAAAGACGGAGCTATTG
AAGTTGACACCACATAGCTATGTTGGAGCGGCTGTTGAGTTGGCAAGAACGTCTGGCCAA
GCCGTGAAATTGGTGAATGGAAGGTGCTAGGAAACTGGATTTTGGTCTATGTTTATTATT
TGCAACTCTACTTTGTATGTTATATCCTTTGGGCTAGCCACTTCTACTTGTCCCGTGTGG
CCAAAAGATGTGTCAAATTTTGATTTAATTTATTCTCTTTTTTAATGGGGAGAAAGAAGT
AGAGTGTATTTTCACAGTAAATAATTGAAG
>FRLM_014971-RA transcript Name:"Similar to purB Adenylosuccinate lyase (Haemophilus influenzae (strain ATCC 51907 / DSM 11121 / KW20 / Rd) OX=71421)" offset:207 AED:0.08 eAED:0.08 QI:207|1|1|1|0|0|10|816|468
CTAGGCTTGCTTAAAAGGAAGTTGGGCTTGATTCCATGGGTTTCATCCCGGAAAGCCCAA
AACTAGCACCACCACCACCATTACTCACTCAACAGAGTCCGTCCGAAAGCTGAAAAAGAA
AAGACCGCGAAGTTCTCTACGCTCATTTCGTGAGGACTAAGAGGAGGAGGAGACATTTTA
GCCCTGATTTTATAGAGCAGAGCTTCCATGGAGTTGGGAAATTCTTCTCTGGTTTCCAAC
AGCAAACAAATTTCCCTCTGCTTTAGCTCTTTTCAGAGACCAAATGAACGCCCAAGTCTC
TCTCTTCTTCTTCTTCCTCATTCAACGCCTTCGCTTTCACAGCCTTGGAGACGATGTGCA
GCTCTCAGAGCCTCTCTCAAAGAGATCAATATTTCCACCGAAAAGAGGGTTAAGAAGGTG
TCTAGAGAACTGGAGTATTCGATTTTGACGGCTTTATCGCCATTAGACGGTCGATATTGG
GGCAAAGTTAAGGACTTGGCTCCTTTTATGAGTGAGTATGCGCTTATCTACTATCGGGTT
CTGGTGGAGGTACAATGGTTGCTAAAGCTTTCACAGATTCCTGAAGTTGAAGAGGTTCCG
AGCTTTAGCGACGATGCTCGGTCTTTTTTGCAGGGCATTGTTGACAGATTTACTGTAGAA
GATGCGTTGGCAATTAAGAATATTGAGAAAGTGACAAACCACGATGTAAAAGCAGTGGAA
TACTTCTTGAAACAGAAATGCGAGTCTCATCCCGAGATAGTCAAGGTGCTTGAATTTTTC
CATTTCGCTTGCACGTCTGAGGATATCAATAATCTCGCACATGCACTGATGTTGAAGGAT
GCTCTGGACATCACCCTATTTCCTGTTATTGATCGTTTGATTGAGGCAATATCTAACATG
GCTGAGGACAAGGCTCATATTCCCATGCTTTCTCGAACCCATGGGCAGCCAGCTTCACCA
ACCACATTGGGAAAAGAAATGGCAATTTTTGCTGTCAGGTTAAGTAGAGAAAGGAGGGAT
ATTTCCGAGGTTGAGATAATGGGGAAGTTTGCCGGTGCAGTTGGTAATTACAATGCCCAC
CTTGCTGCATATCCTGGTACTGATTGGCCCCGGATTGCTGAGGAGTTTGTAACATCTCTT
GGATTGACTTTCAATCCGTATGTTAGCCAGATTGAGACTCATGACTATATGGCAAAACTG
TTTCATGCAGTTTACCGATTCAACAATATATTGATTGATTTTGATAGAGATATATGGGGC
TACATATCTTGGGGTTACTTTAAGCAGATAACTAAGGCTGGAGAGATTGGGTCTTCAACT
ATGCCTCACAAAGTGAACCCCATTGATTTTGAAAATAGTGAAGGTAATCTTGGTATTGCT
AATGGGGTTCTATCTCACTTAAGCACAAAGTTGCCCATCTCACGATTTCAGGTAAAAGTT
TCTACAGTGTCCATTTTAATTCCCTTCTTCTCCTTTCCATTAGACACAACTGTTTATGCT
CTAAGGTTTAACTTGTTGGCCCTTCAATATTTTTGGTTGAGGGCGATTTTGAGAATTAAC
CAATTCATTTTTGCTACAAAAGTTTTGGTTCATACTTTATATATTAAAATGTAGTAGAAC
TAACTACAAGTCACATCAAGGGCTGCAGTTACTAAATTGCTGCGGACCAGTGGTGATATA
GTTTTAGTGTTAATATTTTTCTAGTTCTGTGTTGTAAATTTGTAATTGCAGCGCGACTTG
ACTGATTCAACTGTTCTGAGAAATATGGGTGTGGGATTGGGACACTCTCTTCTAGCCTAT
AAGAGTACGTTACAAGGAATTGGAAAACTTCAGGTCAACAAAGCTCGCTTGAGTGAGGAC
TTGGACCATTGTTGGGAAGTGCTTGCTGAACCAATACAAACCAATGAAAATTGTGTTCGG
TATCAACATTTTGGATACCAAAGCCCATTTGGAAATCAAATTGAGGACCCATTTCTTAAA
TTACCCTCCACAATTTCTTCCCTTCCAAACCTGTTTCGCACGGTTATGCGAAGATACGGT
GTACCAGAGCCCTATGAGAAGCTAAAGGAACTGACTAGAGGAAGAGCGGTTACGAAAGAA
AGTATCCAGGAATTTATAGAAGGTTTGGAATTACCTAAAGAAGCAAAGACGGAGCTATTG
AAGTTGACACCACATAGCTATGTTGGAGCGGCTGTTGAGTTGGCAAGAACGTCTGGCCAA
GCCGTGAAATTGGTGAATGGAAGGTGCTAGGAAACTGGATTTTGGTCTATGTTTATTATT
TGCAACTCTACTTTGTATGTTATATCCTTTGGGCTAGCCACTTCTACTTGTCCCGTGTGG
CCAAAAGATGTGTCAAATTTTGATTTAATTTATTCTCTTTTTTAATGGGGAGAAAGAAGT
AGAGTGTATTTTCACAGTAAATAATTGAAG
>FRLM_014971-RD transcript Name:"Similar to purB Adenylosuccinate lyase (Haemophilus influenzae (strain ATCC 51907 / DSM 11121 / KW20 / Rd) OX=71421)" offset:207 AED:0.12 eAED:0.12 QI:207|1|1|1|0|0|10|751|413
CTAGGCTTGCTTAAAAGGAAGTTGGGCTTGATTCCATGGGTTTCATCCCGGAAAGCCCAA
AACTAGCACCACCACCACCATTACTCACTCAACAGAGTCCGTCCGAAAGCTGAAAAAGAA
AAGACCGCGAAGTTCTCTACGCTCATTTCGTGAGGACTAAGAGGAGGAGGAGACATTTTA
GCCCTGATTTTATAGAGCAGAGCTTCCATGGAGTTGGGAAATTCTTCTCTGGTTTCCAAC
AGCAAACAAATTTCCCTCTGCTTTAGCTCTTTTCAGAGACCAAATGAACGCCCAAGTCTC
TCTCTTCTTCTTCTTCCTCATTCAACGCCTTCGCTTTCACAGCCTTGGAGACGATGTGCA
GCTCTCAGAGCCTCTCTCAAAGAGATCAATATTTCCACCGAAAAGAGGGTTAAGAAGGTG
TCTAGAGAACTGGAGTATTCGATTTTGACGGCTTTATCGCCATTAGACGGTCGATATTGG
GGCAAAGTTAAGGACTTGGCTCCTTTTATGAGTGAGTATGCGCTTATCTACTATCGGGTT
CTGGTGGAGGTACAATGGTTGCTAAAGCTTTCACAGATTCCTGAAGTTGAAGAGGTTCCG
AGCTTTAGCGACGATGCTCGGTCTTTTTTGCAGGGCATTGTTGACAGATTTACTGTAGAA
GATGCGTTGGCAATTAAGAATATTGAGAAAGTGACAAACCACGATGTAAAAGCAGTGGAA
TACTTCTTGAAACAGAAATGCGAGTCTCATCCCGAGATAGTCAAGGTGCTTGAATTTTTC
CATTTCGCTTGCACGTCTGAGGATATCAATAATCTCGCACATGCACTGATGTTGAAGGAT
GCTCTGGACATCACCCTATTTCCTGTTATTGATCGTTTGATTGAGGCAATATCTAACATG
GCTGAGGACAAGGCTCATATTCCCATGCTTTCTCGAACCCATGGGCAGCCAGCTTCACCA
ACCACATTGGGAAAAGAAATGGCAATTTTTGCTGTCAGGTTAAGTAGAGAAAGGAGGGAT
ATTTCCGAGGTTGAGATAATGGGGAAGTTTGCCGGTGCAGTTGGTAATTACAATGCCCAC
CTTGCTGCATATCCTGGTACTGATTGGCCCCGGATTGCTGAGGAGTTTGTAACATCTCTT
GGATTGACTTTCAATCCGTATGTTAGCCAGATTGAGACTCATGACTATATGGCAAAACTG
TTTCATGCAGTTTACCGATTCAACAATATATTGATTGATTTTGATAGAGATATATGGGGC
TACATATCTTGGGGTTACTTTAAGCAGATAACTAAGGCTGGAGAGATTGGGTCTTCAACT
ATGCCTCACAAAGTGAACCCCATTGATTTTGAAAATAGTGAAGGTAATCTTGGTATTGCT
AATGGGGTTCTATCTCACTTAAGCACAAAGTTGCCCATCTCACGATTTCAGGGCGATTTT
GAGAATTAACCAATTCATTTTTGCTACAAAAGTTTTGGTTCATACTTTATATATTAAAAT
GTAGTAGAACTAACTACAAGTCACATCAAGGGCTGCAGTTACTAAATTGCTGCGGACCAG
TGGTGATATAGTTTTAGTGTTAATATTTTTCTAGTTCTGTGTTGTAAATTTGTAATTGCA
GCGCGACTTGACTGATTCAACTGTTCTGAGAAATATGGGTGTGGGATTGGGACACTCTCT
TCTAGCCTATAAGAGTACGTTACAAGGAATTGGAAAACTTCAGGTCAACAAAGCTCGCTT
GAGTGAGGACTTGGACCATTGTTGGGAAGTGCTTGCTGAACCAATACAAACCGTTATGCG
AAGATACGGTGTACCAGAGCCCTATGAGAAGCTAAAGGAACTGACTAGAGGAAGAGCGGT
TACGAAAGAAAGTATCCAGGAATTTATAGAAGGTTTGGAATTACCTAAAGAAGCAAAGAC
GGAGCTATTGAAGTTGACACCACATAGCTATGTTGGAGCGGCTGTTGAGTTGGCAAGAAC
GTCTGGCCAAGCCGTGAAATTGGTGAATGGAAGGTGCTAGGAAACTGGATTTTGGTCTAT
GTTTATTATTTGCAACTCTACTTTGTATGTTATATCCTTTGGGCTAGCCACTTCTACTTG
TCCCGTGTGGCCAAAAGATGTGTCAAATTTTGATTTAATTTATTCTCTTTTTTAATGGGG
AGAAAGAAGTAGAGTGTATTTTCACAGTAAATAATTGAAG
>FRLM_014971-RB transcript Name:"Similar to purB Adenylosuccinate lyase (Haemophilus influenzae (strain ATCC 51907 / DSM 11121 / KW20 / Rd) OX=71421)" offset:207 AED:0.15 eAED:0.15 QI:207|1|1|1|0|0|10|180|540
CTAGGCTTGCTTAAAAGGAAGTTGGGCTTGATTCCATGGGTTTCATCCCGGAAAGCCCAA
AACTAGCACCACCACCACCATTACTCACTCAACAGAGTCCGTCCGAAAGCTGAAAAAGAA
AAGACCGCGAAGTTCTCTACGCTCATTTCGTGAGGACTAAGAGGAGGAGGAGACATTTTA
GCCCTGATTTTATAGAGCAGAGCTTCCATGGAGTTGGGAAATTCTTCTCTGGTTTCCAAC
AGCAAACAAATTTCCCTCTGCTTTAGCTCTTTTCAGAGACCAAATGAACGCCCAAGTCTC
TCTCTTCTTCTTCTTCCTCATTCAACGCCTTCGCTTTCACAGCCTTGGAGACGATGTGCA
GCTCTCAGAGCCTCTCTCAAAGAGATCAATATTTCCACCGAAAAGAGGGTTAAGAAGGTG
TCTAGAGAACTGGAGTATTCGATTTTGACGGCTTTATCGCCATTAGACGGTCGATATTGG
GGCAAAGTTAAGGACTTGGCTCCTTTTATGAGTGAGTATGCGCTTATCTACTATCGGGTT
CTGGTGGAGGTACAATGGTTGCTAAAGCTTTCACAGATTCCTGAAGTTGAAGAGGTTCCG
AGCTTTAGCGACGATGCTCGGTCTTTTTTGCAGGGCATTGTTGACAGATTTACTGTAGAA
GATGCGTTGGCAATTAAGAATATTGAGAAAGTGACAAACCACGATGTAAAAGCAGTGGAA
TACTTCTTGAAACAGAAATGCGAGTCTCATCCCGAGATAGTCAAGGTGCTTGAATTTTTC
CATTTCGCTTGCACGTCTGAGGATATCAATAATCTCGCACATGCACTGATGTTGAAGGAT
GCTCTGGACATCACCCTATTTCCTGTTATTGATCGTTTGATTGAGGCAATATCTAACATG
GCTGAGGACAAGGCTCATATTCCCATGCTTTCTCGAACCCATGGGCAGCCAGCTTCACCA
ACCACATTGGGAAAAGAAATGGCAATTTTTGCTGTCAGGTTAAGTAGAGAAAGGAGGGAT
ATTTCCGAGGTTGAGATAATGGGGAAGTTTGCCGGTGCAGTTGGTAATTACAATGCCCAC
CTTGCTGCATATCCTGGTACTGATTGGCCCCGGATTGCTGAGGAGTTTGTAACATCTCTT
GGATTGACTTTCAATCCGTATGTTAGCCAGATTGAGACTCATGACTATATGGCAAAACTG
TTTCATGCAGTTTACCGATTCAACAATATATTGATTGATTTTGATAGAGATATATGGGGC
TACATATCTTGGGGTTACTTTAAGCAGATAACTAAGGCTGGAGAGATTGGGTCTTCAACT
ATGCCTCACAAAGTGAACCCCATTGATTTTGAAAATAGTGAAGGTAATCTTGGTATTGCT
AATGGGGTTCTATCTCACTTAAGCACAAAGTTGCCCATCTCACGATTTCAGCGCGACTTG
ACTGATTCAACTGTTCTGAGAAATATGGGTGTGGGATTGGGACACTCTCTTCTAGCCTAT
AAGAGTACGTTACAAGGAATTGGAAAACTTCAGGTCAACAAAGCTCGCTTGAGTGAGGAC
TTGGACCATTGTTGGGAAGTGCTTGCTGAACCAATACAAACCGTTATGCGAAGATACGGT
GTACCAGAGCCCTATGAGAAGCTAAAGGAACTGACTAGAGGAAGAGCGGTTACGAAAGAA
AGTATCCAGGAATTTATAGAAGGTTTGGAATTACCTAAAGAAGCAAAGACGGAGCTATTG
AAGTTGACACCACATAGCTATGTTGGAGCGGCTGTTGAGTTGGCAAGAACGTCTGGCCAA
GCCGTGAAATTGGTGAATGGAAGGTGCTAGGAAACTGGATTTTGGTCTATGTTTATTATT
TGCAACTCTACTTTGTATGTTATATCCTTTGGGCTAGCCACTTCTACTTGTCCCGTGTGG
CCAAAAGATGTGTCAAATTTTGATTTAATTTATTCTCTTTTTTAATGGGGAGAAAGAAGT
AGAGTGTATTTTCACAGTAAATAATTGAAG
>FRLM_014972-RA transcript Name:"Protein of unknown function" offset:0 AED:0.00 eAED:0.00 QI:0|1|0.5|1|0|0|2|217|65
AACCAATTCTCCCAAAAGCTTAAGTTGTTACGAAGTGGGCCAACAATAGTTTTATATTTC
AACGCTCCCCCACACGTGCAGGCAAGACAATGGGCAAACGTGCGGACAAATATTGATTTG
AAAGTCCAACACAAATATTTAAGACAAAGCTCGAAACATATTAAAGGCCCAACACGTGAT
GACAATATTAAAAAGTAAAGAGTGCAATTGCACGGGTATGAATTTAGGACCTCGTGCTTT
GATACGATGTTAGTTTATTAATCCATCCTAAAGCTTAAGCTGTTAGAAAGTGGGCCAACA
ATAGTTTTATATTTCAACAATTTCCATTAGATTGCTTACCTGCTTAAACATCTCCACAAA
CAGTACAATTTTAAAACTGCAAATCCATGATAAGATTTACACAACCTTATTTCAG
>FRLM_005311-RA transcript Name:"Similar to At5g65660 Uncharacterized protein At5g65660 (Arabidopsis thaliana OX=3702)" offset:126 AED:0.00 eAED:0.00 QI:126|1|1|1|0|0|2|123|143
TATATGTGCGCATAAAAGAATGATAGCACTTTATCGGATAAATTATTATAAGTAGGGGCA
TATATTCTGTGCGAGCATATAATTTGTGTGTCCCAAAAAAACGATATATATCTTGATGAG
GAGGAGATGATATCATTCATAGAGAGAGAGAGAGAAATGATGGAAGAGAAATTAGCTTCA
TCAAGTAATTGCAGGCCTACAATATCTTTCCCTCTGGGGATAGTTCTTCTGGTGATTACC
TTACTCTTAATCACTGCCTTCTTCTTCTGCTGCCTCTACTGGAATCGCCTCCAAGCCCTC
CTCTTCTCTTCTTCTAGTTCTTCTATTCAACATCACATCAACAATAATACTACTTCCAAT
AACGTTTCGCAATCCGATATCCCTCATGAAAAGCCTGCTCGTCCTCATCACATGACGGAG
AAGCAAAGTGATCAGCCGAAAACCGTGACGGTGGTGATGCCGGGGGATGACGTGCCGAAG
TTCATAGGGATGGCTTGTCCATGTGAGCCTCTGGTTGCGGAGAAGATCACCGTTGTGGTG
CACAAACCTTTCAATTAGCGTGTGATGTAGTAGACACTGCTTTGTCCTAGTACTAATACT
AGCTAATTAGTAATTATAGTGTTAATATATATACACCATGAGTTCGATCTGGTCCATTGT
TTTTTGTTAGAGGTGCAGGAG
>FRLM_005310-RA transcript Name:"Similar to BHLH93 Transcription factor bHLH93 (Arabidopsis thaliana OX=3702)" offset:0 AED:0.18 eAED:0.19 QI:0|0|0|1|0|0|4|0|167
ATGGCTGAGCGGAGGAGACGAAAGCGATTAAACGACCGCCTTTCGATGTTGAGATCCATT
GTTCCTAAGATTAGCAAGATGGACAGGACATCAATACTTGGGGACACCATAGACTACATG
AAGGAGCTTCTGGAGAGAATCAACAATTTGCAACAAGAAATCGAGGCGAGCTCGACCGAG
TTGAGCGAGATTGGCCTTTTCAAGGAAGTCAAACCAAACGAGGTCTTAGTGAGAAACTCA
CCGAAGTTCGATGTAGAAAGAAAAAATAGAGACAGTACCCGAATCGAGATTTGCTGCGCT
GGGAAACCGGGGCTGTTGTTCTCAACGGTAACAACCTTGGAAGCCTTGGGACTTGAGATT
CAACAATGTGTTATTAGTTGTTTCAATGACTTTGCAATGCAAGCTTCTTGCTCCGAGGAT
TTGGGAAAGAGGAATTCGATCAATTCTGAGGATGTAAAGCAAGCATTATTCAGAAATGCA
GGGTATGGAGGCAGATGTTTGTGA
>FRLM_021021-RA transcript Name:"Similar to GLIP1 GDSL esterase/lipase 1 (Arabidopsis thaliana OX=3702)" offset:0 AED:0.10 eAED:0.10 QI:0|0|0|1|0|0|5|0|317
CAAGCTAATTACCGGCCCTATGGAGAGACCTTTTTTCCTTCCCCCACCGGTAGAGCTACC
GATGGCCGTACCATCCCCGATTTCATCAGTGAGTATGCAAAGTTGCCATTGATTCAGCCA
TATTTGCAACCCGGGATTCAAAACTATAATTACGGGGTAAACTTCGCATCCATCGGGGCC
GGTGCTCTACTTGAGACTCATCAAGGTCTTGTTATAGATCTTAAGACTCAGCTTAGTAAT
TTCAAGAAAGTGGAGAAGCAATTGAGGTACAACCTAGGCGGTGAAGAAGGCAAGGCGTTG
TTGTCCGCGGCTGTTTACTTATTTAGCATCGGAGGCAATGACTATTTTGCAGCGTTTGCG
GAAAATTCTGGTTCCCTTGTGTCGCAGGAAGAATATGTTGCCATGGTGATCGGAAATATA
ACAAATGCTATCCAAGAAGTATACAACTTAGGGGGAAGGAAATTTGGTTTTCTAAATGTG
TCGCCTTTAGGTTGTCTTCCTTTTGTAAAAGCACTTGATCCGGCAAGAACAGGCAGCTGC
GAGGAAGAACTCACGGACGTGGCAAGGCTACACAATAGAGCAATTTCTCAAGCCCTCCAA
AAGCTAGAGATCCAGCTCACAGGCTTCAAATACTCGTTGCACGATTTCTTCGTTTCTTTG
AATGAAATAACGGAGGATCCATCAAAATACGGTTTCGAGGAAGTGGAGATGGCGTGTTGT
GGCAACGGTCCCTACAGAGGATTTTCTGGCTGTGGATCGCAGACGAGGAGTTACGAGTTA
TGTGAGAATCCAAGTGATTTCCTCTACTTTGACCTTGTTCATCCTACTGAGAAGGCCTAC
GAGCAATTTGCCAAGCTATTTTGGAACGGAAGCTCTGATATCACTGGACCTTACAATCTC
AGATCATTGTTTGAACTTGACAACAAATGCAGACCTAATCTCAGCAGCAGTTAG
>FRLM_021622-RB transcript Name:"Protein of unknown function" offset:0 AED:0.04 eAED:0.04 QI:0|1|0.8|1|0|0|5|0|307
GAGAATATTAAAGAAGATGCAATTGAAGTGTTAAAAGACCAGAAGAATGAAGTAGAAGAG
TCCAAAAAAGAGGTTGTTGAAGAGTTTGAAACAACCGGACCAGGTGAGAGCATTCCATAT
GAGACAAATAAGGACGTTGAAAGGTCCAAAGATGCTTCATTGGTGAAGCAAGAGGAAGGT
AAGCATGAAGAAGTCAAATATCTAGACCCAACTAAAGTTCCAGTAGAGGAGAATACACCA
GAAATTCTTGATGAAGAAGCCTCAAAGTCAAGAGGTGACGATGAGAGCCACGGGCAAGAA
AATGCAGGAGCAGGCTTTGATAGGGAGAAAATCATTGAAAGAGAGGTTACGTTTTCTACT
CCGGAATCAATTCAAGAAGAAACAAGCAAGACGTCTCAAGACAACATAAAGGATGTAGAC
AAGTTAAATGAAGAAGAAAGTATTGTGGAGAGCATTCCAGAGAATAACCAAGAAGTTGAA
ATTAAAAAATCAAATGATCAGGAATATGAAGCAGAAAAATCCACAGAACAGGTCGTTCAA
GAATCAGATTTAGCTGGACCAAGTGAGAGCACTTCAATTGAGACAAATAAGGATGTCGAA
AAGTTTGTTGAGGTTTCACCAATTAAGCAAGAGGAAAGTCAACAGGAAGATGGTAAGTAC
CAAGATGCAATCAAGGCTTCAACAGAGGAAGAGGCCCCAAAGTCAAAAGGTGAAGACAAA
CAAATCTTTGAAGATGTCACGTTTTCTGTGCCGGAATCAATCCAAGAAGAAACAAGTGAG
AGATCCCAAGAAGAAATTACTGAAGAACACCCTGTGGTGATCACAAAAGAAGGCAACGTA
AGTGACCTTTCACCGGAGAATATTGAAGAAGATGCAATTGAAGTGTTAAAAGACCAGGAG
AATGAAGTAGAAGAGTCCAAA
>FRLM_021622-RA transcript Name:"Protein of unknown function" offset:0 AED:0.03 eAED:0.03 QI:0|1|0.5|1|0|0|4|0|316
GAGAATATTAAAGAAGATGCAATTGAAGTGTTAAAAGACCAGAAGAATGAAGTAGAAGAG
TCCAAAAAAGAGGTTGTTGAAGAGTTTGAAACAACCGGACCAGGTGAGAGCATTCCATAT
GAGACAAATAAGGACGTTGAAAGGTCCAAAGATGCTTCATTGGTGAAGCAAGAGGAAGGT
AAGCATGAAGAAGTCAAATATCTAGACCCAACTAAAGTTCCAGTAGAGGAGAATACACCA
GAAATTCTTGATGAAGAAGCCTCAAAGTCAAGAGGTGACGATGAGAGCCACGGGCAAGAA
AATGCAGGAGCAGGCTTTGATAGGGAGAAAATCATTGAAAGAGAGGTTACGTTTTCTACT
CCGGAATCAATTCAAGAAGAAACAAGCAAGACGTCTCAAGACAACATAAAGGATGTAGAC
AAGTTAAATGAAGAAGAAAGTATTGTGGAGAGCATTCCAGAGAATAACCAAGAAGTTGAA
ATTAAAAAATCAAATGATCAGGAATATGAAGCAGAAAAATCCACAGAACAGGTCGTTCAA
GAATCAGATTTAGCTGGACCAAGTGAGAGCACTTCAATTGAGACAAATAAGGATGTCGAA
AAGTTTGTTGAGGTTTCACCAATTAAGCAAGAGGAAAGTCAACAGGAAGATGGTAAGTAC
CAAGATGCAATCAAGGCTTCAACAGAGGAGAATAAAGATGAAACTCCCGAGGAAGAGGCC
CCAAAGTCAAAAGGTGAAGACAAACAAATCTTTGAAGATGTCACGTTTTCTGTGCCGGAA
TCAATCCAAGAAGAAACAAGTGAGAGATCCCAAGAAGAAATTACTGAAGAACACCCTGTG
GTGATCACAAAAGAAGGCAACGTAAGTGACCTTTCACCGGAGAATATTGAAGAAGATGCA
ATTGAAGTGTTAAAAGACCAGGAGAATGAAGTAGAAGAGTCCAAAAAA
>FRLM_014297-RB transcript Name:"Similar to At2g21120 Probable magnesium transporter NIPA6 (Arabidopsis thaliana OX=3702)" offset:342 AED:0.09 eAED:0.09 QI:342|1|1|1|0|0|10|511|235
AGAGAGAGGGGGTAGAGAGAGAGCGAGTGAGGGAATGGGGGTGTCGGACAATTCGAAAGG
GCTGATATTAGCTGTGCTGTCGAGCGCCTTCATTGGCTCGAGCTTCATCCTCAAGAAGAA
GGGCCTCAAGCGCGCTGGTGCCAATGGCACTCGTGCAGGGGTTGGCGGATATACATACTT
ACTAGAGCCTCTCTGGTGGGCGGGCATGTGATTGTTGGAGAGGTTGCCAATTTTGTGGCC
TATGTATATGCACCCGCAGTTCTTGTAACCCCGCTTGGTGCTCTGAGTATAATAATCAGT
GCGGTTTTGGCTCACTTCTTGTTGAAGGAACGGCTGCAGAAAATGGGTGTTTTGGGGTGT
GTGACCTGTATTGTAGGATCAGTGGTAATTGTAATCCATGCACCTCAGGAGCAGACTCTA
AATTCTGTTGAAGAAATATGGAATCTAGCAACGCAACCAGACTTCCTGGTTTATGTTGCG
GCTACAATTTCTCTTGTGCTCACTCTGATTTTGTATTTTGAACCTCGCTGTGGACAGACT
AACATACTGATTTACTTGGGAATCTGTTCTTTAATGGGTTCTCTTACGGTCGTAAGCATA
AAGGCCATTGGAATTGCTATAAAGCTTACCCTTGATGGAGTAAGTCAAATAGCGTACCCT
CAAACTTGGTTTTTTATAACTGTTGCAGCAATCTGTGTCGTTACACAATTAAATTACCTC
AACAAGGCATTAGATACGTTCAATGCAGCAATTGTTTCTCCAGTTTATTATGTCATGTTC
ACAACTCTGACCATTATCGCAAGTGCAATAATGTTCAAGGATTGGTCTGGTCAGAATATC
AGTAGCATAGCCTCCGAGATTTGTGGATTCATCACTGTGTTGTCGGGAACGATTATACTT
CATGCCACCAGAGAACAGGAACCTGCTCCAACGCAAGCTTTGTTTGTCATTGCAGGAGCT
GTAGCATGGTACGTCTCCGGTGATTCAGTGAAGAACCTTGAAGACGAGCATTTGATAACC
TTACGCAGTTCCGATTACCTGGCGCCATAGATTCTCCCCTTCAAATGGAATAACATGAAC
ATAGTCTAGTAGTCCCTAGCAATGAAGCAATACCGAGACTCGCATTAAGAGTGGTGTTTG
CAGAGGGGGGAGGAGCTACTTGCTTATTGTTGGGTGGATCTTGGGGGGTTGAGCGGAATT
GATATGCGATGTGTGGGGTACCGCTCTCAGCTCAGCTGGCAGAGAAGAACTAGGGTGCTT
CCGAGTTCAAGAAAATATTTATTGTTATCTCGGCATTGTCTTTGTTTATGAGTCATGACA
GCCCATTTTTTTGCTTGTACATAGTGATCCCTTTGTCGTTCTTTGTCGTTAGGTTTCGGT
TAATGGCTTCTACCATTCTTGATCTGGTTCGGTTCTGTTATCTTCTTGTGTTAATCCATT
TTTCCCCCGTTTTATAGAGTTAGTAAAGGTCGTTGCGGTTGTAGATTACGTATTTTATTA
TAAGATTTTGGATTTTTTTTTTTTTTTTGCCCTTGCGAGTTTGTTTGGAGGAAGTTTTTT
C
>FRLM_014297-RA transcript Name:"Similar to At2g21120 Probable magnesium transporter NIPA6 (Arabidopsis thaliana OX=3702)" offset:34 AED:0.35 eAED:0.35 QI:34|1|1|1|0|0|4|60|158
AGAGAGAGGGGGTAGAGAGAGAGCGAGTGAGGGAATGGGGGTGTCGGACAATTCGAAAGG
GCTGATATTAGCTGTGCTGTCGAGCGCCTTCATTGGCTCGAGCTTCATCCTCAAGAAGAA
GGGCCTCAAGCGCGCTGGTGCCAATGGCACTCGTGCAGGGGTTGGCGGATATACATACTT
ACTAGAGCCTCTCTGGTGGGCGGGCATGGTAATGATGATTGTTGGAGAGGTTGCCAATTT
TGTGGCCTATGTATATGCACCCGCAGTTCTTGTAACCCCGCTTGGTGCTCTGAGTATAAT
AATCAGTGCGGTTTTGGCTCACTTCTTGTTGAAGGAACGGCTGCAGAAAATGGGTGTTTT
GGGGTGTGTGACCTGTATTGTAGGATCAGTGGTAATTGTAATCCATGCACCTCAGGAGCA
GACTCTAAATTCTGTTGAAGAAATATGGAATCTAGCAACGCAACCAGGTATTACATGTTA
TAGCTTGCCTGTTTTTATCTTCAATTTATGACTTTATCTTCTTATCTTTGCTAATTGCTT
CTGCATTCTTTTTTAACCGACAGACTTCCTG
>FRLM_020023-RA transcript Name:"Similar to RH56 DEAD-box ATP-dependent RNA helicase 56 (Arabidopsis thaliana OX=3702)" offset:0 AED:0.29 eAED:0.29 QI:0|0|0|1|0|0|4|0|186
ATGGAAATCTATGTAGATGACGAGGCCAAGTTGACTCTTCATGGTCTTGTCCAGCACTAC
ATAAAATTGCTGGAAGCAGAGAAAAACCGCAAGCTGACTGACCTTCTTGATGCTTTAGAT
TTCAACCAAGTCGTTATTTTTGTGAAAAGTGTCAACAGGGCTGCTGAGTTGAATAAGCTA
CTTGCTGATAGTAACTTTCCCTCTATCTGCATCCACTCCGGAATGTCTCAGGAAGAGAGG
TTGAAGCGTTACAAGAATTTCAAGGAAGGGCATTCAAGAATTCTTGTAGCAACAGATTTA
GTTGGAAGGGGGATTGACATCGAGCGTGTTAACATTGTTATCAACTATGACATGCCTGAT
TCTGCTGACACCTACCTGCACAGGGTGGGCAGAGCTGGTAGATTTGGCACCAAAGGGCTT
GCAATTACGTTTGTCTCGTCAGCATCCGACTCTGAAGTTCTTAATCAGGTTCAGTCTAGG
TTTGAGGTCGATATAAAGGAGCTTCCTGAGCAAATTGATACGTCCACTTATAGTAAGACT
TCTATACCATTCAATTGTTAA
>FRLM_018502-RA transcript Name:"Protein of unknown function" offset:56 AED:0.00 eAED:0.00 QI:56|1|1|1|0|0|3|29|53
GCCCAAGATTTCCCTAGTCGAGCCAACTGGTCGAGCCACTGGGCCACGGCCCTCCCATGA
CTGCCCTGGTCGAGCCAACTGGTCTAGCCACTGGCCACGGCCCCGCCCACGATTGCCCTG
GTCGAGCCAACTGGTCGAGCCACTGGGCCACAGCCCCGCCCATGATTGCCCAGGTCAAGC
CAACTGCTCGGGCCACTGGGCCACGGCCGCGCCCATGATTGCCCAGGTCGAGCCAACTGG
TCGGGCC
>FRLM_018500-RA transcript Name:"Protein of unknown function" offset:0 AED:0.36 eAED:0.40 QI:0|1|0.5|1|0|0|2|0|73
AGGGCAATCGTGAGCGGGGCCGTGGCCCAGTGGCTCGACAAGTTGGCTCGACCAGGGCAA
TCGTGGGCGGGGCCGTGGCCCAGTGGCTCGACTGATTGGCTCGACCAGGGCAACCATGGG
CGGGGATGTGGCCCAGTGGCTCGACCAATTGGCTCGACCATGGCTCGACAAGGGCAATCG
GGGGCGGGGTCGTGGCCCAGTGGCACGACCAGTTGGCTC
>FRLM_018501-RB transcript Name:"Protein of unknown function" offset:29 AED:0.34 eAED:0.39 QI:29|1|1|1|0|0|2|0|74
GGCTCGACCGTGGCTCAACCAGGGCAATCATGGGCGGGGCTGTGGCCAGTGGCTCAACCA
GTTGGCTCATCCCCGGCAATCATGGGCGGGGCCGTGGAGCAGTGGCTCGACAAGCTGGCT
CGACCAGGGCAATCGTGGGCGGGGCCGTGTCCCAGTGGCCCGACCAGTTGGCTCGACCTG
GGCAATCATGGGCGCGGCCGTGGCCCAGTGGCCCGAGCAGTTGGCTTGACCTGGGCAATC
ATGGGCGGGGC
>FRLM_018501-RA transcript Name:"Protein of unknown function" offset:4 AED:0.35 eAED:0.39 QI:4|1|0.5|1|0|0|2|0|78
GACCATGGCTCGACCAGGGGAAACGTGGGCGGGGCCGTGTCCCAGTGGCCCGACCAGTTG
GCTCGACCTGGGCAATCATGGGCGCGGCCGTGGCCCAGTGGCCCGAGCAGTTGGCTTGAC
CTGGGCAATCATGGGCGGGGCTGTGGCCCAGTGGCTCGACCTGTTGGCTCGACCCAGGGC
AATCACGGGCGGGGCCGTGGCCCAGTGGCTCGACCAGTTGGCTCGACCATGGCTCGAC
>FRLM_023930-RA transcript Name:"Protein of unknown function" offset:0 AED:0.00 eAED:0.00 QI:0|1|0.5|1|0|0|2|89|36
CAACCCAACAGCAAGAAGAAAACCTTGTCAAACCCTAAGTTCTTGATAATATCCGAACAA
CAATTTTTTTTTTTAAATAGAGTCTACAGCACAGGTCCAAATAATTTCTAGGAAATTTCT
ACCCGCCCAACACCAACAAGAAAACCTAGTCAAACCCTAAGTTGTTGATAATATTCGAAC
AACAATTTTTCTTTGTTTTT
>FRLM_022980-RA transcript Name:"Protein of unknown function" offset:0 AED:0.09 eAED:0.09 QI:0|-1|0|1|-1|0|1|0|60
TCAAACCGTAAGTTCTTGATAATATTCGAACAGCAATTTTTTTTTTTTTTAAATATAGTC
TACAGCATAGGTTCGAATATTTGCTTGGAAATTTCTACCCGCCCAACAGCAACAAGAAAA
CCTAGTCAAACCCTAATTCTTGATAATATTCGAACTGCAATTTTTTTTTTTTTTAAATAT
>FRLM_004146-RA transcript Name:"Similar to AATP1 AAA-ATPase ASD, mitochondrial (Arabidopsis thaliana OX=3702)" offset:0 AED:0.19 eAED:0.19 QI:0|0|0|1|0|0|5|0|510
ATGGTCAGTATGGGGGAAATGTGGACTCATGTGGGCTCAATTATGGCCACCTTGATGTTT
GCTTATGCTATATTCCAGCAATATTTCCCTTACCAGCTCCGGAGTTACTTCGGAAAATAC
TCCAACAAAGTGTTGGGACTTGTCTACCCTTACATCCACATCACCTTCGATGAGTACACT
GGCGACCGATTCAAGCGGAGTGAGGTCTACATGGCCATCCAAACCTACCTCAGCGCCAAC
TCCTCGGAGCACGCCAAGCGCCTCAAGGCTCACGACATCAAGGACAGCAAGTCTCCGGTC
CTCAGCCTCGACGACAACGAGGAAGTCGCCGATGAATTTGAAGGCGTCAAGGTCTGGTGG
ACTTCATACAAGAACAGTACCCCGAAGAACTTCTCCTTTATTTTGTACCCCAATTCGGAC
GAGAAGAAGTCCTACATGCTCACCTTTCACAGACGCCACAGAGATCTTATCACCGGCTCT
TATCTTAGCCATATCGTCAAGGAAGGGAAAGTAATTGAGGTGAAGAATCGGCAGAGGAAG
CTCTACACTAATGGCTCCAGGTACAGTAACGAGAAGAGGACTAAGTGGAGCCATGTCCTC
TTTGAGCATCCCGCGACTTTCGACACTTTGGCTATGGATCCTAAGAAGAAGAAGGAGATT
ATTGATGATCTCACTAAGTTTCGGAATGGAAAAGAGTACTATGCCAAAGTTGGGAAGGCT
TGGAAACGTGGTTATCTCCTTTATGGTCCTCCGGGGACTGGTAAGTCAACCATGATCTCT
GCCATGGCTAACTTTTTAGATTATGATGTCTATGATTTGGAACTCACTTCAGTTAAGGAA
AACACGGAGCTAAGGAAGTTGTTGATCGACACGTCGAATAAGTCCATCATTGTGATTGAG
GACATCGATTGTTCGCTTGATCTCACCGGTCAAAGAAAGAAGGAAAAGGAGAAGAAAAAA
GGAGACGAAGAAGAGAAAGACCCTGTTCGTAAAAGGGCTGAAGAGTTAGAAGCTTGTGGC
GGTGAGAGACTCATTGTGTTCACTACTAATCATGTGGACAAACTCGATCATGCTCTCATC
AGAAGAGGAAGGATGGACAAGCACATAGAGTTGTCTTATTGTTGCTTTGAGTCCTTCAAA
GTGCTTGCTAGGAACTACTTGGATGTCGATTCGCATCATCTGTTCGTGGAGATCGAGCGC
TTGTTGGGGGAAACTAATATGACCCCTGCTGATGTTGCGGAGAATCTTATGCCCAAGTCT
GATGATGAAGATGCGGATATGTGCTTGAAGAAGTTGGTTGAAGCTCTAGAGAAGGCAAAG
GAAGATGCGAAAAAGAAGGCCGAGGAAGAAGCAAAGTTGAAGGCTGAAGAAGAGGCAAAA
CTGAAGGCCGAAGAGGAAGAGAAGACGAAGGCTGGGAAAGAAGAAAAAGGGGAGAAAGTG
GGTGAAGAGAATTCTGCTAAAGAAAGTGGGAAATGTACTTGTAATGGAACATCAGCTAAG
GAAGGGAAGGAAAATGGATCAGTCGCCTCTTAA
>FRLM_004145-RA transcript Name:"Similar to AATP1 AAA-ATPase ASD, mitochondrial (Arabidopsis thaliana OX=3702)" offset:0 AED:0.08 eAED:0.08 QI:0|0|0|1|0|0|3|0|478
ATGTTCGAACAATATTTTCCTGACGATGTGTGGCAATTCCTCGAGAGACATTCCAACAGA
GCCTTTTGCTTTTTTCACCCTTACATCCAAATCACCTTCCCTGAGTACACCGGCGACGTT
TTCAGCCGCAGCGAGGTCTACGCCGCCATCCAAAACTACCTCGGCGCCATGTCGTCGACT
CGTGCTAAGCGTCTCAAAGCTCTTGACTTCAAGGACAGCAAGTCTCTTGTCCTCAGCATG
GACGACAATGGGGAAGTCATTGATGAATTTGAAGGTGTCAAATTATGGTGGACATTTTAC
TGCACAATGCCGAACAAAAGGTTCTACGAGCTCACATTCCACCGAAGCCACAAAGACCTC
ATCACTACCTCTTACATCCACCATGTAGTGACACAAGGGAAAGGATTGGCTGTGAAGAAT
CGGCAGAGGAAGCTTTACACCAATGGCAAACGTGAGGGCTGGTATGGCACTAATTGGAAC
CATGTCCGCTTTGAGCACCCCGCGACTTTCGACACTTTGGCTATGGATCCTAAGAAGAAG
AAGGAGATTATCAATGATCTCGTGAAGTTCCAAAACGGAAAAGAGTATTATGCCAAAATC
GGGAAGGCTTGGAAACGTGGCTATCTCCTTTATGGCCCTCCGGGGACCGGTAAGTCGACT
ATGGTCTCTGCCATGGCTAACTTTCTTGATTATGATGTCTATGATTTGGAACTCACTGCG
GTTAAGGACAACACCGAGCTGAGGAAGTTGTTGATTGACACGTCGAATAAGTCGATCATT
GTGATTGAGGACATCGATTGTTCGCTTGATCTCACCGGTCAAAGAAAGAAGGAGAAGGAG
AAGGCGAAGAGTGATAGCGGAAAGAGTAATGTCACTCTTTCCGGGCTGCTGAATTTCATC
GATGGGATTTGGTCGGCTTGTGGTGGCGAGAGAATTATCGTGTTTACTACCAATCATGTG
GACAAGCTTGATCCTGCTCTCATTAGAAGAGGTAGGATGGACAAGCACATAGAGTTGTCT
TATTGTTGCTTTGAGGCCTTCAAAGTGCTTGCTAGGAACTACTTGGATGTTGAATCGCAT
CGTTTGTTCGTGGAGATCGAGCGCTTGTTTGGGGAAACTAATATGTCTCCTGCTGATGTT
GCGGAGAATCTTATGCCCAAGTCTGGAGATGAAGATGCGGACATGTGTTTGAAGAATTTG
GTTGAAGCTCTAGAGAAGGCAAAGGAAGATGCGAAAAAGAAGGCCGAGGAAGAAGCAAAG
TTGAAGGCTGAAGAAGAGGCAAACCTGAAGGCTGAAGAGGAAGAGAAGACGAAGGCTGGG
AAAGTAGAAAAAGTGGAGAAAGTGGGTGAAGAGAATTCTGCTAAAGAAAATGGGAAATGT
ACTTGTAATGGAACATCAGCTAAGGAAGAGAAGGAAGATGGATCAGTCGCCTCTTAA
>FRLM_001835-RA transcript Name:"Similar to At1g18010 UNC93-like protein 2 (Arabidopsis thaliana OX=3702)" offset:312 AED:0.00 eAED:0.00 QI:312|1|1|1|0|0|3|251|468
GTCGATTCTATAAAAGCCTAATCATCGCCCTTTTTATTACATGAATCTCACGCTCTGATT
CCAGTCTTCCTCTTTCTTTGTTTTCTTTCTTTCTTCTTCTTCTTCTTCTTCTTCTTCTTC
TTCTAAAACCCAATACCAATATCAATACTCTTTTCTTCACTTTAACCTCCCCTCTTTATC
CCACGTTTTCATTTTCCACTCTTTCTTTTTTGCTTCCATTTTTGGAGTGAGATACAGAGA
AAGAAGAGGTTTGATTTTAAGTGATTCTGAGGAGTACAACAAATCTAAGAGAAAAAGGTA
CAAAAATCCCAGATGGGTTTTGAAGGAGATGAAGAATTAGCCACCCAAAATGAAGTTCCA
ACCAAATCCTTGCTCCGATACAACTCGCCTTTGGTGCAAGTGAGCCTAATTGGGTTAGTC
TGCTTCTGCTGTCCCGGCATGTTCAACGCCCTCTCAGGCATGGGAGGGGGAGGCCAGGTT
GACCCTACGGCATCCGACAACTCCCTCACTGCTCTCTACACGACCTTCGCGGTATTTGGC
ATACTCGGTGGTGGCATATACAACATCCTAGGCCCCCGTCTCACCTTGCTCTCGGCCTGC
TCGACATATGTCCTCTATGCGGGCTCTTTCCTCTACTACAACCACCACAAGAACCAAGCA
TTTGCCATCATCTCTGGTGCCATTCTAGGAATTGGCGCAGGCCTCCTCTGGGCAGGCCAA
GGTGCCATCATGACTTCCTATCCACCACCTGCTCGGAAAGGAACTTACATCTCCCTTTTC
TGGAGCATCTTCAACATGGGAGGTGTCGTCGGAGGCCTAATACCGTTTATTCTCAATTAT
CACAGAACCAAGGCTGCTTCTGTTAATGACGGTACCTACATCGCCTTCATGTCTTTTATG
ACCTTCGGAGCTCTACTTTCCTTGGCTATTTTGCCCCCAAGTAAGGTTGTTCGTGATGAT
GGGACTCGGTGTACCAACATCAAGTACTCTAATGTCTCAACCGAGTATGTTGAGATCAGC
AAGCTGTTTATGAATTGGAAAATGCTTCTCATTGCCCCAGCGGCTTGGTCCAGCAACTTC
TTTTACACTTATCAGTTCAATAATGTCAATGCGGTGTTGTTTAGCTTGAGGACTAGAGGG
TTGAACAATGTGTTCTATTGGGGTGCACAGATGATAGGCTCCATTGGGATCGGATACTTG
ATGGACTTCAGCTTCAAGAGTAGGAGGAGACGGGGTTTTCTTGGAATTGGGGTGGTTGGT
TTTCTCGGCACTGCGATTTGGGCTGGTGGCCTTGCCAACCAGGTCAAATACACCCGAGCT
GATGTAAAGACGATAGAGAAGTTGGACTTTAAAGACTCGGGTGATGATTTTGCAGGACCC
TTTGTCTTGTATTTTAGCTATGGTTTGTTGGATGCCATGTTTCAGAGTGTGGTTTACTGG
ATAATTGGAGCCCTGGCTAATGACTCCGAAACCCTTAGCAGGTATGTTGGGTTTTACAAG
GGAGTGCAGAGTGCAGGAGCAGCCGTAGCATGGCAAGTCGATACGCGGAAAGTATCCTTC
TTATCGCAGTTGATTGTGAATTGGTCACTCACTACCGTGAGTTATCCACTTCTGGTGGTT
CTTGTCATGTTGGCTGTGAAGGATGAGAAAACTTCCGAACAAGGAAATGAAACCAATGAT
GTTAATCAGTCATCGGCCAAGCCAGCTTTCGTTCACTGACGACAATGCCTGGCTTACCAA
CTCAAGTTACAACACATTTTCAATTCCACACTTGTTATGATATCAAGAAAACCTGTGATA
TAGTGCAACTGATAAATAGCTTTGTTCTAGTTTCGAATGAACCACACATCAATCAAAGTT
CATGTGTAGTTTCAAAAGTTCAATCCGATGTTTCCCAAGCTTCCATGTCTTATTATTTTA
TTTTAATGTCCTGTTTTGTTTTACGTCTTTCTAAACCCCACTATCTTCTA
>FRLM_001836-RA transcript Name:"Similar to N TMV resistance protein N (Nicotiana glutinosa OX=35889)" offset:0 AED:0.43 eAED:0.62 QI:0|-1|0|1|-1|0|1|0|134
AAATACGATGTTTTCATTAGTTTTAGAGACGAAGATACTTGTAACACTTTTACCAGTCAT
CTTTATACTGCTTTGTGTCAGAAAAAGATTAAAACCTATATAGACGAAGATAGTCTTAAG
AAAGGAGATGAAATCTCATCTGCACTCTTAAATTCCATCGAGGAATCAAAACTCTCTGTG
ATCGTTTTCTGTCGAAACTATGCTTTGTCTTCATGTTGTTTGGATGAGCTCCATCATATT
CTCAAGTGCAGGGGAAACTTAAACAGCTTGTTGTGCCGGTCTTTTATCATGCTGATCCAT
CGCATGTGCAGAAACAAAACGAAAGCTATGGAGTTGCTTTTGATGGACATGATGAACGTT
TTAAGGGCAAGATGGATAAGGTGCATCAATGGAGGGATTCTTTAG
>FRLM_010888-RA transcript Name:"Protein of unknown function" offset:0 AED:0.31 eAED:1.00 QI:0|-1|0|1|-1|0|1|0|20
ATGCGGACGAAGAAGCTTTCATCTCCAGAAGAGTCGCTGTGCCTCTTGTGGTTACCCCGC
TAG
>FRLM_004286-RA transcript Name:"Similar to LECRKS4 L-type lectin-domain containing receptor kinase S.4 (Arabidopsis thaliana OX=3702)" offset:0 AED:0.04 eAED:0.04 QI:0|0|0|1|0|0|2|0|699
ATGGAAAATGAAAACCGTTTCATTATTTTCAGATTCACTACTTTTCTCACAATCTTATTT
TTCTTCTTTTCCACCATCCAATCAACATTTTCATCCGACGACAGTCTCTTCTACTCTGGC
TTCAAGCACCTGACCCCCAACAACACCAACCTGACCCTCACCGGAAACGCCCAGATTCAG
CCAAACGGCATCTTGAAGCTTACAAACGACAGCAGAAGGCAAATGGGCCACGCCCTTTCC
ACCTCGGTGTTCCGTTTCAAGAACTCAACCGCCGGGAAAGCCTTCTCCTTCTCCACCTCA
TTCGCCTTCTCCATCATCCCCGAGTATCCCAAGCTCGGCGGCCATGGCCTCGCCTTCATC
ATCGTCCCTTCCAAGGACCTCAACGCCCTTCCCAGCCAGTACCTCGGTCTCCTCAACGCC
ACCGACAACACCGGAAACTCCTCCAACCATCTCTTCGCTGTCGAGTTCGACACCGTCCAG
GACTTCGAGTTCGGCGACATCAACGACAACCACGTCGGAGTCGACCTTAACAGCCTCAAC
TCCACCGTCTCCGCCGCCGCTTCTTACTTCGACGACACCGTTTCCGACCACAGAAACTTC
AGCCTCAACGGTAAACCAATTCAGGCCTGGATCGATTACGACTCCGACCGGAATCTCCTC
AACATAACGATCTCGCCTACCGGAAACAAACCGAAAGTTCCTCTCTTGTCTTCGGAAATC
AATCTCTCTTTGATTCTTCAAGAGTTCATGTACGTCGGATTTTCCGCTTCGACCGGATTG
CTTGCTAGCTCTCACTACGTCTTGGGTTGGAGCTTCAAGATCAATGGAGAAGCTCAAACC
CTCGATTTGTCCTCTCTTCCCCATCTTCCTGGTCCGAAGAAGAGTCACACAGATTTAAGG
ATCGGAGTCTCTGTTTCTTCATTTCTTCTGCTGGTGTCTGGAATTTCCGTCTCTGTTTAT
ATCTTTTTCAAGATCAAGAACGCTGATCCGATAGAGAGATGGGAATTTGAGCTGGGCCCA
CATAGATATTCATACAAAGAACTGAAGAAAGCGACGAAGAACTTCAGAGACAAAGAGCTT
CTCGGATACGGCGGGTTTGGGAGAGTGTACAAAGGGACGCTCCCGAAGTCGAAGGCTCTA
GTTGCAGTGAAGCGAATCTCTCACGAATCCAAACAGGGTCTTAGGGAGTTTGTGTCGGAG
ATCGCGAGCATCGGACGGTTACGACATCGGAACCTGGTCCAGCTGATGGGATGGTGTCGT
CGCAGAGGAGACCTCCTGTTGGTGTACGACTTCATGGAGAACGGAAGCCTGGACAAATTC
CTCTTCGACGAGCCCAAAACGACACTGCGTTGGGAGCAGCGGATGAAGATCATAAACGGC
GTCGCGTCGGCGCTTCTCTACCTCCACGAAGGGTTCGAGCAGGTCGTCATCCACAGAGAC
GTCAAGGCCAGCAACGTCCTGCTTCATGACCACGGCGCCAATATGAGCACGACACGTGTC
GTCGGGACATTGGGGTATTTGGCGCCGGAGCTGCCGAGAACCGGGAAGGCCACGACGGGC
TCGGACGTGTTCGCGTTTGGGGCCCTTTTGTTGGAGGTGGCCTGTGGGAGGAGGCCCATT
GAGCCCAAATTGAGCCCGGAGGAGCTTGTTCTGGTTGACTGGGTTTGGGAGAAGTACAGA
GATGGGAACGTTCTAGAAGCTGTGGACAAGAGGTTGGAGGGGGAATACGACGTCGTTGAG
GCCGTGATGGTGGTGAAGTTGGGCCTGATGTGCTCAAACAGTGTCGTTTCGGCCCGGCCT
AGTATGGGGCAGGTGGTGAGGTACTTGGAGGGAGAGGTTCCGGTGCCGGAGAAGGTGAGT
GATCCGATTGGGGAGTTTGATGGGAGAAAAGAGCAGGTGGGTGCTACTCATGATCATCAT
CATGATGGGTTTGATGATTTCTTGCACTCGTTTCCTTCGTCGTCGTTTGATGGATTGAGT
ATGTCGTATTCGTTTGGGGCTAATAATAATAGGGATGTGGATGCTAGTTTTGCTTCTCTT
TCTTCTTCCCCGATCTCGCTTCTTTATGGTAGAGGAGGAGATGGTAGATTGACATATTAG
>FRLM_017407-RA transcript Name:"Similar to PCMP-H28 Pentatricopeptide repeat-containing protein At4g21065 (Arabidopsis thaliana OX=3702)" offset:0 AED:0.18 eAED:0.18 QI:0|0|0|1|0|0|3|0|398
ATGCCCAATTGTTTCACTTTCCCTGTTGTGATCAAATCGTGCGGGAAGATTAATGCGTCG
GTAGAAGGTGAAGAGATACATTGTGTGTTGATAAAGGGAGGTTTTAGAGCAAACCCTTTT
GTCGGTACTACGTTGATCGAAATATACATCGAGTTGGGGGATATGGCGAGTGCACAAGAG
CTATTTGATGAGATGCCAAACCGGGATGTTATGTCTTGGAATACCATGTTGAATGGTTAT
GCGAAGAATGGGAATGTTGAAGCGTTTCTAGGGTCTTTCAAACGAATGCTAGTTGAGGGT
GATGTGCCTCCTAATGACGCCACACTAGTGACCGTCTTGTCTGCATGTGCAAGGTTAGGC
GCTCTTGATTTGGGCAAGTGGGTTCATGTGTATGCAGAGAGCATTGGGTACAAGGGAAAT
GTTTATATCGGAAATGCTTTGATTGACATGTATGCAAAATGTGGGATTATAGAAAATGCA
CTAAAAGTGTTTAACGGCATGGCTGTGAAAGACTTGATCACTTGGAACTCTATTATATGT
GGCTTGGCAATGCATGGTCGTGGAGTAGATGCTTTAAATTTGTTTCAACAGATGAAGAAT
ACTGGAGAAAAACCAGATGGTATTACATTCATTGGCATTTTGTGTGCATGTACACATCTC
GGGTTGGTTGAAGATGGCTTGTCATATTTCCAATCTATGGTAGATGACTATCAGATAGCA
CCTCAAATTGAGCATTATGGTTGTGCGGTCGATTTGTTGGCTCGAGCAGGTCTTTTGGAC
AGGGCAGTAAAATTTGTGAAGATGATGCCCATGACAGCAGATGCTGTTATTTGGGCGGCC
TTGCTTGGAGCTTGTAAGATTTACAAAAACAGTGAATTAGCTGAACTGGCTCTCGAGCGG
CTCATTGTACTTGAACCAAAAAACCCAGCAAACTATGTCATGCTCTCAAATATCTACGGG
GATCTTGGAAGATGGAAAGATGTGGCAAGATTGAAAGTTGCGATGAGGGACACCGGGTTT
AAAAAGGTTCCTGGATGCAGCTTAATTGAAGTAAATGACAAAGTTGTTGAGTTCTATTCC
TTAGATGAAAGGCATTGTGAAAGAGAAGAAATATATGCAGCATTAACAGGATTAACGGAA
TTGTTAAGATCGTCGGGATACATGCCGGACCTTATGGAGCTTGGAACTGGAGGCTAG
>FRLM_011391-RC transcript Name:"Protein of unknown function" offset:72 AED:0.03 eAED:0.03 QI:72|1|1|1|0|0|5|494|728
CAAAATTGCATCGTGGCTAAAAGAGACCAAAATCCCAAAATCCTCGAAAAAGGCAGAAGA
AAAAACAAAAAAATGGATCTCTACTTGCAGGAGCAGAAACTGAGAGACGAAGTGATCTAC
CTCCACTCTCTCTGGCGCCAAGGCCCTCCAAAACGAACCATTCCCCTGCTAAACGACGCC
AATTTCCACTCCAAAAGGCACAAAAACGACAACCACCGCAACCACTTCTCCGACGACCAC
CCATGGCTGTCTCCGCCTCCGACTTCGACTCCGGCGACGGCGTCCTCCTTCTCCTCCGCC
TGGCCCGATCCCAGGTCCATTCCCGTCCCGTCGTCGTACTCAGCTCTGATGCTGCAACGC
AGAGCGTCGAGCGCTTTCGCAGAATCCTTCGCGAACTCTGAGGAGGACGGGGATGACAAT
GGAGATGCCAAGCACCGGTTTTTTCAGAGGGTTTTCAGGAAGAACGGCGGCGAGTTGAGG
AGGTATTACGAGCAGAATTACCAGTGCGGCGAGTTTCGTTGCTTTATTTGCTGCGGATTT
TGGCAGGATAAGAGGAAGAAGAAGTTCAAGACTTGCGAGAGCCTTGCTCAACATGCGGCG
GCGCTGGCGAAGACGAAGGCGGAAAGGAGCTTCTCCCACGCCGCTTTGGGACAGGTTGTT
TGTGATATTCTTGGTTGGGATTTCGATCGGCTCCCGTTGATCGTCCCCAAAGGCGAACCT
CTCCGCCGGAACCTGCCCGATGCCGCCGGGCGGCAGGAATATAGACAACCACCGATTTCT
AGCTCTGAATGGAAGTCCAAAACTCCTGTTAACAATTCTTCTTTGGCGGTATCAGAAAGG
CCAGCTTTTAAGCCTCGTTTGCCCTCTCAAGCAGGATCAGTTTCGGCTGAAGAACAGGCA
GAGTTTGCTTCAAAGCCATTTCAACTAAAGGCCACAAAAGCCTGCCAAGAATTTCTTGCA
AGTTCTGGTTCAGGCAGTGGTGAATCTGACAATGAAGACGAGGAAGAAGATCCTTCTGAA
GAAAGTGATGAATGTGACAGTGAAAATGAGGAAGAAGATCCTTCTGAGGATGGTGGTGAC
GAGGAAGAAGATCCTTCTGAGGACAGTAATGACGAGGAAGAAGATCATTCTGAGGACAGA
GATGATGAGGATGGCTTTGTGAAGTTATTTATGGAGGACAGCGAGTTGAGGGATTTTTAC
GTGAAAAATTACGAAGATGGGGAGTTTTGTTGTCTAGTTTGTGGTGGGATTGAGGAGATG
CTACCTAAGAGCTTTAGAGGTTGTGTTGCACTTGTGCAACATTCAATTGCGACATCAACA
ACGAACAAGAAGCTGGCTCATAGGGCTTATGGGCAAGCTATTTGTCAGATTCTCGGTTGG
GATTTTAAGTTATTCCCATCAATTATTTCAATAGGTGAATCTCTTGGTCAAACTTTGTCA
AAGTTGGGAAACTCACAGGGACTTAACCAACCAATGGTCTCTGGTTCCGAATGGCCACAT
GCAAAGCCCGTGGAGAATTCTCTGTCAGCAGTATCAGAATGGCCTCCTTTCACGTCTTTC
TCAGCTTCTGGATTGAGTTCACTTTCAGCTAAAGAACAATCCAAGTTTGATGTGGTCCAG
TTGCAACATAAGGCCGTTAAAGCTTGCCTAGATTTTTTGAAAAACAACTCTAGTTCAAAC
GATGAAGGTGACGATGAGGATGACGATGAAGATGCATCTGAGTATAGTGATGAATACAAC
GATGAAGATGAGAACACAGATGCATCCAATAATTCTAAAGAGTTCAATTTCTTTTCGAAA
TTGTTTAAGGAGGATAAAAATTTGAGAGAATTTTATGTCAAGAATTCTGATGGAGGGAAG
TTTTGTTGTCTGATTTGTGGTGGGATGGGGAAGGTGTGGAGGAGGTATATGGGTTGTGTC
GCGCTTGTGCAACATTCAACTTCAATATCAAAGACGAAGAAAAAGCTGGCTCATAGGGCG
TATGGGAAAGTTATCTGCCAGGTTCTTGGTTGGGATTTTAATCGGTTTCCATCAATTGTG
ATGAGCGGTGAATCTCATGGTCAATCCTTGGCAAAGTTGGAAAATTTGCAGGGTGAACCC
AGTTCTTTGGATGGTGATAATGGTGAAAAAATTTTAGAGAAGGATTCTGGTGTCCATCTG
AATGAAACGTCAACGACTTGTGAATTACATACGAGTAATTCACATGCTGAATCCTTGGCA
AAGTCAGCCGAGTTACAGGATCAACCAGAAGGGAACTAGGTGCTGAATTATACTGGTAGA
ACGGATTCGGATGTTCATAAAAGAGTAGTGCTTTAATAGATTCTTCATGGAATTCTAAAA
TAAAAATGGACGACTTTGTGTACATAGTCCTAGTAGTGCCGAATACCGAATTTCTTGGGG
AGAAATTACTGCCAAAAACCTCTGGAATTGATCTCTGAAACAAATTCGAAGGGATTGAAG
TGAGCTAAAAACAAAACCTAAGCTCAAAATATGGACTAGTGGAGAGAGATGAAGAGAAAA
GTTTGAAGAGCGAAGCAAGGGATTGTACAGACGGTTGTCCACTCCGATGAGTGAGAAGAA
TAAGAGAGTAAATTTTTATAGTAATTTATTTATTGTGGCAAAAAGTTAACTCAGTGTTGT
ACTAATGGGGATAAATGTAATTGATTAGAATCTCCTATGTAATTACTAGAATTTATCGTG
TGTTTTTGGGAGTGTTTTTTTTCTAATAACACTGATGCTACCTTTGATGCTGG
>FRLM_011391-RB transcript Name:"Protein of unknown function" offset:72 AED:0.02 eAED:0.02 QI:72|1|1|1|0|0|4|574|731
CAAAATTGCATCGTGGCTAAAAGAGACCAAAATCCCAAAATCCTCGAAAAAGGCAGAAGA
AAAAACAAAAAAATGGATCTCTACTTGCAGGAGCAGAAACTGAGAGACGAAGTGATCTAC
CTCCACTCTCTCTGGCGCCAAGGCCCTCCAAAACGAACCATTCCCCTGCTAAACGACGCC
AATTTCCACTCCAAAAGGCACAAAAACGACAACCACCGCAACCACTTCTCCGACGACCAC
CCATGGCTGTCTCCGCCTCCGACTTCGACTCCGGCGACGGCGTCCTCCTTCTCCTCCGCC
TGGCCCGATCCCAGGTCCATTCCCGTCCCGTCGTCGTACTCAGCTCTGATGCTGCAACGC
AGAGCGTCGAGCGCTTTCGCAGAATCCTTCGCGAACTCTGAGGAGGACGGGGATGACAAT
GGAGATGCCAAGCACCGGTTTTTTCAGAGGGTTTTCAGGAAGAACGGCGGCGAGTTGAGG
AGGTATTACGAGCAGAATTACCAGTGCGGCGAGTTTCGTTGCTTTATTTGCTGCGGATTT
TGGCAGGATAAGAGGAAGAAGAAGTTCAAGACTTGCGAGAGCCTTGCTCAACATGCGGCG
GCGCTGGCGAAGACGAAGGCGGAAAGGAGCTTCTCCCACGCCGCTTTGGGACAGGTTGTT
TGTGATATTCTTGGTTGGGATTTCGATCGGCTCCCGTTGATCGTCCCCAAAGGCGAACCT
CTCCGCCGGAACCTGCCCGATGCCGCCGGGCGGCAGGAATATAGACAACCACCGATTTCT
AGCTCTGAATGGAAGTCCAAAACTCCTGTTAACAATTCTTCTTTGGCGGTATCAGAAAGG
CCAGCTTTTAAGCCTCGTTTGCCCTCTCAAGCAGGATCAGTTTCGGCTGAAGAACAGGCA
GAGTTTGCTTCAAAGCCATTTCAACTAAAGGCCACAAAAGCCTGCCAAGAATTTCTTGCA
AGTTCTGGTTCAGGCAGTGGTGAATCTGACAATGAAGACGAGGAAGAAGATCCTTCTGAA
GAAAGTGATGAATGTGACAGTGAAAATGAGGAAGAAGATCCTTCTGAGGATGGTGGTGAC
GAGGAAGAAGATCCTTCTGAGGACAGTAATGACGAGGAAGAAGATCATTCTGAGGACAGA
GATGATGAGGATGGCTTTGTGAAGTTATTTATGGAGGACAGCGAGTTGAGGGATTTTTAC
GTGAAAAATTACGAAGATGGGGAGTTTTGTTGTCTAGTTTGTGGTGGGATTGAGGAGATG
CTACCTAAGAGCTTTAGAGGTTGTGTTGCACTTGTGCAACATTCAATTGCGACATCAACA
ACGAACAAGAAGCTGGCTCATAGGGCTTATGGGCAAGCTATTTGTCAGATTCTCGGTTGG
GATTTTAAGTTATTCCCATCAATTATTTCAATAGGTGAATCTCTTGGTCAAACTTTGTCA
AAGTTGGGAAACTCACAGGGACTTAACCAACCAATGGTCTCTGGTTCCGAATGGCCACAT
GCAAAGCCCGTGGAGAATTCTCTGTCAGCAGTATCAGAATGGCCTCCTTTCACGTCTTTC
TCAGCTTCTGGATTGAGTTCACTTTCAGCTAAAGAACAATCCAAGTTTGATGTGGTCCAG
TTGCAACATAAGGCCGTTAAAGCTTGCCTAGATTTTTTGAAAAACAACTCTAGTTCAAAC
GATGAAGGTGACGATGAGGATGACGATGAAGATGCATCTGAGTATAGTGATGAATACAAC
GATGAAGATGAGAACACAGATGCATCCAATAATTCTAAAGAGTTCAATTTCTTTTCGAAA
TTGTTTAAGGAGGATAAAAATTTGAGAGAATTTTATGTCAAGAATTCTGATGGAGGGAAG
TTTTGTTGTCTGATTTGTGGTGGGATGGGGAAGGTGTGGAGGAGGTATATGGGTTGTGTC
GCGCTTGTGCAACATTCAACTTCAATATCAAAGACGAAGAAAAAGCTGGCTCATAGGGCG
TATGGGAAAGTTATCTGCCAGGTTCTTGGTTGGGATTTTAATCGGTTTCCATCAATTGTG
ATGAGCGGTGAATCTCATGGTCAATCCTTGGCAAAGTTGGAAAATTTGCAGGGTGAACCC
AGTTCTTTGGATGGTGATAATGGTGAAAAAATTTTAGAGAAGGATTCTGGTGTCCATCTG
AATGAAACGTCAACGACTTGTGAATTACATACGAGTAATTCACATGCTGAATCCTTGGCA
AAGTCAGCCGAGTTACAGGTGACCATTTTCATGGCTGATACGATTTAAGAAAATGCTTTG
CGAGCCTGTTGAAACTCATTTGAACGTGCCTCATTCGTGCGTTGCAGGATCAACCAGAAG
GGAACTAGGTGCTGAATTATACTGGTAGAACGGATTCGGATGTTCATAAAAGAGTAGTGC
TTTAATAGATTCTTCATGGAATTCTAAAATAAAAATGGACGACTTTGTGTACATAGTCCT
AGTAGTGCCGAATACCGAATTTCTTGGGGAGAAATTACTGCCAAAAACCTCTGGAATTGA
TCTCTGAAACAAATTCGAAGGGATTGAAGTGAGCTAAAAACAAAACCTAAGCTCAAAATA
TGGACTAGTGGAGAGAGATGAAGAGAAAAGTTTGAAGAGCGAAGCAAGGGATTGTACAGA
CGGTTGTCCACTCCGATGAGTGAGAAGAATAAGAGAGTAAATTTTTATAGTAATTTATTT
ATTGTGGCAAAAAGTTAACTCAGTGTTGTACTAATGGGGATAAATGTAATTGATTAGAAT
CTCCTATGTAATTACTAGAATTTATCGTGTGTTTTTGGGAGTGTTTTTTTTCTAATAACA
CTGATGCTACCTTTGATGCTGG
>FRLM_011391-RA transcript Name:"Protein of unknown function" offset:105 AED:0.26 eAED:0.26 QI:105|1|1|1|0|0|3|494|268
TTCCAATTTCTAAATTTTATGCTGCGTCTCTTATAAGTGAAATTTTATGCTCGATCGTTT
GGTGTAATACTTTTCGACATACCAAGGCCTAAAATTTAAAAGGTGATGCAGGGACTTAAC
CAACCAATGGTCTCTGGTTCCGAATGGCCACATGCAAAGCCCGTGGAGAATTCTCTGTCA
GCAGTATCAGAATGGCCTCCTTTCACGTCTTTCTCAGCTTCTGGATTGAGTTCACTTTCA
GCTAAAGAACAATCCAAGTTTGATGTGGTCCAGTTGCAACATAAGGCCGTTAAAGCTTGC
CTAGATTTTTTGAAAAACAACTCTAGTTCAAACGATGAAGGTGACGATGAGGATGACGAT
GAAGATGCATCTGAGTATAGTGATGAATACAACGATGAAGATGAGAACACAGATGCATCC
AATAATTCTAAAGAGTTCAATTTCTTTTCGAAATTGTTTAAGGAGGATAAAAATTTGAGA
GAATTTTATGTCAAGAATTCTGATGGAGGGAAGTTTTGTTGTCTGATTTGTGGTGGGATG
GGGAAGGTGTGGAGGAGGTATATGGGTTGTGTCGCGCTTGTGCAACATTCAACTTCAATA
TCAAAGACGAAGAAAAAGCTGGCTCATAGGGCGTATGGGAAAGTTATCTGCCAGGTTCTT
GGTTGGGATTTTAATCGGTTTCCATCAATTGTGATGAGCGGTGAATCTCATGGTCAATCC
TTGGCAAAGTTGGAAAATTTGCAGGGTGAACCCAGTTCTTTGGATGGTGATAATGGTGAA
AAAATTTTAGAGAAGGATTCTGGTGTCCATCTGAATGAAACGTCAACGACTTGTGAATTA
CATACGAGTAATTCACATGCTGAATCCTTGGCAAAGTCAGCCGAGTTACAGGATCAACCA
GAAGGGAACTAGGTGCTGAATTATACTGGTAGAACGGATTCGGATGTTCATAAAAGAGTA
GTGCTTTAATAGATTCTTCATGGAATTCTAAAATAAAAATGGACGACTTTGTGTACATAG
TCCTAGTAGTGCCGAATACCGAATTTCTTGGGGAGAAATTACTGCCAAAAACCTCTGGAA
TTGATCTCTGAAACAAATTCGAAGGGATTGAAGTGAGCTAAAAACAAAACCTAAGCTCAA
AATATGGACTAGTGGAGAGAGATGAAGAGAAAAGTTTGAAGAGCGAAGCAAGGGATTGTA
CAGACGGTTGTCCACTCCGATGAGTGAGAAGAATAAGAGAGTAAATTTTTATAGTAATTT
ATTTATTGTGGCAAAAAGTTAACTCAGTGTTGTACTAATGGGGATAAATGTAATTGATTA
GAATCTCCTATGTAATTACTAGAATTTATCGTGTGTTTTTGGGAGTGTTTTTTTTCTAAT
AACACTGATGCTACCTTTGATGCTGG
>FRLM_020727-RA transcript Name:"Similar to COR2 Non-functional NADPH-dependent codeinone reductase 2 (Papaver somniferum OX=3469)" offset:0 AED:0.08 eAED:0.08 QI:0|0|0|1|0|0|2|0|192
ATTCCTTGTCTAGGCTTTGGCACACTCACATCTCCATTCTCAGGATCCGACGCTACAAAA
GAAGCCGTTATCCAGGCGATCAAACTCGGTCATCGACACTTTGATACTTCAGCTGTTTAC
AAGACAGAGAAGCCTATCGGCGAGGCGATAACCGAAGCTCTTTCCCTTGGACTCATCGAT
TCTAGGGATGAGCTTTTCATCACCTCGAAGCTTTGGTCGAGCGATGCTCACCGGGAGCAT
GTTTTGCCCGCTATCCAGAATACACTCAACAATCTTGGATTGGAGTACCTTGATTTGTAT
CTAATCCATTGGCCAGTTGCTCTGAAGGAACCGGTGAAGCATGTCTTTCCTTTCGATAAA
AAGGATCTTCTTCCGATGGACTTTAAGTCTGTGTGGGAAGCTATGGAAGAGCGTCAAAGG
CTTGGCCTCACCAAGTCCATAGGCGTTTGCAATTTCTCCTGCAAAAAGCTCAAGAACTTG
CTTGCCGGAGCAAAAATTCCTCCGGCTGTCTACCAAGTAAGTTTTAAAACAATCTATCAG
TATATGTGTGTGTTTTTGTGTGCGTGTTTGTGTCGATGA
>FRLM_009642-RA transcript Name:"Similar to SAE1A SUMO-activating enzyme subunit 1A (Arabidopsis thaliana OX=3702)" offset:168 AED:0.22 eAED:0.22 QI:168|1|1|1|0|0|11|216|316
AAAAAGAGAGTGAGAGAGAGAAAAAAAAAAGGTAGGAAATTTGCGTTCAAATCCCCAATA
TTTATTTAATTTTCACTAAATTCCTATTTTCTCAACGAATTTTCCAAATTAACCGCTCTG
CTTCCTCTTTGTCTTCTGCTCTGCCACCGAACACCGTTGAATCTGAGAATGGACGGCGAG
GAATTGACCGAGCAGGAGACCGCGCTTTACGATCGCCAAATTAGGGTTTGGGGCGCTGAC
GCTCAGAGAAGGTTGAGCAAAGCTCATATTCTAGTTTATGGATTGAAAGGGACTGTTGCT
GAGTTTTGCAAGAATATTGTACTGGCGGGTGTTGGTAGTTTGACGTTGGTGGATGATCGG
GAAGTGAGTGAAGAGGCGCTTTCTGCTAACTTTTTGATACCTCCTGATGAGAATGTGTAT
GCTGGAAAAACTCTAGCTGAGCTTTCTTGTGATTCTCTCAAAGATTTCAACCCGATGGTT
CGAGTTTCTGTCGAAAAAGGTGATTTGTCGAGCTTTAATATAGAATTCTTCAGTAAGTTC
GATGTCGTGGTTGTCAGTTGTTCCTCCCTGGCAACAAAAAAATTGGTTAATGAAAAGTGC
CGAAAGTTGCCGAAGCGGGTGGCGTTTTATACAGTTGATTGCAAGGACTCTTGTGGTGAA
ATTTTTGTTGATCTCCAAGTCCATAGATATTCCAAGAAAAAAAACGAGGAAACTGTTGAA
TGTGAACTGCAGTATTCAAGTTTTGAGGAAGCAATTTCAGTTCCTTGGAGAACACTTCCT
AGGAAAGCGTCAAAGGTGTACTTTGCCATGAGAGTATTAGAAAGGTTTGAAGAGGCCGAG
GGACGTAAACCAGGGGAAGTCTCAACTGAAGATCTTTCTGGTGTTCTGAAGTTGAAAAAG
GAGCTCTGTGTGGCACAGTCTTTGAATGAATCTCGTATTCCTGATAGCCTCCTAGAAAGA
TTGGTGACGAGTGCGAGAGAGTTCCCTCCAGTTTGTGCCATAATCGGGGGGATTCTTGGG
CAGGAGGTTATTAAAGCTATATCAGGCAAAGGAGATCCCCTGAAGAACTTCTTCTTCTTT
GATGCTACGGATGGGAAGGGCATTATAGAGGACATTTAGGGAATTAGAAGACTTTGGCCG
GATTTCTAGGAGAAACTGACTCCCAATTTGTGGATGTGACTTGTAATTCGAGCACCAGAA
ATTTGACTCATTTTATTTTATTTTATTTTTAAAATCGCGGTCCAACTCTGCAGTTCTTTT
GCGTGACTGTATTGCTAACTGATTATGAAAACAAACTATCATTGAAGTTTTTATGGTCTT
GTTGACAAATTTGGG
>FRLM_009641-RA transcript Name:"Similar to WRKY75 Probable WRKY transcription factor 75 (Arabidopsis thaliana OX=3702)" offset:0 AED:0.18 eAED:0.18 QI:0|0|0|1|0|0|2|0|176
ATGTTTTTCCTCGGTTCACCACAAGCGACGTCGGCGGTGGAGACAGACCACAAGTCGAAT
AATGCTGCTCATCTATTTGCTCATTTTCATGGCATTAACAACACTGTAGGCGATGGACAT
AATTTGGAATCTAATCACAACAAGTATGCTGATGATCATGAGAGTGGAGGACCATCTTAT
CGTACTACTTCGGAGAAGAACACGACGAAATCGGGTAAAAAACAAGGGAATCAGAAGGCG
AGAAGGCACAAATTTGCGTTCCAAACGAGGAGCCAAGTCGATGTGCTTGACGACGGATAT
CGGTGGAGGAAATACGGGCAAAAAACTGTCAAGAACAGCATATTCCCTAGAAGTTATTAC
AAGTGTACGTATCAAGGCTGCAATGTAAAGAAGCAAATCCAACGGCTTTGCAAAGATGAA
GGGATTGTGGTGACAACATATGAAGGAATGCACACACATCCCATTGAGAGGTCCGCTGAA
AACTTTGACCAGATTTTGAATCGGATGCGGACTCCCTACACTGCTTTCTGA
>FRLM_012945-RA transcript Name:"Similar to PIKS-2 Disease resistance protein Piks-2 (Oryza sativa subsp. japonica OX=39947)" offset:353 AED:0.18 eAED:0.18 QI:353|1|0.66|1|0|0|3|0|274
AAAAAAAAAAAAAAAGCATGTAGCACTTATAAGCCTTATTTGAAAGATTATAAGTCCACA
AATTCTTTCTTTCATGATCAAAGGATCCACAAGAATCTCTCTTTTCCTCTCAAGAAAATA
CTTGCCAAATACAAAATTTTTCTTTCATTTTCCTCACTCAAATCTCTCGAGCACCGATTC
CAAGAAGCTTAGGTCTTTTAGAATTGCAACCAAGATCAAGAACAAGATTTCAAGAGGTTT
CAAAGGAGAAAGGGCTTCAAGGAGATCAAGTCATATTGTGAAAGCTACGGGCAAAATCAC
AAAGAGCTACGACCGGACCAGAAATTAATCCAAAAGAAACAAAAAAGAAAACAATGGCAG
AGAGTGCTGTGAGTTTTCTTCTGGACAAGCTTTCTTCCTTACTCGGAGGTGAGGCGAAAC
TGATAAGCGGGATTCGAGATGAAGCGGCTTTCGTCAAAGATGAGCTCCAAAGTATGAAGG
CCTTTCTTCAGAAGACTGATGCCGTTGAAGATGAAGATCCTGAGATCAAAGCTTGGGTTA
AACAAGTCAGAGAACTCGCTTACGACACTGAAGACCTCGTTGATGAATTCCTTTACCGCT
TTGAGCATCCTCGACGGCCTGGCTTCTATGGTCGTTTGTGTAAAGTGGCTCGTGACATCA
AGACCTTGAAAGCTCGTCGTCGAATTGCTTCTGAACTGCAAACTGTCAAGTCCAGGGTAA
CCGACATTTCTCAAAGGCATGAAAGGTACAGCAACAAGCGAATCATCATGGAGGGAGGCT
CATCAAGCTCTTCAGCTAAAAACAATATTGCTCGGCATGAGCTACGTCGGAATGATGCGC
GTCTGCTGCATGAAAATCAGCTGGTTGGCATTGACCAGCCCAAACAGGAGTTGGTTCATT
GGCTTCTTGATGATGCAGTCCCAAATTGCCAAGTTGTTGCGGTGGTGGGAATGGGAGGGT
TAGGCAAAACCACTCTCGTCAATCAAGTCTACCGAGATGCGGAAGTGAAGCAACGTTTCC
AACACCGTGCTTGGATCACTGTTTCCCAGTCCTTCAATCTCCGTGATCTTCTTGTAAAAA
TAATTGAGCAACTCCTTAGTGGGATCTCGCAACCAGTTCCCGATGCAACATATTCCAAGG
ACATACTTTCACTCAAGGAAAACATAATTGACTTC
>FRLM_011165-RA transcript Name:"Similar to At1g06620 1-aminocyclopropane-1-carboxylate oxidase homolog 1 (Arabidopsis thaliana OX=3702)" offset:182 AED:0.11 eAED:0.11 QI:182|1|1|1|0|0|4|140|382
GCCGTTTTTGGCAACTAGTGTTGTAAATAGGCCAAAACCATGCCAAGACTGGCTTTTTTC
ACGTATGTGATGATTTATATAGACCAGACAATCCTAAGGAAACGCCATTTTCCATTCAAC
TGACATAAATGACATTATTGAGTGGCAACACTTAAAAGACTACATGGCCGTAGCTGGAAG
AAATGCCAAAAACTAAGATGGAAATCACTCCCGACACCGAAAGGCCTGATGTCGAAGATG
AATCGGGTTACGACAGAGCGAAAGAGGTGAAGCAGTTTGATGACACAGAAGCAGGAGTTA
AAGGGCTTCTGGACTCTGGCGTGACTAAAGTCCCCAGGTTTCTTATCCATCCTCCTGAGA
ATCACATCTCAAACTCATCACCGCCTCGCAATACTAGCGATGACATCTTACGAGTTCCGG
TCATAGATCTTGGAGGACATGAGGACTGCTTCCGGAGAGCAGAGATTGTCAGGGAAATCC
GCGAAGCTTCGGAGACGTGGGGATTCTTTCAAATGGTTAACCATGGAGTTCCCGACACCG
TCTTGAACGGCATGTTGGAAGGCATTCGGCAATTCCACGAGCAGCCTAAGGAGATGAAGA
AGGATTGGTACTCTCGGGACCCTCAGCGGAGAGTGAGGTACTACAGCAATGGAGACTTGC
TGGTGTCCAAAACGGCAAACTGGAGAGACTCCATGTTGTTTGATTTCCAGGATGGTCCTC
TAGAACCCGAGGCGTTCCCCGCACCCTGCAGACAGGTGGTACCGGAGTACATGAAGCACA
TGGTGGAGCTGCGGGAGATGCTGTCGGAGTTTTTGTCGGAGGCGCTAGGGCTTCGAAAAG
ACTACTTAGCAAAGCTTGAGTGCATGAAAAGTGAAACTCTGGTGTGCCACTACTACCCGG
TTTGTCCCGAACCCGAACTGACTCAAGGCACAACCAAGCATTCCGACCCGTCCGCCTTAA
CGATACTCCTCCAGGACCATATCGGCGGCCTCCAAGTCCTCCGGCAGAATCAATGGGTTG
ACGTACCCCCGTTGCACTCCGTTCTAGTTGCCAACATCGGCGACCTCATGCAGCTGATAA
CGAACGACAAGTTCAAAAGTGTGGAGCATAGAGTGCTGTCGGGAAGCAATGGTCCGAGGA
TATCAGCTGCATGTTTCATGTATCCGAGTGCCACGCACAGACAGAAACCTTACGGCCCAA
TTCGAGAGTTTCTGTCGGAGGAGGAACCACCCAAGTACAGGGAAACCAGTATTTACGAAT
ATCTTGCTTATTACAGATCAAAGGGTCTTGATGGCAACTCGGCCCTTCCTCATTTTAAGC
TGCAATATTAATGGGTTAAATTTATATATATATATATATGCATATAGATGGTGAGTTTAA
TGGTGTTATGGTTATCAGTTCTAAAAAAGGTATGATCTGTACTACTAAACCGACCATCTT
ATAATTCCTTCGTTTTTGGTTATGTTTTTAA
>FRLM_011165-RB transcript Name:"Similar to At1g06620 1-aminocyclopropane-1-carboxylate oxidase homolog 1 (Arabidopsis thaliana OX=3702)" offset:145 AED:0.11 eAED:0.11 QI:145|1|1|1|0|0|3|140|397
ATTTTTCTTGGACTTTTGTTTAACTTATTGCAATCAATATTCATATCCAATTTAATAATC
AGAGGCATCTGATCTTCCATTCACAATGGGCATCTTCATCTTTTTATCATTTTGTTTATT
TTATTTTATTTTATTTTATTTTTAAATGACCGCCTCCAACTCTAATAAGAACCGAATTCC
TTTCCCCAAATCCACCATAGCTAAGATGGAAATCACTCCCGACACCGAAAGGCCTGATGT
CGAAGATGAATCGGGTTACGACAGAGCGAAAGAGGTGAAGCAGTTTGATGACACAGAAGC
AGGAGTTAAAGGGCTTCTGGACTCTGGCGTGACTAAAGTCCCCAGGTTTCTTATCCATCC
TCCTGAGAATCACATCTCAAACTCATCACCGCCTCGCAATACTAGCGATGACATCTTACG
AGTTCCGGTCATAGATCTTGGAGGACATGAGGACTGCTTCCGGAGAGCAGAGATTGTCAG
GGAAATCCGCGAAGCTTCGGAGACGTGGGGATTCTTTCAAATGGTTAACCATGGAGTTCC
CGACACCGTCTTGAACGGCATGTTGGAAGGCATTCGGCAATTCCACGAGCAGCCTAAGGA
GATGAAGAAGGATTGGTACTCTCGGGACCCTCAGCGGAGAGTGAGGTACTACAGCAATGG
AGACTTGCTGGTGTCCAAAACGGCAAACTGGAGAGACTCCATGTTGTTTGATTTCCAGGA
TGGTCCTCTAGAACCCGAGGCGTTCCCCGCACCCTGCAGACAGGTGGTACCGGAGTACAT
GAAGCACATGGTGGAGCTGCGGGAGATGCTGTCGGAGTTTTTGTCGGAGGCGCTAGGGCT
TCGAAAAGACTACTTAGCAAAGCTTGAGTGCATGAAAAGTGAAACTCTGGTGTGCCACTA
CTACCCGGTTTGTCCCGAACCCGAACTGACTCAAGGCACAACCAAGCATTCCGACCCGTC
CGCCTTAACGATACTCCTCCAGGACCATATCGGCGGCCTCCAAGTCCTCCGGCAGAATCA
ATGGGTTGACGTACCCCCGTTGCACTCCGTTCTAGTTGCCAACATCGGCGACCTCATGCA
GCTGATAACGAACGACAAGTTCAAAAGTGTGGAGCATAGAGTGCTGTCGGGAAGCAATGG
TCCGAGGATATCAGCTGCATGTTTCATGTATCCGAGTGCCACGCACAGACAGAAACCTTA
CGGCCCAATTCGAGAGTTTCTGTCGGAGGAGGAACCACCCAAGTACAGGGAAACCAGTAT
TTACGAATATCTTGCTTATTACAGATCAAAGGGTCTTGATGGCAACTCGGCCCTTCCTCA
TTTTAAGCTGCAATATTAATGGGTTAAATTTATATATATATATATATGCATATAGATGGT
GAGTTTAATGGTGTTATGGTTATCAGTTCTAAAAAAGGTATGATCTGTACTACTAAACCG
ACCATCTTATAATTCCTTCGTTTTTGGTTATGTTTTTAA
>FRLM_004242-RA transcript Name:"Similar to BCHB BEACH domain-containing protein B (Arabidopsis thaliana OX=3702)" offset:48 AED:0.08 eAED:0.08 QI:48|1|0.97|1|0|0|34|0|2900
TGGATTGATTTTGTTGCAGAACTGTTGCGTGTCATCAGAAGGTTAAGCATGAAAGAACAG
AGGACAGATTTAGTACTTCATCATTTGACTTTGAGAATTCTCCGTTCAGCACTATTTGAA
AATACTCGTGGTCAAAGTCATTTTAAAAGCATTGGAGGTCTCGAGGTTCTGTTGGATGGT
CTTGGAGTACCACCAAACAACAACCAGATACTACAGAATCGAGAAGAGAACACTTTGTTA
AACATTTTCCAGCTCCATGTTCTTTCTCTTGAAGTTCTTAGAGAGGCCATCTTTACTAAT
ATCAGCAACTTGCAATTTCTTTGCGAAAATGGAAGAGTTCAAAAGTTTGCAAATAGCTTT
TGCTCACCTGCTTTCATTCTTCAAGAGTACAAACTGCAAGCCAAGGAGTCAGCAGGAAAA
AATAATCTTCAAATTCATCTTTTTGATTCTGAAAGTGAGAGCCATGTGACAAATCAGAAG
TCGGAGCTTTCTATTGTGCTTCCTGCTGGTGGTTCTTATTCTCAATGTTGGAGTGATTAT
GTAGTAAACTTGAGCAGAGTACTTTGTTCTTTCCTTCTTGCACCAGAAGATATTAGACCT
CAACATGTTCAAACATCAGCTGGTCGAACATCAATGCCAGTTTCTCCCGTATATGGCGAA
TTTTCAGTTAAATGGGTCATGAGGGTTCTTCGTACAGTGTTCCCATGCCTTAAAGCTTGC
TCAAATAAAAATGAATTTCCAGTTCATATAAGGATCTTTATCAATACTCTACAGCACTGT
GTTCTGGATGCATTCAGGAAGGTTCTGGTTGCATTACCTGCAACTCTGGATGTATTTCGA
GAAGAGGGAATATGGGAACTCATCTTTTCTGAGAATTTTTTCTACTTTGAACCACCTTCT
GAGGATTCTACAGAATCTTGTACATACTGTGAGTCCCCAGGGAAGCGTGAAGCATATTCT
GGTTCTGATACCATTGAGAATCAAGAAAAGATTCATGGGATTGATATTCTCCAAATGAAA
GTAATTTCATTTGTAGAGTTCGCAGCAACTGCTAATGGAAGTGCACATAACTTGCCTGAA
GTGTCTGCTCTATTAGATGCGCTTGAACAATCTGCTTGTAGTCCTGCAGCTGCTAATGTT
CTTGCAAAGAGTCTGCTACGTATATTACAGCTTTCAACTGAGCAAACCATTGCTTCTTTT
AAGTCGCTCAATGCTGCTTCCCGGTTGCTTAAAGTTGCTTGTGTTCAAGCACAAGAATCT
AAGAGGTTTGGGAGTAAAGGTCCAACTGCCGAGGGCAATTCTACAGAAGTGCTACCATCT
CACAGCATGGAAACATCCCTGGAGCTCTTTATAGAATTTTTCTCAGCGGCAGATGATGCT
AGGAGTTTGGTATTGCATAGTTCCACAAGTGTCAATTGTTTGTTTGATTTATTTTGGGAA
GAAGGGTTGAGGAACAGTGTGCTTAAGTACATACTTGAGCTAATGAAGATAAAACCAATT
TCTGAGGAAGATCAAAAGGCAAAGTTGCAGTTATGTTCTAAATATTTAGAGACATTCACT
CAAATAAAGGAGCGTGAGAAAAGCTTTGCGGAACTGTCCATTGATTTACTAGTTGGAATG
AAAAACTTGCTCTTAAGTGATCCCATGTACTATCAGGCTTTGTTTCGTGATGGGGAGTGC
TTTTTGCATGTTGTTTCTTTACTAAACGGTAACATTGAAAAAGAGGATGGAGAAAAGTTG
GTTTTGAATGTTTTTCAAACTCTTACCTGTTTGCTTGCAAGTAATGATGCCTCGAAGGCT
GCATTTAGAGCTCTCGCCGGCAAAGGGTACCAGGCATTGCAAAGCTTGCTGCTTGACTTT
TGCCAGTGGCATCCAAGTGAAGGCCTTTTAAATGCATTACTTGATATGCTTGTTGATGGG
AACTTTGATTTAAAAGCAAGTCCGATAATTAAGAATGAGGATGTTATCATACTCTATCTA
AGTGTCCTGCGGAAGAGCAGTGAGTCATTACAGAAGCATGGACTGGATGTGTTTCAACAG
TTACTGAGGGACTCCATTTCTAACCGAGCTTCATGTGTCAGAGCAGGAATGCTTAATTTT
CTTCTTGATTGGTTTCCACAAGAAGACAATGATAGTGTAGTCTTCAAAATTGCACAATTA
ATTCAGGTTATTGGTGGCCACAGCATATCTGGGAAGGATATCCGCAAAATCTTTGCTCTC
CTCCGAAGTGAGAAGGTTGGGAGTCAGCAAAAATATTGCTCGCTCTTGTTGTCCACTGTT
TTGTCAATGCTAAACGAGAAAGGACCAACTGCCTTCTTCGATTTCAGTGGGAGTGATTCT
GGGATTGTCATAAAAACGCCTGTGCAGTGGCCTCTCAGCAAGGGTTTTTCCTTTTCATGC
TGGCTTAGGATAGAGAATTTCCCAAGAAGTGGAACGATGGGTCTTTTCAGTTTTCTGACG
GAAAATGGAAGAGGAGGCTTGGCCGTTCTTGCCAGGGACAAGGTTATTTATGAGTCGATC
AATCTGAAGCGACAATGTGTTCAACTACCTGTTAATCTGGTTAGAAAGAAATGGCATTTC
CTATGCATAACACATAGCATTGGGAGAGCATTTTCTGGGGGAAGCTTATTAAGGTGTTAT
GTGGATGGGGAGCTTGTATCTTCTGAAAGATGCAGATATGCTAAAGTTAATGAATCATTA
ACAAGTTGTAAAATTGGTGCAAAGATTACCATGTCCCTGTACGAGGATGATATTCCTCTG
GATTCTATAAAAGATGCTTCTCCGTTCTGCGGTCAGATAGGTCCAGTTTATTTGTTAAAT
GATGCCATCTCTCCTGATCAAGTCCAGGGCATCTATTCTCTTGGACCAAGCTACATGTAT
TTGTTTCTTGACAATGAAGCCGTTCCTTCAAGTGGTACCCTTGTACCCAGTGGAATTCTT
GATGTCAAAGATGGTCTTGCATCCAAAATTATATTCGGAATCAATGCACAGGCAAGTGAT
GGGAGGACATTGTTTAATGTTTCACCAATGCTGGATCATGTACCAGATAGGAATTTATTT
GAAGCAACCGTGATGGTTGGCACACAGTTATGCTCAAGACGCTTATTGCAACAGATTATT
TACTGTGTTGGGGGTGTATCAGTTTTTTTTCCTCTTATTGCCTGGTCTGATAAATATGAG
AATGAAGAAAGTGGCCAATTTGAACATTCTTTGCTCTTGCCTATCACAAGAGAGTGGATA
ACTGCTCAAGTGATTGAACTCATAGCATCAGTTCTTGATGAAAATTTGGCTAATCAACAG
CAGATGCATCTTCTCTCTGGATTTTCAATTCTGGGATTTTTGTTGCAATCAGTTCCTCCA
CAGCAACTTAATTTAGAAACGCTGTCAGCTTTGAAACATCTGTTTAATGTCATTGCAAAC
TGTGGCTTGGCAGAGCTGCTTACAAAAGATGCTATTTCTGGTGTATTTCTCAATCCTTTC
ATCTGGCTTTACACAGCTTATAGGGTGCAGCGAGAACTGTACATGTTTCTAATCCAACAG
TTTGATAATGATCCACGTTTGCTCAGAAGTCTATGCCGCCTTCCCCGTGTTCTTGATATA
ATACGCCAATTTTATTGGGATAATGCAAAATCTCGATTTGCTATTGGATACAAACCTCTT
CTGCACCCTGTTACCAAACATGTCTTAGGAGAGAGACCTAGCAGTGAAGAAATCCATAAA
ATTCGTCTTCTTCTATTGAGTCTTGGTGAGATGAGCCTCAGGCAGAACATTGCAGCAGCA
GACATAAAAGCTCTCATAGCTTTTTTTGAGACAAGTCAGGATATGTCATGTATAGAGGAT
GTTCTTCATATGGTTATTCGAGCTGTTTCGCAAAAGCCACTACTTGCAGCTTTTCTTGAA
CAAGTCAATATGGTTGGTGGTTGTCATATCTTTGTCAATCTTCTTCACAGGGAATTTGAG
CCTATAAGATTGCTTGGCTTGCAATTCCTTGGAAGACTTCTAGTTGGTCTTCCATCAGAA
AAGAAGGGACCTAGATTTTTTAATCTTGCTGTTGGAAGATCTCGATCGCTTTCAGAAGGC
CATAAGAAAGTCAGTTCAAGGTTGCAACCGATTTTCTCAGCAATGGCCGATAGATTGTTC
AGGTTTCCAGAGACGGAAAATTTGTGTGCCACCTTGTTCGATGTTCTTCTCGGTGGTGCT
AGTCCTAAACAGGTCTTACAAAAACAGAACCAAGTTAGCAGACAGAGAAGCAAGGGACAC
AGTTCTCATTTTTTCCTTCCGCAAATCTTGGTTCTTATTTTCAGATTCCTGTCTGGTTCT
GAGGAGGCATCTGTTAGAATGAAAATCATTAGAGATCTACTTGATCTTCTCGATTCAAGT
CCTTCAAACGTCGAGGCTTTTATGGAATTTGGGTGGAATTCCTGGTTGGCTGCTTGTGTA
AAACTTGATGTGTTAAGAGGCTACAAAGTCAATTCACAAAATCAGGACGACAATGAGATA
AATGAGCAAAGTTTTGTGAGGAACCTATTCTGCATTGTTCTTTGTTACTATATTCATTCT
GTAAAAGGAGGTTGGCAGCAGTTAGAAGAGACAACAAATTTCCTACTTATGGAGTGTGAG
AAAGGCAGCATTGGTCGTCCTTTGCTTCGTGATATATATGGGGATTTAATCCAGAGACTG
GTGGACCTATCTTCTGAAGAAAATATTTTTATTTCTCAACCTTGTCGAGATAATGCATTA
TATCTTTTAAAACTGGTTGATGAGATGCTTATCTCTGAAGTTGACCATAAACTTCTGTTT
CCAGGGAGTAGCTCGGAGTCTTCTCTTGATAGTTTAGAAACAGAATGTCAGAAAGATTAT
GGCTCTGCCTTATATGAGATTTTGCAAGGAGAATCTGATAACCAAATATCCAGAAGTCCC
TGGAGTTCTAATCAGCCAATCAAAGATGAAGACAAGATACATGATGACAATTGGTGGAAT
CTATATGACAATTTGTGGGTTATTATAAGCGAGATGAATGGTAAGGGACCAAGCAGAATG
TTACCCAAATCATCACCTCCAGGGGGCCCATCTCTTGGTCAGAGAGCACGTGGCTTGGTG
GAATCTCTGAATATTCCTGCTGCAGAGGTTGCTGCAGTTGTTGTATCAGGTGGGATAGGC
AGTGCTTTGGGTGGAAAAGCAAACAAAACTGTTGATAAGGCCATGCTTTTACGGGGAGAA
AGGTGCCCGCGAATAATTTTTCGACTTGTAATCCTATACCTCTGCAGATCTTCTCTAGAA
AGAGCATCACGATGTGTCCAACAGGTTATTTCACTTTTGCCATCTTTGTTAGGTGCTGAC
GATGAGCAAAGCAAGAACAGATTGCAGCTGTTTATTTGGGCTTTGCTTGCTGTCAGGTCA
CAGTATGGAATGTTGAATGACGGTACTCGTTTTCATGTTATATCACACTTGATTCGAGAA
ACTGTAAACTGTGGCAAATCAATGCTTGCGTCAAGCATTATGGGTAGAGATGACTCTGAC
TCGGGCAGCAGCATCAGAGAGTCGGGATCTATTCAGAATCTAATTCAGAAGGATCGAGTA
CTTGCAGCAGTTGCTGATGAGGCAAAATATGTAAAGGCGTTAAAAACAGACCGCACCGGG
CAGTTGCACGATCTTGGCACTAGGATGGATGAAAATTCCTCTGCAGAATTGGCTAATAGC
CAGGCATTTGAAGATGAGTTACAAAGTACCTTAAAATCCATTCTAGCTTCAGATGACAGT
AGAAGAGGTGCATTCCAACTTATTTATGAAGAGGAGCAACAAAACATTGTTGAAAAATGG
ATACACATGTTTCGTGCATTGATTGATGAGAGGGGTCCATGGTCTGCTAACCAATTTCCA
AATGATGATGTAAGACATTGGAAATTAGACAAGACAGAAGATACATGGCGACGGAGACTA
AAGTTGAGACAGAATTATCATTTCGATGAAAAGCTTTGTCATCCTCCATCCTCTCTGCCT
GGCAACGAGGTTGCACCCGCTGTCAATGAAAGTAAATCTGGTTTAGTGGGACAAATTCCT
GAACAAATGAAGCGTTTTTTGCTGAAAGGAGTTCGGAGGATAACTGATGAGGTGATTGTA
GAGTCGAATGAAAATGATGCTGAACTCTTTGAGCAGAAGAATTCAATCCCCAAGGATGCT
TCAGACAGTCAAAGCTCGGAGGTAGTGAAGGACTCCAGCGATTGGGTGGCGAAGCGACAA
GATTCGTCATCGTCTTCGCTAGAGACAGAAACGAGTGAGGTTCTTATATCAGTTCCTTGT
GTACTTGTTACCCCAAAAAGAAAATTAGCCGGGCATTTGGCTGTCATGAAGACCGCACTG
CATTTCTTTGGAGAATTTTTGGTTGAAGGTACTGGTGGGTCATTGGTGTTCAAAAACTTC
CATGCTTCAAGCAATTCTGACTTGACCAAGCCTGACCAAAAGCAGAAATCTATGAAATGG
CCTGTACATCTGGATTTATATTCTGAGAAGGGTATGATGGTGGATAATTCGGAAGCCATG
CATGAAAATGTACTTAAAAGGAAACAACAAAAGAGTATAAAACGCCATAGGAGGTGGAAC
ATTGGCAAGATAAAAGCTGTTCACTGGACTCGCTACTTGCTAAGATACACTGCAATAGAG
ATTTTCTTCAGTGACTCAGTTGCCCCCATATTTTTTAATTTTGCATCACAGAAAGATGCA
AAAGATATTGGGACCTTGATAGTTACCACCAGAAATGAATATTTGTTCCCAAAAGGAAGC
AGTAGGGACAAGAGTGGAGTTATTTCATTTGTTGATAGACGTGTTGCGCTGGAGATGGCA
GAAGCTGCTCGAGAGAGCTGGAGGAGAAGGGATATAACAAACTTTGAATATCTTATCATT
CTCAATACGCTGGCAGGAAGATCATATAACGACCTAACACAATATCCTGTCTTTCCTTGG
GTCTTAGCTGATTACTCCTCCGAAGTTCTTGATTTCAACAAGTCATCAACCTTCCGGGAT
CTCTCCAAACCAGTTGGAGCATTGGATTCAAAGCGGTTTGAGGTATTTGAAGAGAGATAC
CGCAGTTTCACTGATCCAGATATACCTAGTTTCTACTATGGGTCTCATTACTCAAGTATG
GGAATTGTCCTTTATTACCTTCTTCGATTAGAGCCTTTTACTTCTCTTCACAGGAATTTG
CAGGGTGGTAAATTTGACCATGCAGATCGGTTGTTCCAAGGCATTGAGGGCACGTATCGG
AACTGCCTTTCCAACACAAGTGATGTAAAGGAGTTAATACCTGAGTTCTTTTACACGCCA
GAGTTTCTCGTCAACTCAAATTCTTATCATTTAGGAGTGAAGCAAGATGGTGAACTGATT
AGTGACGTCTGTCTTCCTCCCTGGGCTAAGGGCTCACCTGAAGAATTTATTAATAAAAAC
CGTGAGGCCCTTGAAAGTGAATATGTTAGCTCAAATCTCCATCACTGGATAGATTTGGTG
TTTGGGTACAAGCAGCGTGGGAAACCTGCAGTGGAGGCAGCAAATATCTTCTACTATTTA
ACTTATGAAGGAGCTGTTGACTTAGATACCATGGAAGATGATCTGCAAAGATCAGCTATA
GAAGACCAAATTGCAAATTTTGGCCAGACACCTATTCAGATTTTCCGCAAAAAACACCCA
AGACGAGGACCTCCTGTTCCAATTGCTCATCCTCTTTACTTTGCACCTGGTTCTATTAAC
TTGACTTCAGTTGTATCTAGTATGAGATATCCATCATCGGCCATGCTGTACATTCATATA
GTAGACTCGAATATTGTCCTTGTGAACCAGGGGATCTCGTTGTCAGTAAAGATGTGGTTA
ACAACCCAATTGCAATCTGGTGGAAATTTTACCTTCTCGGGCTCCCAAGATCCCTTTTTC
GGTGTTGGTTCTGATATTCTCTCTTCTCGTAAAATTGGAAGTCCTTTGGCTGAAAATATT
GGACTTGGAACACAATGCTTTGCGACAATGCAAGCGCCATCTGAGAACTTCTTGATCTCA
TGCGGCAATTGGGAAAACAGCTTCCAACTTATATCCTTGAATGATGGCAGAATGGTACAA
AGCATCAGACAGCACAAGGATGTGGTCAGCTGTGTGGCAGTGACATCTGATGGAAGCATC
CTAGCCACTGGAAGTTTTGACACTACGGTAATGGTTTGGGAAGTTGTTCGTGGAAGAAAC
CCAGAAAAGAGAGTTCGTCCAACTCAGACGGAACTACCCCGGAAAGATTCTGTGATAGTT
GAAACTCCCTTTCATATACTGTGTGGGCATGATGACGTAATTACGTGTTTGTTTGTTAGC
ATGGAGCTTGACATAGTTATTAGTGGATCGAAAGATGGAACCTGCGTTTTCCATACCTTA
AGGGAGGGAAGATATGTGAGATCTTTACGACATCCAAATGGCTGTGCGTTGTCCAAGCTT
GTTGCCTCTCAGCATGGGCGAATCGTGTTTTATGCTGATGATGACCTTAGTTTGCATCTC
TACTCAATTAATGGTAAACATCTTGCTTCTTCTGAATCCAATGGACGCCTCAACTGTATC
GAACTGAGTAGATGCGGTGAATTTCTCGTCTGTGCCGGAGACCAAGGGCAGATAGTTTTA
CGCTCTATGAATGCACTTGAGGTCATTAAAAAGTATGATGGAATTGGAAAGGTAATAACA
TCTCTAACAGTGACCCCGGAAGAATGCTTCTTAGCTGGAGCCAAAGAC
>FRLM_004242-RB transcript Name:"Similar to BCHB BEACH domain-containing protein B (Arabidopsis thaliana OX=3702)" offset:336 AED:0.13 eAED:0.13 QI:336|1|0.96|1|0|0|30|0|2474
CAATTATAATGCTCCTTGAACTTGTATCAGAATTCTCAGGTCTTTTCTTACGTTCCTCTA
CCCCCTCACCTTATTTTGTGGCAGCCTGAAGTGTCTGCTCTATTAGATGCGCTTGAACAA
TCTGCTTGTAGTCCTGCAGCTGCTAATGTTCTTGCAAAGAGTCTGCTACGTATATTACAG
CTTTCAACTGAGCAAACCATTGCTTCTTTTAAGTCGCTCAATGCTGCTTCCCGGTTGCTT
AAAGTTGCTTGTGTTCAAGCACAAGAATCTAAGAGGTTTGGGAGTAAAGGTCCAACTGCC
GAGGGCAATTCTACAGAAGTGCTACCATCTCACAGCATGGAAACATCCCTGGAGCTCTTT
ATAGAATTTTTCTCAGCGGCAGATGATGCTAGGAGTTTGGTATTGCATAGTTCCACAAGT
GTCAATTGTTTGTTTGATTTATTTTGGGAAGAAGGGTTGAGGAACAGTGTGCTTAAGTAC
ATACTTGAGCTAATGAAGATAAAACCAATTTCTGAGGAAGATCAAAAGGCAAAGTTGCAG
TTATGTTCTAAATATTTAGAGACATTCACTCAAATAAAGGAGCGTGAGAAAAGCTTTGCG
GAACTGTCCATTGATTTACTAGTTGGAATGAAAAACTTGCTCTTAAGTGATCCCATGTAC
TATCAGGCTTTGTTTCGTGATGGGGAGTGCTTTTTGCATGTTGTTTCTTTACTAAACGGT
AACATTGAAAAAGAGGATGGAGAAAAGTTGGTTTTGAATGTTTTTCAAACTCTTACCTGT
TTGCTTGCAAGTAATGATGCCTCGAAGGCTGCATTTAGAGCTCTCGCCGGCAAAGGGTAC
CAGGCATTGCAAAGCTTGCTGCTTGACTTTTGCCAGTGGCATCCAAGTGAAGGCCTTTTA
AATGCATTACTTGATATGCTTGTTGATGGGAACTTTGATTTAAAAGCAAGTCCGATAATT
AAGAATGAGGATGTTATCATACTCTATCTAAGTGTCCTGCGGAAGAGCAGTGAGTCATTA
CAGAAGCATGGACTGGATGTGTTTCAACAGTTACTGAGGGACTCCATTTCTAACCGAGCT
TCATGTGTCAGAGCAGGAATGCTTAATTTTCTTCTTGATTGGTTTCCACAAGAAGACAAT
GATAGTGTAGTCTTCAAAATTGCACAATTAATTCAGGTTATTGGTGGCCACAGCATATCT
GGGAAGGATATCCGCAAAATCTTTGCTCTCCTCCGAAGTGAGAAGGTTGGGAGTCAGCAA
AAATATTGCTCGCTCTTGTTGTCCACTGTTTTGTCAATGCTAAACGAGAAAGGACCAACT
GCCTTCTTCGATTTCAGTGGGAGTGATTCTGGGATTGTCATAAAAACGCCTGTGCAGTGG
CCTCTCAGCAAGGGTTTTTCCTTTTCATGCTGGCTTAGGATAGAGAATTTCCCAAGAAGT
GGAACGATGGGTCTTTTCAGTTTTCTGACGGAAAATGGAAGAGGAGGCTTGGCCGTTCTT
GCCAGGGACAAGGTTATTTATGAGTCGATCAATCTGAAGCGACAATGTGTTCAACTACCT
GTTAATCTGGTTAGAAAGAAATGGCATTTCCTATGCATAACACATAGCATTGGGAGAGCA
TTTTCTGGGGGAAGCTTATTAAGGTGTTATGTGGATGGGGAGCTTGTATCTTCTGAAAGA
TGCAGATATGCTAAAGTTAATGAATCATTAACAAGTTGTAAAATTGGTGCAAAGATTACC
ATGTCCCTGTACGAGGATGATATTCCTCTGGATTCTATAAAAGATGCTTCTCCGTTCTGC
GGTCAGATAGGTCCAGTTTATTTGTTAAATGATGCCATCTCTCCTGATCAAGTCCAGGGC
ATCTATTCTCTTGGACCAAGCTACATGTATTTGTTTCTTGACAATGAAGCCGTTCCTTCA
AGTGGTACCCTTGTACCCAGTGGAATTCTTGATGTCAAAGATGGTCTTGCATCCAAAATT
ATATTCGGAATCAATGCACAGGCAAGTGATGGGAGGACATTGTTTAATGTTTCACCAATG
CTGGATCATGTACCAGATAGGAATTTATTTGAAGCAACCGTGATGGTTGGCACACAGTTA
TGCTCAAGACGCTTATTGCAACAGATTATTTACTGTGTTGGGGGTGTATCAGTTTTTTTT
CCTCTTATTGCCTGGTCTGATAAATATGAGAATGAAGAAAGTGGCCAATTTGAACATTCT
TTGCTCTTGCCTATCACAAGAGAGTGGATAACTGCTCAAGTGATTGAACTCATAGCATCA
GTTCTTGATGAAAATTTGGCTAATCAACAGCAGATGCATCTTCTCTCTGGATTTTCAATT
CTGGGATTTTTGTTGCAATCAGTTCCTCCACAGCAACTTAATTTAGAAACGCTGTCAGCT
TTGAAACATCTGTTTAATGTCATTGCAAACTGTGGCTTGGCAGAGCTGCTTACAAAAGAT
GCTATTTCTGGTGTATTTCTCAATCCTTTCATCTGGCTTTACACAGCTTATAGGGTGCAG
CGAGAACTGTACATGTTTCTAATCCAACAGTTTGATAATGATCCACGTTTGCTCAGAAGT
CTATGCCGCCTTCCCCGTGTTCTTGATATAATACGCCAATTTTATTGGGATAATGCAAAA
TCTCGATTTGCTATTGGATACAAACCTCTTCTGCACCCTGTTACCAAACATGTCTTAGGA
GAGAGACCTAGCAGTGAAGAAATCCATAAAATTCGTCTTCTTCTATTGAGTCTTGGTGAG
ATGAGCCTCAGGCAGAACATTGCAGCAGCAGACATAAAAGCTCTCATAGCTTTTTTTGAG
ACAAGTCAGGATATGTCATGTATAGAGGATGTTCTTCATATGGTTATTCGAGCTGTTTCG
CAAAAGCCACTACTTGCAGCTTTTCTTGAACAAGTCAATATGGTTGGTGGTTGTCATATC
TTTGTCAATCTTCTTCACAGGGAATTTGAGCCTATAAGATTGCTTGGCTTGCAATTCCTT
GGAAGACTTCTAGTTGGTCTTCCATCAGAAAAGAAGGGACCTAGATTTTTTAATCTTGCT
GTTGGAAGATCTCGATCGCTTTCAGAAGGCCATAAGAAAGTCAGTTCAAGGTTGCAACCG
ATTTTCTCAGCAATGGCCGATAGATTGTTCAGGTTTCCAGAGACGGAAAATTTGTGTGCC
ACCTTGTTCGATGTTCTTCTCGGTGGTGCTAGTCCTAAACAGGTCTTACAAAAACAGAAC
CAAGTTAGCAGACAGAGAAGCAAGGGACACAGTTCTCATTTTTTCCTTCCGCAAATCTTG
GTTCTTATTTTCAGATTCCTGTCTGGTTCTGAGGAGGCATCTGTTAGAATGAAAATCATT
AGAGATCTACTTGATCTTCTCGATTCAAGTCCTTCAAACGTCGAGGCTTTTATGGAATTT
GGGTGGAATTCCTGGTTGGCTGCTTGTGTAAAACTTGATGTGTTAAGAGGCTACAAAGTC
AATTCACAAAATCAGGACGACAATGAGATAAATGAGCAAAGTTTTGTGAGGAACCTATTC
TGCATTGTTCTTTGTTACTATATTCATTCTGTAAAAGGAGGTTGGCAGCAGTTAGAAGAG
ACAACAAATTTCCTACTTATGGAGTGTGAGAAAGGCAGCATTGGTCGTCCTTTGCTTCGT
GATATATATGGGGATTTAATCCAGAGACTGGTGGACCTATCTTCTGAAGAAAATATTTTT
ATTTCTCAACCTTGTCGAGATAATGCATTATATCTTTTAAAACTGGTTGATGAGATGCTT
ATCTCTGAAGTTGACCATAAACTTCTGTTTCCAGGGAGTAGCTCGGAGTCTTCTCTTGAT
AGTTTAGAAACAGAATGTCAGAAAGATTATGGCTCTGCCTTATATGAGATTTTGCAAGGA
GAATCTGATAACCAAATATCCAGAAGTCCCTGGAGTTCTAATCAGCCAATCAAAGATGAA
GACAAGATACATGATGACAATTGGTGGAATCTATATGACAATTTGTGGGTTATTATAAGC
GAGATGAATGGTAAGGGACCAAGCAGAATGTTACCCAAATCATCACCTCCAGGGGGCCCA
TCTCTTGGTCAGAGAGCACGTGGCTTGGTGGAATCTCTGAATATTCCTGCTGCAGAGGTT
GCTGCAGTTGTTGTATCAGGTGGGATAGGCAGTGCTTTGGGTGGAAAAGCAAACAAAACT
GTTGATAAGGCCATGCTTTTACGGGGAGAAAGGTGCCCGCGAATAATTTTTCGACTTGTA
ATCCTATACCTCTGCAGATCTTCTCTAGAAAGAGCATCACGATGTGTCCAACAGGTTATT
TCACTTTTGCCATCTTTGTTAGGTGCTGACGATGAGCAAAGCAAGAACAGATTGCAGCTG
TTTATTTGGGCTTTGCTTGCTGTCAGGTCACAGTATGGAATGTTGAATGACGGTACTCGT
TTTCATGTTATATCACACTTGATTCGAGAAACTGTAAACTGTGGCAAATCAATGCTTGCG
TCAAGCATTATGGGTAGAGATGACTCTGACTCGGGCAGCAGCATCAGAGAGTCGGGATCT
ATTCAGAATCTAATTCAGAAGGATCGAGTACTTGCAGCAGTTGCTGATGAGGCAAAATAT
GTAAAGGCGTTAAAAACAGACCGCACCGGGCAGTTGCACGATCTTGGCACTAGGATGGAT
GAAAATTCCTCTGCAGAATTGGCTAATAGCCAGGCATTTGAAGATGAGTTACAAAGTACC
TTAAAATCCATTCTAGCTTCAGATGACAGTAGAAGAGGTGCATTCCAACTTATTTATGAA
GAGGAGCAACAAAACATTGTTGAAAAATGGATACACATGTTTCGTGCATTGATTGATGAG
AGGGGTCCATGGTCTGCTAACCAATTTCCAAATGATGATGTAAGACATTGGAAATTAGAC
AAGACAGAAGATACATGGCGACGGAGACTAAAGTTGAGACAGAATTATCATTTCGATGAA
AAGCTTTGTCATCCTCCATCCTCTCTGCCTGGCAACGAGGTTGCACCCGCTGTCAATGAA
AGTAAATCTGGTTTAGTGGGACAAATTCCTGAACAAATGAAGCGTTTTTTGCTGAAAGGA
GTTCGGAGGATAACTGATGAGGTGATTGTAGAGTCGAATGAAAATGATGCTGAACTCTTT
GAGCAGAAGAATTCAATCCCCAAGGATGCTTCAGACAGTCAAAGCTCGGAGGTAGTGAAG
GACTCCAGCGATTGGGTGGCGAAGCGACAAGATTCGTCATCGTCTTCGCTAGAGACAGAA
ACGAGTGAGGTTCTTATATCAGTTCCTTGTGTACTTGTTACCCCAAAAAGAAAATTAGCC
GGGCATTTGGCTGTCATGAAGACCGCACTGCATTTCTTTGGAGAATTTTTGGTTGAAGGT
ACTGGTGGGTCATTGGTGTTCAAAAACTTCCATGCTTCAAGCAATTCTGACTTGACCAAG
CCTGACCAAAAGCAGAAATCTATGAAATGGCCTGTACATCTGGATTTATATTCTGAGAAG
GGTATGATGGTGGATAATTCGGAAGCCATGCATGAAAATGTACTTAAAAGGAAACAACAA
AAGAGTATAAAACGCCATAGGAGGTGGAACATTGGCAAGATAAAAGCTGTTCACTGGACT
CGCTACTTGCTAAGATACACTGCAATAGAGATTTTCTTCAGTGACTCAGTTGCCCCCATA
TTTTTTAATTTTGCATCACAGAAAGATGCAAAAGATATTGGGACCTTGATAGTTACCACC
AGAAATGAATATTTGTTCCCAAAAGGAAGCAGTAGGGACAAGAGTGGAGTTATTTCATTT
GTTGATAGACGTGTTGCGCTGGAGATGGCAGAAGCTGCTCGAGAGAGCTGGAGGAGAAGG
GATATAACAAACTTTGAATATCTTATCATTCTCAATACGCTGGCAGGAAGATCATATAAC
GACCTAACACAATATCCTGTCTTTCCTTGGGTCTTAGCTGATTACTCCTCCGAAGTTCTT
GATTTCAACAAGTCATCAACCTTCCGGGATCTCTCCAAACCAGTTGGAGCATTGGATTCA
AAGCGGTTTGAGGTATTTGAAGAGAGATACCGCAGTTTCACTGATCCAGATATACCTAGT
TTCTACTATGGGTCTCATTACTCAAGTATGGGAATTGTCCTTTATTACCTTCTTCGATTA
GAGCCTTTTACTTCTCTTCACAGGAATTTGCAGGGTGGTAAATTTGACCATGCAGATCGG
TTGTTCCAAGGCATTGAGGGCACGTATCGGAACTGCCTTTCCAACACAAGTGATGTAAAG
GAGTTAATACCTGAGTTCTTTTACACGCCAGAGTTTCTCGTCAACTCAAATTCTTATCAT
TTAGGAGTGAAGCAAGATGGTGAACTGATTAGTGACGTCTGTCTTCCTCCCTGGGCTAAG
GGCTCACCTGAAGAATTTATTAATAAAAACCGTGAGGCCCTTGAAAGTGAATATGTTAGC
TCAAATCTCCATCACTGGATAGATTTGGTGTTTGGGTACAAGCAGCGTGGGAAACCTGCA
GTGGAGGCAGCAAATATCTTCTACTATTTAACTTATGAAGGAGCTGTTGACTTAGATACC
ATGGAAGATGATCTGCAAAGATCAGCTATAGAAGACCAAATTGCAAATTTTGGCCAGACA
CCTATTCAGATTTTCCGCAAAAAACACCCAAGACGAGGACCTCCTGTTCCAATTGCTCAT
CCTCTTTACTTTGCACCTGGTTCTATTAACTTGACTTCAGTTGTATCTAGTATGAGATAT
CCATCATCGGCCATGCTGTACATTCATATAGTAGACTCGAATATTGTCCTTGTGAACCAG
GGGATCTCGTTGTCAGTAAAGATGTGGTTAACAACCCAATTGCAATCTGGTGGAAATTTT
ACCTTCTCGGGCTCCCAAGATCCCTTTTTCGGTGTTGGTTCTGATATTCTCTCTTCTCGT
AAAATTGGAAGTCCTTTGGCTGAAAATATTGGACTTGGAACACAATGCTTTGCGACAATG
CAAGCGCCATCTGAGAACTTCTTGATCTCATGCGGCAATTGGGAAAACAGCTTCCAACTT
ATATCCTTGAATGATGGCAGAATGGTACAAAGCATCAGACAGCACAAGGATGTGGTCAGC
TGTGTGGCAGTGACATCTGATGGAAGCATCCTAGCCACTGGAAGTTTTGACACTACGGTA
ATGGTTTGGGAAGTTGTTCGTGGAAGAAACCCAGAAAAGAGAGTTCGTCCAACTCAGACG
GAACTACCCCGGAAAGATTCTGTGATAGTTGAAACTCCCTTTCATATACTGTGTGGGCAT
GATGACGTAATTACGTGTTTGTTTGTTAGCATGGAGCTTGACATAGTTATTAGTGGATCG
AAAGATGGAACCTGCGTTTTCCATACCTTAAGGGAGGGAAGATATGTGAGATCTTTACGA
CATCCAAATGGCTGTGCGTTGTCCAAGCTTGTTGCCTCTCAGCATGGGCGAATCGTGTTT
TATGCTGATGATGACCTTAGTTTGCATCTCTACTCAATTAATGGTAAACATCTTGCTTCT
TCTGAATCCAATGGACGCCTCAACTGTATCGAACTGAGTAGATGCGGTGAATTTCTCGTC
TGTGCCGGAGACCAAGGGCAGATAGTTTTACGCTCTATGAATGCACTTGAGGTCATTAAA
AAGTATGATGGAATTGGAAAGGTAATAACATCTCTAACAGTGACCCCGGAAGAATGCTTC
TTAGCTGGAGCCAAAGAC
>FRLM_004242-RC transcript Name:"Similar to BCHB BEACH domain-containing protein B (Arabidopsis thaliana OX=3702)" offset:73 AED:0.17 eAED:0.17 QI:73|1|0.96|1|0|0|25|0|2261
TCATCTCTCAAGCGTGCTGTCTCCTCTCTCTTGTTTTTTTTCTGAACCTTTCATTTTATT
AAACTATGCTATTATGTGTATTGCTTGCAATTTAATTGGGCAGAGCAGTGAGTCATTACA
GAAGCATGGACTGGATGTGTTTCAACAGTTACTGAGGGACTCCATTTCTAACCGAGCTTC
ATGTGTCAGAGCAGGAATGCTTAATTTTCTTCTTGATTGGTTTCCACAAGAAGACAATGA
TAGTGTAGTCTTCAAAATTGCACAATTAATTCAGGTTATTGGTGGCCACAGCATATCTGG
GAAGGATATCCGCAAAATCTTTGCTCTCCTCCGAAGTGAGAAGGTTGGGAGTCAGCAAAA
ATATTGCTCGCTCTTGTTGTCCACTGTTTTGTCAATGCTAAACGAGAAAGGACCAACTGC
CTTCTTCGATTTCAGTGGGAGTGATTCTGGGATTGTCATAAAAACGCCTGTGCAGTGGCC
TCTCAGCAAGGGTTTTTCCTTTTCATGCTGGCTTAGGATAGAGAATTTCCCAAGAAGTGG
AACGATGGGTCTTTTCAGTTTTCTGACGGAAAATGGAAGAGGAGGCTTGGCCGTTCTTGC
CAGGGACAAGGTTATTTATGAGTCGATCAATCTGAAGCGACAATGTGTTCAACTACCTGT
TAATCTGGTTAGAAAGAAATGGCATTTCCTATGCATAACACATAGCATTGGGAGAGCATT
TTCTGGGGGAAGCTTATTAAGGTGTTATGTGGATGGGGAGCTTGTATCTTCTGAAAGATG
CAGATATGCTAAAGTTAATGAATCATTAACAAGTTGTAAAATTGGTGCAAAGATTACCAT
GTCCCTGTACGAGGATGATATTCCTCTGGATTCTATAAAAGATGCTTCTCCGTTCTGCGG
TCAGATAGGTCCAGTTTATTTGTTAAATGATGCCATCTCTCCTGATCAAGTCCAGGGCAT
CTATTCTCTTGGACCAAGCTACATGTATTTGTTTCTTGACAATGAAGCCGTTCCTTCAAG
TGGTACCCTTGTACCCAGTGGAATTCTTGATGTCAAAGATGGTCTTGCATCCAAAATTAT
ATTCGGAATCAATGCACAGGCAAGTGATGGGAGGACATTGTTTAATGTTTCACCAATGCT
GGATCATGTACCAGATAGGAATTTATTTGAAGCAACCGTGATGGTTGGCACACAGTTATG
CTCAAGACGCTTATTGCAACAGATTATTTACTGTGTTGGGGGTGTATCAGTTTTTTTTCC
TCTTATTGCCTGGTCTGATAAATATGAGAATGAAGAAAGTGGCCAATTTGAACATTCTTT
GCTCTTGCCTATCACAAGAGAGTGGATAACTGCTCAAGTGATTGAACTCATAGCATCAGT
TCTTGATGAAAATTTGGCTAATCAACAGCAGATGCATCTTCTCTCTGGATTTTCAATTCT
GGGATTTTTGTTGCAATCAGTTCCTCCACAGCAACTTAATTTAGAAACGCTGTCAGCTTT
GAAACATCTGTTTAATGTCATTGCAAACTGTGGCTTGGCAGAGCTGCTTACAAAAGATGC
TATTTCTGGTGTATTTCTCAATCCTTTCATCTGGCTTTACACAGCTTATAGGGTGCAGCG
AGAACTGTACATGTTTCTAATCCAACAGTTTGATAATGATCCACGTTTGCTCAGAAGTCT
ATGCCGCCTTCCCCGTGTTCTTGATATAATACGCCAATTTTATTGGGATAATGCAAAATC
TCGATTTGCTATTGGATACAAACCTCTTCTGCACCCTGTTACCAAACATGTCTTAGGAGA
GAGACCTAGCAGTGAAGAAATCCATAAAATTCGTCTTCTTCTATTGAGTCTTGGTGAGAT
GAGCCTCAGGCAGAACATTGCAGCAGCAGACATAAAAGCTCTCATAGCTTTTTTTGAGAC
AAGTCAGGATATGTCATGTATAGAGGATGTTCTTCATATGGTTATTCGAGCTGTTTCGCA
AAAGCCACTACTTGCAGCTTTTCTTGAACAAGTCAATATGGTTGGTGGTTGTCATATCTT
TGTCAATCTTCTTCACAGGGAATTTGAGCCTATAAGATTGCTTGGCTTGCAATTCCTTGG
AAGACTTCTAGTTGGTCTTCCATCAGAAAAGAAGGGACCTAGATTTTTTAATCTTGCTGT
TGGAAGATCTCGATCGCTTTCAGAAGGCCATAAGAAAGTCAGTTCAAGGTTGCAACCGAT
TTTCTCAGCAATGGCCGATAGATTGTTCAGGTTTCCAGAGACGGAAAATTTGTGTGCCAC
CTTGTTCGATGTTCTTCTCGGTGGTGCTAGTCCTAAACAGGTCTTACAAAAACAGAACCA
AGTTAGCAGACAGAGAAGCAAGGGACACAGTTCTCATTTTTTCCTTCCGCAAATCTTGGT
TCTTATTTTCAGATTCCTGTCTGGTTCTGAGGAGGCATCTGTTAGAATGAAAATCATTAG
AGATCTACTTGATCTTCTCGATTCAAGTCCTTCAAACGTCGAGGCTTTTATGGAATTTGG
GTGGAATTCCTGGTTGGCTGCTTGTGTAAAACTTGATGTGTTAAGAGGCTACAAAGTCAA
TTCACAAAATCAGGACGACAATGAGATAAATGAGCAAAGTTTTGTGAGGAACCTATTCTG
CATTGTTCTTTGTTACTATATTCATTCTGTAAAAGGAGGTTGGCAGCAGTTAGAAGAGAC
AACAAATTTCCTACTTATGGAGTGTGAGAAAGGCAGCATTGGTCGTCCTTTGCTTCGTGA
TATATATGGGGATTTAATCCAGAGACTGGTGGACCTATCTTCTGAAGAAAATATTTTTAT
TTCTCAACCTTGTCGAGATAATGCATTATATCTTTTAAAACTGGTTGATGAGATGCTTAT
CTCTGAAGTTGACCATAAACTTCTGTTTCCAGGGAGTAGCTCGGAGTCTTCTCTTGATAG
TTTAGAAACAGAATGTCAGAAAGATTATGGCTCTGCCTTATATGAGATTTTGCAAGGAGA
ATCTGATAACCAAATATCCAGAAGTCCCTGGAGTTCTAATCAGCCAATCAAAGATGAAGA
CAAGATACATGATGACAATTGGTGGAATCTATATGACAATTTGTGGGTTATTATAAGCGA
GATGAATGGTAAGGGACCAAGCAGAATGTTACCCAAATCATCACCTCCAGGGGGCCCATC
TCTTGGTCAGAGAGCACGTGGCTTGGTGGAATCTCTGAATATTCCTGCTGCAGAGGTTGC
TGCAGTTGTTGTATCAGGTGGGATAGGCAGTGCTTTGGGTGGAAAAGCAAACAAAACTGT
TGATAAGGCCATGCTTTTACGGGGAGAAAGGTGCCCGCGAATAATTTTTCGACTTGTAAT
CCTATACCTCTGCAGATCTTCTCTAGAAAGAGCATCACGATGTGTCCAACAGGTTATTTC
ACTTTTGCCATCTTTGTTAGGTGCTGACGATGAGCAAAGCAAGAACAGATTGCAGCTGTT
TATTTGGGCTTTGCTTGCTGTCAGGTCACAGTATGGAATGTTGAATGACGGTACTCGTTT
TCATGTTATATCACACTTGATTCGAGAAACTGTAAACTGTGGCAAATCAATGCTTGCGTC
AAGCATTATGGGTAGAGATGACTCTGACTCGGGCAGCAGCATCAGAGAGTCGGGATCTAT
TCAGAATCTAATTCAGAAGGATCGAGTACTTGCAGCAGTTGCTGATGAGGCAAAATATGT
AAAGGCGTTAAAAACAGACCGCACCGGGCAGTTGCACGATCTTGGCACTAGGATGGATGA
AAATTCCTCTGCAGAATTGGCTAATAGCCAGGCATTTGAAGATGAGTTACAAAGTACCTT
AAAATCCATTCTAGCTTCAGATGACAGTAGAAGAGGTGCATTCCAACTTATTTATGAAGA
GGAGCAACAAAACATTGTTGAAAAATGGATACACATGTTTCGTGCATTGATTGATGAGAG
GGGTCCATGGTCTGCTAACCAATTTCCAAATGATGATGTAAGACATTGGAAATTAGACAA
GACAGAAGATACATGGCGACGGAGACTAAAGTTGAGACAGAATTATCATTTCGATGAAAA
GCTTTGTCATCCTCCATCCTCTCTGCCTGGCAACGAGGTTGCACCCGCTGTCAATGAAAG
TAAATCTGGTTTAGTGGGACAAATTCCTGAACAAATGAAGCGTTTTTTGCTGAAAGGAGT
TCGGAGGATAACTGATGAGGTGATTGTAGAGTCGAATGAAAATGATGCTGAACTCTTTGA
GCAGAAGAATTCAATCCCCAAGGATGCTTCAGACAGTCAAAGCTCGGAGGTAGTGAAGGA
CTCCAGCGATTGGGTGGCGAAGCGACAAGATTCGTCATCGTCTTCGCTAGAGACAGAAAC
GAGTGAGGTTCTTATATCAGTTCCTTGTGTACTTGTTACCCCAAAAAGAAAATTAGCCGG
GCATTTGGCTGTCATGAAGACCGCACTGCATTTCTTTGGAGAATTTTTGGTTGAAGGTAC
TGGTGGGTCATTGGTGTTCAAAAACTTCCATGCTTCAAGCAATTCTGACTTGACCAAGCC
TGACCAAAAGCAGAAATCTATGAAATGGCCTGTACATCTGGATTTATATTCTGAGAAGGG
TATGATGGTGGATAATTCGGAAGCCATGCATGAAAATGTACTTAAAAGGAAACAACAAAA
GAGTATAAAACGCCATAGGAGGTGGAACATTGGCAAGATAAAAGCTGTTCACTGGACTCG
CTACTTGCTAAGATACACTGCAATAGAGATTTTCTTCAGTGACTCAGTTGCCCCCATATT
TTTTAATTTTGCATCACAGAAAGATGCAAAAGATATTGGGACCTTGATAGTTACCACCAG
AAATGAATATTTGTTCCCAAAAGGAAGCAGTAGGGACAAGAGTGGAGTTATTTCATTTGT
TGATAGACGTGTTGCGCTGGAGATGGCAGAAGCTGCTCGAGAGAGCTGGAGGAGAAGGGA
TATAACAAACTTTGAATATCTTATCATTCTCAATACGCTGGCAGGAAGATCATATAACGA
CCTAACACAATATCCTGTCTTTCCTTGGGTCTTAGCTGATTACTCCTCCGAAGTTCTTGA
TTTCAACAAGTCATCAACCTTCCGGGATCTCTCCAAACCAGTTGGAGCATTGGATTCAAA
GCGGTTTGAGGTATTTGAAGAGAGATACCGCAGTTTCACTGATCCAGATATACCTAGTTT
CTACTATGGGTCTCATTACTCAAGTATGGGAATTGTCCTTTATTACCTTCTTCGATTAGA
GCCTTTTACTTCTCTTCACAGGAATTTGCAGGGTGGTAAATTTGACCATGCAGATCGGTT
GTTCCAAGGCATTGAGGGCACGTATCGGAACTGCCTTTCCAACACAAGTGATGTAAAGGA
GTTAATACCTGAGTTCTTTTACACGCCAGAGTTTCTCGTCAACTCAAATTCTTATCATTT
AGGAGTGAAGCAAGATGGTGAACTGATTAGTGACGTCTGTCTTCCTCCCTGGGCTAAGGG
CTCACCTGAAGAATTTATTAATAAAAACCGTGAGGCCCTTGAAAGTGAATATGTTAGCTC
AAATCTCCATCACTGGATAGATTTGGTGTTTGGGTACAAGCAGCGTGGGAAACCTGCAGT
GGAGGCAGCAAATATCTTCTACTATTTAACTTATGAAGGAGCTGTTGACTTAGATACCAT
GGAAGATGATCTGCAAAGATCAGCTATAGAAGACCAAATTGCAAATTTTGGCCAGACACC
TATTCAGATTTTCCGCAAAAAACACCCAAGACGAGGACCTCCTGTTCCAATTGCTCATCC
TCTTTACTTTGCACCTGGTTCTATTAACTTGACTTCAGTTGTATCTAGTATGAGATATCC
ATCATCGGCCATGCTGTACATTCATATAGTAGACTCGAATATTGTCCTTGTGAACCAGGG
GATCTCGTTGTCAGTAAAGATGTGGTTAACAACCCAATTGCAATCTGGTGGAAATTTTAC
CTTCTCGGGCTCCCAAGATCCCTTTTTCGGTGTTGGTTCTGATATTCTCTCTTCTCGTAA
AATTGGAAGTCCTTTGGCTGAAAATATTGGACTTGGAACACAATGCTTTGCGACAATGCA
AGCGCCATCTGAGAACTTCTTGATCTCATGCGGCAATTGGGAAAACAGCTTCCAACTTAT
ATCCTTGAATGATGGCAGAATGGTACAAAGCATCAGACAGCACAAGGATGTGGTCAGCTG
TGTGGCAGTGACATCTGATGGAAGCATCCTAGCCACTGGAAGTTTTGACACTACGGTAAT
GGTTTGGGAAGTTGTTCGTGGAAGAAACCCAGAAAAGAGAGTTCGTCCAACTCAGACGGA
ACTACCCCGGAAAGATTCTGTGATAGTTGAAACTCCCTTTCATATACTGTGTGGGCATGA
TGACGTAATTACGTGTTTGTTTGTTAGCATGGAGCTTGACATAGTTATTAGTGGATCGAA
AGATGGAACCTGCGTTTTCCATACCTTAAGGGAGGGAAGATATGTGAGATCTTTACGACA
TCCAAATGGCTGTGCGTTGTCCAAGCTTGTTGCCTCTCAGCATGGGCGAATCGTGTTTTA
TGCTGATGATGACCTTAGTTTGCATCTCTACTCAATTAATGGTAAACATCTTGCTTCTTC
TGAATCCAATGGACGCCTCAACTGTATCGAACTGAGTAGATGCGGTGAATTTCTCGTCTG
TGCCGGAGACCAAGGGCAGATAGTTTTACGCTCTATGAATGCACTTGAGGTCATTAAAAA
GTATGATGGAATTGGAAAGGTAATAACATCTCTAACAGTGACCCCGGAAGAATGCTTCTT
AGCTGGAGCCAAAGAC
>FRLM_004242-RD transcript Name:"Similar to BCHB BEACH domain-containing protein B (Arabidopsis thaliana OX=3702)" offset:55 AED:0.21 eAED:0.21 QI:55|1|0.95|1|0|0|22|0|2035
CTTTCATCCACCTTTGACTTGCATTTTGTCTTAGAACAGACTTGTATTCCCTCTTATGTC
TGTTCCTTTTTTATTTTTGGGTTCCAGATATGCTAAAGTTAATGAATCATTAACAAGTTG
TAAAATTGGTGCAAAGATTACCATGTCCCTGTACGAGGATGATATTCCTCTGGATTCTAT
AAAAGATGCTTCTCCGTTCTGCGGTCAGATAGGTCCAGTTTATTTGTTAAATGATGCCAT
CTCTCCTGATCAAGTCCAGGGCATCTATTCTCTTGGACCAAGCTACATGTATTTGTTTCT
TGACAATGAAGCCGTTCCTTCAAGTGGTACCCTTGTACCCAGTGGAATTCTTGATGTCAA
AGATGGTCTTGCATCCAAAATTATATTCGGAATCAATGCACAGGCAAGTGATGGGAGGAC
ATTGTTTAATGTTTCACCAATGCTGGATCATGTACCAGATAGGAATTTATTTGAAGCAAC
CGTGATGGTTGGCACACAGTTATGCTCAAGACGCTTATTGCAACAGATTATTTACTGTGT
TGGGGGTGTATCAGTTTTTTTTCCTCTTATTGCCTGGTCTGATAAATATGAGAATGAAGA
AAGTGGCCAATTTGAACATTCTTTGCTCTTGCCTATCACAAGAGAGTGGATAACTGCTCA
AGTGATTGAACTCATAGCATCAGTTCTTGATGAAAATTTGGCTAATCAACAGCAGATGCA
TCTTCTCTCTGGATTTTCAATTCTGGGATTTTTGTTGCAATCAGTTCCTCCACAGCAACT
TAATTTAGAAACGCTGTCAGCTTTGAAACATCTGTTTAATGTCATTGCAAACTGTGGCTT
GGCAGAGCTGCTTACAAAAGATGCTATTTCTGGTGTATTTCTCAATCCTTTCATCTGGCT
TTACACAGCTTATAGGGTGCAGCGAGAACTGTACATGTTTCTAATCCAACAGTTTGATAA
TGATCCACGTTTGCTCAGAAGTCTATGCCGCCTTCCCCGTGTTCTTGATATAATACGCCA
ATTTTATTGGGATAATGCAAAATCTCGATTTGCTATTGGATACAAACCTCTTCTGCACCC
TGTTACCAAACATGTCTTAGGAGAGAGACCTAGCAGTGAAGAAATCCATAAAATTCGTCT
TCTTCTATTGAGTCTTGGTGAGATGAGCCTCAGGCAGAACATTGCAGCAGCAGACATAAA
AGCTCTCATAGCTTTTTTTGAGACAAGTCAGGATATGTCATGTATAGAGGATGTTCTTCA
TATGGTTATTCGAGCTGTTTCGCAAAAGCCACTACTTGCAGCTTTTCTTGAACAAGTCAA
TATGGTTGGTGGTTGTCATATCTTTGTCAATCTTCTTCACAGGGAATTTGAGCCTATAAG
ATTGCTTGGCTTGCAATTCCTTGGAAGACTTCTAGTTGGTCTTCCATCAGAAAAGAAGGG
ACCTAGATTTTTTAATCTTGCTGTTGGAAGATCTCGATCGCTTTCAGAAGGCCATAAGAA
AGTCAGTTCAAGGTTGCAACCGATTTTCTCAGCAATGGCCGATAGATTGTTCAGGTTTCC
AGAGACGGAAAATTTGTGTGCCACCTTGTTCGATGTTCTTCTCGGTGGTGCTAGTCCTAA
ACAGGTCTTACAAAAACAGAACCAAGTTAGCAGACAGAGAAGCAAGGGACACAGTTCTCA
TTTTTTCCTTCCGCAAATCTTGGTTCTTATTTTCAGATTCCTGTCTGGTTCTGAGGAGGC
ATCTGTTAGAATGAAAATCATTAGAGATCTACTTGATCTTCTCGATTCAAGTCCTTCAAA
CGTCGAGGCTTTTATGGAATTTGGGTGGAATTCCTGGTTGGCTGCTTGTGTAAAACTTGA
TGTGTTAAGAGGCTACAAAGTCAATTCACAAAATCAGGACGACAATGAGATAAATGAGCA
AAGTTTTGTGAGGAACCTATTCTGCATTGTTCTTTGTTACTATATTCATTCTGTAAAAGG
AGGTTGGCAGCAGTTAGAAGAGACAACAAATTTCCTACTTATGGAGTGTGAGAAAGGCAG
CATTGGTCGTCCTTTGCTTCGTGATATATATGGGGATTTAATCCAGAGACTGGTGGACCT
ATCTTCTGAAGAAAATATTTTTATTTCTCAACCTTGTCGAGATAATGCATTATATCTTTT
AAAACTGGTTGATGAGATGCTTATCTCTGAAGTTGACCATAAACTTCTGTTTCCAGGGAG
TAGCTCGGAGTCTTCTCTTGATAGTTTAGAAACAGAATGTCAGAAAGATTATGGCTCTGC
CTTATATGAGATTTTGCAAGGAGAATCTGATAACCAAATATCCAGAAGTCCCTGGAGTTC
TAATCAGCCAATCAAAGATGAAGACAAGATACATGATGACAATTGGTGGAATCTATATGA
CAATTTGTGGGTTATTATAAGCGAGATGAATGGTAAGGGACCAAGCAGAATGTTACCCAA
ATCATCACCTCCAGGGGGCCCATCTCTTGGTCAGAGAGCACGTGGCTTGGTGGAATCTCT
GAATATTCCTGCTGCAGAGGTTGCTGCAGTTGTTGTATCAGGTGGGATAGGCAGTGCTTT
GGGTGGAAAAGCAAACAAAACTGTTGATAAGGCCATGCTTTTACGGGGAGAAAGGTGCCC
GCGAATAATTTTTCGACTTGTAATCCTATACCTCTGCAGATCTTCTCTAGAAAGAGCATC
ACGATGTGTCCAACAGGTTATTTCACTTTTGCCATCTTTGTTAGGTGCTGACGATGAGCA
AAGCAAGAACAGATTGCAGCTGTTTATTTGGGCTTTGCTTGCTGTCAGGTCACAGTATGG
AATGTTGAATGACGGTACTCGTTTTCATGTTATATCACACTTGATTCGAGAAACTGTAAA
CTGTGGCAAATCAATGCTTGCGTCAAGCATTATGGGTAGAGATGACTCTGACTCGGGCAG
CAGCATCAGAGAGTCGGGATCTATTCAGAATCTAATTCAGAAGGATCGAGTACTTGCAGC
AGTTGCTGATGAGGCAAAATATGTAAAGGCGTTAAAAACAGACCGCACCGGGCAGTTGCA
CGATCTTGGCACTAGGATGGATGAAAATTCCTCTGCAGAATTGGCTAATAGCCAGGCATT
TGAAGATGAGTTACAAAGTACCTTAAAATCCATTCTAGCTTCAGATGACAGTAGAAGAGG
TGCATTCCAACTTATTTATGAAGAGGAGCAACAAAACATTGTTGAAAAATGGATACACAT
GTTTCGTGCATTGATTGATGAGAGGGGTCCATGGTCTGCTAACCAATTTCCAAATGATGA
TGTAAGACATTGGAAATTAGACAAGACAGAAGATACATGGCGACGGAGACTAAAGTTGAG
ACAGAATTATCATTTCGATGAAAAGCTTTGTCATCCTCCATCCTCTCTGCCTGGCAACGA
GGTTGCACCCGCTGTCAATGAAAGTAAATCTGGTTTAGTGGGACAAATTCCTGAACAAAT
GAAGCGTTTTTTGCTGAAAGGAGTTCGGAGGATAACTGATGAGGTGATTGTAGAGTCGAA
TGAAAATGATGCTGAACTCTTTGAGCAGAAGAATTCAATCCCCAAGGATGCTTCAGACAG
TCAAAGCTCGGAGGTAGTGAAGGACTCCAGCGATTGGGTGGCGAAGCGACAAGATTCGTC
ATCGTCTTCGCTAGAGACAGAAACGAGTGAGGTTCTTATATCAGTTCCTTGTGTACTTGT
TACCCCAAAAAGAAAATTAGCCGGGCATTTGGCTGTCATGAAGACCGCACTGCATTTCTT
TGGAGAATTTTTGGTTGAAGGTACTGGTGGGTCATTGGTGTTCAAAAACTTCCATGCTTC
AAGCAATTCTGACTTGACCAAGCCTGACCAAAAGCAGAAATCTATGAAATGGCCTGTACA
TCTGGATTTATATTCTGAGAAGGGTATGATGGTGGATAATTCGGAAGCCATGCATGAAAA
TGTACTTAAAAGGAAACAACAAAAGAGTATAAAACGCCATAGGAGGTGGAACATTGGCAA
GATAAAAGCTGTTCACTGGACTCGCTACTTGCTAAGATACACTGCAATAGAGATTTTCTT
CAGTGACTCAGTTGCCCCCATATTTTTTAATTTTGCATCACAGAAAGATGCAAAAGATAT
TGGGACCTTGATAGTTACCACCAGAAATGAATATTTGTTCCCAAAAGGAAGCAGTAGGGA
CAAGAGTGGAGTTATTTCATTTGTTGATAGACGTGTTGCGCTGGAGATGGCAGAAGCTGC
TCGAGAGAGCTGGAGGAGAAGGGATATAACAAACTTTGAATATCTTATCATTCTCAATAC
GCTGGCAGGAAGATCATATAACGACCTAACACAATATCCTGTCTTTCCTTGGGTCTTAGC
TGATTACTCCTCCGAAGTTCTTGATTTCAACAAGTCATCAACCTTCCGGGATCTCTCCAA
ACCAGTTGGAGCATTGGATTCAAAGCGGTTTGAGGTATTTGAAGAGAGATACCGCAGTTT
CACTGATCCAGATATACCTAGTTTCTACTATGGGTCTCATTACTCAAGTATGGGAATTGT
CCTTTATTACCTTCTTCGATTAGAGCCTTTTACTTCTCTTCACAGGAATTTGCAGGGTGG
TAAATTTGACCATGCAGATCGGTTGTTCCAAGGCATTGAGGGCACGTATCGGAACTGCCT
TTCCAACACAAGTGATGTAAAGGAGTTAATACCTGAGTTCTTTTACACGCCAGAGTTTCT
CGTCAACTCAAATTCTTATCATTTAGGAGTGAAGCAAGATGGTGAACTGATTAGTGACGT
CTGTCTTCCTCCCTGGGCTAAGGGCTCACCTGAAGAATTTATTAATAAAAACCGTGAGGC
CCTTGAAAGTGAATATGTTAGCTCAAATCTCCATCACTGGATAGATTTGGTGTTTGGGTA
CAAGCAGCGTGGGAAACCTGCAGTGGAGGCAGCAAATATCTTCTACTATTTAACTTATGA
AGGAGCTGTTGACTTAGATACCATGGAAGATGATCTGCAAAGATCAGCTATAGAAGACCA
AATTGCAAATTTTGGCCAGACACCTATTCAGATTTTCCGCAAAAAACACCCAAGACGAGG
ACCTCCTGTTCCAATTGCTCATCCTCTTTACTTTGCACCTGGTTCTATTAACTTGACTTC
AGTTGTATCTAGTATGAGATATCCATCATCGGCCATGCTGTACATTCATATAGTAGACTC
GAATATTGTCCTTGTGAACCAGGGGATCTCGTTGTCAGTAAAGATGTGGTTAACAACCCA
ATTGCAATCTGGTGGAAATTTTACCTTCTCGGGCTCCCAAGATCCCTTTTTCGGTGTTGG
TTCTGATATTCTCTCTTCTCGTAAAATTGGAAGTCCTTTGGCTGAAAATATTGGACTTGG
AACACAATGCTTTGCGACAATGCAAGCGCCATCTGAGAACTTCTTGATCTCATGCGGCAA
TTGGGAAAACAGCTTCCAACTTATATCCTTGAATGATGGCAGAATGGTACAAAGCATCAG
ACAGCACAAGGATGTGGTCAGCTGTGTGGCAGTGACATCTGATGGAAGCATCCTAGCCAC
TGGAAGTTTTGACACTACGGTAATGGTTTGGGAAGTTGTTCGTGGAAGAAACCCAGAAAA
GAGAGTTCGTCCAACTCAGACGGAACTACCCCGGAAAGATTCTGTGATAGTTGAAACTCC
CTTTCATATACTGTGTGGGCATGATGACGTAATTACGTGTTTGTTTGTTAGCATGGAGCT
TGACATAGTTATTAGTGGATCGAAAGATGGAACCTGCGTTTTCCATACCTTAAGGGAGGG
AAGATATGTGAGATCTTTACGACATCCAAATGGCTGTGCGTTGTCCAAGCTTGTTGCCTC
TCAGCATGGGCGAATCGTGTTTTATGCTGATGATGACCTTAGTTTGCATCTCTACTCAAT
TAATGGTAAACATCTTGCTTCTTCTGAATCCAATGGACGCCTCAACTGTATCGAACTGAG
TAGATGCGGTGAATTTCTCGTCTGTGCCGGAGACCAAGGGCAGATAGTTTTACGCTCTAT
GAATGCACTTGAGGTCATTAAAAAGTATGATGGAATTGGAAAGGTAATAACATCTCTAAC
AGTGACCCCGGAAGAATGCTTCTTAGCTGGAGCCAAAGAC
>FRLM_020077-RA transcript Name:"Similar to At1g11820 Glucan endo-1,3-beta-glucosidase 1 (Arabidopsis thaliana OX=3702)" offset:228 AED:0.02 eAED:0.02 QI:228|1|0.5|1|0|0|2|0|451
CACGACTGCAGTAACTTCTTCAAAACCCACACTCTTAGATTTCGTTTCATCATTTGTCTT
CTTTCTCGGTAGATCTCTCAGCTCAACCCTCCAAACCCAGAACATTATATTTATATATAT
ATATATATAAACAAAACAGGAATCATAAATTGTCCAAAAAGAAAGAAAAAAATTGGTTTC
TTGTTTAGAAGATAATGCAAGGATCATTAGGTGAACCAGAAACAGAGGATGAGGAAGCAA
AGCTCCAGTTCCTCTTCAATGGCGTCCACTAAACTCACTCTTCTTCTCACAATCTCCGCT
TTCCTTTTCTCTCCTCTTCTCTCCACATTTTCACAAGCAAAGTCCTCCGACGACAGAGAG
CCGTACGTGGGAGTCAACATCGGCACAGACGTTTCGAAACTCCTTCCTCCGGCAGACCTC
GTTTCGTTCCTTCAAGCGCAGAAGATAACCCATGTCCGCCTCTACGACGCCGACCCGGAC
ATCCTCAATTCCCTGGCCGGAACCAAGATTCGGGTCATGATAAGCGTGCCCAACAACCAG
CTCCTCGCAATCGGGTCCTCCAACACCACCGCCGCGTCGTGGATCGACCGAAACGTCGTC
GCTCACTACCCCGAAACGCTCATTACAGGCGTTTCGGTTGGAGACGAAGTTTTGACCACA
GTCCCTTCTTCAGCTCCTCTGCTTCTCCCGGCGATTCAGTCGCTTTACAACGCTCTGGTC
TCTTCAAACCTCCATACCCAGATCAAGATCTCCACTCCTCACGCGGCTTCAGTTATTCTC
GACCCGTTTCCACCTTCTCAGGCGTTTTTCAACCAGAGTTTGACCCAAATTTTCCTTCCT
CTTCTTCAGTTCTTGTCCAAAACTGGCTCTCCTCTCATGTTGAACTTTTACCCTTACTAC
GTCTTTATGCAGAACAAAGGCGTTGTTCCTCTGGATAACGCTTTGTTCAAGCCGTTGACG
CCTTCCAAAGAGATGGTGGACCCCAACACTCTGCTTCACTACACCAATGTTTTGGACGCC
ATGGTCGATGCTGCATATTTCTCTATGAAGAATCTGAACATTACCGATGTTGTTGTTCTT
GTCACCGAAACCGGTTGGCCTTCGAAAGGTGATTCTAAAGAGCCTTATGCGACGATTGAC
AATGCGGACACTTATAATTCGAATCTCATCAAGCATGTTCTTGATCGTAGTGGGACCCCT
TTACACCCGGAGACCACGTCGAGTGTGTACATATACGAGTTGTTCAATGAGGATTTGAGG
TCTCCTCCGGTTTCGGAGGGGAATTGGGGTTTGTTTTATGGGAATTTTACACCGGTTTAT
TTGCTTCATGTGTCGGGAAGCGGGACTTTTCTGGCGAATGATACTACAAACCAGACGTAC
TGCATTGCCATGGATGGGGTCGACTCGAGGACTTTGCAGGCGGCGTTGGACTGGGCTTGC
GGCCCCGGGAGAGCGAATTGCTCGGAGATTCAGCCCGGGGAGGAGTGTTACTATCCGAAT
AATGTGAAGAACCATGCTTCTTATGCGTTTGATAGCTATTACCAGAAGGAAGGCAGGGCT
GCTGGCTCTTGTGACTTCAAG
>FRLM_009207-RA transcript Name:"Protein of unknown function" offset:0 AED:0.09 eAED:0.09 QI:0|1|1|1|0|0|2|206|58
TTTTTTTTTTTTTTTTTTTTTTTTTTTTTTTTTTTTTACTTTTGCTGCTGTTGTTTTTTT
TTTTTTTACTTTCGCTGTTGTTATTGTTTTTTTTGTTGCTTTGTTACAGTTGTTTTTTTT
TTTTTAAACATTTGCTGCTTTGTTTTACTGCTCAATGAATACTTTTTTTTTTTTTAACTT
TTGCTATAGTTGTTTTCTTTTTCTTACTTTTGTTGCTTTACTACATAGTTACTTTTTCTA
CATTGAACTGCCGATTTTGTCCCTATCTTATATGCTGATTTTGGCTTATCTACAGTAAAA
AGACGGTTTTGTCCTTACGTATTTTACTGTTTTGTCTACAGTGCAGAGACTTTTTTGCCC
CTCTGATTTAGTTGGTTTTCCTT
>FRLM_009206-RD transcript Name:"Similar to At1g48650 DExH-box ATP-dependent RNA helicase DExH3 (Arabidopsis thaliana OX=3702)" offset:196 AED:0.25 eAED:0.25 QI:196|1|1|1|0|0|9|871|329
GCAGAGAAGAGGAAGAGCTGGTCGTGTACAATTGGTCTCTGTGTTTGCAAATCAAAAGCT
TACAACTTGGATGTATTTCGGAGTTCCTGTCTAGGGCCTTGCAGCCTCCTGAACCTCTGT
CGGTTCAAAATGCTGTAGAATTATCGGGGCTTTAGACAAAGATGAAAATCTAACGGTTTT
AGGACGCAACCTGTCAATGCTGCCAGTTGAGCCTAAACTTGGGAAGATGCTCATATTAGG
GGCTATCTTCAACTGTCTTGATCCGGTGATGACTGTTGTTGCAGGCCTAAGTGTCAGAGA
TCCGTTCCTGATGCCATTTGACAAGAAGGCTCTCGCGGAGTCGGCAAAAGCGCAGTTCTC
AGCTCGTGATCACAGTGATCATCTGGCAATTGTTCGAGCTTATGAGGGTTGGAAAGATGC
TGAAAGAGAGCAGTCTGGCTATGAGTACTGTTACAGAAATTTCCTTTCTGCACAAACTTT
ACGAGCCATTGACTCTCTTTGGAAGCAATTCTTTTATTTGCTCAAGGATACTGGTCTTGT
TGATCAAACTAAAGAAAACTGCAACATATGGAGCCATAACGAGCATCTTATCAGATCAAT
TATATGTGCGGGGTTGTTCCCTGGGATATGCTCTGTTGTGAACAAGGATAAATCTATAGT
GTTGAAAACAATGGAAGATGGTCAAGTGCTTCTCTACTCGAATTCTGTGAATGGTGGCGT
ACCAAAATTTCCATATCCATGGCTAGTTTTCAATGAAAAGGTGAAAGTGAATTCGGTTTT
CATTCGAGATTCAACTGGCGTGTCGGATTCTGTGCTTCTCCTATTTGGAGGGAGCGTTTC
CAGGGGTGGACTAGATGGGCACTTGAAAATGTTAGATGGGTACTTGGAATTCTTCATGAA
ACCTGAATTAACAAATACATATGTTTCTTTGAAGAAGGAGCTTGACGAACTGATTCAAAT
GAAGCTTCTGAATCCTCAAATGGACATACAATCTCAAAATGAACTCCTTTCTGCAGCAAG
TTTACTGGTTTCATGGGACCAGTGCGAGGGAAGATTCGTCTTTGGTCGCCAGTTGCCAGC
ACCCTCGAAAAAGGCAAAAAAGGAGACACTACCAGTTGCCAAGGGAGGTAATAAAGGTGG
TGATGCGGATTATTCTAAAGGTCAGCTGCAGATGTTGCTCAACTGAACCGGACATGGATC
ACCCACCTACAAAACTAGACAACTGAAAAATAACCAGTTCTGCTCAACAGTTATCTTCAA
TGGGTTAGACTTTGTAGGACAGCCTTGCACCAGTAAGAAACTTGCAGAAAAGGATGCAGC
TTCTGAGGCGTTGCTTTGGTTGCAAGGCAGGAGTCCTCCACCTTCAACAGATGTCGACCA
TCTGTCAACAATGCTTTTGAAGAAAAGTAGCAAAAAGAGAAGTCCGAGAAGAAATTCGTT
TCAGGGTGCCAAGTGGAGTTAATTAAAACTGCTTAACAAGCATCTTAACGATGATAGAAT
TTAATTTTTTGTCCACCAACAGAGCTGCTGATCATTTTTTAAAGATACAAGGAATATAGC
GGGACATGGAAGATAGCTTGTCATAGAAGTTATACGTGTAGAGCAGCAATAGAAGGGCAA
AAACAGTTCATGGTTTCCATGATAAGATGAGGCGATTCAAAGGTACAAGACCCTTATTTT
TTGTCAAAAGGGGTGATGAAAAAAATTACCAAAAGATGACTTTTCACTTGCTTTTTACAT
TATTATTATTGTTATTTAGCAAGATGCCGGAATCAACGATCACATTGATCAACTTGTTGC
CGAATTAGGTGGCTGTTGGACTTTTTGTATATGATAATGGTGAAGTTAGTAGTAGAGGAA
CTAGGAAAATTAGGAAGACAAGAGAGAAATTGTCCATGTAGACCAAAAAGTCTGGACTTC
ATAATAACTTCTATTTATTATTTTTTGTCTCATTAGTGTTTGCAACCATGAGAAGCAAAG
TTTTGAATTTTTATTTTTATTTTTATTTTTGAAGTGCTGCTTGATATAGAATATGTTATT
GTATGCTTATATGCGGG
>FRLM_009206-RB transcript Name:"Similar to At1g48650 DExH-box ATP-dependent RNA helicase DExH3 (Arabidopsis thaliana OX=3702)" offset:178 AED:0.25 eAED:0.25 QI:178|1|1|1|0|0|8|871|329
TGAGAACACCGCTGCAGTCTCTGTGTTTGCAAATCAAAAGCTTACAACTTGGATGTATTT
CGGAGTTCCTGTCTAGGGCCTTGCAGCCTCCTGAACCTCTGTCGGTTCAAAATGCTGTAG
AATTATCGGGGCTTTAGACAAAGATGAAAATCTAACGGTTTTAGGACGCAACCTGTCAAT
GCTGCCAGTTGAGCCTAAACTTGGGAAGATGCTCATATTAGGGGCTATCTTCAACTGTCT
TGATCCGGTGATGACTGTTGTTGCAGGCCTAAGTGTCAGAGATCCGTTCCTGATGCCATT
TGACAAGAAGGCTCTCGCGGAGTCGGCAAAAGCGCAGTTCTCAGCTCGTGATCACAGTGA
TCATCTGGCAATTGTTCGAGCTTATGAGGGTTGGAAAGATGCTGAAAGAGAGCAGTCTGG
CTATGAGTACTGTTACAGAAATTTCCTTTCTGCACAAACTTTACGAGCCATTGACTCTCT
TTGGAAGCAATTCTTTTATTTGCTCAAGGATACTGGTCTTGTTGATCAAACTAAAGAAAA
CTGCAACATATGGAGCCATAACGAGCATCTTATCAGATCAATTATATGTGCGGGGTTGTT
CCCTGGGATATGCTCTGTTGTGAACAAGGATAAATCTATAGTGTTGAAAACAATGGAAGA
TGGTCAAGTGCTTCTCTACTCGAATTCTGTGAATGGTGGCGTACCAAAATTTCCATATCC
ATGGCTAGTTTTCAATGAAAAGGTGAAAGTGAATTCGGTTTTCATTCGAGATTCAACTGG
CGTGTCGGATTCTGTGCTTCTCCTATTTGGAGGGAGCGTTTCCAGGGGTGGACTAGATGG
GCACTTGAAAATGTTAGATGGGTACTTGGAATTCTTCATGAAACCTGAATTAACAAATAC
ATATGTTTCTTTGAAGAAGGAGCTTGACGAACTGATTCAAATGAAGCTTCTGAATCCTCA
AATGGACATACAATCTCAAAATGAACTCCTTTCTGCAGCAAGTTTACTGGTTTCATGGGA
CCAGTGCGAGGGAAGATTCGTCTTTGGTCGCCAGTTGCCAGCACCCTCGAAAAAGGCAAA
AAAGGAGACACTACCAGTTGCCAAGGGAGGTAATAAAGGTGGTGATGCGGATTATTCTAA
AGGTCAGCTGCAGATGTTGCTCAACTGAACCGGACATGGATCACCCACCTACAAAACTAG
ACAACTGAAAAATAACCAGTTCTGCTCAACAGTTATCTTCAATGGGTTAGACTTTGTAGG
ACAGCCTTGCACCAGTAAGAAACTTGCAGAAAAGGATGCAGCTTCTGAGGCGTTGCTTTG
GTTGCAAGGCAGGAGTCCTCCACCTTCAACAGATGTCGACCATCTGTCAACAATGCTTTT
GAAGAAAAGTAGCAAAAAGAGAAGTCCGAGAAGAAATTCGTTTCAGGGTGCCAAGTGGAG
TTAATTAAAACTGCTTAACAAGCATCTTAACGATGATAGAATTTAATTTTTTGTCCACCA
ACAGAGCTGCTGATCATTTTTTAAAGATACAAGGAATATAGCGGGACATGGAAGATAGCT
TGTCATAGAAGTTATACGTGTAGAGCAGCAATAGAAGGGCAAAAACAGTTCATGGTTTCC
ATGATAAGATGAGGCGATTCAAAGGTACAAGACCCTTATTTTTTGTCAAAAGGGGTGATG
AAAAAAATTACCAAAAGATGACTTTTCACTTGCTTTTTACATTATTATTATTGTTATTTA
GCAAGATGCCGGAATCAACGATCACATTGATCAACTTGTTGCCGAATTAGGTGGCTGTTG
GACTTTTTGTATATGATAATGGTGAAGTTAGTAGTAGAGGAACTAGGAAAATTAGGAAGA
CAAGAGAGAAATTGTCCATGTAGACCAAAAAGTCTGGACTTCATAATAACTTCTATTTAT
TATTTTTTGTCTCATTAGTGTTTGCAACCATGAGAAGCAAAGTTTTGAATTTTTATTTTT
ATTTTTATTTTTGAAGTGCTGCTTGATATAGAATATGTTATTGTATGCTTATATGCGGG
>FRLM_009206-RC transcript Name:"Similar to At1g48650 DExH-box ATP-dependent RNA helicase DExH3 (Arabidopsis thaliana OX=3702)" offset:196 AED:0.27 eAED:0.27 QI:196|1|1|1|0|0|8|871|278
GCAGAGAAGAGGAAGAGCTGGTCGTGTACAATTGGTCTCTGTGTTTGCAAATCAAAAGCT
TACAACTTGGATGTATTTCGGAGTTCCTGTCTAGGGCCTTGCAGCCTCCTGAACCTCTGT
CGGTTCAAAATGCTGTAGAATTATCGGGGCTTTAGACAAAGATGAAAATCTAACGGTTTT
AGGACGCAACCTGTCAATGCTGCCAGTTGAGCCTAAACTTGGGAAGATGCTCATATTAGG
GGCTATCTTCAACTGTCTTGATCCGGTGATGACTGTTGTTGCAGGCCTAAGTGTCAGAGA
TCCGTTCCTGATGCCATTTGACAAGAAGGCTCTCGCGGAGTCGGCAAAAGCGCAGTTCTC
AGCTCGTGATCACAGTGATCATCTGGCAATTGTTCGAGCTTATGAGGGTTGGAAAGATGC
TGAAAGAGAGCAGTCTGGCTATGAGTACTGTTACAGAAATTTCCTTTCTGCACAAACTTT
ACGAGCCATTGACTCTCTTTGGAAGCAATTCTTTTATTTGCTCAAGGATACTGGTCTTGT
TGATCAAACTAAAGAAAACTGCAACATATGGAGCCATAACGAGCATCTTATCAGATCAAT
TATATGTGCGGGGTTGTTCCCTGGGATATGCTCTGTTGTGAACAAGGATAAATCTATAGT
GTTGAAAACAATGGAAGATGGTCAAGTGCTTCTCTACTCGGATGGGCACTTGAAAATGTT
AGATGGGTACTTGGAATTCTTCATGAAACCTGAATTAACAAATACATATGTTTCTTTGAA
GAAGGAGCTTGACGAACTGATTCAAATGAAGCTTCTGAATCCTCAAATGGACATACAATC
TCAAAATGAACTCCTTTCTGCAGCAAGTTTACTGGTTTCATGGGACCAGTGCGAGGGAAG
ATTCGTCTTTGGTCGCCAGTTGCCAGCACCCTCGAAAAAGGCAAAAAAGGAGACACTACC
AGTTGCCAAGGGAGGTAATAAAGGTGGTGATGCGGATTATTCTAAAGGTCAGCTGCAGAT
GTTGCTCAACTGAACCGGACATGGATCACCCACCTACAAAACTAGACAACTGAAAAATAA
CCAGTTCTGCTCAACAGTTATCTTCAATGGGTTAGACTTTGTAGGACAGCCTTGCACCAG
TAAGAAACTTGCAGAAAAGGATGCAGCTTCTGAGGCGTTGCTTTGGTTGCAAGGCAGGAG
TCCTCCACCTTCAACAGATGTCGACCATCTGTCAACAATGCTTTTGAAGAAAAGTAGCAA
AAAGAGAAGTCCGAGAAGAAATTCGTTTCAGGGTGCCAAGTGGAGTTAATTAAAACTGCT
TAACAAGCATCTTAACGATGATAGAATTTAATTTTTTGTCCACCAACAGAGCTGCTGATC
ATTTTTTAAAGATACAAGGAATATAGCGGGACATGGAAGATAGCTTGTCATAGAAGTTAT
ACGTGTAGAGCAGCAATAGAAGGGCAAAAACAGTTCATGGTTTCCATGATAAGATGAGGC
GATTCAAAGGTACAAGACCCTTATTTTTTGTCAAAAGGGGTGATGAAAAAAATTACCAAA
AGATGACTTTTCACTTGCTTTTTACATTATTATTATTGTTATTTAGCAAGATGCCGGAAT
CAACGATCACATTGATCAACTTGTTGCCGAATTAGGTGGCTGTTGGACTTTTTGTATATG
ATAATGGTGAAGTTAGTAGTAGAGGAACTAGGAAAATTAGGAAGACAAGAGAGAAATTGT
CCATGTAGACCAAAAAGTCTGGACTTCATAATAACTTCTATTTATTATTTTTTGTCTCAT
TAGTGTTTGCAACCATGAGAAGCAAAGTTTTGAATTTTTATTTTTATTTTTATTTTTGAA
GTGCTGCTTGATATAGAATATGTTATTGTATGCTTATATGCGGG
>FRLM_009206-RA transcript Name:"Similar to At1g48650 DExH-box ATP-dependent RNA helicase DExH3 (Arabidopsis thaliana OX=3702)" offset:133 AED:0.24 eAED:0.24 QI:133|1|1|1|0|0|7|871|366
TATTTCGAATCTGCACGTTGGTGAAAATCCTTTTCTATTTTTCACTTGTAGTTTGCTGCC
TTTTTTTTTTTTTTTTTGAATTACCTTGAAATTGATACTATCATTATTGAGGTCTTTTTA
GTTTTGTTCTTTTATGACTGAGTGTACCTCAATCATTTTTCTTTTTGTAGGTTCAAAATG
CTGTAGAATTATCGGGGCTTTAGACAAAGATGAAAATCTAACGGTTTTAGGACGCAACCT
GTCAATGCTGCCAGTTGAGCCTAAACTTGGGAAGATGCTCATATTAGGGGCTATCTTCAA
CTGTCTTGATCCGGTGATGACTGTTGTTGCAGGCCTAAGTGTCAGAGATCCGTTCCTGAT
GCCATTTGACAAGAAGGCTCTCGCGGAGTCGGCAAAAGCGCAGTTCTCAGCTCGTGATCA
CAGTGATCATCTGGCAATTGTTCGAGCTTATGAGGGTTGGAAAGATGCTGAAAGAGAGCA
GTCTGGCTATGAGTACTGTTACAGAAATTTCCTTTCTGCACAAACTTTACGAGCCATTGA
CTCTCTTTGGAAGCAATTCTTTTATTTGCTCAAGGATACTGGTCTTGTTGATCAAACTAA
AGAAAACTGCAACATATGGAGCCATAACGAGCATCTTATCAGATCAATTATATGTGCGGG
GTTGTTCCCTGGGATATGCTCTGTTGTGAACAAGGATAAATCTATAGTGTTGAAAACAAT
GGAAGATGGTCAAGTGCTTCTCTACTCGAATTCTGTGAATGGTGGCGTACCAAAATTTCC
ATATCCATGGCTAGTTTTCAATGAAAAGGTGAAAGTGAATTCGGTTTTCATTCGAGATTC
AACTGGCGTGTCGGATTCTGTGCTTCTCCTATTTGGAGGGAGCGTTTCCAGGGGTGGACT
AGATGGGCACTTGAAAATGTTAGATGGGTACTTGGAATTCTTCATGAAACCTGAATTAAC
AAATACATATGTTTCTTTGAAGAAGGAGCTTGACGAACTGATTCAAATGAAGCTTCTGAA
TCCTCAAATGGACATACAATCTCAAAATGAACTCCTTTCTGCAGCAAGTTTACTGGTTTC
ATGGGACCAGTGCGAGGGAAGATTCGTCTTTGGTCGCCAGTTGCCAGCACCCTCGAAAAA
GGCAAAAAAGGAGACACTACCAGTTGCCAAGGGAGGTAATAAAGGTGGTGATGCGGATTA
TTCTAAAGGTCAGCTGCAGATGTTGCTCAACTGAACCGGACATGGATCACCCACCTACAA
AACTAGACAACTGAAAAATAACCAGTTCTGCTCAACAGTTATCTTCAATGGGTTAGACTT
TGTAGGACAGCCTTGCACCAGTAAGAAACTTGCAGAAAAGGATGCAGCTTCTGAGGCGTT
GCTTTGGTTGCAAGGCAGGAGTCCTCCACCTTCAACAGATGTCGACCATCTGTCAACAAT
GCTTTTGAAGAAAAGTAGCAAAAAGAGAAGTCCGAGAAGAAATTCGTTTCAGGGTGCCAA
GTGGAGTTAATTAAAACTGCTTAACAAGCATCTTAACGATGATAGAATTTAATTTTTTGT
CCACCAACAGAGCTGCTGATCATTTTTTAAAGATACAAGGAATATAGCGGGACATGGAAG
ATAGCTTGTCATAGAAGTTATACGTGTAGAGCAGCAATAGAAGGGCAAAAACAGTTCATG
GTTTCCATGATAAGATGAGGCGATTCAAAGGTACAAGACCCTTATTTTTTGTCAAAAGGG
GTGATGAAAAAAATTACCAAAAGATGACTTTTCACTTGCTTTTTACATTATTATTATTGT
TATTTAGCAAGATGCCGGAATCAACGATCACATTGATCAACTTGTTGCCGAATTAGGTGG
CTGTTGGACTTTTTGTATATGATAATGGTGAAGTTAGTAGTAGAGGAACTAGGAAAATTA
GGAAGACAAGAGAGAAATTGTCCATGTAGACCAAAAAGTCTGGACTTCATAATAACTTCT
ATTTATTATTTTTTGTCTCATTAGTGTTTGCAACCATGAGAAGCAAAGTTTTGAATTTTT
ATTTTTATTTTTATTTTTGAAGTGCTGCTTGATATAGAATATGTTATTGTATGCTTATAT
GCGGG
>FRLM_009206-RE transcript Name:"Similar to At1g48650 DExH-box ATP-dependent RNA helicase DExH3 (Arabidopsis thaliana OX=3702)" offset:196 AED:0.40 eAED:0.40 QI:196|1|1|1|0|0|6|121|174
GCAGAGAAGAGGAAGAGCTGGTCGTGTACAATTGGTCTCTGTGTTTGCAAATCAAAAGCT
TACAACTTGGATGTATTTCGGAGTTCCTGTCTAGGGCCTTGCAGCCTCCTGAACCTCTGT
CGGTTCAAAATGCTGTAGAATTATCGGGGCTTTAGACAAAGATGAAAATCTAACGGTTTT
AGGACGCAACCTGTCAATGCTGCCAGTTGAGCCTAAACTTGGGAAGATGCTCATATTAGG
GGCTATCTTCAACTGTCTTGATCCGGTGATGACTGTTGTTGCAGGCCTAAGTGTCAGAGA
TCCGTTCCTGATGCCATTTGACAAGAAGGCTCTCGCGGAGTCGGCAAAAGCGCAGTTCTC
AGCTCGTGATCACAGTGATCATCTGGCAATTGTTCGAGCTTATGAGGGTTGGAAAGATGC
TGAAAGAGAGCAGTCTGGCTATGAGTACTGTTACAGAAATTTCCTTTCTGCACAAACTTT
ACGAGCCATTGACTCTCTTTGGAAGCAATTCTTTTATTTGCTCAAGGATACTGGTCTTGT
TGATCAAACTAAAGAAAACTGCAACATATGGAGCCATAACGAGCATCTTATCAGATCAAT
TATATGTGCGGGGTTGTTCCCTGGGATATGCTCTGTTGTGAACAAGGATAAATCTATAGT
GTTGAAAACAATGGAAGATGGTCAAGTGCTTCTCTACTCGGTGAGTGGTCTTTTTAGCTA
ATTTTTTGGAACAACAAAATTTATGGATAATGCAAACACATCATTTATCTGGTAAATCTG
TTATTTACTTAAAATATCTTAAATACCTTCTACTTATTTCGATAATTTTCGTCAAATTGC
CA
>FRLM_020344-RA transcript Name:"Protein of unknown function" offset:0 AED:0.29 eAED:0.29 QI:0|-1|0|1|-1|0|1|0|59
ATGCCATTGCACTATCCAAAGTACTCGGAATTGGAGTACGAGACCATGCCGGAGTGGAAG
CTCGACTGCCTTCTCTCCGAATATGGCCTCCCGGCCATGGGAAGTGTTGAGCAGAAGAGG
AAGTTTGCCATGGGAGCTTTTCTTTGGCCTCGTAGTCACTCCACCACCACCACGTCCTAG
>FRLM_017182-RA transcript Name:"Similar to METTL22 Methyltransferase-like protein 22 (Homo sapiens OX=9606)" offset:0 AED:0.35 eAED:0.38 QI:0|0.4|0.16|1|0|0|6|0|227
ATGTTAACAAAAAATGCAGAATCATGTCAACAGAGTTTTAGTGTGGTTATCCAGCATAAT
ATCACATCATCAATTCCGAATGTGGGTTTGCAGGTGTGGAGAGCAGAGTTGTTGTTATCT
GATTTTCTGTTGCATAAGATGTCTACCTTGTCTGAATTCGACGGGATCGTTTCATTAGAA
CTTGGTGCTGGCACTGGGTTAGCTGGTATATTACTTGCACGAGTCGCTAAAACTGTCTTT
TTAACTGACCATGGTGATGAGATACTCAGCAACTGTGCCAAGAATGTTGACCTTAATTCT
GCAGTACTCAATTGTCAAGCGACTATTCATGTTCGTGAACTTGATTGGATGAGTTCATGG
CCTCTGGAAAAACATAAGTTGCTTGATTTGCCGGCATTGCTTAGGTACTCTTGGACCTCC
TCGGAAGTTGAAGAAGCAAAGGAAGCTTCTTTGCTTGTAGCTGCAGATGTAATTTACAGT
GATGACCTCACAGATGCATTTTTCAGTACTGTAGAAAGATTAATGTCCCGTGGTTCAGAA
AAGGTGTTATACTTGGCATTAGAAAAGCGCTACAACTTCAGCCTTGACGATCTTGATGTT
GTTGCAAACGGTTATTTGCATTTCCGAAGTTATCTGCGAGATGACGAAGGTAACCATGTC
CCTGTATGGTTGTTTCCTTCATGA
>FRLM_014304-RA transcript Name:"Protein of unknown function" offset:53 AED:0.00 eAED:0.00 QI:53|1|1|1|0|0|2|3|41
AACAAAAAAAAAAAAAAATTTGCCGCTGCTTTACACAAAAAAATAAGTACGTTATGTTAA
GTATGTATATATGTACGGTAACGGCCTGTGCTAGGCGGGTCGTTACAGAGTTGGTATCAG
AGCGCGGTTTCCTGCTATACAATTTCACAGTCTGCCTGCCATCGCCACCATCATTGTAAG
TT
>FRLM_007418-RA transcript Name:"Similar to NPF5.2 Protein NRT1/ PTR FAMILY 5.2 (Arabidopsis thaliana OX=3702)" offset:0 AED:0.09 eAED:0.09 QI:0|0|0|1|0|0|5|0|595
ATGGCCCGAGTAGGAGAAGAGAACGGCCTTGCATATGAAGGGGATCAGGTTTATACAGAG
GATGGGACTGTGGATCTCAAAGGTAGACCTGTTTTCAGATCAAAGACCGGAAGATGGAAA
GCTTGTTCCTTCATTGTTGTGTATGAGATATTTGAGAGATTAGCTTACCAGGGGGTTCAA
GCAAATCTAGTGCTCTACTTGACAAGAGAGTTTCACCAAGGCACTGTCAAAGCTTCCAAC
AATGTCACCAACTGGATTGGTACCGTCTTGATTACCCCTATCTTAGGCGCTTACATTGCT
GATGCATATTTGGGACGCTTCTGGACCTTTCTCATAGCTTCTGCAATTTATCTCTCGGGA
ATGGTCCTGTTAAGTCTCTCGGTTTCAGTGCCGGGTCTGAAGCCGCCATCGTGCAGTACT
TCTNNNNNNNNNNCCTCGTCTCTCCAAGTGGGAATTTTTTTCTTGGCGTTGTACATAATC
GCGGTCGGAGGTGGCGGAACCAAGGCTAATATCTCGACCTTAGGTGCCGACCAATTCGAC
GAATTCGAGCCAAGGGAGAAGAAGCAGAAGCTCTCCTTCTTCAATTGGTGGGTGTTCGGC
GTGTTCTTTGGCTTCCTCATATCGGAGACTTTTGTGGTTTACATTCAAGACAATGTTGGG
TGGACCCTTGGCTACAGCCTCCCAACCGGTGGGATTGCCCTTGGGTTGTTGGTGTTCTTG
GTTGGTGTCCCATTTTATAGGCATAGGTTGCCTTTGGGGAGTCCCTTCACCAAGATGGCT
AAGGTTTTTGTGGCTGCCTTTAGGAAGTGGAAGGTCCCTTTACCAGATGACCCCAATGAG
CTTCATGAATTGAGTGTAGGAGAATATGCTAAAACCGGGACCCACATGATCGACCCTACT
ACGACTTTGAGGTATTTTTCAAACTTTTTTCTACAGTTTCTCGACAAAGCAGCTGTGAAG
AGTGGACCAACAAATACACCGTGGACTCTTTGCCCTGTAACCCAAGTTGAAGGAACCAAA
CAAATTGTGAAACTCCTTCCTATTTTCATTGCCACGTTCATACCGGCCATAGTATCAGCC
CAGTCACACACGCTTTTCATCAAACAAGGCACCACACTGGACAGAAGCATGGGACCTCAC
TTCAACATCCCTCCGGCGGCCCTCGCGGTGTTCGTCACGATCTTCATGCTCACAACCATC
GTGATCTACGACCGCTGCTTCGTCCCCATCGTCCGCCGCTACACCAAAAACCCTAGAGGG
ATCTCGATGCTGCAGCGGTTCGGGATAGGCCTTGTTCTCCACGTAGTCATCACCCTCACG
GCCTGCTTGGCCGAGAGGAAGAGGCTCAGCATCGCGAGGGAACACGGCATCGTCGGTAAG
AAACAGACGGTGCCTCTCACGGTGTTCATTCTGCTTCCTCAATTTGCCCTATTAGGAATC
GCAGACGCGTTTCTGGAGGTCTCGAAGGCGGAGTTCTTCTACGACCAAGCGCCGGAGGGC
ATGAAAAGCCTCGGGGCGACGTTCAGCTCGACCAGCAGAGGAGTTGGGAATTTCCTCAGC
AGTGCTGTTCTAACATTGGTCTCTGAGATCACCAGGAGGCATGGCCAAAAAGGGTGGATT
TTGGATAACTTGAACTTGTCTCGTTTGGATTATTTCTACGCCTTATTGGCTGTCTTGGCC
TTCCTCAATCTCCTCTACTTTTTGGTGGTTGCCAAGTTGTTTGTTTATAATGCTGAGGTC
AAGAAATCCAAGCTGGATTCAGCTCCCATTGATACTTCACAAAACTGA
>FRLM_006975-RD transcript Name:"Similar to SAC3A SAC3 family protein A (Arabidopsis thaliana OX=3702)" offset:0 AED:0.30 eAED:0.30 QI:0|1|1|1|0|0|12|195|663
TATCAGCCGTCTCCACAAAGTCTCCAATCCCATACTTATCAGCCGTCTCCACAAATTCTC
CAATCCCAGACTTATCAGCCGTCTCCACAAAGTCTTCAGTCCCAGACTTACCAGCCATCT
CCACAAAGTGTCCAATCTTTGGAGACACGACGGGTAAACAAAGTGCAGATTCCCACAAAC
CCAAGAATTGCTTCGAATTTCACCTTTGGTTTACCAAAAACCGATAAGGATAGCTCTACA
ACTGATGCAGTTGCAAAACCTGCTTATATAAGTGTAAAACCAAATGACAAAGTCTTATCC
AGTGCTGGTGCAGATTCCATTCTAAAGCCTGGTATGTTCCCGAAGTCACTACGTGGCTAT
GTTGAGAGGGCATTGGCTCGCTGTAAGGATGATATGCAAATGGCAGCTTCTCAGGCTGTC
ATGAAGGAGATGATCACCAAGGCTACTGCTGATGGTACACTTTCTACACGTGACTGGGAT
GTTGAGCCGCTTTTTCCACTGCCAAATGCAGACGTGGTCAAGCAAGACAGTGCACACACT
TTAACTCCTATTTCTTTGTTGACGAAGCTAAAGAGAAGTCCAAGTCGACGAACCAAAAGT
AGGTGGGAGCCTATTCAGGAGGAGAAGCCAGCTGAAAAGCCAGCATCCATCAATCATGAA
ACTTCAAAATATGCTGGTTGGGTCAATGAAAGAGACAGAAAGACATTAATGATGAATAAT
GGGAGCAAGGATAACAATTTTACTGGGACAAGATATTCTTCGCTGGAACACAAGGGTGCA
AATAAGTTCACCCAAAAGCCAGTTAAAAGGCAGCGCCTCATGGATAGTTTTGTTGCTGCT
GACAACGGTGACACATCTAGTGATAGTGACAAGGAACAAAGTTTAACGGCATATTATGCA
GGAGCGATGGCGCTTGCAAATTCACCGGAAGAAAGAAAGAGACGTGAAAGTCGCTCTAAG
CGTTTTGAGAAAGGGCAAAGACATGGAGCTGAAACCAATCACCTTAAATCAAAAAGTGTT
GGATCCGGAAACTTGTATTCTAGAAGGGCAACAGCCGTGGTGCTTAGCAAGAATTTTGAA
GAAGGTGGCAGCAGGGCAGTGGAGGACTTTGATTGGGATGCTCTTACTGTTAAGGGGACG
TGCCAAGAAGTTGAGAAACGTTATTTGCGGCTTACTTCTGCACCTGATCCAGCTACAGTA
AGACCTGAAGAAGTACTAGAAAAAGCTCTGCTCATGGTTCAAAGTTCTCAAAAGAATTAC
CTTTATAAGTGTGATCAGTTGAAGTCTATTCGTCAGGATTTAACTGTACAAAGAATTCGC
AATCATCTAACTGTAAAGGTATATGAAACTCATGCTCGGTTAGCACTTGAAGTTGGGGAT
CTACCGGAGTATAATCAGTGCGCGTCTCAGCTGAAGTCCCTTTATGGTGAAGGAATTGAG
GGATGCCACATGGAGTTTGCTGCGTACAACTTGCTTTGTGTCATAATGCATTCTAATAAT
AACAGAGATCTCGTATCGTCAATGTCGAGATTATCAAATGAAGCGAAGAAGGATGAAGCT
GTTAAGCATGCTCTTGCGGTTCGTGGAGCTGTCACATCAGGAAATTATGTCATGTTTTTC
AGACTTTACAAGACGGCTCCAAACTTGAGCACTTGCCTTATGGATTTATACGTGGAAAAG
ATGCGTTTTAAGGCAGTGAGCTGCATGTCTCGGTCGTATCGACCTACGCTACCTGTTTCA
TATGTTGCTCAGGTTCTGGGCTTCACTAGCAATGCAAATGAGGGATCTGATGAGAAAGAT
TCAGATGGATTAGAGGAATGTGTGGAATGGTTGAAGGCACATGGTGCGTGTTTTATTGCA
GATAACAACGGAGAGATGCAGCTTGACACGAAGTCAACAAGTTCGAGTCTCTACATGCCA
GAGCCGGAAGATGCTGTGGCACATGGAGACGCCAATCTAGCGGTTAATGATTTTCTGACA
CGAACATTGTGATAGCTAAAAATGACTTGTATACAATTGTATTTGAGAAGATTAACAGGA
ATACCATGGAAAATAATGCTTGCCCCGAATTCGATCTAGCATGAAACAAAGGAAAGAGCA
GGTTGTTTTTGCGAAAGATCGGGCATTTGGATAAAGCTGGGATTCTGCAGAAGTTTCCAT
GTAACAACTAGAGAGAGAGAGAGAGAG
>FRLM_006975-RC transcript Name:"Similar to SAC3A SAC3 family protein A (Arabidopsis thaliana OX=3702)" offset:0 AED:0.28 eAED:0.28 QI:0|1|1|1|0|0|11|195|730
CAATCCCAGACTTATCAGCCGTCTCCCCAAGGTGTCCAATCCCAGACTTATCAGCCGTCT
CCCCAAGGTGTCCAATCCCAGACTTATCAGCCGTCTCCGCAAAGTGTCCAATCCCATACT
TATCAGCCGTCTCCACAAAGTGTCCAATCTCAGACTTATCAGCCGTCTCCACAAAGTCTC
CAATCCCATACTTATCAGCCGTCTCCACAAATTCTCCAATCCCAGACTTATCAGCCGTCT
CTACAGAGTCAATCCCAGACTTATCAGCCGTCTCCACAAAGTCTTCAGTCCCAGACTTAC
CAGCCATCTCCACAAAGTGTCCAATCTTTGGAGACACGACGGGTAAACAAAGTGCAGATT
CCCACAAACCCAAGAATTGCTTCGAATTTCACCTTTGGTTTACCAAAAACCGATAAGGAT
AGCTCTACAACTGATGCAGTTGCAAAACCTGCTTATATAAGTGTAAAACCAAATGACAAA
GTCTTATCCAGTGCTGGTGCAGATTCCATTCTAAAGTTGATTGGGCTGCAGCCTGGTATG
TTCCCGAAGTCACTACGTGGCTATGTTGAGAGGGCATTGGCTCGCTGTAAGGATGATATG
CAAATGGCAGCTTCTCAGGCTGTCATGAAGGAGATGATCACCAAGGCTACTGCTGATGGT
ACACTTTCTACACGTGACTGGGATGTTGAGCCGCTTTTTCCACTGCCAAATGCAGACGTG
GTCAAGCAAGATGCACACACTTTAACTCCTATTTCTTTGTTGACGAAGCTAAAGAGAAGT
CCAAGTCGACGAACCAAAAGTAGGTGGGAGCCTATTCAGGAGGAGAAGCCAGCTGAAAAG
CCAGCATCCATCAATCATGAAACTTCAAAATATGCTGGTTGGGTCAATGAAAGAGACAGA
AAGACATTAATGATGAATAATGGGAGCAAGGATAACAATTTTACTGGGACAAGATATTCT
TCGCTGGAACACAAGGGTGCAAATAAGTTCACCCAAAAGCCAGTTAAAAGGCAGCGCCTC
ATGGATAGTTTTGTTGCTGCTGACAACGGTGACACATCTAGTGATAGTGACAAGGAACAA
AGTTTAACGGCATATTATGCAGGAGCGATGGCGCTTGCAAATTCACCGGAAGAAAGAAAG
AGACGTGAAAGTCGCTCTAAGCGTTTTGAGAAAGGGCAAAGACATGGAGCTGAAACCAAT
CACCTTAAATCAAAAAGTGTTGGATCCGGAAACTTGTATTCTAGAAGGGCAACAGCCGTG
GTGCTTAGCAAGAATTTTGAAGAAGGTGGCAGCAGGGCAGTGGAGGACTTTGATTGGGAT
GCTCTTACTGTTAAGGGGACGTGCCAAGAAGTTGAGAAACGTTATTTGCGGCTTACTTCT
GCACCTGATCCAGCTACAGTAAGACCTGAAGAAGTACTAGAAAAAGCTCTGCTCATGGTT
CAAAGTTCTCAAAAGAATTACCTTTATAAGTGTGATCAGTTGAAGTCTATTCGTCAGGAT
TTAACTGTACAAAGAATTCGCAATCATCTAACTGTAAAGGTATATGAAACTCATGCTCGG
TTAGCACTTGAAGTTGGGGATCTACCGGAGTATAATCAGTGCGCGTCTCAGCTGAAGTCC
CTTTATGGTGAAGGAATTGAGGGATGCCACATGGAGTTTGCTGCGTACAACTTGCTTTGT
GTCATAATGCATTCTAATAATAACAGAGATCTCGTATCGTCAATGTCGAGATTATCAAAT
GAAGCGAAGAAGGATGAAGCTGTTAAGCATGCTCTTGCGGTTCGTGGAGCTGTCACATCA
GGAAATTATGTCATGTTTTTCAGACTTTACAAGACGGCTCCAAACTTGAGCACTTGCCTT
ATGGATTTATACGTGGAAAAGATGCGTTTTAAGGCAGTGAGCTGCATGTCTCGGTCGTAT
CGACCTACGCTACCTGTTTCATATGTTGCTCAGGTTCTGGGCTTCACTAGCAATGCAAAT
GAGGGATCTGATGAGAAAGATTCAGATGGATTAGAGGAATGTGTGGAATGGTTGAAGGCA
CATGGTGCGTGTTTTATTGCAGATAACAACGGAGAGATGCAGCTTGACACGAAGTCAACA
AGTTCGAGTCTCTACATGCCAGAGCCGGAAGATGCTGTGGCACATGGAGACGCCAATCTA
GCGGTTAATGATTTTCTGACACGAACATTGTGATAGCTAAAAATGACTTGTATACAATTG
TATTTGAGAAGATTAACAGGAATACCATGGAAAATAATGCTTGCCCCGAATTCGATCTAG
CATGAAACAAAGGAAAGAGCAGGTTGTTTTTGCGAAAGATCGGGCATTTGGATAAAGCTG
GGATTCTGCAGAAGTTTCCATGTAACAACTAGAGAGAGAGAGAGAGAG
>FRLM_006975-RB transcript Name:"Similar to SAC3A SAC3 family protein A (Arabidopsis thaliana OX=3702)" offset:0 AED:0.23 eAED:0.23 QI:0|1|1|1|0|0|10|783|723
CAATCCCAGACTTATCAGCCGTCTCCCCAAGGTGTCCAATCCCAGACTTATCAGCCGTCT
CCCCAAGGTGTCCAATCCCAGACTTATCAGCCGTCTCCGCAAAGTGTCCAATCCCATACT
TATCAGCCGTCTCCACAAAGTGTCCAATCTCAGACTTATCAGCCGTCTCCACAAAGTCTC
CAATCCCATACTTATCAGCCGTCTCCACAAATTCTCCAATCCCAGACTTATCAGCCGTCT
CTACAGAGTCAATCCCAGACTTATCAGCCGTCTCCACAAAGTCTTCAGTCCCAGACTTAC
CAGCCATCTCCACAAAGTGTCCAATCTTTGGAGACACGACGGGTAAACAAAGTGCAGATT
CCCACAAACCCAAGAATTGCTTCGAATTTCACCTTTGGTTTACCAAAAACCGATAAGGAT
AGCTCTACAACTGATGCAGTTGCAAAACCTGCTTATATAAGTGTAAAACCAAATGACAAA
GTCTTATCCAGTGCTGGTGCAGATTCCATTCTAAAGTTGATTGGGCTGCAGCCTGGTATG
TTCCCGAAGTCACTACGTGGCTATGTTGAGAGGGCATTGGCTCGCTGTAAGGATGATATG
CAAATGGCAGCTTCTCAGGCTGTCATGAAGGAGATGATCACCAAGGCTACTGCTGATGGT
ACACTTTCTACACGTGACTGGGATGTTGAGCCGCTTTTTCCACTGCCAAATGCAGACGTG
GTCAAGCAAGACAGTGCACACACTTTAACTCCTATTTCTTTGTTGACGAAGCTAAAGAGA
AGTCCAAGTCGACGAACCAAAAGTAGGTGGGAGCCTATTCAGGAGGAGAAGCCAGCTGAA
AAGCCAGCATCCATCAATCATGAAACTTCAAAATATGCTGGTTGGGTCAATGAAAGAGAC
AGAAAGACATTAATGATGAATAATGGGAGCAAGGATAACAATTTTACTGGGACAAGATAT
TCTTCGCTGGAACACAAGGGTGCAAATAAGTTCACCCAAAAGCCAGTTAAAAGGCAGCGC
CTCATGGATAGTTTTGTTGCTGCTGACAACGGTGACACATCTAGTGATAGTGACAAGGAA
CAAAGTTTAACGGCATATTATGCAGGAGCGATGGCGCTTGCAAATTCACCGGAAGAAAGA
AAGAGACGTGAAAGTCGCTCTAAGCGTTTTGAGAAAGGGCAAAGACATGGAGCTGAAACC
AATCACCTTAAATCAAAAAGTGTTGGATCCGGAAACTTGTATTCTAGAAGGGCAACAGCC
GTGGTGCTTAGCAAGAATTTTGAAGAAGGTGGCAGCAGGGCAGTGGAGGACTTTGATTGG
GATGCTCTTACTGTTAAGGGGACGTGCCAAGAAGTTGAGAAACGTTATTTGCGGCTTACT
TCTGCACCTGATCCAGCTACAGTAAGACCTGAAGAAGTACTAGAAAAAGCTCTGCTCATG
GTTCAAAGTTCTCAAAAGAATTACCTTTATAAGTGTGATCAGTTGAAGTCTATTCGTCAG
GATTTAACTGTACAAAGAATTCGCAATCATCTAACTGTAAAGGTATATGAAACTCATGCT
CGGTTAGCACTTGAAGTTGGGGATCTACCGGAGTATAATCAGTGCGCGTCTCAGCTGAAG
TCCCTTTATGGTGAAGGAATTGAGGGATGCCACATGGAGTTTGCTGCGTACAACTTGCTT
TGTGTCATAATGCATTCTAATAATAACAGAGATCTCGTATCGTCAATGTCGAGATTATCA
AATGAAGCGAAGAAGGATGAAGCTGTTAAGCATGCTCTTGCGGTTCGTGGAGCTGTCACA
TCAGGAAATTATGTCATGTTTTTCAGACTTTACAAGACGGCTCCAAACTTGAGCACTTGC
CTTATGGATTTATACGTGGAAAAGATGCGTTTTAAGGCAGTGAGCTGCATGTCTCGGTCG
TATCGACCTACGCTACCTGTTTCATATGTTGCTCAGGTTCTGGGCTTCACTAGCAATGCA
AATGAGGGATCTGATGAGAAAGATTCAGATGGATTAGAGGAATGTGTGGAATGGTTGAAG
GCACATGGTGCGTGTTTTATTGCAGATAACAACGGAGAGATGCAGCTTGACACGAAGGTA
TGCTTTATTTTACTGCACCCTCTTAGTTGCATATGGAGACATTCACCCTATATCTATATC
TACTTAGTTTGAATAGTGCGTTGCGTGCACTACGGAATCTTTGGTAATTTTTCATAGTAA
ACGGAATTTATTAAAAATGAAGAAAATAAAGATCCATTCAGAGGCTAAGAGGATAGGTTG
TCCTCAAACATGAGAAATCAAATGAGCAATAGAAACAAAAGCCCCTGAAATTCGAAAGAC
CCAGTACGCCTTCTCAGAACCAAATCTGAAGGGAAAAGGACAGAAATGAAAAGAGGTGTG
ACCTTGAATTTCTTGAAAGTAGGAGCAGCCAAAAAGGCCATAGAACCGATTTTGTAGAAC
CGTCATAAGAATGGGGCACATCCCACCATCTTCGGAAACTTGTTTAATAGAGATATCATT
AAAACATACGAAAACGGTCGGTTCACGAGTCACCTGCATCCTGACCGTGTTAGGAAAGAT
CAACTTTGCAGAATTGGGGTAAAACTGTGATTTGGTAGTTTTTTTTCTGCTACTAAATTG
GGTATTTTACTTGATCTACAGTCAACAAGTTCGAGTCTCTACATGCCAGAGCCGGAAGAT
GCTGTGGCACATGGAGACGCCAATCTAGCGGTTAATGATTTTCTGACACGAACATTGTGA
TAGCTAAAAATGACTTGTATACAATTGTATTTGAGAAGATTAACAGGAATACCATGGAAA
ATAATGCTTGCCCCGAATTCGATCTAGCATGAAACAAAGGAAAGAGCAGGTTGTTTTTGC
GAAAGATCGGGCATTTGGATAAAGCTGGGATTCTGCAGAAGTTTCCATGTAACAACTAGA
GAGAGAGAGAGAGAG
>FRLM_006975-RE transcript Name:"Similar to SAC3A SAC3 family protein A (Arabidopsis thaliana OX=3702)" offset:500 AED:0.32 eAED:0.32 QI:500|1|1|1|0|0|8|195|427
GATAGGTCTTGTATTTTTAGGTACCTACAAAATTAGTTTTTTTCCCCTTAATTTCGAAGG
GGGAGTGTGAAGTATGGATAGTCTTTGTTTTCTACTTTTATTCTGCTTGGGGATGTGGAA
GTTGTAATATATATATATTTATTTATTTATTTATTTTTAAAATTTTGGGTTTTCAAGACG
TTATGTATACTTAATGGGTTGGTGTACGTACTAAATTATTGGTGGGTCTAGTTGCATTAT
TCATTGGGGATGTGGTTTGAGGTTTAGTTACATATCCAGTGTGCCTTATACTGATCCATG
GGTACTTCTTACTTTGCAGCAGTGCACACACTTTAACTCCTATTTCTTTGTTGACGAAGC
TAAAGAGAAGTCCAAGTCGACGAACCAAAAGTAGGTGGGAGCCTATTCAGGAGGAGAAGC
CAGCTGAAAAGCCAGCATCCATCAATCATGAAACTTCAAAATATGCTGGTTGGGTCAATG
AAAGAGACAGAAAGACATTAATGATGAATAATGGGAGCAAGGATAACAATTTTACTGGGA
CAAGATATTCTTCGCTGGAACACAAGGGTGCAAATAAGTTCACCCAAAAGCCAGTTAAAA
GGCAGCGCCTCATGGATAGTTTTGTTGCTGCTGACAACGGTGACACATCTAGTGATAGTG
ACAAGGAACAAAGTTTAACGGCATATTATGCAGGAGCGATGGCGCTTGCAAATTCACCGG
AAGAAAGAAAGAGACGTGAAAGTCGCTCTAAGCGTTTTGAGAAAGGGCAAAGACATGGAG
CTGAAACCAATCACCTTAAATCAAAAAGTGTTGGATCCGGAAACTTGTATTCTAGAAGGG
CAACAGCCGTGGTGCTTAGCAAGAATTTTGAAGAAGGTGGCAGCAGGGCAGTGGAGGACT
TTGATTGGGATGCTCTTACTGTTAAGGGGACGTGCCAAGAAGTTGAGAAACGTTATTTGC
GGCTTACTTCTGCACCTGATCCAGCTACAGTAAGACCTGAAGAAGTACTAGAAAAAGCTC
TGCTCATGGTTCAAAGTTCTCAAAAGAATTACCTTTATAAGTGTGATCAGTTGAAGTCTA
TTCGTCAGGATTTAACTGTACAAAGAATTCGCAATCATCTAACTGTAAAGGTATATGAAA
CTCATGCTCGGTTAGCACTTGAAGTTGGGGATCTACCGGAGTATAATCAGTGCGCGTCTC
AGCTGAAGTCCCTTTATGGTGAAGGAATTGAGGGATGCCACATGGAGTTTGCTGCGTACA
ACTTGCTTTGTGTCATAATGCATTCTAATAATAACAGAGATCTCGTATCGTCAATGTCGA
GATTATCAAATGAAGCGAAGAAGGATGAAGCTGTTAAGCATGCTCTTGCGGTTCGTGGAG
CTGTCACATCAGGAAATTATGTCATGTTTTTCAGACTTTACAAGACGGCTCCAAACTTGA
GCACTTGCCTTATGGATTTATACGTGGAAAAGATGCGTTTTAAGGCAGTGAGCTGCATGT
CTCGGTCGTATCGACCTACGCTACCTGTTTCATATGTTGCTCAGGTTCTGGGCTTCACTA
GCAATGCAAATGAGGGATCTGATGAGAAAGATTCAGATGGATTAGAGGAATGTGTGGAAT
GGTTGAAGGCACATGGTGCGTGTTTTATTGCAGATAACAACGGAGAGATGCAGCTTGACA
CGAAGTCAACAAGTTCGAGTCTCTACATGCCAGAGCCGGAAGATGCTGTGGCACATGGAG
ACGCCAATCTAGCGGTTAATGATTTTCTGACACGAACATTGTGATAGCTAAAAATGACTT
GTATACAATTGTATTTGAGAAGATTAACAGGAATACCATGGAAAATAATGCTTGCCCCGA
ATTCGATCTAGCATGAAACAAAGGAAAGAGCAGGTTGTTTTTGCGAAAGATCGGGCATTT
GGATAAAGCTGGGATTCTGCAGAAGTTTCCATGTAACAACTAGAGAGAGAGAGAGAGAG
>FRLM_006975-RA transcript Name:"Similar to SAC3A SAC3 family protein A (Arabidopsis thaliana OX=3702)" offset:418 AED:0.34 eAED:0.34 QI:418|1|0.75|1|0|0|4|0|440
CGCCAACGTTCTCAGGTCCTTTGTCCCTACCCTCTTCCAAACAAGACCCGACCTAGACCA
CCGTAGAACCCTCATCTCTCTCTCTCTCTCCTCTCCGTCTCAGAAATTCTACGCGAATCG
CTCCACCTGCTCTCGCCCCAATCACCAAATTCCCAAATTCCATTTTCGTTTCCTTCCAAA
AGTTTCTTCTGCTTTCTTTTTGTTGCTTGTTAATTGTTTACATTTACTTGTTTCTGATAT
CTTTTTGCTCTGTAATTTCGCTTCTATTTTTCTGGGTTTCTTTTTTGATCTCAATTTCTT
TTGCTGGGTTTTCGATAAACCCCCCGTCGCGATCCCGCGAATCGACGCCGACTTTCAAGG
TTGTTGCTTCTCAAGCCATTAATTTTTCTGGTCTCTTGTCAAGAATCATGCTAATGTGAT
GTTGAATCAAGGAGCAAATACCGACACCATGTCAGCTGTGGATTCCAGTTCGCTAGAGAA
TTGGCACGTGGTTAATGCAAGCCAAGGACAAACATCTTCATATCTTGCTTCAACAGCTGG
CTCCGAATCATTGTCATGGATGGCTCATAAGGTGGATAATAGATCCACGGAGAACGGAAT
TCCATCTAACTCAACTTACCATTATGACCAGCACACACAGCCACCTGTGAGTAGTTCATC
AAGTTTGGGAACAGTTCATGCAACACAAGACTATAATGGATATTCATCATACACAAATCC
TTCTGATCCGTATGGTTATGGAAGCACAGGATACTCAAGTTACTATAACGGCTATCAGCA
GCAATCTAATCCTTCCTACTCGCAACCCGTAGGAGCATATCAAAATACAGGTGCTCCTTA
TCAGCCTCTTTCCTCATTTCAGAATACTGGGTCTTATGCTGGGTCTGCAAGTTATTCAAG
CACTTACTACAATCCTGGTGATTATCAGACAGCGGGAGGTTACCCAAGTAGCAGTTATAA
TAATCAGACTACCCAATGGAGTGACGCCAATTATGCAAATTATAATAATACTCAGCAATA
TGCACATTACAGTTCAGGCACAACTTCTGTTTATAGTTCTGGTACTGCAACAGCAACAGC
AACGACAACGGCAACGGCAACGGCAACTGCAACTACATCAACAACTCCACTAAACTACCA
GCAGCACTATAAGCAATGGGCAGATTATTACAATCAGACAGAAGTCACCTGTGCTCCTGG
GACAGAGAATACATCTGTTACAGGACCATCAAATTTTGGATCTTCAGTTCCTGATGCCCC
TTCTGGCTATCCAAATTCGAACAATCCACCACCACCTCCATACGCCTCATCATGGAGGCC
CGAGCCCAGTTCAAATGAGCAGTCTGCTGCTGTAGTTAATGGTGCTTATGATGGTTATTG
GAGACATGGGGCTGCTTCTTCTCAAAACCACCATCCTACCCCAGTACAACCTCAGCTTCA
AAAGCCTCTGGATCAACATTCTTCTAATAATAGCTTTCAAGATCAACAAAAATCCTCATT
ACCTCAGGGACCCAATTTGCAATATCCTGCTGCTCATGAGGTACCGCCTCCAGTGCCTTC
GTGTCCTCAAGTACCGAATTCACAGTATCCTTCTACTTATCGGGTTCCTCCAGCGCCCCC
GACTTATCAGCCATCTCCACAAGATGTCCAATCCCAGACTTATCAGCCGTCTCCCCAAGG
TGTCCAATCCCAGACTTATCAGCCGTCTCCCCAAGGTGTCCAATCCCAGACTTATCAG
>FRLM_006976-RA transcript Name:"Protein of unknown function" offset:12 AED:0.00 eAED:0.00 QI:12|1|1|1|0|0|2|118|61
CGGCTGATAAGTATGGGATTGGACACTTTGCGGAGACGGCTGATAAGTCTGGGATTGGAC
ACCTTGGGGAGACGGCTGATAAGTCTGGGATTGGACACCTTGGGGAGACGGCTGATAAGT
CTGGGATTGGACATCTTGTGGAGATGGCTGATAAGTCGGGGGCGCTGGAGGAACCCGATA
AGTAGAAGGATACTGTGAATTCGGTACTTGAGGACACGAAGGCACTGGAGGCGGTACCTC
ATGAGCAGCAGGATATTGCAAATTGGGTCCCTGAGAGGCTTTTGAAGCTGAGGTTGTACT
GGGGTAGGATGGTGGT
>FRLM_023414-RA transcript Name:"Protein of unknown function" offset:0 AED:0.10 eAED:0.10 QI:0|1|0|1|0|0|2|0|66
GTTTTGTTGTTGCTGTTGGGCGGACAGAAATTTCCTGCCAAGCATTCGGACCTGTGTTGT
AGACTCTATTTAAAAAAAAAAAATTACTGTTCGAATATTATCAAGAACTTAGGGTTTCAG
AAGGTTTTCTTGTTGCTGTTGGACGGGCAGAAATTTCCTAGAAATTATTCAAACCTGTGC
TGTAGACTCGATATAAAA
>FRLM_005375-RC transcript Name:"Similar to SAPK3 Serine/threonine-protein kinase SAPK3 (Oryza sativa subsp. japonica OX=39947)" offset:49 AED:0.21 eAED:0.21 QI:49|1|1|1|0|0|9|311|336
TATTTTTTTTTTTTTTGGGGATTGTTTTTGCTGTGGGGTTGGAGTTGCAATGGAGGAGAG
GTATGAGCCAATGAAGGAGCTTGGTTCTGGGAATTTTGGAGTGGCCAGGCTTGTGAGGGA
TAAGAAGACAAAGGAGCTTGTTGCAGTCAAATATATTGAAAGAGGAAAAAAGATTGATGA
GAATGTTCAGAGAGAGATTATAAACCACAGGTCCTTGAGGCATCCAAACATTGTCAGATT
CAAGGAGGTCTGCTTGACTCCGACACATCTAGCCATTGTGATGGAATATGCAGCAGGCGG
TGAACTTTTCGAACGGATATGCAGTGCTGGTAGATTTAGCGAAGACGAGGCAAGATTTTT
CTTCCAGCAGCTAATATCTGGAGTCAGTTACTGTCATTCCATGCAAATTTGTCATAGGGA
TCTGAAACTGGAGAACACACTCCTGGATGGAAGTCCAACGCCCCGTCTTAAAATATGCGA
CTTTGGTTACTCCAAGTCTGCTTTGTTGCACTCGCAACCCAAATCGACAGTTGGAACACC
TGCGTACATCGCTCCTGAGGTTTTGCAACGAAAAGAGTACGATGGCAAGATTGCGGATGT
TTGGTCCTGTGGTGTCACGCTGTATGTGATGTTGGTCGGAGCTTATCCCTTCGAGGATCC
AGAAGATCCTAGAAATTTCCGAAAGACGATTGGGAGAATTATGAGTGTCCAGTACTCGAT
ACCGGACTATGTACGTGTGTCCGCGGACTGTAGACACCTGCTTTCGCATATTTTTGTTGC
CAATCCCGCCAAGAGGATTACTATCCCGGAAATAAAACAGCATCCTTGGTTCTTCAAAAA
CTTGCCAAAGGAGCTACTAGAAGTCGAGAAGACAAACTACGCCAAATTGGAAAACGATGA
CCCACAGATGCAAAGCGTAGAAGAAATAATGCGCATCATACAAGAGGCGAAGAAGCCGGG
GGAAGGAGCCAAGGCTAGCGGCCAAGGCGCCACTACTGCTGCCGGGACTTCATCATCGGA
CCACGATGACGAGTTGGAGATCGATGTCGATGGTGATTAAATCAAAGCCGTTTGAAGATG
GATACGCTAGAATTTGACATTGGATTGAACACCATGTACAGTAGATTACAAGTCAAAAAA
CGTGAATTGAAGATTGGGTTTATTAGTGAATTCTGAATTACATATTCTCTTCATGTAGAA
GAGGAGTTTCTTTTCTTTTCTTTTCTCTTCTTTTTTGTTTTGTTTTGTTTTTTTGTTTTT
TGGGGTCTGGTCTAAAAACAGGATTGGATGTGTTCCTTTTGTACATGTTGTATTTCTGGA
TTATTTCTATGCAAAAATTACGAGTCAGAAACAGATACAGCTTCGAAATTC
>FRLM_005375-RD transcript Name:"Similar to SAPK3 Serine/threonine-protein kinase SAPK3 (Oryza sativa subsp. japonica OX=39947)" offset:49 AED:0.18 eAED:0.18 QI:49|1|1|1|0|0|8|840|207
TATTTTTTTTTTTTTTGGGGATTGTTTTTGCTGTGGGGTTGGAGTTGCAATGGAGGAGAG
GTATGAGCCAATGAAGGAGCTTGGTTCTGGGAATTTTGGAGTGGCCAGGCTTGTGAGGGA
TAAGAAGACAAAGGAGCTTGTTGCAGTCAAATATATTGAAAGAGGAAAAAAGATTGATGA
GAATGTTCAGAGAGAGATTATAAACCACAGGTCCTTGAGGCATCCAAACATTGTCAGATT
CAAGGAGGTCTGCTTGACTCCGACACATCTAGCCATTGTGATGGAATATGCAGCAGGCGG
TGAACTTTTCGAACGGATATGCAGTGCTGGTAGATTTAGCGAAGACGAGGCAAGATTTTT
CTTCCAGCAGCTAATATCTGGAGTCAGTTACTGTCATTCCATGCAAATTTGTCATAGGGA
TCTGAAACTGGAGAACACACTCCTGGATGGAAGTCCAACGCCCCGTCTTAAAATATGCGA
CTTTGGTTACTCCAAGTCTGCTTTGTTGCACTCGCAACCCAAATCGACAGTTGGAACACC
TGCGTACATCGCTCCTGAGGTTTTGCAACGAAAAGAGTACGATGGCAAGGTACCTGGTTT
TCTATATCATTCTCCAGGAAGTCAAGAAAGTTTTTGTTGGTTTATTGGACTTTCTAGTTT
AGGTACGTTGTAAAAATTCTTAACAAATTTGTAAGATTATTGAAGTCGAACTAACTTGGT
AGAGCTTATAGATTGCGGATGTTTGGTCCTGTGGTGTCACGCTGTATGTGATGTTGGTCG
GAGCTTATCCCTTCGAGGATCCAGAAGATCCTAGAAATTTCCGAAAGACGATTGGGAGAA
TTATGAGTGTCCAGTACTCGATACCGGACTATGTACGTGTGTCCGCGGACTGTAGACACC
TGCTTTCGCATATTTTTGTTGCCAATCCCGCCAAGAGGATTACTATCCCGGAAATAAAAC
AGCATCCTTGGTTCTTCAAAAACTTGCCAAAGGAGCTACTAGAAGTCGAGAAGACAAACT
ACGCCAAATTGGAAAACGATGACCCACAGATGCAAAGCGTAGAAGAAATAATGCGCATCA
TACAAGAGGCGAAGAAGCCGGGGGAAGGAGCCAAGGCTAGCGGCCAAGGCGCCACTACTG
CTGCCGGGACTTCATCATCGGACCACGATGACGAGTTGGAGATCGATGTCGATGGTGATT
AAATCAAAGCCGTTTGAAGATGGATACGCTAGAATTTGACATTGGATTGAACACCATGTA
CAGTAGATTACAAGTCAAAAAACGTGAATTGAAGATTGGGTTTATTAGTGAATTCTGAAT
TACATATTCTCTTCATGTAGAAGAGGAGTTTCTTTTCTTTTCTTTTCTCTTCTTTTTTGT
TTTGTTTTGTTTTTTTGTTTTTTGGGGTCTGGTCTAAAAACAGGATTGGATGTGTTCCTT
TTGTACATGTTGTATTTCTGGATTATTTCTATGCAAAAATTACGAGTCAGAAACAGATAC
AGCTTCGAAATTC
>FRLM_005375-RB transcript Name:"Similar to SAPK3 Serine/threonine-protein kinase SAPK3 (Oryza sativa subsp. japonica OX=39947)" offset:49 AED:0.41 eAED:0.41 QI:49|1|1|1|0|0|2|126|75
TATTTTTTTTTTTTTTGGGGATTGTTTTTGCTGTGGGGTTGGAGTTGCAATGGAGGAGAG
GTATGAGCCAATGAAGGAGCTTGGTTCTGGGAATTTTGGAGTGGCCAGGCTTGTGAGGGA
TAAGAAGACAAAGGAGCTTGTTGCAGTCAAATATATTGAAAGAGGAAAAAAGATTGATGA
GAATGTTCAGAGAGAGATTATAAACCACAGGTCCTTGAGGCATCCAAACATTGTCAGATT
CAAGGAGGTGAGAAAATCTTATACTCGTTGTAGGTGAAATGAATATATTTAGGGGGTGTT
TGGAGGAGTTTTTCCAAATACATCTCTGAATTTTCACATTTCTAGATGTCTACAGTAAAC
TCAAACTTTAAAAGTTCATAACTTAGTTATTGCAAGTCCAAAT
>FRLM_005375-RA transcript Name:"Protein of unknown function" offset:0 AED:0.43 eAED:0.43 QI:0|1|0.5|1|0|0|2|123|72
CCATCTTTGCGAGCGACACTTAGAAGATTTTTAATTTTTTTGGTTTTTTTTGCTATAAAT
AAACGAGTTGGGCTTTTGGCATCATCTGTTAGGAGGTTTTCATTTTGGAAAATTTTTTTT
TCCCCTCATCTGGGTTTTTTGCTTTTTCACCTTTCTGAACTTGGGATTTTGGGAATTTGG
TCCTTCCAAAAAATAACTCTCTTTCTTTCTTCTCTTTAGCTTTTGTCTATAAACTTTCCA
TTGATTTGAATAGTCTTTGGAATTTGTTTGGTGGGTTGGTCCCCTATTTTTTTTTTTTTT
GGGGATTGTTTTTGCTGTGGGGTTGGAGTTGCAATGGAGGAG
>FRLM_008289-RB transcript Name:"Similar to MON1 Vacuolar fusion protein MON1 homolog (Arabidopsis thaliana OX=3702)" offset:212 AED:0.21 eAED:0.21 QI:212|1|1|1|0|0|13|1201|414
AAGGCATTTAGTTGGTCCGTAGCTGTGAAACAGCCTGGCCCATGGCGGAACGCGCGAGAG
TCGGGAATTCATCCGCTCCTACCAACTGGTCAGATCCTCAACGTTTCACCTCCCCTACCC
GACGACCATCGGACGAACACTTTCTCTCTCATTTCTCTACCCTAAATTTATACTAAGAGT
AGTTCACCAAATTCCATTACAGATTATCTGCCATGTCCTCAGATTCGAGCTCTTCAACCT
CCGGCGACGACTCCGTTGACCGGGATCCCGGCCCCGGTTCTCCCCAATCCATCCAGGCAC
ATTTGTCTTCCGTCGCATTGACGGAGCCCGCCCCCGAAACGACAGCTCCGGCGGCGGCGG
AGACTCAGGAAGCCCAAAACGGCGTCGATTATGACTCGGCGAGCGGAAGCGATCGCCCGG
AGATCGAAGGCAGTGATGAAGAAGAGCCTGTGATTGCGGTTGAGGGAGAGATTCGGAGCG
ATTCTGGTGCGGCGGAGGCCGGCGAGGGTTTGGGACGGGAAGGTCTCGTTTGGGGGAGGA
CCAATTCGGACCTGGAGGTCGAGGAGCCGTCTAGCCCTAGCAGTAGTGGTTACGCTGGTG
AGAGGGGGAGTAGCGGTGTGAGTAGTGGTGGCGGTTATGGAATTGATGAGGTCGGGGAAA
ATGAGATTCAGGAGCTGAGGAATGTTGCTGTTGTCGATGACGGTGTCTCGGATTCTGGAG
CTACGTGGTTGCCTGGGAAGCGGCATCTCGATGAGGACGATGCTTCAGTATCGTGGAGAA
AAAGGAAGAAGCATTTCTTCATTCTTAGTCACTCTGGCAAGCCAATCTATTCAAGGTATG
GTGATGAGCACAAGCTAGCCGGATTTTCAGCAACACTGCAAGCAATTATTTCTTTTGTTG
AGAATGGTGGGGATCGTGTCAAATTAGTAAGGGCTGGGAAGCACCAGGTAGTTTTTCTTG
TTAAAGGACCAATTTATTTAGTATGCATCAGTTGCACAGAAGAGCCTTATCAGTCACTGA
GGGGCCAGTTGGAACTAATATATGGTCAGATGATACTTATTCTTACAAAGTCGGTAAATA
GATGTTTCGAGAAGAATCCAAAGTTTGATATGACACCTTTGCTTGGAGGAACAGATGTTG
TCTTCTCCTCCCTCATCCATTCGTTCAGTTGGAACCCAGCCACATTTCTTCACGCATACA
CCTGTCTTCCCCTTGCTTTTGCAACAAGGCAAGCAGCAGGTGCCATATTGCAAGATGTTG
CTGATTCAGGTGTTCTGTTTGCAATATTAATGTGCAAAAACAAGGTTGTCAGTCTTGTTG
GTGCTCAAAAAGCTTCACTTCATCCGGATGATATGCTGCTACTTGCCAACTTCGTTATGT
CTTCAGAGTCGTTTAGGCAATTGGATTACTTTAATTTGTGTTTATCTTCTATTTGCTTAC
CGTATATTAGGTCTTAGGTCTTTAAATTTAGGGATCACTGGATCATTGTACAGATTGAAG
TCCATTAATGTCCTTTTTGTTATGTTAGTATGGTTACGGTATGGGCTAGTGTTTAATTGA
TTGATCTGTTGGTCCGTAGTCTAACAAGAAACTGNTCTAACAAGAAACTGTTTTCGGCTT
CATGCAGGACCTCTGAATCTTTTTCTCCGATTTGCCTGCCGAGATATAATCCAATGGCTT
TTTTGTATGCTTATGTTCATTATTTTGATGTGGATACGTACCTAATGTTGCTTACCACTA
GCTCAGATGCCTTTTATCATCTCAAAGATTGCAGGATGCGTATCGAGAATGTACTTTTAA
AGTCAAATGTCCTTAGTGAAGTTCAGAGATCCATGCTAGATGGTGGGATGTATGTGGAGG
ATTTGCCTGTCGATCCATTACCTCGCTCTGGATCTTTATCTCGTCGGAGTCATCCAAGAC
TTCCAATAGATTCACCCGAGAGGTTCAGGGAAACATGTGATGGTATAGGTGGTCCTGCTG
GACTTTGGCATTTTATATACCGCAGTATATTTCTAGATCAATATGTGTCTTCTGAGTTCT
CAGCGCCAATTAGTAGTCCGGGGCAGCAGAAAAGGTAAAACTGCTGATTCTCGTAGCATT
TTGGTTTGAAACCAAAGCTTTGATTTGCCCGCAATGAAGCTTTGTGTATCTTTATTGTCA
GTAGGATAACTACTGTATTGTTTTTCAGATTATATAGAGCTTACCAGAAACTATATGCTT
CCATGCATGACGGAGGAATTGGTCCCCACAAGACCCAATTTAGAAGAGATGAAAATTACG
TGCTGCTCTGTTGGGTCACCCAAGATTTCGAACTTTATGCAGCATTTGACCCACTTGCAG
ATAAGGCACTGGCCATAAAGACTTGTAACCTGGTTTGTCAGTGGGTGAAAGACGTCGAAA
ATGAGATTTTTTTGCTGGGAGCAAGCCCCTTTTCATGGTGATGATACCCCTCATTCCCAA
AATACTCTGTACCAAAACAAGCATGTACTATATAGTTCTTGTTTACGAAATAAAATCCGA
GTAATCTTTTATTTTTATTTTTATTTTTATTTTTTGTTCACACGAATTGTGCATTGATTA
GATGCTTATGGGAAAATTCGTAATTGGTTAACTCAAACCTCTCAAAGGTGTGGTTTTGTT
GCAAGAGCATAACTTTAA
>FRLM_008289-RA transcript Name:"Similar to MON1 Vacuolar fusion protein MON1 homolog (Arabidopsis thaliana OX=3702)" offset:619 AED:0.34 eAED:0.34 QI:619|1|1|1|0|0|8|217|217
AAACTTTTTTCCTTCTCTTGTTCCTTAGATCAAGTATCTTATCCTATGTAATCTTCTTCT
TCTTCTTCTTCTTTTTTGAATTGTTGTTCATATCATCTACTATCGCTCTGCTTTCAGGAA
CCCAGCCACATTTCTTCACGCATACACCTGTCTTCCCCTTGCTTTTGCAACAAGGCAAGC
AGCAGGTGCCATATTGCAAGATGTTGCTGATTCAGGTGTTCTGTTTGCAATATTAATGTG
CAAAAACAAGGTTGTCAGTCTTGTTGGTGCTCAAAAAGCTTCACTTCATCCGGATGATAT
GCTGCTACTTGCCAACTTCGTTATGTCTTCAGAGTCGTTTAGGCAATTGGATTACTTTAA
TTTGTGTTTATCTTCTATTTGCTTACCGTATATTAGGTCTTAGGTCTTTAAATTTAGGGA
TCACTGGATCATTGTACAGATTGAAGTCCATTAATGTCCTTTTTGTTATGTTAGTATGGT
TACGGTATGGGCTAGTGTTTAATTGATTGATCTGTTGGTCCGTAGTCTAACAAGAAACTG
NTCTAACAAGAAACTGTTTTCGGCTTCATGCAGGACCTCTGAATCTTTTTCTCCGATTTG
CCTGCCGAGATATAATCCAATGGCTTTTTTGTATGCTTATGTTCATTATTTTGATGTGGA
TACGTACCTAATGTTGCTTACCACTAGCTCAGATGCCTTTTATCATCTCAAAGATTGCAG
GATGCGTATCGAGAATGTACTTTTAAAGTCAAATGTCCTTAGTGAAGTTCAGAGATCCAT
GCTAGATGGTGGGATGTATGTGGAGGATTTGCCTGTCGATCCATTACCTCGCTCTGGATC
TTTATCTCGTCGGAGTCATCCAAGACTTCCAATAGATTCACCCGAGAGGTTCAGGGAAAC
ATGTGATGGTATAGGTGGTCCTGCTGGACTTTGGCATTTTATATACCGCAGTATATTTCT
AGATCAATATGTGTCTTCTGAGTTCTCAGCGCCAATTAGTAGTCCGGGGCAGCAGAAAAG
ATTATATAGAGCTTACCAGAAACTATATGCTTCCATGCATGACGGAGGAATTGGTCCCCA
CAAGACCCAATTTAGAAGAGATGAAAATTACGTGCTGCTCTGTTGGGTCACCCAAGATTT
CGAACTTTATGCAGCATTTGACCCACTTGCAGATAAGGCACTGGCCATAAAGACTTGTAA
CCTGGTTTGTCAGTGGGTGAAAGACGTCGAAAATGAGATTTTTTTGCTGGGAGCAAGCCC
CTTTTCATGGTGATGATACCCCTCATTCCCAAAATACTCTGTACCAAAACAAGCATGTAC
TATATAGTTCTTGTTTACGAAATAAAATCCGAGTAATCTTTTATTTTTATTTTTATTTTT
ATTTTTTGTTCACACGAATTGTGCATTGATTAGATGCTTATGGGAAAATTCGTAATTGGT
TAACTCAAACCTCTCAAAGGTGTGGTTTTGTTGCAAGAGCATAACTTTAA
>FRLM_017724-RA transcript Name:"Protein of unknown function" offset:0 AED:0.00 eAED:0.00 QI:0|1|1|1|0|0|3|176|89
ATACCGCAGACGCTGTCGGGGGAATGCGTACAGCCAAAGGATTGCAAAAAGCCAAGGATT
AAGAAGCCCAAGTCAAGGAAAGCAGAGTCATGCACTATCAAGTGTGTCACCACTTGCATC
CGAGGTGGTGATGGCTCTCCTGGTGAAGGCCCTCTCAATGTCAGGAGACCTTTGATTGTG
TTCAAGGAAGGGTTTCGAAGCCGTAGATACTGTCTGGTGGAGTGTTCAGATATTTGTAAT
TTGATTGGAGATGGAGATGATGGACCTTGAAGCTACAAAGTTTTGGGAACAATAGATGTG
TGTAAATTATTATCTTTTTTTTTTTGAAAGGTGATTTTGCGATATTCGTAAATGGTTAAT
TCAGAATTCAGTCAACTTCTTGCAGTATATATTTTTTTAATCTGTACAACTTATGCTAAT
TGTTTTTTTCTAATAAACGACGGGAG
>FRLM_013622-RB transcript Name:"Similar to VAMP726 Putative vesicle-associated membrane protein 726 (Arabidopsis thaliana OX=3702)" offset:178 AED:0.08 eAED:0.08 QI:178|1|1|1|0|0|6|331|219
CCGCAGACAAAATTGCCGTGTGGGTATATATATATATATATATATATATAACAACACACA
CACACCACCTTCCCCAGCGCAAATCCTGCACCTTCTCTCTCTCTCTCTATCTCTCTCCTC
TTCGTCTTGTCGATTTCGATTGGTTTCTAGGGTTAGGGTTTTCAAATTTGGTTAGAGCAT
GGGCCAACAGTCTCTGATCTACAGCTTCGTCGCCCGGGGGACGGTGATCCTCGCCGAGTA
CACGGAGTTCACCGGCAATTTCACCAGTATCGCCTCCCAATGCCTCCAGAAGCTCCCGGC
CTCCAACAACAAGTTCACCTACAATTGCGACGGCCATACTTTCAATTACCTCGTCGAAAA
CGGATTCACCTACTGTGTAGTTGCAGTCGAAGCTGTCGGCAGACAAGTTCCCATTGCCTT
CTTGGAGAGAGTTAAGGAAGATTTCAACAAAAGATATGGTGGAGGAAAAGCGGCAACTGC
GGTAGCTCACGGCCTTAACAAGGAGTTTGGGTCCAAGTTGAAGGAGCACATGCAGTATTG
TGTGGACCATCCTGAAGAGATTAGCAAGCTTGCAAAAGTGAAGGCTCAGGTTTCTGAAGT
CAAGGGTGTTATGATGGAAAACATAGAGAAGGTTCTTGACCGTGGTGAGAAGATTGAGTT
GTTGGTGGACAAAACTGAGAATCTTCGCTCCCAGGCTCAAGATTTCAGACAACAGGGAAC
CAAGATGAGAAGGAAGATGTGGCTCCAGAACATGAAGATAAAATTGATCGTGTTGGGAAT
AATCATTGCCTTGATTCTCATCATAATTTTGTCTGTTTGTCATGGTTTCAACTGTTAAGC
TGCATAGAGCTATCCCGTGGATACTCTTCTGCTGTCACACTGCATCTGAAGTCTTCAGGC
TGCCGCTCTGCCTCCACCGCACCGGATTCTCTTTTGATGGTTTCTTTGCCGTTTAGGTTA
TAGCTGTTCCTTTCTGATAGCCATTTAGGATTTGGGAGTTTTGTATTTTGGATTGGTTTG
TACAGTTACTGCACTTTTCTTTCTCTAGGTAGATTATATGCTCCGTGTATTGGATTTTTT
GTCTAAGATGTAATTTTGAGGAATATTGGACCATTGCAAGTCTTTTATGTCCTGAAATGC
TGAAATTACTTTATCCACTTATTTTCTTT
>FRLM_013622-RA transcript Name:"Similar to VAMP726 Putative vesicle-associated membrane protein 726 (Arabidopsis thaliana OX=3702)" offset:198 AED:0.07 eAED:0.07 QI:198|1|1|1|0|0|5|331|219
CCGCAGACAAAATTGCCGTGTGGGTATATATATATATATATATATATATAACAACACACA
CACACCACCTTCCCCAGCGCAAATCCTGCACCTTCTCTCTCTCTATCTCTCTCTCTTTCT
CTCTCTCTATCTCTCTCCTCTTCGTCTTGTCGATTTCGATTGGTTTCTAGGGTTAGGGTT
TTCAAATTTGGTTAGAGCATGGGCCAACAGTCTCTGATCTACAGCTTCGTCGCCCGGGGG
ACGGTGATCCTCGCCGAGTACACGGAGTTCACCGGCAATTTCACCAGTATCGCCTCCCAA
TGCCTCCAGAAGCTCCCGGCCTCCAACAACAAGTTCACCTACAATTGCGACGGCCATACT
TTCAATTACCTCGTCGAAAACGGATTCACCTACTGTGTAGTTGCAGTCGAAGCTGTCGGC
AGACAAGTTCCCATTGCCTTCTTGGAGAGAGTTAAGGAAGATTTCAACAAAAGATATGGT
GGAGGAAAAGCGGCAACTGCGGTAGCTCACGGCCTTAACAAGGAGTTTGGGTCCAAGTTG
AAGGAGCACATGCAGTATTGTGTGGACCATCCTGAAGAGATTAGCAAGCTTGCAAAAGTG
AAGGCTCAGGTTTCTGAAGTCAAGGGTGTTATGATGGAAAACATAGAGAAGGTTCTTGAC
CGTGGTGAGAAGATTGAGTTGTTGGTGGACAAAACTGAGAATCTTCGCTCCCAGGCTCAA
GATTTCAGACAACAGGGAACCAAGATGAGAAGGAAGATGTGGCTCCAGAACATGAAGATA
AAATTGATCGTGTTGGGAATAATCATTGCCTTGATTCTCATCATAATTTTGTCTGTTTGT
CATGGTTTCAACTGTTAAGCTGCATAGAGCTATCCCGTGGATACTCTTCTGCTGTCACAC
TGCATCTGAAGTCTTCAGGCTGCCGCTCTGCCTCCACCGCACCGGATTCTCTTTTGATGG
TTTCTTTGCCGTTTAGGTTATAGCTGTTCCTTTCTGATAGCCATTTAGGATTTGGGAGTT
TTGTATTTTGGATTGGTTTGTACAGTTACTGCACTTTTCTTTCTCTAGGTAGATTATATG
CTCCGTGTATTGGATTTTTTGTCTAAGATGTAATTTTGAGGAATATTGGACCATTGCAAG
TCTTTTATGTCCTGAAATGCTGAAATTACTTTATCCACTTATTTTCTTT
>FRLM_013084-RA transcript Name:"Similar to MAEA Protein MAEA homolog (Arabidopsis thaliana OX=3702)" offset:0 AED:0.09 eAED:0.11 QI:0|0|0|1|0|0|3|0|229
ATGGAAATGGATTCCCTCCCCAACGGCAACAGCGCCGCCACGAATCCGACCTCCGCGTTG
CCGAACCCCGCCGCGGCGGCCCCTCCGCCGCCGCCGTCGTCGTCGAAGCTCAACCAATTG
GCGGAGTCGCTTAAGCTGGAGCACCAGTTCCTCAGAGTCCCCTTCGAGCACTACAAAAAG
ACGATCCGCGCCAACCACCGCGTCGTCGAGAAGGAGATGTCCGCCGTCGTCTCCGCCGTC
TCCGACGCCGCCGACCGATCCGATATCTCCCGCGACGACGCCGTCAGCCACCTCACCTCC
CTTGTTTCCAGGCTGCAAGGGCTTAAACGAAAGTTGGAAGAGGGGAGTCGAGCGGAGCAC
TTGCAGGCGCAGAGGTGCCGAGCTCGGCTCGATCACTTAGAGTCAGTGGATGCAGAGAAT
TTGTCTGAATGGAACAACGTGCGAGTGAAGCGCATTCTTGTGGACTACATGTTGCGGATG
TCGTATTATGAGACCGCGGTTAAGTTGGCAGAAAGCAGCAACATACAGGATCTTGTTGAT
ATCGATGTATTCCAAGAAGCAAAGAAGGTTATTGAGGCTCTTCAAAATAAGGAGGTAGCT
GCCGCACTAGCATGGTGTGCAGATAACAAGTCAAGGTTGAAGAAATCCAAGGTAATAGGC
TTTATTTTTAATTTTTCCACCGAATATTGA
>FRLM_000461-RA transcript Name:"Similar to FRO7 Ferric reduction oxidase 7, chloroplastic (Arabidopsis thaliana OX=3702)" offset:277 AED:0.28 eAED:0.28 QI:277|1|1|1|0|0|6|522|457
CAAGGTTGATTATTATTATTATTATTATTATTATTATTTTTTGTGGAAGACAATTTTTTC
TGGTTAAAAATCTGTCCTTTGACAGTAACATTTTCTTAAAATACACGGTTGAAATAATGG
GAAAGGGCTCCTCAATTTTTAAGATTTCTATATAAAGTTGGCTTTTCTTGTACTTGGGGC
CAGTAGGGTGACTGAGGTTGAGCTAATACTTAAGAGAGAGAGAGAGAGAGAGAGAGAGTG
AGTGGGGGGAGGGTTTGAGTTGTTAGTTATTTTCGCCATGGATGAAAACACCGTACGTCA
GCCTCTTTTGTTAAGTCCAACTCCGGAGACTGGACATGGGAAGAATGCATCGTTTTCTGT
ATCACTGGCGAAATTGGTGCTCAGAGTTGTTATGTGGGTGGTTTTTATTTTATGGGTTGC
TATTACTTTTATGCTTCCAGCAGAGTTTACCAGTAACTACGTAAAGAAATTGTTCGAAGC
AACCGGTGGATCTGTTTTTGGAATTACAGGAAGCTTGTTCCTGTTGTTCTCTGCTCCAAT
TCTGGTCATCTCGTTCCTTGCGGTCGCGTATCTTGTCATCTCTGGCGAAGAGGAACTTCA
CGAGAAGAAGAGCTCGCGTTATCCAAGTTTCCGGTTGTGGACTTTCCCTGTCATTGTGGA
TGGACCTTTCGGGGTTGTTTCTGCTGCTGAGTTTATTGGGATTCTCCTCTTTGCTGTGTA
TGTTATATGGGCTGTCTATTCTTATGTGTTGCAGACCCTCCACCATGTAGCTGACCTGTC
AAGCTTCAAAGAGCAAAGTTATTTGTTCTTGAAAATTATGGGACTTCGGCTTGGTTCAAT
TGGGATATTTTGCTTGGCATTTCTGTTCCTGCCAGTTGCAAGGGGATCGGTTCTTCTCCG
CCTTATTGATATCCCATTTGAACATGCTACAAAATATCATGTGTGGCTGGGACATCTAAC
AATGGTGTTGTTTACTCTCCACGGGCTCCTGTATGTAATCGCATGGGCAATGGAAGGCCG
TCTCTCGGAAAAGTTAGTGGAGTGGAAAGATATCGGAGTGGCCAACCTTCCAGGAGTTAT
CAGTCTTGTAGCAGGCTTGCTGATGTGGGTGACCTCACTCCCTCCAGTGCGAAAGCTTAA
TTTTGAGTTGTTTTTTTACACTCATCAGCTATACGTGGTGTTTGTTTTATTCTTGGCATT
GCATGTTGGCGATTTCATTTTCTGTTTCGCTGCTGGGGCAATATTTCTTTTCATGCTTGA
TCGCTTCTTGAGGTTCTGCCAATCACGAAAAATCGTAGAAATTATTTCAGCCAAGTGCCA
TCCATGTGGAACTGTCGAACTAGTCCTCTCGAAACCTGCAAATTTGCGATACAACGCCCT
CAGTTTTGTTTTCCTTCAAGTGCGGGAGTTATCATGGCTGCAGTGGCATCCTTTCAGCGT
TTCGTCTAGTCCTTTGGATGGTAAATATCATATGTCTATTCTTATAAAGGTGCTAGGAGA
ATGGACGGCAAAGCTTAGAGACAATATCTTACACATTTCTGAGGCCACACCAGAAGAAGA
GCAACCCTTAAAGCCTCAGACTAAGTTAACAGCGTCTATTGAGGGGCCTTATGGGCATGA
ATCACCTTATCACTTGATGTACGTACGCTAATCTCAATATGAAAATGTTGTATTTATGAC
CAATGTTAAATTCTCGTTTTTCAGACTTGACCTTGCCATTTTTTTCCAATTAGGTACGAG
AACCTTGTTTTAATAGCAGGTGGCATCGGGATTTCACCATTCCTTGCTATCTTGAGTGAT
ATTCTCCACCGTATTAGGAAAGGGAAACCTTGTCCTCCAAGAAACGTATCAATTATTTGG
GCAGTGAAAAATTCAACCGAGCTTCCTCTTCTGTCTACCGTTGATATGGAGTCAATATGC
CCGTTTTACTCGGACAAATTAAATCTGGAGACTTATGTTTATGTCACTCGGGAATCAGAA
CCTCCACTGGTATATGTTTACTCGAACCAATATAGATTTATAACACCGTCCTTGAATGAT
TCTCTTTATCTTTTTCTTGACGCTATCTTATGTAGATTTTATATTTGGTTGTTATCTGTA
GGAAGAGGGTACTGTTCGAAGCATCACGACCTGTCCTGCTTTTCCCATGTTCAAAGGTCG
TAGCATGTCCGGT
>FRLM_000462-RA transcript Name:"Similar to ELP4 Elongator complex protein 4 (Arabidopsis thaliana OX=3702)" offset:290 AED:0.20 eAED:0.20 QI:290|1|1|1|0|0|8|282|364
CGGAGAGCAGCCGATGGTACTACCAAAACCAAAACCCATAAAAACTAAACTGACAAATCT
CCCTCCACATCTCTAAACCCAAACCCTAGCTTCATCCCCGTTCTAGTTTCTCCAATTTCC
TTCAGTACCACCACCACCGCCTCCGCTGGAGACTACCTCGATCCGCGGCCGCCGTCGCTT
CGGCGAGAATGGTTGAGAAATTGGAAAACTCTTTAAATGCCAAGAACGAAGTGTTAGTGT
TTGTAATTATCTCGGTCTAGCTTTTAATTGCTTGAAGTATTTGAGCTGCCATGGCTGCTC
TCAAGCCTCGGACAAGCAGCTTCTCTCGTAACTTTTCTGCCTCATCTTCATCATCTCATA
CACCTGGACTCAAGCGCGGTCCCAATGGCACTACCTTCATCTCATCCGGCATACCAGACC
TTGATAAGATTTTGGGTGGTGGGTTTTCTTTGGGAAGTCTGGTCATGGTGATGGAAGATG
CTGAGGCACCTCATCATATGCTTTTGCTGAGGAATTTCATGTCTCAAGGACTTGTTCACA
ACCAACCTCTTCTCTATGCGAGTCCATCTAAAGACCCTCGAGGATTCTTAGGTACTTTAC
CTAGTGCAGGATCGTCCCGAGACGAAAAATCTTTGAAGCGACAGTCCGATCAGGAGAAAG
GATTGAGAATAGCTTGGCAATACAAAAAGTATTTTGATGAAAATCAGCAGAGTATAGAGA
GTCAAAGAGATAGTAAACAAGAGTTCTGCAATGACTTTGACTTGCGGAAGCCATTGGAGA
GGCAATTTCTGATTGGGAAGCAGATAGACTGTGTTAGCACTCAAGATTCTCCCAATCTAG
TCGCGCTTCGTGATCGTTGTGCTACATTTTTATCACAATTTTTTAGAAATGAGAGCAGTG
TTTTCCTTGCTGGTCGTATCACAATTCAGTCACTTTGTGCTCCACAATGTGCATATTCTG
AAATGGAATGGGACGTGCTTTCCTTTCTTCGATCTTTAAAGGGCATGGTGCAGTCTTCAA
ATGCAGTTGCCCTCGTGACCTTCCCGTCTAGCCTTCTTTTACTATCTACCTCCAAACGAT
GGCAGCACATGGCAGACACCTTGCTTTCTGTTAAAGCAATTCCAGACGAGGACAAAGACT
TAGCTAAGCTTCTTACTGGTTACCAAGACATGGTCGGCCTTCTCAACGTGCACAAAGTAG
CTCGTATTAATACACAGGTACCTGTGATACTTGAGGCTACAACATTCTCAATCAAGTTGC
AGAAGCGGCGGTTTTTGGTTTTGGAATGTCTAAATCAAGCCCCTATTGATGGTTCGAGTG
GGAGTTCTTACGGCACATCTGGTAGTTGTTCCGGATCTTCTAAGACTGGCAGTCTTGATT
TCTAGATTCTTTTTCTAGCTTAGGACTAACGTAGTTTATCTGAGAGATGACTTTTGAAGT
TAGAGAAAGTTTAAAAATCTTCGAGATCCAATCATTACTTCTAGAATTCGTATGTGCTAT
TTAGTTCCATAGAGCTTTTCCTTTTTCATTTGATTTTCTATTGTGTATTGTATGGTTTTG
ATGAACCACTCTTTCTAGTAGCTATGAACATGCATATATGTATACATATAAAACATATGT
ACTCATCGCAAAGTTGAATGCACCATCTGGTACCATGCTTTAGTGAA
>FRLM_000464-RD transcript Name:"Similar to KIN14T Kinesin-like protein KIN-14T (Arabidopsis thaliana OX=3702)" offset:231 AED:0.18 eAED:0.18 QI:231|1|1|1|0|0|13|702|972
GAAAATTAAAAGGCTATTATGAGCTTCTCTCTCGCCTCTTTCTCTCTCATATTCATATGT
TGAGAGCAGGAGGTTCTGTGTTTTCTCTCTCTTGTTGATGTATTGAGAGCAGGATGAGCT
GAGAAAATGGGATTTTGGAGCTCAATTCCTTCATCAAATTACATGATGAGCTGCAGACAT
AGACATTAAAGACATACATACAAAGGGAACAAGTGAGAAGAATATAAAGCCATGGAGACC
AGAAAATCCGGTCACAAACTTGCAGAAACAATCCATTCTCTACTAGGATGGAAATCACAT
CTAACTTCCAACTGGGCCAACTCTGTTTGTGATATAATGAAAAGTGTGCCGTCTGAAGTA
TTAGCTATCGACTTTAAACCGACAAATGTAAAAACGAAGGATTCTGCAGTGAATGCAGAT
GATGAATTGCATAATGCCATCTCAAAGATCGAAGAGGAACTTGTCGTTTTAACCGCATGC
ATGAATCAACTAAACACGCAGAGAAAGCAGCTCCTCAATGAGTTTCTGGACTTGAGAGGG
AACATTCGAGTGTTTTGTCGTATTAGACCGATTGCAATAGGGGAGAACTTTAGCCGCTTA
AGACCTATTGTGGCTCTGGATTCAAGTAACATTCTTCTGAAACTAGCTGAGAACAAGAGT
AAATCTTATAGTTTTGACACGGTTTTCCTCCCAGGATCATCACAAGGGGAAGTGTTTGCG
GAAGTTGAGCCAGTCATCAAGTCGGCCTTGGACGGTTACAACGCATGCATATTTGCATAT
GGACAGACTGGCACAGGAAAAAGCTTTACCATGGAAGGTACTTCACAGTCCCCCGGAGTG
GTGCCTCGTGCAATGGAGGCAATCTTTAAGCAAGCAGTGGATAGCAACCATAAATTTCTC
TTCAGTTTCAGTATGCTAGAGATTTATCTTGGAAACCTTAAAGACTTGCTTGTTCCTCAG
CCATCAAAAGCAATGGATCCCATGCCACCATGTCTCTCAATCCAAACAGATCCAAAGGGA
GGAGTTGAAATAGACAACCTTGTGGCTATCCACGTAACTGACTTCAACCAAGCTTTGAGG
CTGTATAGATTAGGATGCCGCTTTAGATCAACTGCTTCTACAAATTCTAACGTGACATCA
AGCAGATCACACTGTTTGATCCGCCTATCAATCACATGTTTTGATGCCCCAGAAAGGCGT
CGAGAAACAAATAAGATATGGTTCATTGACCTTGGGGGAAGTGAACGCATTCTTAAGACG
AAGGCATGGGGGAGGAGACTTGATGAAGGGAAGGCCATCAACTTGTCACTCTCTGCTCTC
GGAGACGTCATTCATGCCCTTCAAAAGAAAAACTTTCATGTACCTTACAGGAACAGCAAG
CTGACACAAGTTCTTAAAGATTCACTTGGAGGGGATTCAAAAACTCTGATGTTAGTGCAT
GTTAGTCCAAAAGAAGAAGACCTATGTGAGACAGTGTGCACTTTGAATTTTGCAACAAGG
GTCAGAAGCATTCATTTGGGAAATACAGACTCAACTGAAGAAAAAAAGCAGCGGGAAATT
GCAACAACAAACCTGCGGAAAGAAATGAAAAGAATAGAAGATGAGCGCCAAGATGTTAGA
AGAAACATAAAGAAGTTAAATGAGGAATTAGAAAGACTAACAGGGACGGCTCCATCTTCT
AACGAGCAACTTGATGCTTCCCATTTATTAACTAAATTTAACCAACACAACCTTGAAAGA
ACGAGCAAGACTACAGAGGTCACAACAGGTCGCTCGTTGCAGATACCAAGATTTATGAAA
CCTACAGTTTCCAGCAGAAGAAAATCTGGGGCCGATTACCAGAGATACGAAGAGAGAGTG
AAAGTCCCTGCAAGAAGGAGAAGGGTTTTGTCTCAGCGTGCTGAGTCTGTAAGTTTCCCT
GTAAAGTGTACATCAGAATACAGTTCAGACTGCAGTATCTCCAGAAATAGCTGTTTGGTA
GATTTGAATGTGAAAAGTAATGCGGACTACGAAACAGAGTACAGTCAAGATACAACTGAA
TGTGATATAAAAAATGTTATAGTCTCGGAACAGGAAACGTCATCAAAGAGTTCAGCTCAG
CAAAAGGATAGTATTGTAAACAGTGACAGAGATGAGAAAGGAAAGAAAAATAGTTCTAGC
TCCACAAACTTATCGAAGGTGGACAATTGGCTACGTCTACACAAGAATGAACCTACTATC
AGTAATGTTTCCCATCAGAGTAAACGGGTTCTGGCAATTCCTATTCCAGAGAAGAAACGA
GCTTTTAAGAAAGAGAAAGAAGACAATTTGCCAAATAGAAATTATCATCAGTACAAGTGT
ACTAATGAAAAACTTGAAAAATGTGCTGCTGATGTTGCGGGATTTGGGAGGTCCAAACAA
GATAGCGATATTCACAAACTTCCAATAACTTCTGATATTTTTATCAATAGGGAATCAAGT
TGCAACTCCATATGTTCAATGGATCAATTCGACGGAGAGACAACACTGCACATAAGGGAT
TTGATTGATAGGGGATTTATCAAGGAAAATAAATGTGGCTCTTCTTTTCCACCCAAAATC
TGGTGCACTAGTTTAAATTTGAATCATGATGGTAACCAGGTGAATGAGATATTCGTATTG
CAGGAAGAAAACAGCAGAAAGCAAGGTTCAGACGGTATATCTGAAGACAACAATGCATGG
AATCTATCCTCGCCTTCAGCTAGTATGTCTCCAGACAGCGAACAGTGTGAGTTATCTCCC
TCCAAAGTAGCCCATACAATGTTTGACACCAAAGAAGATTCTGGCTCCTCGATTTCAGAA
GAGCAAGAGGTAGAATGTCCACAAGTGCCAACAGAGATAGGTTTGGACAACAGTAAAAAT
GAAGATACGGACACAGCAGATCAGAGCACGGCAATCAAGTTAAGGCCAGGTATACAGAAT
ACGAGAACTCAGACAGCCTTATTTTTGGGCAACAAAAATCCAAAGGAATCACTCATGGCA
TCGGTGAAATCACGGGAAAATACAGAAAACTCAGGAATACGTCATCTTCTTATAGAGAAA
GTTCAGATTTTTTGGGCCGGCGGGCTTCTAGCACTAGGGGTTCGAAATTTGGGACTTGAG
GATGAATTTTATCAAGGTTTAGTCCTTTGAATCAGTTCAAGAGAGTAACCTATGGAAACT
TTCTTGAACAGGAGCCATGGTATCGAGAGGCCGGATTTGAGTCCTGCATACTAGAAGATG
TTGAGTAATATTGTTCCAGTATGCTATGTAGCAACCTTAAATCCAACACATAGCAATTCT
CTGTTCATGGACTAACGAGCAATGACACACAATTATGAAGATGACTTCATGTGATGTATC
CAAATGTCTTCGTAAAGCTCCATACCAACTACCATGGCTGGGACTCTGAGTGAAGCAACT
ATTGGTTCGGCACATTGGATGTTCCTTGACGACATCTAAGTTGACCATGCTACGGTTTTA
TATGAAAAAAGTATTTAAGATTGATAAACAATGAGCTCGTTCAAATTTTGATAATCATAT
AGAATTTTGTAGATATTAAATTTGCAAACACGTCTCATCTTTTTACTTGTCCAGTTTGAG
AGTGTTAGAAATGCCTTTGAATCTTGGTTAGATGTAAATTATATTCTGTCCTCATGTATA
CCAATGTTTTAACAATCAATCAATAACGTTCTCTCTTTCTTGTTAAGGAAAAAAAATATT
TCTGTTACCGGAAGAGTTCATGACTTGAAGGGTAATCTTGAATATAAAGGTCATGGTAGG
TAGTGGTGTGAGAATTTCTCTAACAGATTGAGGAGATTGGTACTTGGAATGGGGCTATGC
TAAGTTCCACAC
>FRLM_000464-RC transcript Name:"Similar to KIN14T Kinesin-like protein KIN-14T (Arabidopsis thaliana OX=3702)" offset:1286 AED:0.14 eAED:0.14 QI:1286|1|1|1|0|0|10|702|779
GAAAATTAAAAGGCTATTATGAGCTTCTCTCTCGCCTCTTTCTCTCTCATATTCATATGT
TGAGAGCAGGAGGTTCTGTGTTTTCTCTCTCTTGTTGATGTATTGAGAGCAGGATGAGCT
GAGAAAATGGGATTTTGGAGCTCAATTCCTTCATCAAATTACATGATGAGCTGCAGACAT
AGACATTAAAGACATACATACAAAGGGAACAAGTGAGAAGAATATAAAGCCATGGAGACC
AGAAAATCCGGTCACAAACTTGCAGAAACAATCCATTCTCTACTAGGATGGAAATCACAT
CTAACTTCCAACTGGGCCAACTCTGTTTGTGATATAATGAAAAGTGTGCCGTCTGAAGTA
TTAGCTATCGACTTTAAACCGACAAATGTAAAAACGAAGGATTCTGCAGTGAATGCAGAT
GATGAATTGCATAATGCCATCTCAAAGATCGAAGGTAAATCCTTGCATTTCATATCTGCT
GTTGCTCCGTTCGTTTACACTCGATAGCATCCACGTGCAATTGAAATCTTCCCACGCCAA
TTGACTTTCTTTATTTTCTATCAACAGAGGAACTTGTCGTTTTAACCGCATGCATGAATC
AACTAAACACGCAGAGAAAGCAGCTCCTCAATGAGTTTCTGGACTTGAGAGGTTAGTCAC
CTACAAAATCAAATTATTCAGTATGTCGTTAAACCGAAACTACGACACATCAATATCATG
TGATGTTAAGGGAAAAAAAAAATCACAACAAAATTCAATTATTAAAGTTAAAAAAAGAAA
ATGGAAATTATCAAACGGGTATTGGAAAATAGATTGCAATCAGAACAAACAATGACATTC
AGTTATATACATGCTCTCCAAATTTCGAATCGCAGGGAACATTCGAGTGTTTTGTCGTAT
TAGACCGATTGCAATAGGGGAGAACTTTAGCCGCTTAAGACCTATTGTGGCTCTGGATTC
AAGTAACATTCTTCTGAAACTAGCTGAGAACAAGAGTAAATCTTATAGTTTTGACACGGT
TTTCCTCCCAGGATCATCACAAGGTGCTTGTACAAACTCTCTGTTGCTGACACATTCTTT
TTCTTCTTGATGCACAGCAGAGCAACCAATATATCCTATGCCGATAACACATAGCTACTT
ATCATCCATGATTTGACTAAGAAATTGATGCCTGAATTTCAGGGGAAGTGTTTGCGGAAG
TTGAGCCAGTCATCAAGTCGGCCTTGGACGGTTACAACGCATGCATATTTGCATATGGAC
AGACTGGCACAGGAAAAAGCTTTACCATGGAAGGTACTTCACAGTCCCCCGGAGTGGTGC
CTCGTGCAATGGAGGCAATCTTTAAGCAAGCAGTGGATAGCAACCATAAATTTCTCTTCA
GTTTCAGTATGCTAGAGATTTATCTTGGAAACCTTAAAGACTTGCTTGTTCCTCAGCCAT
CAAAAGCAATGGATCCCATGCCACCATGTCTCTCAATCCAAACAGATCCAAAGGGAGGAG
TTGAAATAGACAACCTTGTGGCTATCCACGTAACTGACTTCAACCAAGCTTTGAGGCTGT
ATAGATTAGGATGCCGCTTTAGATCAACTGCTTCTACAAATTCTAACGTGACATCAAGCA
GATCACACTGTTTGATCCGCCTATCAATCACATGTTTTGATGCCCCAGAAAGGCGTCGAG
AAACAAATAAGATATGGTTCATTGACCTTGGGGGAAGTGAACGCATTCTTAAGACGAAGG
CATGGGGGAGGAGACTTGATGAAGGGAAGGCCATCAACTTGTCACTCTCTGCTCTCGGAG
ACGTCATTCATGCCCTTCAAAAGAAAAACTTTCATGTACCTTACAGGAACAGCAAGCTGA
CACAAGTTCTTAAAGATTCACTTGGAGGGGATTCAAAAACTCTGATGTTAGTGCATGTTA
GTCCAAAAGAAGAAGACCTATGTGAGACAGTGTGCACTTTGAATTTTGCAACAAGGGTCA
GAAGCATTCATTTGGGAAATACAGACTCAACTGAAGAAAAAAAGCAGCGGGAAATTGCAA
CAACAAACCTGCGGAAAGAAATGAAAAGAATAGAAGATGAGCGCCAAGATGTTAGAAGAA
ACATAAAGAAGTTAAATGAGGAATTAGAAAGACTAACAGGGACGGCTCCATCTTCTAACG
AGCAACTTGATGCTTCCCATTTATTAACTAAATTTAACCAACACAACCTTGAAAGAACGA
GCAAGACTACAGAGGTCACAACAGGTCGCTCGTTGCAGATACCAAGATTTATGAAACCTA
CAGTTTCCAGCAGAAGAAAATCTGGGGCCGATTACCAGAGATACGAAGAGAGAGTGAAAG
TCCCTGCAAGAAGGAGAAGGGTTTTGTCTCAGCGTGCTGAGTCTGTAAGTTTCCCTGTAA
AGTGTACATCAGAATACAGTTCAGACTGCAGTATCTCCAGAAATAGCTGTTTGGTAGATT
TGAATGTGAAAAGTAATGCGGACTACGAAACAGAGTACAGTCAAGATACAACTGAATGTG
ATATAAAAAATGTTATAGTCTCGGAACAGGAAACGTCATCAAAGAGTTCAGCTCAGCAAA
AGGATAGTATTGTAAACAGTGACAGAGATGAGAAAGGAAAGAAAAATAGTTCTAGCTCCA
CAAACTTATCGAAGGTGGACAATTGGCTACGTCTACACAAGAATGAACCTACTATCAGTA
ATGTTTCCCATCAGAGTAAACGGGTTCTGGCAATTCCTATTCCAGAGAAGAAACGAGCTT
TTAAGAAAGAGAAAGAAGACAATTTGCCAAATAGAAATTATCATCAGTACAAGTGTACTA
ATGAAAAACTTGAAAAATGTGCTGCTGATGTTGCGGGATTTGGGAGGTCCAAACAAGATA
GCGATATTCACAAACTTCCAATAACTTCTGATATTTTTATCAATAGGGAATCAAGTTGCA
ACTCCATATGTTCAATGGATCAATTCGACGGAGAGACAACACTGCACATAAGGGATTTGA
TTGATAGGGGATTTATCAAGGAAAATAAATGTGGCTCTTCTTTTCCACCCAAAATCTGGT
GCACTAGTTTAAATTTGAATCATGATGGTAACCAGGTGAATGAGATATTCGTATTGCAGG
AAGAAAACAGCAGAAAGCAAGGTTCAGACGGTATATCTGAAGACAACAATGCATGGAATC
TATCCTCGCCTTCAGCTAGTATGTCTCCAGACAGCGAACAGTGTGAGTTATCTCCCTCCA
AAGTAGCCCATACAATGTTTGACACCAAAGAAGATTCTGGCTCCTCGATTTCAGAAGAGC
AAGAGGTAGAATGTCCACAAGTGCCAACAGAGATAGGTTTGGACAACAGTAAAAATGAAG
ATACGGACACAGCAGATCAGAGCACGGCAATCAAGTTAAGGCCAGGTATACAGAATACGA
GAACTCAGACAGCCTTATTTTTGGGCAACAAAAATCCAAAGGAATCACTCATGGCATCGG
TGAAATCACGGGAAAATACAGAAAACTCAGGAATACGTCATCTTCTTATAGAGAAAGTTC
AGATTTTTTGGGCCGGCGGGCTTCTAGCACTAGGGGTTCGAAATTTGGGACTTGAGGATG
AATTTTATCAAGGTTTAGTCCTTTGAATCAGTTCAAGAGAGTAACCTATGGAAACTTTCT
TGAACAGGAGCCATGGTATCGAGAGGCCGGATTTGAGTCCTGCATACTAGAAGATGTTGA
GTAATATTGTTCCAGTATGCTATGTAGCAACCTTAAATCCAACACATAGCAATTCTCTGT
TCATGGACTAACGAGCAATGACACACAATTATGAAGATGACTTCATGTGATGTATCCAAA
TGTCTTCGTAAAGCTCCATACCAACTACCATGGCTGGGACTCTGAGTGAAGCAACTATTG
GTTCGGCACATTGGATGTTCCTTGACGACATCTAAGTTGACCATGCTACGGTTTTATATG
AAAAAAGTATTTAAGATTGATAAACAATGAGCTCGTTCAAATTTTGATAATCATATAGAA
TTTTGTAGATATTAAATTTGCAAACACGTCTCATCTTTTTACTTGTCCAGTTTGAGAGTG
TTAGAAATGCCTTTGAATCTTGGTTAGATGTAAATTATATTCTGTCCTCATGTATACCAA
TGTTTTAACAATCAATCAATAACGTTCTCTCTTTCTTGTTAAGGAAAAAAAATATTTCTG
TTACCGGAAGAGTTCATGACTTGAAGGGTAATCTTGAATATAAAGGTCATGGTAGGTAGT
GGTGTGAGAATTTCTCTAACAGATTGAGGAGATTGGTACTTGGAATGGGGCTATGCTAAG
TTCCACAC
>FRLM_000464-RB transcript Name:"Similar to KIN14T Kinesin-like protein KIN-14T (Arabidopsis thaliana OX=3702)" offset:936 AED:0.22 eAED:0.22 QI:936|1|1|1|0|0|5|702|573
TGAAAGGGGAAATAAAAAAATTCCAGTTCAAATAGGGAAATGGTAAAGGAAAGGAAAATG
TTGAAAATCCTAGGAAGATGACGCTGTGAAACACTTTATTTGTCTAGATTTTGCAAAATG
TAGTAAGGTCATCTAGCATGATGCCATTTATCTCAACTTAGCTGAAATGGTGAAAGAATG
AGGTGGAAACACAAAGCAGGTACAGATAAAAATTAACATAAAAAAAGGATTTACGAAATA
AAATTTTATCAATGTGTTCTATTTTTTTTATGAGCACATTTTCCTTGTAACTATTTGTTA
AATTATTTTATTACTCCTAAACATTATTTTGTTTCTAAATGAACAGTCTCTCAATCCAAA
CAGATCCAAAGGGAGGAGTTGAAATAGACAACCTTGTGGCTATCCACGTAACTGACTTCA
ACCAAGCTTTGAGGCTGTATAGATTAGGATGCCGCTTTAGATCAACTGCTTCTACAAATT
CTAACGTGACATCAAGCAGATCACACTGGTATTCTTGCCCTACTAAAAAAGCCAACTCAG
CTCAGTTTTGCAAAACTGGGACAAAAGCTAGAAAAACCTGTATCTGGCATGAATATTGAA
TTTTTTTAGTTGTTTGTATTATTTATCAATTCTGATTTTAACGTTCTGATACTGTTTTCC
AGTTTGATCCGCCTATCAATCACATGTTTTGATGCCCCAGAAAGGCGTCGAGAAACAAAT
AAGATATGGTTCATTGACCTTGGGGGAAGTGAACGCATTCTTAAGACGAAGGCATGGGGG
AGGAGACTTGATGAAGGGAAGGCCATCAACTTGTCACTCTCTGCTCTCGGAGACGTCATT
CATGCCCTTCAAAAGAAAAACTTTCATGTACCTTACAGGAACAGCAAGCTGACACAAGTT
CTTAAAGATTCACTTGGAGGGGATTCAAAAACTCTGATGTTAGTGCATGTTAGTCCAAAA
GAAGAAGACCTATGTGAGACAGTGTGCACTTTGAATTTTGCAACAAGGGTCAGAAGCATT
CATTTGGGAAATACAGACTCAACTGAAGAAAAAAAGCAGCGGGAAATTGCAACAACAAAC
CTGCGGAAAGAAATGAAAAGAATAGAAGATGAGCGCCAAGATGTTAGAAGAAACATAAAG
AAGTTAAATGAGGAATTAGAAAGACTAACAGGGACGGCTCCATCTTCTAACGAGCAACTT
GATGCTTCCCATTTATTAACTAAATTTAACCAACACAACCTTGAAAGAACGAGCAAGACT
ACAGAGGTCACAACAGGTCGCTCGTTGCAGATACCAAGATTTATGAAACCTACAGTTTCC
AGCAGAAGAAAATCTGGGGCCGATTACCAGAGATACGAAGAGAGAGTGAAAGTCCCTGCA
AGAAGGAGAAGGGTTTTGTCTCAGCGTGCTGAGTCTGTAAGTTTCCCTGTAAAGTGTACA
TCAGAATACAGTTCAGACTGCAGTATCTCCAGAAATAGCTGTTTGGTAGATTTGAATGTG
AAAAGTAATGCGGACTACGAAACAGAGTACAGTCAAGATACAACTGAATGTGATATAAAA
AATGTTATAGTCTCGGAACAGGAAACGTCATCAAAGAGTTCAGCTCAGCAAAAGGATAGT
ATTGTAAACAGTGACAGAGATGAGAAAGGAAAGAAAAATAGTTCTAGCTCCACAAACTTA
TCGAAGGTGGACAATTGGCTACGTCTACACAAGAATGAACCTACTATCAGTAATGTTTCC
CATCAGAGTAAACGGGTTCTGGCAATTCCTATTCCAGAGAAGAAACGAGCTTTTAAGAAA
GAGAAAGAAGACAATTTGCCAAATAGAAATTATCATCAGTACAAGTGTACTAATGAAAAA
CTTGAAAAATGTGCTGCTGATGTTGCGGGATTTGGGAGGTCCAAACAAGATAGCGATATT
CACAAACTTCCAATAACTTCTGATATTTTTATCAATAGGGAATCAAGTTGCAACTCCATA
TGTTCAATGGATCAATTCGACGGAGAGACAACACTGCACATAAGGGATTTGATTGATAGG
GGATTTATCAAGGAAAATAAATGTGGCTCTTCTTTTCCACCCAAAATCTGGTGCACTAGT
TTAAATTTGAATCATGATGGTAACCAGGTGAATGAGATATTCGTATTGCAGGAAGAAAAC
AGCAGAAAGCAAGGTTCAGACGGTATATCTGAAGACAACAATGCATGGAATCTATCCTCG
CCTTCAGCTAGTATGTCTCCAGACAGCGAACAGTGTGAGTTATCTCCCTCCAAAGTAGCC
CATACAATGTTTGACACCAAAGAAGATTCTGGCTCCTCGATTTCAGAAGAGCAAGAGGTA
GAATGTCCACAAGTGCCAACAGAGATAGGTTTGGACAACAGTAAAAATGAAGATACGGAC
ACAGCAGATCAGAGCACGGCAATCAAGTTAAGGCCAGGTATACAGAATACGAGAACTCAG
ACAGCCTTATTTTTGGGCAACAAAAATCCAAAGGAATCACTCATGGCATCGGTGAAATCA
CGGGAAAATACAGAAAACTCAGGAATACGTCATCTTCTTATAGAGAAAGTTCAGATTTTT
TGGGCCGGCGGGCTTCTAGCACTAGGGGTTCGAAATTTGGGACTTGAGGATGAATTTTAT
CAAGGTTTAGTCCTTTGAATCAGTTCAAGAGAGTAACCTATGGAAACTTTCTTGAACAGG
AGCCATGGTATCGAGAGGCCGGATTTGAGTCCTGCATACTAGAAGATGTTGAGTAATATT
GTTCCAGTATGCTATGTAGCAACCTTAAATCCAACACATAGCAATTCTCTGTTCATGGAC
TAACGAGCAATGACACACAATTATGAAGATGACTTCATGTGATGTATCCAAATGTCTTCG
TAAAGCTCCATACCAACTACCATGGCTGGGACTCTGAGTGAAGCAACTATTGGTTCGGCA
CATTGGATGTTCCTTGACGACATCTAAGTTGACCATGCTACGGTTTTATATGAAAAAAGT
ATTTAAGATTGATAAACAATGAGCTCGTTCAAATTTTGATAATCATATAGAATTTTGTAG
ATATTAAATTTGCAAACACGTCTCATCTTTTTACTTGTCCAGTTTGAGAGTGTTAGAAAT
GCCTTTGAATCTTGGTTAGATGTAAATTATATTCTGTCCTCATGTATACCAATGTTTTAA
CAATCAATCAATAACGTTCTCTCTTTCTTGTTAAGGAAAAAAAATATTTCTGTTACCGGA
AGAGTTCATGACTTGAAGGGTAATCTTGAATATAAAGGTCATGGTAGGTAGTGGTGTGAG
AATTTCTCTAACAGATTGAGGAGATTGGTACTTGGAATGGGGCTATGCTAAGTTCCACAC
>FRLM_000464-RA transcript Name:"Similar to KIN14T Kinesin-like protein KIN-14T (Arabidopsis thaliana OX=3702)" offset:564 AED:0.25 eAED:0.25 QI:564|1|1|1|0|0|4|702|573
CTCGGAGACGTCATTCATGCCCTTCAAAAGAAAAACTTTCATGTACCTTATAGGAACAGC
AAGCTGACACAAGTTCTTAAAGATTCACTTGGTAACAAGTTTTCCTCCCAAAAACACATA
ATCTAGTGTCTTATCTTAAATGACTTTGAAGAGAAAAGGCACCATATCCTTTTCTCTTCT
TGTTTACTAAAATTACCAGCTGTTCCCAGGATTTGAGCCTGGAATCTTTCCATTAACTCA
CCCCACCCTTACCAACTGGGCTAGCACCAGTTAGCAAGAAAAACACGATATCTACACTTA
GAATGTTCTGTTAATACTTCTATTGTGTGTCAATGAGGGCTCTTCCTCGACAAAAAAATA
ATTAAAAAAATAATTATTATTATGCATGGATGACTTTTTATTACATGAAAACACTCTTAC
AAAGGGATGGAAAGGTTGATCCCATGAAAAGCACCATCCTTCTCCGTTCACATTCAAACG
ACATATTAAAACTGCCAAGCTTGGGTTCTTTCTTTGCTTGATCTTACTTATTTCTCAACT
TCAGGAGGGGATTCAAAAACTCTGATGTTAGTGCATGTTAGTCCAAAAGAAGAAGACCTA
TGTGAGACAGTGTGCACTTTGAATTTTGCAACAAGGGTCAGAAGCATTCATTTGGGAAAT
ACAGACTCAACTGAAGAAAAAAAGCAGCGGGAAATTGCAACAACAAACCTGCGGAAAGAA
ATGAAAAGAATAGAAGATGAGCGCCAAGATGTTAGAAGAAACATAAAGAAGTTAAATGAG
GAATTAGAAAGACTAACAGGGACGGCTCCATCTTCTAACGAGCAACTTGATGCTTCCCAT
TTATTAACTAAATTTAACCAACACAACCTTGAAAGAACGAGCAAGACTACAGAGGTCACA
ACAGGTCGCTCGTTGCAGATACCAAGATTTATGAAACCTACAGTTTCCAGCAGAAGAAAA
TCTGGGGCCGATTACCAGAGATACGAAGAGAGAGTGAAAGTCCCTGCAAGAAGGAGAAGG
GTTTTGTCTCAGCGTGCTGAGTCTGTAAGTTTCCCTGTAAAGTGTACATCAGAATACAGT
TCAGACTGCAGTATCTCCAGAAATAGCTGTTTGGTAGATTTGAATGTGAAAAGTAATGCG
GACTACGAAACAGAGTACAGTCAAGATACAACTGAATGTGATATAAAAAATGTTATAGTC
TCGGAACAGGAAACGTCATCAAAGAGTTCAGCTCAGCAAAAGGATAGTATTGTAAACAGT
GACAGAGATGAGAAAGGAAAGAAAAATAGTTCTAGCTCCACAAACTTATCGAAGGTGGAC
AATTGGCTACGTCTACACAAGAATGAACCTACTATCAGTAATGTTTCCCATCAGAGTAAA
CGGGTTCTGGCAATTCCTATTCCAGAGAAGAAACGAGCTTTTAAGAAAGAGAAAGAAGAC
AATTTGCCAAATAGAAATTATCATCAGTACAAGTGTACTAATGAAAAACTTGAAAAATGT
GCTGCTGATGTTGCGGGATTTGGGAGGTCCAAACAAGATAGCGATATTCACAAACTTCCA
ATAACTTCTGATATTTTTATCAATAGGGAATCAAGTTGCAACTCCATATGTTCAATGGAT
CAATTCGACGGAGAGACAACACTGCACATAAGGGATTTGATTGATAGGGGATTTATCAAG
GAAAATAAATGTGGCTCTTCTTTTCCACCCAAAATCTGGTGCACTAGTTTAAATTTGAAT
CATGATGGTAACCAGGTGAATGAGATATTCGTATTGCAGGAAGAAAACAGCAGAAAGCAA
GGTTCAGACGGTATATCTGAAGACAACAATGCATGGAATCTATCCTCGCCTTCAGCTAGT
ATGTCTCCAGACAGCGAACAGTGTGAGTTATCTCCCTCCAAAGTAGCCCATACAATGTTT
GACACCAAAGAAGATTCTGGCTCCTCGATTTCAGAAGAGCAAGAGGTAGAATGTCCACAA
GTGCCAACAGAGATAGGTTTGGACAACAGTAAAAATGAAGATACGGACACAGCAGATCAG
AGCACGGCAATCAAGTTAAGGCCAGGTATACAGAATACGAGAACTCAGACAGCCTTATTT
TTGGGCAACAAAAATCCAAAGGAATCACTCATGGCATCGGTGAAATCACGGGAAAATACA
GAAAACTCAGGAATACGTCATCTTCTTATAGAGAAAGTTCAGATTTTTTGGGCCGGCGGG
CTTCTAGCACTAGGGGTTCGAAATTTGGGACTTGAGGATGAATTTTATCAAGGTTTAGTC
CTTTGAATCAGTTCAAGAGAGTAACCTATGGAAACTTTCTTGAACAGGAGCCATGGTATC
GAGAGGCCGGATTTGAGTCCTGCATACTAGAAGATGTTGAGTAATATTGTTCCAGTATGC
TATGTAGCAACCTTAAATCCAACACATAGCAATTCTCTGTTCATGGACTAACGAGCAATG
ACACACAATTATGAAGATGACTTCATGTGATGTATCCAAATGTCTTCGTAAAGCTCCATA
CCAACTACCATGGCTGGGACTCTGAGTGAAGCAACTATTGGTTCGGCACATTGGATGTTC
CTTGACGACATCTAAGTTGACCATGCTACGGTTTTATATGAAAAAAGTATTTAAGATTGA
TAAACAATGAGCTCGTTCAAATTTTGATAATCATATAGAATTTTGTAGATATTAAATTTG
CAAACACGTCTCATCTTTTTACTTGTCCAGTTTGAGAGTGTTAGAAATGCCTTTGAATCT
TGGTTAGATGTAAATTATATTCTGTCCTCATGTATACCAATGTTTTAACAATCAATCAAT
AACGTTCTCTCTTTCTTGTTAAGGAAAAAAAATATTTCTGTTACCGGAAGAGTTCATGAC
TTGAAGGGTAATCTTGAATATAAAGGTCATGGTAGGTAGTGGTGTGAGAATTTCTCTAAC
AGATTGAGGAGATTGGTACTTGGAATGGGGCTATGCTAAGTTCCACAC
>FRLM_000463-RA transcript Name:"Similar to PCMP-E13 Pentatricopeptide repeat-containing protein At5g56310 (Arabidopsis thaliana OX=3702)" offset:0 AED:0.02 eAED:0.02 QI:0|-1|0|1|-1|0|1|0|526
ATGAGAGTTTCGGACTTTGTCTCCTTCCTCGAGCAATGCACTTCCTTCAAACACATTCAT
CAAACTCACGGCTTTCTGGTCTCCAGAGGTCTTCACAACGACAACCTTATCCTTTCCCAT
TTCATCCAGGCTTGCTTTTCTCTCGGCTACTCCAGTTACGCCTACTTTGTCTTCAACCAC
AACAACAACAACAAACGACCCAACACTTACCTTTTCAACACCATGATCAACGTCGTTTCA
CCTTCAGAGGCCGTCTCTCTCTACGACAAACTTCTTCTCGCCGGTTTACGACCGGACACT
TACACCTTCCCCTTCGTTTTGAAGGCCGTGATTCAGCTTTCTGCGGTTGAACTTGGTCGG
CAGATTCACTGTCAAGCTTTAGGAACTGGGTTGCATTCGGATGTTAACGTGGTCACCGCC
CTCGTTCGCATGTACTCGTGTTGCGGGGCTCTTTTCGATGCCCGCAAGTTGTTCGATGAA
ATGAACTTTAAGGATGTAGCTCTTTGGAATGCTATGGTAGTTGGTTATGTGAAGGCGGGT
GATGTCGATAACGCTCGGAAGGTGTTTGAACAAATGCCTGGAAGGAATTTGATTTCTTGG
ACTTCTTTGATTGCGGGGTATGCTCAGATGAGACGGCCAGAAGAGGCTATAGTAGCTTTC
AAAAGAATGCAGCTCGAGCATGTGGAGCCCGATGAAGTCACGATCTTGGCACTGCTCTCT
GCTTGTGCCCATCTGGGTTCGTTGGAATTAGGGGAGAGGATCCATAGCTATATCCAAAAA
CGTGGATTTTTGAGAAAGCTTCCTTTTAACAATGCGTTAATAGATATGTATGTGAAATCA
GGAAGCATAAGGAAGGCCCTAAATGTTTTTGAAAATATGAAAGAAAAAAGTGTTGTTACT
TGGACGACAGTGCTTGCTGGGCTAGCACTTCATGGTCTTGGACGAGAAGCCAGTATAATA
TTTTCTCAAATGGAAAGTGCTCAAGTTAAGCCAAATGATGTCACTTTTATTGCTGTCCTT
TCTGCTTGTAGCCATGCCAGGTTAGTTGAAATGGGACGCTGGTACTTCAACAACATGGAT
TCTAGATATGGGATTCGACCAAAGATTGAACACTATGGATGCATGATCGATTTACTGGCG
AGGGCTGGTTATCTGCAAGAGGCATTCAAACTTGTCAATGCGATGCCATTGGAAGCAAAT
GCAGCCATATGGGGATCTCTTCTTAGTGCTTCTAACATACATGGTGATGCTAAGATTGGA
CAGCATGCTTTGCAGCATCTACTGAAGTTGGAGCCACATAATAGTGGGAATTACATGCTT
TTATCGAATATTTATGCTGCTCTTGATGGCTGGGATGAATCTGGAATGGTAAGGAAAAAC
ATGAGAGACACGGGTGTTAAGAAGATGCCTGGTTGGAGTTTCATTGAAGTGAATGACAGA
TTTCATCGATTCATTGCCGGAGATACATCGCATTCAGAGTTTAATAGGATATTGGAAGTT
GTATGTGAAATTTTTTGTCAGTTGAAGAAGACTGGGAAACATCAGAAGGAAATATTTGAG
CTTCTTGAATTCGATAGCTAG
>FRLM_014830-RC transcript Name:"Similar to APXT L-ascorbate peroxidase T, chloroplastic (Arabidopsis thaliana OX=3702)" offset:177 AED:0.14 eAED:0.14 QI:177|1|1|1|0|0|12|437|393
ATAAAGTCTGGTAAAGTGGGAGGGTGTCTAGGCTCTCCAACAACTGGCGGTTGCCATTTG
GCATTGGCGCTCTCTCGTACAAAAACTTTCTCGAAAATCCGTAAGTAAAGGAGAGGCAGC
AAATCGGAACAATTAGATCAGATTAAACCCCACCAATTGCATCACACACTATAGTACATG
GCAGACCCTCTCTCTACTTCCACTTTCTCACTCTGCAAATCCTCCTTTTCTCCCTCTCCC
ATGGCTACTTCCGCCGCCTCCGCCTCTTCCCGCCTCCTTCCCTCCGCAGCCAGAGCCACC
GCCACCAAACTCTCTCTCACCTCTCCTACTCCTCCTTCTTCTTTCTCCACTTCCTTCTCT
CTCAAAGGCCTCGGATCATCTCCTCTCGTCTCTCGCCTCTTCCTGAACCAGAAGAGATCG
TCGGTTTGCCTCTCGAGCCGGGGGTTCAGCGCGGCTCCTTCTCCGAAATGCCTCGCTTCC
AATCCGGAGCAGCTGAAGAGTGCTAGAGAAGACATCAAGGAGCTTCTCAAGTCCGCCTTC
GCCCATCCTATTTTGGTTCGCCTGGGATGGCATGATGCTGGTACTTACAACAACAACATT
GAGGAGTGGCCACAAAGAGGTGGAGCTAATGGAAGTTTGAGGTTTGAGATTGAGCTTAAG
CATGCAGCCAATGCGGGTCTTGTGAATGCTTTGAAACTTCTTCGGCCTATCAAAGACAAA
TATTCTGGTGTGACATACGCAGACTTGTTCCAGTTGGCCAGTGCTACTGCAATTGAGGAA
GCTGGGGGACCAAAACTCCCCATGAAGTATGGGAGAGTGGACGTGTCAGGACCTGAGCAG
TGCCCAGAAGAAGGGAGACTTCCCGCCGCTGGTCCTCCATCACCCGCTGATCATCTTCGA
GAAGTTTTCTACAGAATGGGCTTAAATGACAAGGAAATCGTTGCATTATCTGGTGCACAC
ACTCTGGGAAGGTCCAGACCGGATCGGAGTGGTTGGGGCAAGCCCGAGACCAAGTATACG
AAAGAGGGGCCAGGAGCACCCGGAGGACAGTCCTGGACAGTGCAATGGTTGAAGTTCGAC
AATTCCTACTTCAAGGATATCAAAGAGAGAAAAGACGAAGATCTACTGGTGTTGCCAACT
GATGCTGCTCTTTTTGATGACCCATCTTTCAGAGTATATGCTGAAAAATATGCAGAAGAT
CAGGAAGCATTCTTCAAGGATTATGCTGAAGCCCATGCGAAACTTAGCAATCTTGGTGCT
AAATTTGATCCTCCCGAGGGCATTGTGATTGATGATGAGGCTCCAAAACCTGCACCGGAG
AAGTTTGTGGCAGCTAAGTACTCATCAGGGAAGGATTAAAAACAAGTTTCGTGTTTTCTT
GTGCCGTGTGTTTAAATAATACAAGATGAAGCTTTTTACAAATCGTGTGAACTCACATCT
AATACTTGGAAGTCTTAAAATGAAGGAGAAAGGAATAAAATTCAATAGTTTACCTATTTG
AATTGCAGACAGAGCTGTCAGAGGCTATGAAGCAGAAGATTCGTGCAGAATATGAAGCGA
TTGGCGGAAGCCCAGATAAGCCGTTAAAGTCCAACTATTTTCTAAATATTGTGATTGTGA
TTGCTGTTTTGGCACTATTGACATCTCTACTTGGAAACTAGATTTGAGATGTTTTCACGA
TATTACATTTTGTTAGTTGGCACTTCAATTCAATGGAGGCATTTGTCCAATTGTGAATGG
TCAGTCTTTTGTGTCGAATTCCTAATATACTATTGAAGCTAACAACGCAGTATCTG
>FRLM_014830-RB transcript Name:"Similar to APXT L-ascorbate peroxidase T, chloroplastic (Arabidopsis thaliana OX=3702)" offset:177 AED:0.11 eAED:0.11 QI:177|1|1|1|0|0|11|397|458
ATAAAGTCTGGTAAAGTGGGAGGGTGTCTAGGCTCTCCAACAACTGGCGGTTGCCATTTG
GCATTGGCGCTCTCTCGTACAAAAACTTTCTCGAAAATCCGTAAGTAAAGGAGAGGCAGC
AAATCGGAACAATTAGATCAGATTAAACCCCACCAATTGCATCACACACTATAGTACATG
GCAGACCCTCTCTCTACTTCCACTTTCTCACTCTGCAAATCCTCCTTTTCTCCCTCTCCC
ATGGCTACTTCCGCCGCCTCCGCCTCTTCCCGCCTCCTTCCCTCCGCAGCCAGAGCCACC
GCCACCAAACTCTCTCTCACCTCTCCTACTCCTCCTTCTTCTTTCTCCACTTCCTTCTCT
CTCAAAGGCCTCGGATCATCTCCTCTCGTCTCTCGCCTCTTCCTGAACCAGAAGAGATCG
TCGGTTTGCCTCTCGAGCCGGGGGTTCAGCGCGGCTCCTTCTCCGAAATGCCTCGCTTCC
AATCCGGAGCAGCTGAAGAGTGCTAGAGAAGACATCAAGGAGCTTCTCAAGTCCGCCTTC
GCCCATCCTATTTTGGTTCGCCTGGGATGGCATGATGCTGGTACTTACAACAACAACATT
GAGGAGTGGCCACAAAGAGGTGGAGCTAATGGAAGTTTGAGGTTTGAGATTGAGCTTAAG
CATGCAGCCAATGCGGGTCTTGTGAATGCTTTGAAACTTCTTCGGCCTATCAAAGACAAA
TATTCTGGTGTGACATACGCAGACTTGTTCCAGTTGGCCAGTGCTACTGCAATTGAGGAA
GCTGGGGGACCAAAACTCCCCATGAAGTATGGGAGAGTGGACGTGTCAGGACCTGAGCAG
TGCCCAGAAGAAGGGAGACTTCCCGCCGCTGGTCCTCCATCACCCGCTGATCATCTTCGA
GAAGTTTTCTACAGAATGGGCTTAAATGACAAGGAAATCGTTGCATTATCTGGTGCACAC
ACTCTGGGAAGGTCCAGACCGGATCGGAGTGGTTGGGGCAAGCCCGAGACCAAGTATACG
AAAGAGGGGCCAGGAGCACCCGGAGGACAGTCCTGGACAGTGCAATGGTTGAAGTTCGAC
AATTCCTACTTCAAGGATATCAAAGAGAGAAAAGACGAAGATCTACTGGTGTTGCCAACT
GATGCTGCTCTTTTTGATGACCCATCTTTCAGAGTATATGCTGAAAAATATGCAGAAGAT
CAGGAAGCATTCTTCAAGGATTATGCTGAAGCCCATGCGAAACTTAGCAATCTTGGTGCT
AAATTTGATCCTCCCGAGGGCATTGTGATTGATGATGAGGCTCCAAAACCTGCACCGGAG
AAGTTTGTGGCAGCTAAGTACTCATCAGGGAAGGTTGTAACGATGATAAACTTATGTCTC
ATTATTCCTCTAATCAACTTTAATCAAGAATTTATTTCATTTTCTTTGCTTAAAGATGAC
TCTATGTTGGTTGGAAATTTTGTGTGCTCAAAGTGTTCATTGTTGGTGCCTTCTATGGTT
TGTTGCAGGATTAAAAACAAGTTTCGTGTTTTCTTGTGCCGTGTGTTTAAATAATACAAG
ATGAAGCTTTTTACAAATCGTGTGAACTCACATCTAATACTTGGAAGTCTTAAAATGAAG
GAGAAAGGAATAAAATTCAATAGTTTACCTATTTGAATTGCAGACAGAGCTGTCAGAGGC
TATGAAGCAGAAGATTCGTGCAGAATATGAAGCGATTGGCGGAAGCCCAGATAAGCCGTT
AAAGTCCAACTATTTTCTAAATATTGTGATTGTGATTGCTGTTTTGGCACTATTGACATC
TCTACTTGGAAACTAGATTTGAGATGTTTTCACGATATTACATTTTGTTAGTTGGCACTT
CAATTCAATGGAGGCATTTGTCCAATTGTGAATGGTCAGTCTTTTGTGTCGAATTCCTAA
TATACTATTGAAGCTAACAACGCAGTATCTG
>FRLM_014830-RA transcript Name:"Similar to APXS L-ascorbate peroxidase S, chloroplastic/mitochondrial (Arabidopsis thaliana OX=3702)" offset:177 AED:0.24 eAED:0.24 QI:177|1|1|1|0|0|8|172|307
ATAAAGTCTGGTAAAGTGGGAGGGTGTCTAGGCTCTCCAACAACTGGCGGTTGCCATTTG
GCATTGGCGCTCTCTCGTACAAAAACTTTCTCGAAAATCCGTAAGTAAAGGAGAGGCAGC
AAATCGGAACAATTAGATCAGATTAAACCCCACCAATTGCATCACACACTATAGTACATG
GCAGACCCTCTCTCTACTTCCACTTTCTCACTCTGCAAATCCTCCTTTTCTCCCTCTCCC
ATGGCTACTTCCGCCGCCTCCGCCTCTTCCCGCCTCCTTCCCTCCGCAGCCAGAGCCACC
GCCACCAAACTCTCTCTCACCTCTCCTACTCCTCCTTCTTCTTTCTCCACTTCCTTCTCT
CTCAAAGGCCTCGGATCATCTCCTCTCGTCTCTCGCCTCTTCCTGAACCAGAAGAGATCG
TCGGTTTGCCTCTCGAGCCGGGGGTTCAGCGCGGCTCCTTCTCCGAAATGCCTCGCTTCC
AATCCGGAGCAGCTGAAGAGTGCTAGAGAAGACATCAAGGAGCTTCTCAAGTCCGCCTTC
GCCCATCCTATTTTGGTTCGCCTGGGATGGCATGATGCTGGTACTTACAACAACAACATT
GAGGAGTGGCCACAAAGAGGTGGAGCTAATGGAAGTTTGAGGTTTGAGATTGAGCTTAAG
CATGCAGCCAATGCGGGTCTTGTGAATGCTTTGAAACTTCTTCGGCCTATCAAAGACAAA
TATTCTGGTGTGACATACGCAGACTTGTTCCAGTTGGCCAGTGCTACTGCAATTGAGGAA
GCTGGGGGACCAAAACTCCCCATGAAGTATGGGAGAGTGGACGTGTCAGGACCTGAGCAG
TGCCCAGAAGAAGGGAGACTTCCCGCCGCTGGTCCTCCATCACCCGCTGATCATCTTCGA
GAAGTTTTCTACAGAATGGGCTTAAATGACAAGGAAATCGTTGCATTATCTGGTGCACAC
ACTCTGGGAAGGTCCAGACCGGATCGGAGTGGTTGGGGCAAGCCCGAGACCAAGTATACG
AAAGAGGGGCCAGGAGCACCCGGAGGACAGTCCTGGACAGTGCAATGGTTGAAGTTCGAC
AATTCCTACTTCAAGGTTTGAATTTTATGTTTTCTGCGGTGCATGTCTAGGCGTCACTAT
ACCAAATAAGCTGAAAATAGGGAGAAACGATATAGAGGATCCTCTTCCTGAATGTTTTTG
CTCCATACAGGATATCAAAGAGAGAAAAGACGAAGATCTACTGGTGTTGCCAACTGATGC
TGCTCTTTTTGAT
>FRLM_015377-RA transcript Name:"Similar to N TMV resistance protein N (Nicotiana glutinosa OX=35889)" offset:0 AED:0.18 eAED:0.18 QI:0|-1|0|1|-1|0|1|0|166
ATGGATGCTTATGGTGTTTCCCCTTCTTCTTCTTCCTCTATTTATGAGAAATACGACGTC
TTTCTCAGTTTTAGAGGCGAAGATACCCGCAACAATTTCACGAGCCATCTTTATGCTACT
TTAAAACAAAAGCAAATCGATACTTACACAGATGAAAAAAGCCTTGAGAGAGGAGACGAT
ATCACACTTGCACTTCCTGAAGCAATTCAAAAGTCGAAGATTTCGATAATCATATTTTCG
AAGGACTATGCTTCATCGTCATGGTGCTTGCGTGAGCTTGAACATATACTTGAATGCCGC
CGAGAAAAGATGCAGATGGTGATACCAGTTTTTTACGAGGTAGATCCATCTCATATACGG
AAACAAAAAGGAAGTTACGAGGAGTCATTTCTACAGCATGAAGTTCGTTTCAAGGACAAA
ATGGATATGGTGCAAAGGTGGAGAACTGCTTTAACAGAATCGGCTGATCTATCCGGTTGG
GATTCACAAGTCACCAGGTAA
>FRLM_015635-RA transcript Name:"Similar to mettl16 RNA N6-adenosine-methyltransferase mettl16 (Danio rerio OX=7955)" offset:120 AED:0.10 eAED:0.10 QI:120|1|1|1|0|0|8|853|345
CATCGATTGGTCGCTAAACGATGGGTTGACGAGAAAACCCGCCCCGGTCCAAACCCGTCC
GTAGCAATCCATATGTGGGTTCGTAACAGGGTTGATTGTTGAATTGGGAAAAACTCTGCA
ATGGCGGGCAACAAGAGCGGGAAGAAGAGGAGGAGGGAGGAGAGACCCACCATCCACCCG
AAAAACAAATGCTCCGACAACCCACCTGACTTCTCTCTCTTAGCTTCTCTCTACCCTTCT
TTTCATTCCTTTGTCTTCTACTCCTCCGACGGACGCCCCAAAATCCACTGGACCGACTTC
AACGCCACTCGCGAGCTCACTCGCGTCTTGCTCCTCCACGACCACTCTCTCACCTGGTGG
ATTCCTGATGGGCAGCTATGCCCCACGGTGCCAAATAGATCCAATTACATCCATTGGATT
GAAGATCTTTTGTTGTCTAACATCATCCCAATGATAAATACAGACCGAGACATTGTGAGG
GGTTTCGATATAGGAACTGGGGCAAACTGCATATATCCGCTTCTTGGTGCATCTCTTAAA
GGGTGGAGTTTTGTTGGATCAGATGTGACTGATGTAGCACTAGAGTGGGCTGAAAAAAAC
GTTAAAGATAATCCGAGTATTTCAGATTTAATTGAAATTAGAAGAGTCGAGACCAGTGAA
AATACTCTTTCGGTGGAAGATTCACAAAATGACAGATCAAGTAGTAGCGAAAGTAAGGTT
AAACTTGCGGATAACACAAGATACTATGGGCCGCCTATACTTCTAGGTGTGGTAAAGGAT
GGTGAAAGGTTTGACTTCTGCATGTGTAATCCTCCATTCTTTGAAGCCATGGATGAAGCA
GGACTGAACCCGAAAACTTCATGTGGTGGGACTCCACAAGAAATGGTTTGTCCGGGTGGA
GAAAAGGCTTTTATTACTCGTATCATTGAAGATAGTTTTGTGTTAAAACAAACTTTCCGG
TGGTACACTACAATGGTCGGGAGAAAATCAAACCTCAAATTCCTAATAGCAAAGCTTCGA
GAGTTTGGAGTTTCGATAGTAAAGACTACTGAATTTGTCCAAGGTCAAACGTGTCGTTGG
GGCTTGGCTTGGTCTTTTGTTCCTCCTGTCAAGAAGATAATATCATTGCATGTGGCTGAG
AAAAGAGATCATCTCTAGGTGTTTTTCACTGAATTATTCACGAGTTTGGATGGGTCATTT
TCATAGAAAATGTGCATCTGAAAGTGCAGATTTCTTCTTCCTAGGGTGTTCAGCGACAAT
ACAGTGCCATAAATGTACTGCAATCAATCGAGACTTTCTTCAGTTGTAACGGTGCATTGT
GCAACTTGAATGTCTTCTCATTTACAGTTGACATATCTGCTTCACATGGTCATTGTAAAG
CAATCCTGAAGAACGAGGAACAACATTGTGATAGAGCTGTTGGTTGTGAAGACGAGAAAG
ATACAGACACAAGTTCAAGCTGTTTGAACCTGCCTTTAACTGACCTATGTTTCCGAATTT
CGGTCTTTCAGCAAACCCCTGGCACCCTTCTGGTGAAAGGCTCACCAAAGCAAGGAGATT
CTCAAGCTTCAGGGCCATTGTTATGCAGGGACGATTTCATTGATATTGCGACGATTGGAG
GAAGTTTTGAAGCATAAATTTTGTAGAGTTCAGTCCACTGTGCATCTCTCGTAGTTGTAT
TAGCTTTATCTGGCTCATGCAGATACAGTTTTTGGCTTCTGGAAGATCAAATTGTAACGT
CTCAAACTGACAGTTATTGGACTGCAGATGTTATGCTTCTAATTTGATTAATTTCTCCTC
TATTCTTAGTCCTTTCTTTTTTTGGGTTGTCATGAAAAGAATAAGCTACTAGGATTTATT
TATTTATTTATTTTTTAAGCTTCAGCTTTATTTCTCCCTAGTCCCTACTACCATAATGGA
AACTTTGCAATTTTCAATTCAGCCACACTTCAGAAAGCTGTAGTATACTTGCTTGCATGA
TGGTTGGTATGCAATGGAATATGAGTACTTG
>FRLM_015635-RF transcript Name:"Similar to mettl16 RNA N6-adenosine-methyltransferase mettl16 (Danio rerio OX=7955)" offset:120 AED:0.10 eAED:0.10 QI:120|1|1|1|0|0|8|837|345
CATCGATTGGTCGCTAAACGATGGGTTGACGAGAAAACCCGCCCCGGTCCAAACCCGTCC
GTAGCAATCCATATGTGGGTTCGTAACAGGGTTGATTGTTGAATTGGGAAAAACTCTGCA
ATGGCGGGCAACAAGAGCGGGAAGAAGAGGAGGAGGGAGGAGAGACCCACCATCCACCCG
AAAAACAAATGCTCCGACAACCCACCTGACTTCTCTCTCTTAGCTTCTCTCTACCCTTCT
TTTCATTCCTTTGTCTTCTACTCCTCCGACGGACGCCCCAAAATCCACTGGACCGACTTC
AACGCCACTCGCGAGCTCACTCGCGTCTTGCTCCTCCACGACCACTCTCTCACCTGGTGG
ATTCCTGATGGGCAGCTATGCCCCACGGTGCCAAATAGATCCAATTACATCCATTGGATT
GAAGATCTTTTGTTGTCTAACATCATCCCAATGATAAATACAGACCGAGACATTGTGAGG
GGTTTCGATATAGGAACTGGGGCAAACTGCATATATCCGCTTCTTGGTGCATCTCTTAAA
GGGTGGAGTTTTGTTGGATCAGATGTGACTGATGTAGCACTAGAGTGGGCTGAAAAAAAC
GTTAAAGATAATCCGAGTATTTCAGATTTAATTGAAATTAGAAGAGTCGAGACCAGTGAA
AATACTCTTTCGGTGGAAGATTCACAAAATGACAGATCAAGTAGTAGCGAAAGTAAGGTT
AAACTTGCGGATAACACAAGATACTATGGGCCGCCTATACTTCTAGGTGTGGTAAAGGAT
GGTGAAAGGTTTGACTTCTGCATGTGTAATCCTCCATTCTTTGAAGCCATGGATGAAGCA
GGACTGAACCCGAAAACTTCATGTGGTGGGACTCCACAAGAAATGGTTTGTCCGGGTGGA
GAAAAGGCTTTTATTACTCGTATCATTGAAGATAGTTTTGTGTTAAAACAAACTTTCCGG
TGGTACACTACAATGGTCGGGAGAAAATCAAACCTCAAATTCCTAATAGCAAAGCTTCGA
GAGTTTGGAGTTTCGATAGTAAAGACTACTGAATTTGTCCAAGGTCAAACGTGTCGTTGG
GGCTTGGCTTGGTCTTTTGTTCCTCCTGTCAAGAAGATAATATCATTGCATGTGGCTGAG
AAAAGAGATCATCTCTAGGTGTTTTTCACTGAATTATTCACGAGTTTGGATGGGTCATTT
TCATAGAAAATGTGCATCTGAAAGTGCAGATTTCTTCTTCCTAGGGTGTTCAGCGACAAT
ACAGTGCCATAAATGTACTGCAATCAATCGAGACTTTCTTCAGTTGTAACGGTGCATTGT
GCAACTTGAATGTCTTCTCATTTACAGTTGACATATCTGCTTCACATGGTCATTGTAAAG
CAATCCTGAAGAACGAGGAACAACATTGTGATAGAGCTGTTGGTTGTGAAGACGAGAAAG
ATACAGACACAAGTTCAAGCTGTTTGAACCTGCCTTTAACTGACCTATGTTTCCGAATTT
CGGTCTTTCAGCAAACCCCTGGCACCCTTCTGGTGAAAGGCTCACCAAAGCAAGGAGATT
CTCAAGCTTCAGGGACGATTTCATTGATATTGCGACGATTGGAGGAAGTTTTGAAGCATA
AATTTTGTAGAGTTCAGTCCACTGTGCATCTCTCGTAGTTGTATTAGCTTTATCTGGCTC
ATGCAGATACAGTTTTTGGCTTCTGGAAGATCAAATTGTAACGTCTCAAACTGACAGTTA
TTGGACTGCAGATGTTATGCTTCTAATTTGATTAATTTCTCCTCTATTCTTAGTCCTTTC
TTTTTTTGGGTTGTCATGAAAAGAATAAGCTACTAGGATTTATTTATTTATTTATTTTTT
AAGCTTCAGCTTTATTTCTCCCTAGTCCCTACTACCATAATGGAAACTTTGCAATTTTCA
ATTCAGCCACACTTCAGAAAGCTGTAGTATACTTGCTTGCATGATGGTTGGTATGCAATG
GAATATGAGTACTTG
>FRLM_015635-RC transcript Name:"Similar to mettl16 RNA N6-adenosine-methyltransferase mettl16 (Danio rerio OX=7955)" offset:120 AED:0.12 eAED:0.12 QI:120|1|1|1|0|0|8|710|353
CATCGATTGGTCGCTAAACGATGGGTTGACGAGAAAACCCGCCCCGGTCCAAACCCGTCC
GTAGCAATCCATATGTGGGTTCGTAACAGGGTTGATTGTTGAATTGGGAAAAACTCTGCA
ATGGCGGGCAACAAGAGCGGGAAGAAGAGGAGGAGGGAGGAGAGACCCACCATCCACCCG
AAAAACAAATGCTCCGACAACCCACCTGACTTCTCTCTCTTAGCTTCTCTCTACCCTTCT
TTTCATTCCTTTGTCTTCTACTCCTCCGACGGACGCCCCAAAATCCACTGGACCGACTTC
AACGCCACTCGCGAGCTCACTCGCGTCTTGCTCCTCCACGACCACTCTCTCACCTGGTGG
ATTCCTGATGGGCAGCTATGCCCCACGGTGCCAAATAGATCCAATTACATCCATTGGATT
GAAGATCTTTTGTTGTCTAACATCATCCCAATGATAAATACAGACCGAGACATTGTGAGG
GGTTTCGATATAGGAACTGGGGCAAACTGCATATATCCGCTTCTTGGTGCATCTCTTAAA
GGGTGGAGTTTTGTTGGATCAGATGTGACTGATGTAGCACTAGAGTGGGCTGAAAAAAAC
GTTAAAGATAATCCGAGTATTTCAGATTTAATTGAAATTAGAAGAGTCGAGACCAGTGAA
AATACTCTTTCGGTGGAAGATTCACAAAATGACAGATCAAGTAGTAGCGAAAGTAAGGTT
AAACTTGCGGATAACACAAGATACTATGGGCCGCCTATACTTCTAGGTGTGGTAAAGGAT
GGTGAAAGGTTTGACTTCTGCATGTGTAATCCTCCATTCTTTGAAGCCATGGATGAAGCA
GGACTGAACCCGAAAACTTCATGTGGTGGGACTCCACAAGAAATGGTTTGTCCGGGTGGA
GAAAAGGCTTTTATTACTCGTATCATTGAAGATAGTTTTGTGTTAAAACAAACTTTCCGG
TGGTACACTACAATGGTCGGGAGAAAATCAAACCTCAAATTCCTAATAGCAAAGCTTCGA
GAGTTTGGAGTTTCGATAGTAAAGACTACTGAATTTGTCCAAGGTCAAACGTGTCGTTGG
GGCTTGGCTTGGTCTTTTGTTCCTCCTGTCAAGAAGATAATATCATTGCATGTGGCTGAG
AAAAGTACCCTGTCTTTCATGCTTGAGATTTCTTCTTCCTAGGGTGTTCAGCGACAATAC
AGTGCCATAAATGTACTGCAATCAATCGAGACTTTCTTCAGTTGTAACGATATCTGCTTC
ACATGGTCATTGTAAAGCAATCCTGAAGAACGAGGAACAACATTGTGATAGAGCTGTTGG
TTGTGAAGACGAGAAAGATACAGACACAAGTTCAAGCTGTTTGAACCTGCCTTTAACTGA
CCTATGTTTCCGAATTTCGGTCTTTCAGCAAACCCCTGGCACCCTTCTGGTGAAAGGCTC
ACCAAAGCAAGGAGATTCTCAAGCTTCAGGGACGATTTCATTGATATTGCGACGATTGGA
GGAAGTTTTGAAGCATAAATTTTGTAGAGTTCAGTCCACTGTGCATCTCTCGTAGTTGTA
TTAGCTTTATCTGGCTCATGCAGATACAGTTTTTGGCTTCTGGAAGATCAAATTGTAACG
TCTCAAACTGACAGTTATTGGACTGCAGATGTTATGCTTCTAATTTGATTAATTTCTCCT
CTATTCTTAGTCCTTTCTTTTTTTGGGTTGTCATGAAAAGAATAAGCTACTAGGATTTAT
TTATTTATTTATTTTTTAAGCTTCAGCTTTATTTCTCCCTAGTCCCTACTACCATAATGG
AAACTTTGCAATTTTCAATTCAGCCACACTTCAGAAAGCTGTAGTATACTTGCTTGCATG
ATGGTTGGTATGCAATGGAATATGAGTACTTG
>FRLM_015635-RE transcript Name:"Similar to mettl16 RNA N6-adenosine-methyltransferase mettl16 (Danio rerio OX=7955)" offset:120 AED:0.07 eAED:0.07 QI:120|1|1|1|0|0|7|981|345
CATCGATTGGTCGCTAAACGATGGGTTGACGAGAAAACCCGCCCCGGTCCAAACCCGTCC
GTAGCAATCCATATGTGGGTTCGTAACAGGGTTGATTGTTGAATTGGGAAAAACTCTGCA
ATGGCGGGCAACAAGAGCGGGAAGAAGAGGAGGAGGGAGGAGAGACCCACCATCCACCCG
AAAAACAAATGCTCCGACAACCCACCTGACTTCTCTCTCTTAGCTTCTCTCTACCCTTCT
TTTCATTCCTTTGTCTTCTACTCCTCCGACGGACGCCCCAAAATCCACTGGACCGACTTC
AACGCCACTCGCGAGCTCACTCGCGTCTTGCTCCTCCACGACCACTCTCTCACCTGGTGG
ATTCCTGATGGGCAGCTATGCCCCACGGTGCCAAATAGATCCAATTACATCCATTGGATT
GAAGATCTTTTGTTGTCTAACATCATCCCAATGATAAATACAGACCGAGACATTGTGAGG
GGTTTCGATATAGGAACTGGGGCAAACTGCATATATCCGCTTCTTGGTGCATCTCTTAAA
GGGTGGAGTTTTGTTGGATCAGATGTGACTGATGTAGCACTAGAGTGGGCTGAAAAAAAC
GTTAAAGATAATCCGAGTATTTCAGATTTAATTGAAATTAGAAGAGTCGAGACCAGTGAA
AATACTCTTTCGGTGGAAGATTCACAAAATGACAGATCAAGTAGTAGCGAAAGTAAGGTT
AAACTTGCGGATAACACAAGATACTATGGGCCGCCTATACTTCTAGGTGTGGTAAAGGAT
GGTGAAAGGTTTGACTTCTGCATGTGTAATCCTCCATTCTTTGAAGCCATGGATGAAGCA
GGACTGAACCCGAAAACTTCATGTGGTGGGACTCCACAAGAAATGGTTTGTCCGGGTGGA
GAAAAGGCTTTTATTACTCGTATCATTGAAGATAGTTTTGTGTTAAAACAAACTTTCCGG
TGGTACACTACAATGGTCGGGAGAAAATCAAACCTCAAATTCCTAATAGCAAAGCTTCGA
GAGTTTGGAGTTTCGATAGTAAAGACTACTGAATTTGTCCAAGGTCAAACGTGTCGTTGG
GGCTTGGCTTGGTCTTTTGTTCCTCCTGTCAAGAAGATAATATCATTGCATGTGGCTGAG
AAAAGAGATCATCTCTAGGTGTTTTTCACTGAATTATTCACGAGTTTGGATGGGTCATTT
TCATAGAAAATGTGCATCTGAAAGTGCAGATTTCTTCTTCCTAGGGTGTTCAGCGACAAT
ACAGTGCCATAAATGTACTGCAATCAATCGAGACTTTCTTCAGTTGTAACGGTGCATTGT
GCAACTTGAATGTCTTCTCATTTACAGTTGACATATCTGCTTCACATGGTCATTGTAAAG
CAATCCTGAAGAACGAGGAACAACATTGTGATAGAGCTGTTGGTTGTGAAGACGAGAAAG
ATACAGACACAAGTTCAAGCTGTTTGAACCTGCCTTTAACTGACCTATGTTTCCGAATTT
CGGTCTTTCAGCAAACCCCTGGCACCCTTCTGGTGAAAGGCTCACCAAAGCAAGGAGATT
CTCAAGCTTCAGGTTTCTTTCCTTTTTATTTAAAACCCCCCCTTTTGCAATGGACTTGGA
TTACACCTTTTATGTTTAGTTTCTGTTTCACTTTCCGAACAGAGAAAATGATATGCACGT
CGTAATTTAATAGAGAACAGGGCCATTGTTATGCAGGGACGATTTCATTGATATTGCGAC
GATTGGAGGAAGTTTTGAAGCATAAATTTTGTAGAGTTCAGTCCACTGTGCATCTCTCGT
AGTTGTATTAGCTTTATCTGGCTCATGCAGATACAGTTTTTGGCTTCTGGAAGATCAAAT
TGTAACGTCTCAAACTGACAGTTATTGGACTGCAGATGTTATGCTTCTAATTTGATTAAT
TTCTCCTCTATTCTTAGTCCTTTCTTTTTTTGGGTTGTCATGAAAAGAATAAGCTACTAG
GATTTATTTATTTATTTATTTTTTAAGCTTCAGCTTTATTTCTCCCTAGTCCCTACTACC
ATAATGGAAACTTTGCAATTTTCAATTCAGCCACACTTCAGAAAGCTGTAGTATACTTGC
TTGCATGATGGTTGGTATGCAATGGAATATGAGTACTTG
>FRLM_015635-RD transcript Name:"Similar to mettl16 RNA N6-adenosine-methyltransferase mettl16 (Danio rerio OX=7955)" offset:120 AED:0.08 eAED:0.08 QI:120|1|1|1|0|0|7|943|345
CATCGATTGGTCGCTAAACGATGGGTTGACGAGAAAACCCGCCCCGGTCCAAACCCGTCC
GTAGCAATCCATATGTGGGTTCGTAACAGGGTTGATTGTTGAATTGGGAAAAACTCTGCA
ATGGCGGGCAACAAGAGCGGGAAGAAGAGGAGGAGGGAGGAGAGACCCACCATCCACCCG
AAAAACAAATGCTCCGACAACCCACCTGACTTCTCTCTCTTAGCTTCTCTCTACCCTTCT
TTTCATTCCTTTGTCTTCTACTCCTCCGACGGACGCCCCAAAATCCACTGGACCGACTTC
AACGCCACTCGCGAGCTCACTCGCGTCTTGCTCCTCCACGACCACTCTCTCACCTGGTGG
ATTCCTGATGGGCAGCTATGCCCCACGGTGCCAAATAGATCCAATTACATCCATTGGATT
GAAGATCTTTTGTTGTCTAACATCATCCCAATGATAAATACAGACCGAGACATTGTGAGG
GGTTTCGATATAGGAACTGGGGCAAACTGCATATATCCGCTTCTTGGTGCATCTCTTAAA
GGGTGGAGTTTTGTTGGATCAGATGTGACTGATGTAGCACTAGAGTGGGCTGAAAAAAAC
GTTAAAGATAATCCGAGTATTTCAGATTTAATTGAAATTAGAAGAGTCGAGACCAGTGAA
AATACTCTTTCGGTGGAAGATTCACAAAATGACAGATCAAGTAGTAGCGAAAGTAAGGTT
AAACTTGCGGATAACACAAGATACTATGGGCCGCCTATACTTCTAGGTGTGGTAAAGGAT
GGTGAAAGGTTTGACTTCTGCATGTGTAATCCTCCATTCTTTGAAGCCATGGATGAAGCA
GGACTGAACCCGAAAACTTCATGTGGTGGGACTCCACAAGAAATGGTTTGTCCGGGTGGA
GAAAAGGCTTTTATTACTCGTATCATTGAAGATAGTTTTGTGTTAAAACAAACTTTCCGG
TGGTACACTACAATGGTCGGGAGAAAATCAAACCTCAAATTCCTAATAGCAAAGCTTCGA
GAGTTTGGAGTTTCGATAGTAAAGACTACTGAATTTGTCCAAGGTCAAACGTGTCGTTGG
GGCTTGGCTTGGTCTTTTGTTCCTCCTGTCAAGAAGATAATATCATTGCATGTGGCTGAG
AAAAGAGATCATCTCTAGGTGTTTTTCACTGAATTATTCACGAGTTTGGATGGGTCATTT
TCATAGAAAATGTGCATCTGAAAGTGCAGATTTCTTCTTCCTAGGGTGTTCAGCGACAAT
ACAGTGCCATAAATGTACTGCAATCAATCGAGACTTTCTTCAGTTGTAACGGTGCATTGT
GCAACTTGAATGTCTTCTCATTTACAGTTGACGTGCGATTTCTATTCTTAGCTGTTTATT
CAATATTCGTCATCCTGTTTACTTTAAATAATGTTATACTATTTTATGCTCATATACTGC
ATTATTTTATTTTAATAGATATCTGCTTCACATGGTCATTGTAAAGCAATCCTGAAGAAC
GAGGAACAACATTGTGATAGAGCTGTTGGTTGTGAAGACGAGAAAGATACAGACACAAGT
TCAAGCTGTTTGAACCTGCCTTTAACTGACCTATGTTTCCGAATTTCGGTCTTTCAGCAA
ACCCCTGGCACCCTTCTGGTGAAAGGCTCACCAAAGCAAGGAGATTCTCAAGCTTCAGGG
ACGATTTCATTGATATTGCGACGATTGGAGGAAGTTTTGAAGCATAAATTTTGTAGAGTT
CAGTCCACTGTGCATCTCTCGTAGTTGTATTAGCTTTATCTGGCTCATGCAGATACAGTT
TTTGGCTTCTGGAAGATCAAATTGTAACGTCTCAAACTGACAGTTATTGGACTGCAGATG
TTATGCTTCTAATTTGATTAATTTCTCCTCTATTCTTAGTCCTTTCTTTTTTTGGGTTGT
CATGAAAAGAATAAGCTACTAGGATTTATTTATTTATTTATTTTTTAAGCTTCAGCTTTA
TTTCTCCCTAGTCCCTACTACCATAATGGAAACTTTGCAATTTTCAATTCAGCCACACTT
CAGAAAGCTGTAGTATACTTGCTTGCATGATGGTTGGTATGCAATGGAATATGAGTACTT
G
>FRLM_015635-RB transcript Name:"Protein of unknown function" offset:575 AED:0.19 eAED:0.19 QI:575|1|1|1|0|0|7|337|202
CATCGATTGGTCGCTAAACGATGGGTTGACGAGAAAACCCGCCCCGGTCCAAACCCGTCC
GTAGCAATCCATATGTGGGTTCGTAACAGGGTTGATTGTTGAATTGGGAAAAACTCTGCA
ATGGCGGGCAACAAGAGCGGGAAGAAGAGGAGGAGGGAGGAGAGACCCACCATCCACCCG
AAAAACAAATGCTCCGACAACCCACCTGACTTCTCTCTCTTAGCTTCTCTCTACCCTTCT
TTTCATTCCTTTGTCTTCTACTCCTCCGACGGACGCCCCAAAATCCACTGGACCGACTTC
AACGCCACTCGCGAGCTCACTCGCGTCTTGCTCCTCCACGACCACTCTCTCACCTGGTGG
ATTCCTGATGGGCAGCTATGCCCCACGGTGCCAAATAGATCCAATTACATCCATTGGATT
GAAGATCTTTTGTTGTCTAACATCATCCCAATGATAAATACAGACCGAGACATTGTGAGG
GGTTTCGATATAGGAACTGGGGCAAACTGCATATATCCGCTTCTTGGTGCATCTCTTAAA
GGGTGGAGTTTTGTTGGATCAGGTGGTACACTACAATGGTCGGGAGAAAATCAAACCTCA
AATTCCTAATAGCAAAGCTTCGAGAGTTTGGAGTTTCGATAGTAAAGACTACTGAATTTG
TCCAAGGTCAAACGTGTCGTTGGGGCTTGGCTTGGTCTTTTGTTCCTCCTGTCAAGAAGA
TAATATCATTGCATGTGGCTGAGAAAAGTACCCTGTCTTTCATGCTTGAGGGTGTTCAGC
GACAATACAGTGCCATAAATGTACTGCAATCAATCGAGACTTTCTTCAGTTGTAACGGTG
CATTGTGCAACTTGAATGTCTTCTCATTTACAGTTGACATATCTGCTTCACATGGTCATT
GTAAAGCAATCCTGAAGAACGAGGAACAACATTGTGATAGAGCTGTTGGTTGTGAAGACG
AGAAAGATACAGACACAAGTTCAAGCTGTTTGAACCTGCCTTTAACTGACCTATGTTTCC
GAATTTCGGTCTTTCAGCAAACCCCTGGCACCCTTCTGGTGAAAGGCTCACCAAAGCAAG
GAGATTCTCAAGCTTCAGGGACGATTTCATTGATATTGCGACGATTGGAGGAAGTTTTGA
AGCATAAATTTTGTAGAGTTCAGTCCACTGTGCATCTCTCGTAGTTGTATTAGCTTTATC
TGGCTCATGCAGATACAGTTTTTGGCTTCTGGAAGATCAAATTGTAACGTCTCAAACTGA
CAGTTATTGGACTGCAGATGTTATGCTTCTAATTTGATTAATTTCTCCTCTATTCTTAGT
CCTTTCTTTTTTTGGGTTGTCATGAAAAGAATAAGCTACTAGGATTTATTTATTTATTTA
TTTTTTAAGCTTCAGCTTTATTTCTCCCTAGTCCCTACTACCATAATGGAAACTTTGCAA
TTTTCAATTCAGCCACACTTCAGAAAGCTGTAGTATACTTGCTTGCATGATGGTTGGTAT
GCAATGGAATATGAGTACTTG
>FRLM_015179-RA transcript Name:"Similar to PDAT1 Phospholipid:diacylglycerol acyltransferase 1 (Arabidopsis thaliana OX=3702)" offset:0 AED:0.07 eAED:0.07 QI:0|0|0|1|0|0|5|0|517
ATGGCTTTGATTCGGAGAAGAAAAGCTGCAGATTCGAGCACCAAAGAGGAAGAGGAAAAA
GAAATAGAAGAAAAAGAAGAAGATAAAGATGACAAGAGCAAGAAGAATAAGAAGAAGAAG
GAGGAGCCAAGCACTGGGAAGGATAAGAAAGCGAAGGAGAAGTGGTCGTGTGTGGACAGC
TGCTGTTGGCTAATTGGATGCATTTGCACAATTTGGTGGTTTCTACTGTTTCTCTTCAAG
GCAATGCCGGCGTCGTTCCCTCAGTACGTGACGGAAGCGATAACGGGGCCGTTGCCGGAC
CCGCCGGGTATCAAATTGAGGAAGGAGGGGCTGAGGGCCGTGCATCCGGTGGTGTTCGTG
CCGGGGATCGTCACCGGCGGTCTCGAATTGTGGGAGGGCCACCAATGCGCCGACGGCCTG
TTCCGCAAGCGCCTCTGGGGTGGCACCTTCGGTGAAGTCTACAAAAGACCTTTGTGTTGG
GTGGAGCATATGTCACTGGACAATGAAACTGGATTGGATCCTCCTGGCATAAGGGTCAGG
TCTGTCTCCGGACTCGTGGCGGCTGACTACTTTGCTCCTGGGTATTTTGTATGGGCAGTT
CTTATGGCTAATTTGGCTCGTGTTGGTTACGAGGAGAAAAACATGTATATGGCTGCATAT
GATTGGAGGCTCTCATTTCAGAACACAGAGGTGAGAGACCAAACACTAAGCAGGATAAAG
AGTAACATAGAATTGATGGTGGCAACAAATGGCGGGAAGAAGGCGGTTATAATTCCGCAC
TCAATGGGTGTCCTATACTTCCTGCATTTTTTGAAGTGGGTTGAGGCACCAGCTCCAATG
GGTGGTGGGGGAGGATCCGATTGGTGTTCAAAGCATATAAAGGCGGTGGTGAACATTGGG
GGACCCTTTTTGGGTGTTCCAAAAGCTGTCGCTGGGCTTTTCTCAGCTGAAGCCAAGGAT
ATTGCAGTTGCCAGGGCTATTGCACCTGGTTTTCTAGATAACGATATATTTCGCCTTCAA
ACTTTGCAACATGTAATGAAGATGACTCGCACATGGGATTCAACCATGTCAATGATACCA
AAAGGTGGGGATACTATATGGGGAGGTTTGGATTGGTTCCCTGAGGAAGGCTACAGTCCT
GGAAGGAAAAAACAAAGAAACAATGACACCCAGTTTTCTCAATCAAAAAATGCCAATATG
CTTATCAGCCCTTTATACATGTGTAAGCTCTTGCCTATGAAGTCATTGTATTCAAGTATT
TACCTTGAGTTGGTAACTTTTGGTATTCAGGGTGCTTTCAAGGGTCAAAATGTTGCCAAT
ACTAGCTGTCGTGATTTGTGGACTGAATACCATGACATGGGAATCAGCGGTATCAGAGCT
GTTGCGGATCATAAAGTGTACACTGCTGGTTCAATTATAGACCTGCTTTATTTTGTTGCC
CCAAAAATGATGACACGTGGTAGCGCTCACTTCTCTTATGAAATTGCTGACAATTTGGAT
GATCCAAAATACAGTCACTACAAATATTGGTCAAACCCGTTGGAGACTAAGTAA
>FRLM_019294-RA transcript Name:"Similar to TIM17-2 Mitochondrial import inner membrane translocase subunit TIM17-2 (Arabidopsis thaliana OX=3702)" offset:0 AED:0.02 eAED:0.02 QI:0|-1|0|1|-1|0|1|0|143
ATGGGAACTCCGGAGACCTCTCGGGAGCCCTGCCCGGACCGCATCCTCGACGACATAGGC
GGCGCCTTCGGCATGGGTGCCGTCGGCGGCTCCGCCTTCCACTTTATCAAGGGCGTCTAC
AATTCTCCCCGGGGCACTCGTCTCATCGGCGGCTCCCAAGCAGTCCGCATGAACGCGCCG
CGCGTCGGCGGCAGCTTCGCCGTCTGGGGAGGCCTCTTCTCCGCCTTCGACTGCACCATG
GTCTACGTCCGCCAGAAGGAGGATCCATGGAACTCGATCATCGCCGGCGCCGCCACCGGC
GGCTTCCTCCAGATGCGCCAGGGCCTCGCCGCCTCCGGCCGCTCCGCGCTCTTCGGCGGC
GTCCTCTTGGCTCTGATCGAAGGCGCCGGGATCATGCTCAACAAGGTTCTCAGCCAGCAG
CAGCAGATG
>FRLM_005167-RB transcript Name:"Similar to TTI1 TELO2-interacting protein 1 homolog (Homo sapiens OX=9606)" offset:2019 AED:0.06 eAED:0.06 QI:2019|1|1|1|0|0|17|1|739
GTTCTCTCCTGGTTATTCCTAGAACAGTCTCTCCAATATCTCACCTTTTCTTCTCCAATC
TCCAAAAATGGTGGAAATCAACGAATGCCCAGATGAAGAAACGGCCATGGAAGACGGTAA
AGACGAAAACGATCAAACAAGAAGCAGAGTTTTCGAGCAGCTTAAGCCCTACTGTCTAGA
GCTTCTGGAGCTTCTCCAACACCCCAATAAACACTCCTCTGCGATTCCTTCTCTTCTTCA
ATTCCTTCGCCAATCTCCGCCGGATTCTTTACAGCCCTTCTTCGATTATGCATTGTTCCC
ATTGCTGCTGCTATTGGATGCTGCGGTTGCCTCTAGATCCCCAAAGAAGGTTGATTCTGA
AGGTGAATTTAAAAGCTTTTCTGACTCGAAAATGCCTCACAAAGTCGGTGATCAAGTGGC
GGAAGGTATCCTGCTGTGTCTGGAGGAACTTCTTATCAAGTGTCATCTTGGATCTGTGGA
ACAGATGGTTGTGGTCATGAAAAAGTTAACCTACGGGGCTCTACTTTCTCCATCTGATGC
TTCAGAAGAGTTCCGTGAAGGAATCATCAAGTGTTTCAGGGCATTGATTTCGAGTTTGAT
TCCATGCTCTGATGAGTCCTGTTCGTGTAAACAAACCTTTTATCTGCCCATGCTTTTAGA
CAGTAGAGATTTGAAAACCATGCCCGTTAGATCTGCAAAGTGTGATTCAGAACCAGGCGA
ATGTTTAGTTGCATTCCTTCAGTCTCAAGCTTCCTCGGCTGCTGTTGGACACTGGCTATC
TCTTCTTCTGAAAGCTGCAGACACTGAGGTTGCACGAGGACACAGAGGAAGCGCAAAGCT
GCGTATTGAAGCCTTTATGACCATACGTGTGCTTGTTGCCAAGGTAGGTACTGCTGATGC
GTTGGCCTTCTTTTTACCTGGTGTTGTTAGCCAGTTTGCAAAAGTTTTACATGCCTCAAG
AGCAATGGCCAGTGGAGCTGCGGGAAGTGCGGAGGCCATTGATCAAGCACTTAGAGGTTT
GGCTGAGTTTCTCATGATAGTTCTTCATGATGATGCCAATATGTCTAGCCTTGAGATTTC
CCTAGATGTTACTGCTCATAACATTTCAAGCAAGTCTATGTCCACACAAGCGTTTATGGC
GGAGCTCCGGAACTTGCCTGTTAAGGCTCAGCAAGGTCAGGGCATATCCATAGCAGAAGA
TTCAAGTGGTCAAGTGGCGAAAAGGATTAGTCTAGAACCTGAACTGAGTGAGCATAGAAC
CGATTCTGGAAAGAGGATTGGATCGTTGCATGTAAATCGTACAAAAGATTGGATTGAGAA
AACTGCAGCTCATGTGGATAAGCTGTTAGCTTCAACTTTCCCAGAATTGTGCATTCATCC
AGCAAAAAGAGTGCGACAAGGACTCCTAGCTGCCATTCAGGGTCTGCTATCAAAGTGCAG
TTGCACGCTGAAAAAGAGCAGATTGATGCTTTTGAACTTGCGTATGTGCAGGAGTCTTTA
TGCACTTTGGTTGTTGATGATGCTGAAGAAGTTTCAGCAGCTGCCCAGGAGTTCCTTGAA
CATTCATTCTCATCGGTCGGCAAAAAGCGACTGGTGCAGGATGTTGCAGAGATTTTTAGT
AGACTCATTGATAGGCTTCCAAAAGTGGTGCTTGGAAGTGAGGAATCTCTAGCAATTTCA
CAAGCTCAGCAGTTGCTCGTGATCATATATTATTCTGGTCCTCAGTTTTTGGTGGATCGT
CTCCTTCAGTCTCCTGTAACAGCTGCTCGGTTCTTGGAAGTTTTTTTCCTTTGTTTAAGT
CAAAACTCTGTATTTGCTGGTTCTCTTGAGAAGCTTACAAGGACTTCCTCAGTAGGATAC
TTTGACTCTGTTGCCGAGCTGAAAGCCTTATCTAATTTGACCAGCGATCCCCTGACTGCA
ATATCTACTACTACTAGAGTTTCAAAGCCCTCAATTGGACAAGAAAAACAAGTGACATAC
CCAGAGGAAAACACACAGAAGAATTATGAGCTGCCCCACATGCCTCCATGGTTTGTTTAT
GTTGGGAGTCAAAAACTCTACCAAGCTCTTTCTGGAATTCTACGACTAGTGGGTTTATCT
CTTATGGCAGACTTTAGAGGTGGAGTACATTTGTCGCTTGTTACTGAAATTCCTCTTGGT
CACTTGCGCAAGTTGGTTTCTGAAGTTCGTGTGAAGCAATGTAACAAAGAGGGTTGGCAG
TCCTGGTATAACAGAAACAGTTCAGGACAGTTGATACGACAGGCGGGCACTGCAGTGTGT
ATTCTGAATGAGATGATATTTGGTATATCAGATCAGTCGATCAATAGTTTTGCACGGATG
TTTCAGAAGTCACGGATAAAGGAAAAAGAAGTTCAAGAATCCAATTCACGTTTTTCTAAC
AGTCATCCCTGTGAAAGCATGCTTACCGAATCAAATTGGAAAGTTTCACAGGATAAGGGC
ATTAGGAATCACTTGATAGACTGTGTTGGTAGAATATTACATGAATATCTATCTACTGAA
ATCTGGGATCTTCCAATGGAAAATAAATATCTTGTAGAATCTGATTGTGATGATGGAGCT
ATCAGTTTACACTTCTTCCGTGACACGGCTATGCTACACCAGGCTATCATAGAAGGGATA
GGCATCATTAATATCTGTCTTGGGGAAGATTTTTGTTCCAGTGGATTTCTTCATTCGTCA
ATGTATTTGTTGCTTGAAAACCTTGTTTCCTCAAACTACCATGTGAGAAGTGCTTCTGAT
GCTGTTTTACAAGTCCTTGTTGCTAAATCTGGGTATCCCACGGTTGGTCACCTAGTATTG
GCGAATGCGGATTATGTGATCGATTCGATATGTCGGCAACTACGCCACTTGGATCTTAAT
CCTCATGTTCCTAATGTTCTTGCTTCCATGCTTTCCTACATTGGAGTAGCTAATAAGATA
TTACCTCTATTAGAAGAACCGATGCGCTCTGTCTCACTGGAACTTGAAATTCTTGGCAGG
CATCGACATCCTGAATTAACGTCTCCCTTTCTAAAGGCTGTTTTGGAAATTGCGAAGGCA
TCAAAGCGTGAGGCCAATTTATTGCCTGAGCAAGCAGAGTCTTATCTTATGCATGTCAAA
ACTACAATATCTGATATCGAAATGAAGGAAACGGCAGAATCTCAACAAGTTTTGGGATCA
GATGATAAATCTGACGTTGACATGCCCGATGCAGAAACAGAGCCATGGGAGAGCATTTTG
TTTAAGTTGAATGATTCGAAGAGATATAGACGCACAGTTGGATCTATTGCTGGTTCTTGT
ATTATCGCTGCAACCCCTCTTCTAGCTTCGGCAGATCAAGCCGGATGTTTGGTGGCTCTG
GATGTAATCGAGGAAGGTGTTGCGGCACTAGCGAAAGTGGAAGAGGCGTATAGGCATGAA
AGACACACGAAGGAAGCAATTGAAGAAGTGATTGAGTCCCATTCATTATATCAGCTTCGA
GATACTCTAGAGGCTGCAGAAGATGGTAGGGACGAGAATAGGTTACTTCCAGCAATGAAC
AAAATATGGCCCTTCTTGGTTGTATGTGTTCAAAATAAAAACCCTGTGGCTGTTCGAAGA
TGTTTAAGTGTGGTAAGCTGTGTGGTGCAAATCTGTGGGGGAGACTTCTTTTCGCGTCGC
TTCCATACTGATGGTTCCCACTTCTGGAAACTCCTGTCCTCATCCCCATTACAGAGAAAG
GCCAATTTGAAGAAAGAAAAAATGCCTCTACGACTTCCTTACCGAAGTGTTTCCACTTCT
ACAGAAGACTTGATGGCCGAAACATCCAGTCTAAAAGTCCAAGTTGCCGTGCTCGACATG
ATTTCCAATTTGGCCCGGGACAATAGGAGCGCTTCGGCATTGGAAGTGGTCCTCAAGAAG
GTCAGTGGTCTGGTGGTGGGGATAGCTTGTAGTGGCATTGTGGGGCTTCGCGATGCGTCT
GTGAATGCCCTTACAGGACTTGCGTCTATCGACGCTGACCTCATCTGGCTTCTTTTAGCT
GATGTTTATTACTCCATGAAGCAGAAAGACACACCTCCACCACCCACCCCAAGCTTACCA
GAGATCTCGCAAGTTCTGCCCCCTGCATCGTCACCAAAAGAATACCTTTACGTCCAGTAT
GGCGGTCAGACTTATGGTTTTGATGTCAACTTTTCGTCTATTGAAACAGTTTTCAGGAAA
CTGGATTCCCTTGTTTTTACTCACCAAATGTACAGTTAAA
>FRLM_005167-RA transcript Name:"Similar to TTI1 TELO2-interacting protein 1 homolog (Homo sapiens OX=9606)" offset:67 AED:0.06 eAED:0.06 QI:67|1|1|1|0|0|17|1|1384
GTTCTCTCCTGGTTATTCCTAGAACAGTCTCTCCAATATCTCACCTTTTCTTCTCCAATC
TCCAAAAATGGTGGAAATCAACGAATGCCCAGATGAAGAAACGGCCATGGAAGACGGTAA
AGACGAAAACGATCAAACAAGAAGCAGAGTTTTCGAGCAGCTTAAGCCCTACTGTCTAGA
GCTTCTGGAGCTTCTCCAACACCCCAATAAACACTCCTCTGCGATTCCTTCTCTTCTTCA
ATTCCTTCGCCAATCTCCGCCGGATTCTTTACAGCCCTTCTTCGATTATGCATTGTTCCC
ATTGCTGCTGCTATTGGATGCTGCGGTTGCCTCTAGATCCCCAAAGAAGGTTGATTCTGA
AGGTGAATTTAAAAGCTTTTCTGACTCGAAAATGCCTCACAAAGTCGGTGATCAAGTGGC
GGAAGGTATCCTGCTGTGTCTGGAGGAACTTCTTATCAAGTGTCATCTTGGATCTGTGGA
ACAGATGGTTGTGGTCATGAAAAAGTTAACCTACGGGGCTCTACTTTCTCCATCTGATGC
TTCAGAAGAGTTCCGTGAAGGAATCATCAAGTGTTTCAGGGCATTGATTTCGAGTTTGAT
TCCATGCTCTGATGAGTCCTGTTCGTGTAAACAAACCTTTTATCTGCCCATGCTTTTAGA
CAGTAGAGATTTGAAAACCATGCCCGTTAGATCTGCAAAGTGTGATTCAGAACCAGGCGA
ATGTTTAGTTGCATTCCTTCAGTCTCAAGCTTCCTCGGCTGCTGTTGGACACTGGCTATC
TCTTCTTCTGAAAGCTGCAGACACTGAGGTTGCACGAGGACACAGAGGAAGCGCAAAGCT
GCGTATTGAAGCCTTTATGACCATACGTGTGCTTGTTGCCAAGGTAGGTACTGCTGATGC
GTTGGCCTTCTTTTTACCTGGTGTTGTTAGCCAGTTTGCAAAAGTTTTACATGCCTCAAG
AGCAATGGCCAGTGGAGCTGCGGGAAGTGCGGAGGCCATTGATCAAGCACTTAGAGGTTT
GGCTGAGTTTCTCATGATAGTTCTTCATGATGATGCCAATATGTCTAGCCTTGAGATTTC
CCTAGATGTTACTGCTCATAACATTTCAAGCAAGTCTATGTCCACACAAGCGTTTATGGC
GGAGCTCCGGAACTTGCCTGTTAAGGCTCAGCAAGGTCAGGGCATATCCATAGCAGAAGA
TTCAAGTGGTCAAGTGGCGAAAAGGATTAGTCTAGAACCTGAACTGAGTGAGCATAGAAC
CGATTCTGGAAAGAGGATTGGATCGTTGCATGTAAATCGTACAAAAGATTGGATTGAGAA
AACTGCAGCTCATGTGGATAAGCTGTTAGCTTCAACTTTCCCAGAATTGTGCATTCATCC
AGCAAAAAGAGTGCGACAAGGACTCCTAGCTGCCATTCAGGGTCTGCTATCAAAGTGCAG
TTGCACGCTGAAAAAGAGCAGATTGATGCTTTTGGAGTCTTTATGCACTTTGGTTGTTGA
TGATGCTGAAGAAGTTTCAGCAGCTGCCCAGGAGTTCCTTGAACATTCATTCTCATCGGT
CGGCAAAAAGCGACTGGTGCAGGATGTTGCAGAGATTTTTAGTAGACTCATTGATAGGCT
TCCAAAAGTGGTGCTTGGAAGTGAGGAATCTCTAGCAATTTCACAAGCTCAGCAGTTGCT
CGTGATCATATATTATTCTGGTCCTCAGTTTTTGGTGGATCGTCTCCTTCAGTCTCCTGT
AACAGCTGCTCGGTTCTTGGAAGTTTTTTTCCTTTGTTTAAGTCAAAACTCTGTATTTGC
TGGTTCTCTTGAGAAGCTTACAAGGACTTCCTCAGTAGGATACTTTGACTCTGTTGCCGA
GCTGAAAGCCTTATCTAATTTGACCAGCGATCCCCTGACTGCAATATCTACTACTACTAG
AGTTTCAAAGCCCTCAATTGGACAAGAAAAACAAGTGACATACCCAGAGGAAAACACACA
GAAGAATTATGAGCTGCCCCACATGCCTCCATGGTTTGTTTATGTTGGGAGTCAAAAACT
CTACCAAGCTCTTTCTGGAATTCTACGACTAGTGGGTTTATCTCTTATGGCAGACTTTAG
AGGTGGAGTACATTTGTCGCTTGTTACTGAAATTCCTCTTGGTCACTTGCGCAAGTTGGT
TTCTGAAGTTCGTGTGAAGCAATGTAACAAAGAGGGTTGGCAGTCCTGGTATAACAGAAA
CAGTTCAGGACAGTTGATACGACAGGCGGGCACTGCAGTGTGTATTCTGAATGAGATGAT
ATTTGGTATATCAGATCAGTCGATCAATAGTTTTGCACGGATGTTTCAGAAGTCACGGAT
AAAGGAAAAAGAAGTTCAAGAATCCAATTCACGTTTTTCTAACAGTCATCCCTGTGAAAG
CATGCTTACCGAATCAAATTGGAAAGTTTCACAGGATAAGGGCATTAGGAATCACTTGAT
AGACTGTGTTGGTAGAATATTACATGAATATCTATCTACTGAAATCTGGGATCTTCCAAT
GGAAAATAAATATCTTGTAGAATCTGATTGTGATGATGGAGCTATCAGTTTACACTTCTT
CCGTGACACGGCTATGCTACACCAGGCTATCATAGAAGGGATAGGCATCATTAATATCTG
TCTTGGGGAAGATTTTTGTTCCAGTGGATTTCTTCATTCGTCAATGTATTTGTTGCTTGA
AAACCTTGTTTCCTCAAACTACCATGTGAGAAGTGCTTCTGATGCTGTTTTACAAGTCCT
TGTTGCTAAATCTGGGTATCCCACGGTTGGTCACCTAGTATTGGCGAATGCGGATTATGT
GATCGATTCGATATGTCGGCAACTACGCCACTTGGATCTTAATCCTCATGTTCCTAATGT
TCTTGCTTCCATGCTTTCCTACATTGGAGTAGCTAATAAGATATTACCTCTATTAGAAGA
ACCGATGCGCTCTGTCTCACTGGAACTTGAAATTCTTGGCAGGCATCGACATCCTGAATT
AACGTCTCCCTTTCTAAAGGCTGTTTTGGAAATTGCGAAGGCATCAAAGCGTGAGGCCAA
TTTATTGCCTGAGCAAGCAGAGTCTTATCTTATGCATGTCAAAACTACAATATCTGATAT
CGAAATGAAGGAAACGGCAGAATCTCAACAAGTTTTGGGATCAGATGATAAATCTGACGT
TGACATGCCCGATGCAGAAACAGAGCCATGGGAGAGCATTTTGTTTAAGTTGAATGATTC
GAAGAGATATAGACGCACAGTTGGATCTATTGCTGGTTCTTGTATTATCGCTGCAACCCC
TCTTCTAGCTTCGGCAGATCAAGCCGGATGTTTGGTGGCTCTGGATGTAATCGAGGAAGG
TGTTGCGGCACTAGCGAAAGTGGAAGAGGCGTATAGGCATGAAAGACACACGAAGGAAGC
AATTGAAGAAGTGATTGAGTCCCATTCATTATATCAGCTTCGAGATACTCTAGAGGCTGC
AGAAGATGGTAGGGACGAGAATAGGTTACTTCCAGCAATGAACAAAATATGGCCCTTCTT
GGTTGTATGTGTTCAAAATAAAAACCCTGTGGCTGTTCGAAGATGTTTAAGTGTGGTAAG
CTGTGTGGTGCAAATCTGTGGGGGAGACTTCTTTTCGCGTCGCTTCCATACTGATGGTTC
CCACTTCTGGAAACTCCTGTCCTCATCCCCATTACAGAGAAAGGCCAATTTGAAGAAAGA
AAAAATGCCTCTACGACTTCCTTACCGAAGTGTTTCCACTTCTACAGAAGACTTGATGGC
CGAAACATCCAGTCTAAAAGTCCAAGTTGCCGTGCTCGACATGATTTCCAATTTGGCCCG
GGACAATAGGAGCGCTTCGGCATTGGAAGTGGTCCTCAAGAAGGTCAGTGGTCTGGTGGT
GGGGATAGCTTGTAGTGGCATTGTGGGGCTTCGCGATGCGTCTGTGAATGCCCTTACAGG
ACTTGCGTCTATCGACGCTGACCTCATCTGGCTTCTTTTAGCTGATGTTTATTACTCCAT
GAAGCAGAAAGACACACCTCCACCACCCACCCCAAGCTTACCAGAGATCTCGCAAGTTCT
GCCCCCTGCATCGTCACCAAAAGAATACCTTTACGTCCAGTATGGCGGTCAGACTTATGG
TTTTGATGTCAACTTTTCGTCTATTGAAACAGTTTTCAGGAAACTGGATTCCCTTGTTTT
TACTCACCAAATGTACAGTTAAA
>FRLM_009387-RA transcript Name:"Protein of unknown function" offset:91 AED:0.06 eAED:0.06 QI:91|1|1|1|0|0|7|200|303
CAAATCTCCAAGGACATCATTCTTAAAGAATTGAAGATCTGGGATCTTCACCAATCGAGA
CTTGCATCTCAAGGAACAACACAATTAACGCATGGCACTACAGGTATATTGGTACGATGT
TGTGTGTTTCGGTATTGTAGTGGTCTCGTTTTGCTGTGCGTTATGGGTGATCTGGAGGAA
AGAAGGAGGCTCCTCTTCAAGGTTAGAAGACAGTGCCAGCAGGTATGAGAGCCTTCTAGT
GGATCGGCCAGACAGTGAGGTGCTTGTGATTGCATTGCAGAGGGGTCACCTTAGCGGTTA
CCAGTTATGGAGCAGTTGTTGGAAAGGAGTTCACCCCATGTGGCTCTTGCTTACACGTCT
CCTCTCATTTCTGGTCTTGGCTGGCTGCTTGGCATGGGATGTCGTCGAATGGGGCTCGAC
CATTTTTGTCTACTACACCGAGTGGACTTTTGCATTAGTCATTGTCTATTTTGGGTTGGG
AGTCATTGTGTCTGCATATGGATGTTGGCTGTCCTCAAAACAACCTCCTTCTGAAAATGG
GGAAACGACAGAGTTCCTGAGGAGTGAATTTGAAGAGAGAACAACAGAAGCCAGCAATAC
TTACGAGGCAAAAGAAGTTGAAGTTGGGTGGATCAAGTTGCCAAGCCAGGAGATTCGGCA
AAGAGCCGGATTTTGGGGATATCTCATGCAAATGGCGTTCCAGACCTGTGCAGGTGCTGT
TATCCTCACCGATGTTGTATTTTGGTGTGTCATTGTCCCGTTTTTATCAAATGCCCATCT
TGGACTAAATCTGTTGATGGGCTGCATGCACACTTTGAACGCGGTTTTTCTTCTGCTTGA
CACTGCTCTAAATAGCCTACCTTTTCCTTGGTTCCGGCTAGCATATTTTGTGCTGTGGAG
CTGTTTGTATGTCATTTTCCAATGGGTCATCCACGCCTGTGGTTTCTCATGGTGGCCATA
TCCTTTTCTTGAGCTTGATACACCCTGGGCCCCTTTGTGGTAACTTGCACCCATTTTAAT
CCGCCAATCAAAAATTTGGAGCTTTTGTTATTATTATTTTTAATTAATTTACTAATCCAA
TCATATTTCTAACCCATTATAGATGCACTTTAAACTAGTTTTATTTTAGTTATGGGCTCT
TTTAAAAGATAGAAAGAATGAATCTGACTTGTCATTATATTTTCCCAATCTTGTTTGTTA
TTG
>FRLM_009388-RA transcript Name:"Similar to SDR3b Short-chain dehydrogenase reductase 3b (Arabidopsis thaliana OX=3702)" offset:0 AED:0.05 eAED:0.05 QI:0|0|0|1|0|0|2|0|259
AGATTGGAGGGCAAGGTGGCCCTTGTCACCGGTGCAGCCAGCGGCATAGGCGAGGAGACG
GTGAGACACTTCACCGCCAGCGGGGCATTTGTTGTGGCTGCCGACGTACAAGACGAATTA
GGCCAGCAACTAGTCCAATCAATAGGCTCAGAGAAACTGACTTACCACCACTGCGACGTG
AGAGACGAGAAGCAAGTTGAGGCAACGGTGAACTACACATTGGAAAGACATGGCAAATTA
GACGTCTTGTTCAGCAACGCAGGGATCATAGTAGGCCCTTTGACAAGCATCATGGAGCTT
GACTTGGACGGATTCGATGACACCATAGCGACAAATGTGCGCGGTGTTGCCGCGACGTTC
AAGCATGTGGCACGGGCCATGGTAGCACGCGGCACCCGGGGGTCACTCATCTGCACCGCG
AGCGTTTCTGCGTCTCTCGGTGGGACGGGGCCTCACGCCTACTCGGTGTCAAAGCACGCG
CTTGTGGGGCTGATGAGGACGGCCTGCAGCGAGCTGGGAGCGCACGGGATCAGGGTGAAC
TGCGTGTCGCCTTACGGTGTGGCGACGCCTCTCTCATGCCGAGCCTACAACCTGCGGCCG
GAGGAGGTGGAGGCGAATAGCGCGGCTGCTGCGAACTTGAAGGGGGTGACGTTGAAGGCA
AGGCATGTGGCGGAGGCTGCTTTGTTTCTTGCCTCGGATGAGTCGGAGTATGTTAGTGGA
CATAACTTGGTTGTGGATGGAGGCTTCACGGTGGTTGCTCACAGTAACTCTGCCGTTTGA
>FRLM_012207-RA transcript Name:"Similar to XDH1 Xanthine dehydrogenase 1 (Arabidopsis thaliana OX=3702)" offset:60 AED:0.08 eAED:0.08 QI:60|1|1|1|0|0|12|1255|851
CAGGAATCATTGGCACGTGCTCATGGCTCTCAGTGTGGATTTTGCACCCCTGGTTTTATT
ATGTCCATGTATGCATTACTGAGGTCGAGTCAAACCCCACCTAGTGAAGAGCAGATTGAA
GAATGCCTCGCAGGAAACTTGTGTCGTTGTACAGGTTACAGACCAATTGTTGATGCATTT
CGAGTATTTGCCAAAACTGATGATTTTCTATATACCGATGCGTCTTCCCTAAGCCTTCAA
GAACGTGAGTTTGTTTGCCCTTCTACTGGAAAGCCCTGCTTGTGTAAATCGAAAACTGAA
AGCAACAACAATAAATGCAGTACGGGACAAGGTACAGTTTCCATTGAGAGGTTTCGACCA
GTCTCATACAGTGAGATAGAAGGAAGCAACTACACAGACAAAGAACTTATCTTTCCTCCT
GAACTTCTATTGAGAAAATCAAGTCCTTTGAATTTGAATGGATTTGGTGGGCTTAAGTGG
TTTCGACCGTTAAGACTTCAACATTTGTTGGAATTAAAAGCAAAATACCCCGATGCGAAG
TTCGTGGTTGGTAATTCCGAAGTAGGAATTGAGATGAGGTTAAAGAGAATTGAATATCGG
GCTTTGATCTCTGTGACACATGTAGCTGAGCTCAATGCATTGAATGTGAAGGATAAAGGC
ATTGAGATAGGTGCGGCAGTAAGACTATCTGCAATCATGAAAGTTTTAAGAAAGGTCATA
TCAGAGCGTGCCGCACATGAAACTTCTTCTTGTAAGGCCTTTCTTGAACAGTTAAAATGG
TTTGCTGGGACACAGATTAAAAATGTTGCTTCGGTTGGTGGGAATATATGCACGGCTAGT
CCGATATCAGACTTGAACCCTTTGTGGATGGCTGCTAGAGCGGAGTTTCAAATTATTGAT
TGCAAAGGAAACACTAGAACAACCCCGGCAGAAAAATTTTTCCTTGGCTACCGTAAGGTG
GACCTAGCAAGGAATGAAATTTTGCTGTCAATATTCTTACCATGGAATAGGCCTTTAGAG
TTTGTGAAAGAATTTAAGCAGGCTCATCGAAGGGAGGATGATATTGCAATTGTAAATGCT
GGGATTCGTGTTCATCTCGAACAACGGGCTGATGATTTGATTGTTTCGGATGCATCCATT
GTCTATGGTGGAGTAGCTCCGCTTTCTCTTTCTGCTAGAGCAACAAAAGAATATCTCGTT
GGAAAGAGTTGGAATCAGGAGTTACTTCAGGGTGCTTTGAAAGTCTTACAACAGGATGTT
TTGATCAACGATAACGCTCCTGGTGGAATGGTGGAGTTCAGGAAATCATTGACTCTCAGC
TTTTTCTTCAAATTTTTTCTATGGGTTTCTCATCAAATAGATGGAGTACATTGCAATAAG
AGTAGTGTACCATTATCCTATCAATCTGCTGTAGAATCATTCCACCGCCCCGCCGTTATA
GGAAGTCAAGATTATGATATTACAAGACATGGAACGGCTGTGGGTGCTCCTGAGGTTCAT
CTTTCATCAAGACTCCAGGTTACGGGGGAGGCTGAATACGCTGATGACACACCATTGCCT
CCTAATGGTTTACATGCTGCTTTTGTATTGAGCCGAAAGCCTCATGCCCGTATACTTTCC
ATAGACGATTCAGAAGCAAAATCTTCAACTGGGTTTGTGGGGATATACTTTGCTAATAGT
GTTCCTGGTGATAATATGATTGGACCAGTTATTGCAGATGAGGAACTATTTGCTTCAGAA
TTCGTCACTTGTGTAGGTCAGGTTATAGGAGTTGTTGTTGCTGATACACATGAAAATGCA
AAGCTGGCAGCAAGAAAGGTTCGTGTTGACTATGAAGAGTTACCAGCAATCTTATCCATA
CGGGATGCCATTAATGCTAAAAGTTTCCACCCCAACTCTGAAAAGTGGATGAAGAAAGGG
GATGTTGATCGATGTTTCCAATCAGGGCAATGCGATAAGATCATAGAGGGGGAGGTTCAT
GTGGGTGGACAGGAACACTTCTACTTGGAGCCGAACAGCAGTGTGATATGGACAATTGAC
GGTGGAAACGAAGTTCATATGGTTTCATCCACACAAGCTCCACAGAAGCATCAGAAATAT
GTTTCCCGTGTTCTCGGCCTTCCAATGTCAAAAGTAGTTTGTAAAACCAAGCGCATCGGT
GGTGGCTTTGGTGGGAAGGAGACAAGATCTGCCTTCATTGCTGCCGCAGCTTCTGTCCCA
TCATATCTATTGAACCGGCCTGTTAAAATAACATTAGACCGTGATACAGACATGATGATT
TCTGGGCAACGACATAGCTTTTTTGGCAAATACAAGGTCGGATTCAAAAATGATGGAAAA
GTTCTGGCATTGGACCTTGAAATCTATAATAATGCTGGAAATTCACTAGACCTGTCTCTT
GCTGTGCTTGAACGTGCCATGTTCCACTCGGATAACGTTTATGAGATACCAAACGTGCGG
ATCGTGGGAAAGAAAATTGGATTCAAAGAATTGCTGCTGAGCTCAAGAAAAGCCCGGAAG
AAATTAGGGAAATTAATTTTCAAGGTGAAGGATCTATATTGCATTATGGCCAACAACTTC
AGCACTGTACTCTGGCTCAGGTCTGGAATGAGCTAAAGGTATCTTGTGAATTTTTGAAAG
CTCGTGAAGAAGTTGACCGATTTAATAGTCAGAATCGGTGGAAGAAGCGTGGTATTTCCA
TGGTTCCCACAAAATTTGGCATATCCTTTACGACAAAGCTTATGAACCAGGCAGGTGCTC
TTGTTCTTGTCTACACTGATGGTACTGTTTTAGTCACACATGGGGGTGTCGAGATGGGGC
AAGGTTTACATACTAAAGTTGCTCAGGTTGCTGCTTCTGCCTTCAATATCCCTCTCAGTT
CCGTCTTCATATCAGAGACAAGTACTGATAAGGTTCCCAATGCATCACCAACGGCAGCTT
CTGCCAGTTCCGATATGTATGGAGCTGCGGTTTTGGATGCTTGTGAGCAACTTAAAGCGC
GCATGGAGCCCATTGCCACACAGCATAATTTCAGCTCTTTTGCTGAGCTAGCAAGTGCAT
GCTACGCTGCTCGAATAGACCTTTCTGCTCACGGGTTTTACATCACACCCGACATTGGCT
TTGACTGGACGACGGGTAAGGGGAGCCCATTCAGGTACTTCACCTATGGGGCTGCATTCT
CCGAGGTTGAGATTGACACATTGTCGGGAGATTTTCACACTAGGGTGGCGAATGTAATTT
TGGACCTTGGATATTCTCTCAACCCAGCCATTGATGTTGGGCAGATTGAAGGAGCTTTTG
TACAAGGTTTGGGGTGGGTAGCTTTAGAAGAACTGAAGTGGGGAGATCCGGCTCACAAGT
GGATACCACCCGGATATCTCTATACATGTGGTCCTGGGAATTACAAAATTCCTTCTCTAA
ATGATGTTCCCTTCAAATTCAATGTTTCACTCCTCAAGGGCCATCCAAACGTGAAGGCTA
TTCATTCATCGAAAGCTGTTGGAGAGCCCCCGTTCTTTCTGGCTTCAGCCGTTTTTTTTG
CCATCAAAGATGCCATTGCATCTGCGAGAGCAGAAGTAGGGAAGAATGACTGGTTTCCTC
TTGACAATCCGGCAACACCAGAGAGAATACGGATGGCTTGTTTAGATCAATTCACAGAAC
CCTTCATTGGTGGCAGTTTCCGGCCGAAGCTTAGTGTTTAATTATTTACGGTCACTGCCC
ATTTTCGGTAATTTAATGTTGACACATGAACTTATGTGATATAGGTTCCAAACATCTTAA
CCATGTTTCTTGTAGAATGTTGAAAAATAAAACATGCCCACAGCAGCTTGTAATTCATAC
AAACAATTAATAAAATCATGATTATAAAAAA
>FRLM_012207-RB transcript Name:"Similar to XDH1 Xanthine dehydrogenase 1 (Arabidopsis thaliana OX=3702)" offset:60 AED:0.07 eAED:0.07 QI:60|1|1|1|0|0|11|170|1237
CAGGAATCATTGGCACGTGCTCATGGCTCTCAGTGTGGATTTTGCACCCCTGGTTTTATT
ATGTCCATGTATGCATTACTGAGGTCGAGTCAAACCCCACCTAGTGAAGAGCAGATTGAA
GAATGCCTCGCAGGAAACTTGTGTCGTTGTACAGGTTACAGACCAATTGTTGATGCATTT
CGAGTATTTGCCAAAACTGATGATTTTCTATATACCGATGCGTCTTCCCTAAGCCTTCAA
GAACGTGAGTTTGTTTGCCCTTCTACTGGAAAGCCCTGCTTGTGTAAATCGAAAACTGAA
AGCAACAACAATAAATGCAGTACGGGACAAGGTACAGTTTCCATTGAGAGGTTTCGACCA
GTCTCATACAGTGAGATAGAAGGAAGCAACTACACAGACAAAGAACTTATCTTTCCTCCT
GAACTTCTATTGAGAAAATCAAGTCCTTTGAATTTGAATGGATTTGGTGGGCTTAAGTGG
TTTCGACCGTTAAGACTTCAACATTTGTTGGAATTAAAAGCAAAATACCCCGATGCGAAG
TTCGTGGTTGGTAATTCCGAAGTAGGAATTGAGATGAGGTTAAAGAGAATTGAATATCGG
GCTTTGATCTCTGTGACACATGTAGCTGAGCTCAATGCATTGAATGTGAAGGATAAAGGC
ATTGAGATAGGTGCGGCAGTAAGACTATCTGCAATCATGAAAGTTTTAAGAAAGGTCATA
TCAGAGCGTGCCGCACATGAAACTTCTTCTTGTAAGGCCTTTCTTGAACAGTTAAAATGG
TTTGCTGGGACACAGATTAAAAATGTTGCTTCGGTTGGTGGGAATATATGCACGGCTAGT
CCGATATCAGACTTGAACCCTTTGTGGATGGCTGCTAGAGCGGAGTTTCAAATTATTGAT
TGCAAAGGAAACACTAGAACAACCCCGGCAGAAAAATTTTTCCTTGGCTACCGTAAGGTG
GACCTAGCAAGGAATGAAATTTTGCTGTCAATATTCTTACCATGGAATAGGCCTTTAGAG
TTTGTGAAAGAATTTAAGCAGGCTCATCGAAGGGAGGATGATATTGCAATTGTAAATGCT
GGGATTCGTGTTCATCTCGAACAACGGGCTGATGATTTGATTGTTTCGGATGCATCCATT
GTCTATGGTGGAGTAGCTCCGCTTTCTCTTTCTGCTAGAGCAACAAAAGAATATCTCGTT
GGAAAGAGTTGGAATCAGGAGTTACTTCAGGGTGCTTTGAAAGTCTTACAACAGGATGTT
TTGATCAACGATAACGCTCCTGGTGGAATGGTGGAGTTCAGGAAATCATTGACTCTCAGC
TTTTTCTTCAAATTTTTTCTATGGGTTTCTCATCAAATAGATGGAGTACATTGCAATAAG
AGTAGTGTACCATTATCCTATCAATCTGCTGTAGAATCATTCCACCGCCCCGCCGTTATA
GGAAGTCAAGATTATGATATTACAAGACATGGAACGGCTGTGGGTGCTCCTGAGGTTCAT
CTTTCATCAAGACTCCAGGTTACGGGGGAGGCTGAATACGCTGATGACACACCATTGCCT
CCTAATGGTTTACATGCTGCTTTTGTATTGAGCCGAAAGCCTCATGCCCGTATACTTTCC
ATAGACGATTCAGAAGCAAAATCTTCAACTGGGTTTGTGGGGATATACTTTGCTAATAGT
GTTCCTGGTGATAATATGATTGGACCAGTTATTGCAGATGAGGAACTATTTGCTTCAGAA
TTCGTCACTTGTGTAGGTCAGGTTATAGGAGTTGTTGTTGCTGATACACATGAAAATGCA
AAGCTGGCAGCAAGAAAGGTTCGTGTTGACTATGAAGAGTTACCAGCAATCTTATCCATA
CGGGATGCCATTAATGCTAAAAGTTTCCACCCCAACTCTGAAAAGTGGATGAAGAAAGGG
GATGTTGATCGATGTTTCCAATCAGGGCAATGCGATAAGATCATAGAGGGGGAGGTTCAT
GTGGGTGGACAGGAACACTTCTACTTGGAGCCGAACAGCAGTGTGATATGGACAATTGAC
GGTGGAAACGAAGTTCATATGGTTTCATCCACACAAGCTCCACAGAAGCATCAGAAATAT
GTTTCCCGTGTTCTCGGCCTTCCAATGTCAAAAGTAGTTTGTAAAACCAAGCGCATCGGT
GGTGGCTTTGGTGGGAAGGAGACAAGATCTGCCTTCATTGCTGCCGCAGCTTCTGTCCCA
TCATATCTATTGAACCGGCCTGTTAAAATAACATTAGACCGTGATACAGACATGATGATT
TCTGGGCAACGACATAGCTTTTTTGGCAAATACAAGGTCGGATTCAAAAATGATGGAAAA
GTTCTGGCATTGGACCTTGAAATCTATAATAATGCTGGAAATTCACTAGACCTGTCTCTT
GCTGTGCTTGAACGTGCCATGTTCCACTCGGATAACGTTTATGAGATACCAAACGTGCGG
ATCGTGGGAAAGGTGTGCTTTACTAATATCCCTAGTAACACTGCTTTTCGAGGCTTTGGT
GGTCCTCAAGGAATGCTTATTACAGAAAATTGGATTCAAAGAATTGCTGCTGAGCTCAAG
AAAAGCCCGGAAGAAATTAGGGAAATTAATTTTCAAGGTGAAGGATCTATATTGCATTAT
GGCCAACAACTTCAGCACTGTACTCTGGCTCAGGTCTGGAATGAGCTAAAGGTATCTTGT
GAATTTTTGAAAGCTCGTGAAGAAGTTGACCGATTTAATAGTCAGAATCGGTGGAAGAAG
CGTGGTATTTCCATGGTTCCCACAAAATTTGGCATATCCTTTACGACAAAGCTTATGAAC
CAGGCAGGTGCTCTTGTTCTTGTCTACACTGATGGTACTGTTTTAGTCACACATGGGGGT
GTCGAGATGGGGCAAGGTTTACATACTAAAGTTGCTCAGGTTGCTGCTTCTGCCTTCAAT
ATCCCTCTCAGTTCCGTCTTCATATCAGAGACAAGTACTGATAAGGTTCCCAATGCATCA
CCAACGGCAGCTTCTGCCAGTTCCGATATGTATGGAGCTGCGGTTTTGGATGCTTGTGAG
CAACTTAAAGCGCGCATGGAGCCCATTGCCACACAGCATAATTTCAGCTCTTTTGCTGAG
CTAGCAAGTGCATGCTACGCTGCTCGAATAGACCTTTCTGCTCACGGGTTTTACATCACA
CCCGACATTGGCTTTGACTGGACGACGGGTAAGGGGAGCCCATTCAGGTACTTCACCTAT
GGGGCTGCATTCTCCGAGGTTGAGATTGACACATTGTCGGGAGATTTTCACACTAGGGTG
GCGAATGTAATTTTGGACCTTGGATATTCTCTCAACCCAGCCATTGATGTTGGGCAGATT
GAAGGAGCTTTTGTACAAGGTTTGGGGTGGGTAGCTTTAGAAGAACTGAAGTGGGGAGAT
CCGGCTCACAAGTGGATACCACCCGGATATCTCTATACATGTGGTCCTGGGAATTACAAA
ATTCCTTCTCTAAATGATGTTCCCTTCAAATTCAATGTTTCACTCCTCAAGGGCCATCCA
AACGTGAAGGCTATTCATTCATCGAAAGCTGTTGGAGAGCCCCCGTTCTTTCTGGCTTCA
GCCGTTTTTTTTGCCATCAAAGATGCCATTGCATCTGCGAGAGCAGAAGTAGGGAAGAAT
GACTGGTTTCCTCTTGACAATCCGGCAACACCAGAGAGAATACGGATGGCTTGTTTAGAT
CAATTCACAGAACCCTTCATTGGTGGCAGTTTCCGGCCGAAGCTTAGTGTTTAATTATTT
ACGGTCACTGCCCATTTTCGGTAATTTAATGTTGACACATGAACTTATGTGATATAGGTT
CCAAACATCTTAACCATGTTTCTTGTAGAATGTTGAAAAATAAAACATGCCCACAGCAGC
TTGTAATTCATACAAACAATTAATAAAATCATGATTATAAAAAA
>FRLM_012207-RC transcript Name:"Similar to XDH1 Xanthine dehydrogenase 1 (Arabidopsis thaliana OX=3702)" offset:60 AED:0.08 eAED:0.08 QI:60|1|1|1|0|0|10|237|1207
CAGGAATCATTGGCACGTGCTCATGGCTCTCAGTGTGGATTTTGCACCCCTGGTTTTATT
ATGTCCATGTATGCATTACTGAGGTCGAGTCAAACCCCACCTAGTGAAGAGCAGATTGAA
GAATGCCTCGCAGGAAACTTGTGTCGTTGTACAGGTTACAGACCAATTGTTGATGCATTT
CGAGTATTTGCCAAAACTGATGATTTTCTATATACCGATGCGTCTTCCCTAAGCCTTCAA
GAACGTGAGTTTGTTTGCCCTTCTACTGGAAAGCCCTGCTTGTGTAAATCGAAAACTGAA
AGCAACAACAATAAATGCAGTACGGGACAAGGTACAGTTTCCATTGAGAGGTTTCGACCA
GTCTCATACAGTGAGATAGAAGGAAGCAACTACACAGACAAAGAACTTATCTTTCCTCCT
GAACTTCTATTGAGAAAATCAAGTCCTTTGAATTTGAATGGATTTGGTGGGCTTAAGTGG
TTTCGACCGTTAAGACTTCAACATTTGTTGGAATTAAAAGCAAAATACCCCGATGCGAAG
TTCGTGGTTGGTAATTCCGAAGTAGGAATTGAGATGAGGTTAAAGAGAATTGAATATCGG
GCTTTGATCTCTGTGACACATGTAGCTGAGCTCAATGCATTGAATGTGAAGGATAAAGGC
ATTGAGATAGGTGCGGCAGTAAGACTATCTGCAATCATGAAAGTTTTAAGAAAGGTCATA
TCAGAGCGTGCCGCACATGAAACTTCTTCTTGTAAGGCCTTTCTTGAACAGTTAAAATGG
TTTGCTGGGACACAGATTAAAAATGTTGCTTCGGTTGGTGGGAATATATGCACGGCTAGT
CCGATATCAGACTTGAACCCTTTGTGGATGGCTGCTAGAGCGGAGTTTCAAATTATTGAT
TGCAAAGGAAACACTAGAACAACCCCGGCAGAAAAATTTTTCCTTGGCTACCGTAAGGTG
GACCTAGCAAGGAATGAAATTTTGCTGTCAATATTCTTACCATGGAATAGGCCTTTAGAG
TTTGTGAAAGAATTTAAGCAGGCTCATCGAAGGGAGGATGATATTGCAATTGTAAATGCT
GGGATTCGTGTTCATCTCGAACAACGGGCTGATGATTTGATTGTTTCGGATGCATCCATT
GTCTATGGTGGAGTAGCTCCGCTTTCTCTTTCTGCTAGAGCAACAAAAGAATATCTCGTT
GGAAAGAGTTGGAATCAGGAGTTACTTCAGGGTGCTTTGAAAGTCTTACAACAGGATGTT
TTGATCAACGATAACGCTCCTGGTGGAATGGTGGAGTTCAGGAAATCATTGACTCTCAGC
TTTTTCTTCAAATTTTTTCTATGGGTTTCTCATCAAATAGATGGAGTACATTGCAATAAG
AGTAGTGTACCATTATCCTATCAATCTGCTGTAGAATCATTCCACCGCCCCGCCGTTATA
GGAAGTCAAGATTATGATATTACAAGACATGGAACGGCTGTGGGTGCTCCTGAGGTTCAT
CTTTCATCAAGACTCCAGGTTACGGGGGAGGCTGAATACGCTGATGACACACCATTGCCT
CCTAATGGTTTACATGCTGCTTTTGTATTGAGCCGAAAGCCTCATGCCCGTATACTTTCC
ATAGACGATTCAGAAGCAAAATCTTCAACTGGGTTTGTGGGGATATACTTTGCTAATAGT
GTTCCTGGTGATAATATGATTGGACCAGTTATTGCAGATGAGGAACTATTTGCTTCAGAA
TTCGTCACTTGTGTAGGTCAGGTTATAGGAGTTGTTGTTGCTGATACACATGAAAATGCA
AAGCTGGCAGCAAGAAAGGTTCGTGTTGACTATGAAGAGTTACCAGCAATCTTATCCATA
CGGGATGCCATTAATGCTAAAAGTTTCCACCCCAACTCTGAAAAGTGGATGAAGAAAGGG
GATGTTGATCGATGTTTCCAATCAGGGCAATGCGATAAGATCATAGAGGGGGAGGTTCAT
GTGGGTGGACAGGAACACTTCTACTTGGAGCCGAACAGCAGTGTGATATGGACAATTGAC
GGTGGAAACGAAGTTCATATGGTTTCATCCACACAAGCTCCACAGAAGCATCAGAAATAT
GTTTCCCGTGTTCTCGGCCTTCCAATGTCAAAAGTAGTTTGTAAAACCAAGCGCATCGGT
GGTGGCTTTGGTGGGAAGGAGACAAGATCTGCCTTCATTGCTGCCGCAGCTTCTGTCCCA
TCATATCTATTGAACCGGCCTGTTAAAATAACATTAGACCGTGATACAGACATGATGATT
TCTGGGCAACGACATAGCTTTTTTGGCAAATACAAGGTCGGATTCAAAAATGATGGAAAA
GTTCTGGCATTGGACCTTGAAATCTATAATAATGCTGGAAATTCACTAGACCTGTCTCTT
GCTGTGCTTGAACGTGCCATGTTCCACTCGGATAACGTTTATGAGATACCAAACGTGCGG
ATCGTGGGAAAGGTGTGCTTTACTAATATCCCTAGTAACACTGCTTTTCGAGGCTTTGGT
GGTCCTCAAGGAATGCTTATTACAGAAAATTGGATTCAAAGAATTGCTGCTGAGCTCAAG
AAAAGCCCGGAAGAAATTAGGGAAATTAATTTTCAAGGTGAAGGATCTATATTGCATTAT
GGCCAACAACTTCAGCACTGTACTCTGGCTCAGGTCTGGAATGAGCTAAAGGTATCTTGT
GAATTTTTGAAAGCTCGTGAAGAAGTTGACCGATTTAATAGTCAGAATCGGTGGAAGAAG
CGTGGTATTTCCATGGTTCCCACAAAATTTGGCATATCCTTTACGACAAAGCTTATGAAC
CAGGCAGGTGCTCTTGTTCTTGTCTACACTGATGGTACTGTTTTAGTCACACATGGGGGT
GTCGAGATGGGGCAAGGTTTACATACTAAAGTTGCTCAGGTTGCTGCTTCTGCCTTCAAT
ATCCCTCTCAGTTCCGTCTTCATATCAGAGACAAGTACTGATAAGGTTCCCAATGCATCA
CCAACGGCAGCTTCTGCCAGTTCCGATATGTATGGAGCTGCGGTTTTGGATGCTTGTGAG
CAACTTAAAGCGCGCATGGAGCCCATTGCCACACAGCATAATTTCAGCTCTTTTGCTGAG
CTAGCAAGTGCATGCTACGCTGCTCGAATAGACCTTTCTGCTCACGGGTTTTACATCACA
CCCGACATTGGCTTTGACTGGACGACGGGTAAGGGGAGCCCATTCAGGTACTTCACCTAT
GGGGCTGCATTCTCCGAGGTTGAGATTGACACATTGTCGGGAGATTTTCACACTAGGGTG
GCGAATGTAATTTTGGACCTTGGATATTCTCTCAACCCAGCCATTGATGTTGGGCAGATT
GAAGGAGCTTTTGTACAAGGTTTGGGGTGGGTAGCTTTAGAAGAACTGAAGTGGGGAGAT
CCGGCTCACAAGTGGATACCACCCGGATATCTCTATACATGTGGTCCTGGGAATTACAAA
ATTCCTTCTCTAAATGATGTTCCCTTCAAATTCAATGTTTCACTCCTCAAGGTATGTCTC
TCTCCTTATTCTATAAGGCCGTACTCTAGCGCAAATGTCAACGTCAATACCATATTTGGC
ACAAAAAAGAATAATATGAGTGATGTATATGCATCCAAAATTAGTGTGTTTGAACCTGAT
ATTTGTAGGGCCATCCAAACGTGAAGGCTATTCATTCATCGAAAGCTGTTGGAGAGCCCC
CGTTCTTTCTGGCTTCAGCCGTTTTTTTTGCCATCAAAGATGCCATTGCATCTGCGAGAG
CAGAAGTAGGGAAGAATGACTGGTTTCCTCTTGACAATCCGGCAACACCAGAGAGAATAC
GGATGGCTTGTTTAGATCAATTCACAGAACCCTTCATTGGTGGCAGTTTCCGGCCGAAGC
TTAGTGTTTAATTATTTACGG
>FRLM_012207-RD transcript Name:"Similar to XDH1 Xanthine dehydrogenase 1 (Arabidopsis thaliana OX=3702)" offset:60 AED:0.15 eAED:0.15 QI:60|1|1|1|0|0|7|108|1018
CAGGAATCATTGGCACGTGCTCATGGCTCTCAGTGTGGATTTTGCACCCCTGGTTTTATT
ATGTCCATGTATGCATTACTGAGGTCGAGTCAAACCCCACCTAGTGAAGAGCAGATTGAA
GAATGCCTCGCAGGAAACTTGTGTCGTTGTACAGGTTACAGACCAATTGTTGATGCATTT
CGAGTATTTGCCAAAACTGATGATTTTCTATATACCGATGCGTCTTCCCTAAGCCTTCAA
GAACGTGAGTTTGTTTGCCCTTCTACTGGAAAGCCCTGCTTGTGTAAATCGAAAACTGAA
AGCAACAACAATAAATGCAGTACGGGACAAGGTACAGTTTCCATTGAGAGGTTTCGACCA
GTCTCATACAGTGAGATAGAAGGAAGCAACTACACAGACAAAGAACTTATCTTTCCTCCT
GAACTTCTATTGAGAAAATCAAGTCCTTTGAATTTGAATGGATTTGGTGGGCTTAAGTGG
TTTCGACCGTTAAGACTTCAACATTTGTTGGAATTAAAAGCAAAATACCCCGATGCGAAG
TTCGTGGTTGGTAATTCCGAAGTAGGAATTGAGATGAGGTTAAAGAGAATTGAATATCGG
GCTTTGATCTCTGTGACACATGTAGCTGAGCTCAATGCATTGAATGTGAAGGATAAAGGC
ATTGAGATAGGTGCGGCAGTAAGACTATCTGCAATCATGAAAGTTTTAAGAAAGGTCATA
TCAGAGCGTGCCGCACATGAAACTTCTTCTTGTAAGGCCTTTCTTGAACAGTTAAAATGG
TTTGCTGGGACACAGATTAAAAATGTTGCTTCGGTTGGTGGGAATATATGCACGGCTAGT
CCGATATCAGACTTGAACCCTTTGTGGATGGCTGCTAGAGCGGAGTTTCAAATTATTGAT
TGCAAAGGAAACACTAGAACAACCCCGGCAGAAAAATTTTTCCTTGGCTACCGTAAGGTG
GACCTAGCAAGGAATGAAATTTTGCTGTCAATATTCTTACCATGGAATAGGCCTTTAGAG
TTTGTGAAAGAATTTAAGCAGGCTCATCGAAGGGAGGATGATATTGCAATTGTAAATGCT
GGGATTCGTGTTCATCTCGAACAACGGGCTGATGATTTGATTGTTTCGGATGCATCCATT
GTCTATGGTGGAGTAGCTCCGCTTTCTCTTTCTGCTAGAGCAACAAAAGAATATCTCGTT
GGAAAGAGTTGGAATCAGGAGTTACTTCAGGGTGCTTTGAAAGTCTTACAACAGGATGTT
TTGATCAACGATAACGCTCCTGGTGGAATGGTGGAGTTCAGGAAATCATTGACTCTCAGC
TTTTTCTTCAAATTTTTTCTATGGGTTTCTCATCAAATAGATGGAGTACATTGCAATAAG
AGTAGTGTACCATTATCCTATCAATCTGCTGTAGAATCATTCCACCGCCCCGCCGTTATA
GGAAGTCAAGATTATGATATTACAAGACATGGAACGGCTGTGGGTGCTCCTGAGGTTCAT
CTTTCATCAAGACTCCAGGTTACGGGGGAGGCTGAATACGCTGATGACACACCATTGCCT
CCTAATGGTTTACATGCTGCTTTTGTATTGAGCCGAAAGCCTCATGCCCGTATACTTTCC
ATAGACGATTCAGAAGCAAAATCTTCAACTGGGTTTGTGGGGATATACTTTGCTAATAGT
GTTCCTGGTGATAATATGATTGGACCAGTTATTGCAGATGAGGAACTATTTGCTTCAGAA
TTCGTCACTTGTGTAGGTCAGGTTATAGGAGTTGTTGTTGCTGATACACATGAAAATGCA
AAGCTGGCAGCAAGAAAGGTTCGTGTTGACTATGAAGAGTTACCAGCAATCTTATCCATA
CGGGATGCCATTAATGCTAAAAGTTTCCACCCCAACTCTGAAAAGTGGATGAAGAAAGGG
GATGTTGATCGATGTTTCCAATCAGGGCAATGCGATAAGATCATAGAGGGGGAGGTTCAT
GTGGGTGGACAGGAACACTTCTACTTGGAGCCGAACAGCAGTGTGATATGGACAATTGAC
GGTGGAAACGAAGTTCATATGGTTTCATCCACACAAGCTCCACAGAAGCATCAGAAATAT
GTTTCCCGTGTTCTCGGCCTTCCAATGTCAAAAGTAGTTTGTAAAACCAAGCGCATCGGT
GGTGGCTTTGGTGGGAAGGAGACAAGATCTGCCTTCATTGCTGCCGCAGCTTCTGTCCCA
TCATATCTATTGAACCGGCCTGTTAAAATAACATTAGACCGTGATACAGACATGATGATT
TCTGGGCAACGACATAGCTTTTTTGGCAAATACAAGGTCGGATTCAAAAATGATGGAAAA
GTTCTGGCATTGGACCTTGAAATCTATAATAATGCTGGAAATTCACTAGACCTGTCTCTT
GCTGTGCTTGAACGTGCCATGTTCCACTCGGATAACGTTTATGAGATACCAAACGTGCGG
ATCGTGGGAAAGGTGTGCTTTACTAATATCCCTAGTAACACTGCTTTTCGAGGCTTTGGT
GGTCCTCAAGGAATGCTTATTACAGAAAATTGGATTCAAAGAATTGCTGCTGAGCTCAAG
AAAAGCCCGGAAGAAATTAGGGAAATTAATTTTCAAGGTGAAGGATCTATATTGCATTAT
GGCCAACAACTTCAGCACTGTACTCTGGCTCAGGTCTGGAATGAGCTAAAGGTATCTTGT
GAATTTTTGAAAGCTCGTGAAGAAGTTGACCGATTTAATAGTCAGAATCGGTGGAAGAAG
CGTGGTATTTCCATGGTTCCCACAAAATTTGGCATATCCTTTACGACAAAGCTTATGAAC
CAGGCAGGTGCTCTTGTTCTTGTCTACACTGATGGTACTGTTTTAGTCACACATGGGGGT
GTCGAGATGGGGCAAGGTTTACATACTAAAGTTGCTCAGGTTGCTGCTTCTGCCTTCAAT
ATCCCTCTCAGTTCCGTCTTCATATCAGAGACAAGTACTGATAAGGTAATTCAAAATCTA
ATGATTCAATGTTTTGAAGTTCCTGTTCCTGAAATATTATGTTCTGTAGACCACATTCAT
GAGAAAAGCAAGCTTGTCTTAATTGGCAGGAAATTTTACATGGACCCGTCTTGTTAGTCA
AACATAAGAAATAACTCACTGAAACAGATGAAGTGGGCTAAATTCATGACTAAGTTTTGT
TGAGAATTGCCCTAATCCTTTACTACCGATAGCAATTAAATCGAG
>FRLM_023590-RA transcript Name:"Protein of unknown function" offset:0 AED:0.00 eAED:0.00 QI:0|1|1|1|0|0|2|67|40
ACCCTATTTAAAAAAAAAAATTTGCTGTTCGAATATTATCAAGAACTTAGGGTTTCAATA
GGTTTTCTTGTTGTTGTTGGGCGGGTTGAAATTTCCTGGAAATTATTCGGACCTGTGCTA
TAGAATCTTTTAAAAAAAAAAAAACAAATTGCTGTTCAAATATTATCAAGAACTTAGGGT
TTCAATAGGT
>FRLM_019446-RA transcript Name:"Similar to Dml 2,3-dimethylmalate lyase (Eubacterium barkeri OX=1528)" offset:0 AED:0.13 eAED:0.13 QI:0|0|0|1|0|0|4|0|259
ATGGTGGAACAAGGGCGACTTATCACCGAAGCTGTCTCGATTCCTGTGATTGGGGATGGT
GACAATGGATATGGGAATGCAATGAATGTAAAGAGGACTGTTAAAGGATATATTAGAGCT
GGTTTTGCAGGGATCATACTTGAAGATCAGGTATCTTGTGGTCATACACAAGGCAGGAAA
GCTGTGTCAAGGGAGGAGGCAGTGATGCATATAAAAGCAGCTGTAGACGCTCGAAAGGAG
AGTGGCTCTGACATTGTCATTGTGGCACGGAGTGATTCTCGTCAAGCAATATCTTTTGAT
GAATCACTCTGGAGGTCAAGGGCTTTTGCTGATGCTGGAGCAGATGTTCTTTTCATTGAT
GCACTAACTTCAAGAGAAGAGATGAAAGCTTTCTGCGAAATTGCACCTCAAGTTCCAAAA
ATGGCTAATATGCTTGAAGGAGGGGGGAAAACACCAATTCTCAATCTTTTGGAACTAGAG
GAAATTGGATATAAAATTGTGGCCTATCCACTTTCCTTGCTCGGGGTATCTATTCAAGCA
ATGCAGGATGCACTTGTTGCTATCAAAGGTGGTCGTATCCCTCCCCCTGGAAGCATGCCA
TCTTTTGAAGAGATTAAGGAAATACTGGGTTTCAACAATTATTATGAAGAAGAGAAGCGA
TATGCTACCAGCAGGTCCAGCTCTGGCCAGCTGTCTTCAAAAGGAGGTGAGAGAGACCTT
ACACTATTATTGTTAAAAATCAAAAGAGTTGCAATTAGAGGTGAAAATATGGGCTGCTAA
>FRLM_020068-RA transcript Name:"Similar to BC10 Glycosyltransferase BC10 (Oryza sativa subsp. japonica OX=39947)" offset:0 AED:0.01 eAED:0.03 QI:0|0|0|1|0|0|2|0|386
ATGCTTTCCCCAACTCCATTTTCGCTGATTTGTGCTCTTCTTCTCTGCTTGCCGCTAGCC
GTCGTCTTCACCGTCAACAGCCCGACCGGCACAACCACCAACTCCGCCATTGTCAGAGAT
CTCTCCAAATCTCAAGAATCTCTCTTCCCTCCCCCTCCCTTACCCGCCAAAACCCACCAG
AAGATCGACATCAAATTCCACCCTCCTCCTCCTCCGCCGCCGCCGGAAGACGACGATTCA
CTCTTCCAAGTCGCTTCCCGAGTTAACTCGAGGCCGTTTCCCCGTACGGCGCCGAAGAAA
TTGGCGTTCATGTTCCTCACCACCACTCCTCTCCCCTTCGCCCCACTCTGGGAAGTGTAC
TTCAACCAAACCCCCAAAACCCTCTTCAATATATACGTCCACGCTGACCCGACCCGGAAG
TACGACCCGCCTTTCTCCGGCGTGTTCTCCGGCCGCGTCATTCGGTCAAAACCCACTCGG
AGGCTGTCCCCGAGCCTCACCGCGGCGGCGCGTCGGCTGATAGCACACGCGCTCCTCGAC
GACCCGGCGAACGCGATGTTCGCGCTCTTGTCCCCCTCGTGCGTGCCGCTCCACTCGTTC
AACTTCACCTACGAAACCCTGGCGAGGTCGAAGAAGAGCTTCATCGAGATTCTCGACAAC
GAGGTCGGGAGCTACGACAGGTGGGCGGCGCGTGGGCCGGACGCGATGCTGCCGGAGGTG
AGGCTGGAGGACTTCCGGATCGGGTCCCAGTTCTGGGTGCTGACACGTAAGCACGCGAGG
CTCGTCGTCAGCGACCGCAGGCTCTGGTCCAAGTTCGGATTGCAGTGCTTGAGGCTGGAC
ACGTGCTACCCGGAGGAGAATTACTTTCCTACCCTTCTCTCCACGCGCGACCCACGCGGG
TGCGTGCCCGCCACGCTCACGCACGTGGACTGGGCGGGAAGATCGGACGGTCACCCGCGC
ACGTATAATGCGTCCGAGGTGGGGCCAGAGCTAATTGCCAAGCTCCGTAGCGACATGCCG
AGGTACGGTGAAGATGTCGTGCGAACGGAAATGGGAAGGGAAAGGCGAAGGCACGATCCT
TTCTTGTTCGCGAGGAAAGTCGCTCCGGACGCGATCGGGCCGTTGATGAGCATTGCCCAT
GACGTCATTCTCCGTGATTAG
>FRLM_023654-RA transcript Name:"Protein of unknown function" offset:117 AED:0.00 eAED:0.00 QI:117|1|0.5|1|0|0|2|0|26
AACATAGGTCCGAATAATTTCCAGGAAATTTCTACCCGCCCAACAGCAAAAAGAAAACCT
AGTCAAACCGTAAGTTCTTGATAATATTCGAAAAACAATTTTTTTTTTCTTTTAAATATG
TCTACAGCACATGTCCGAATAATTTCCAGGAAATTTCTACCCGCCCAACAGCAACAAGAA
AACCTAGTCAAACCC
>FRLM_021756-RA transcript Name:"Protein of unknown function" offset:47 AED:0.00 eAED:0.00 QI:47|1|1|1|0|0|2|75|32
CCTGGTTGAGACCGGTTGAGGTAGGGTGTGTGAAATTAAGACGTAAAATGGACTTAAGCA
AGAAAACTGCCAGTTCGGGTAAAACTGGCCAGTTTTCTGGAAAGCAGGTTTTGAGGCCCT
TAGAGGCCGAAATTGGAAAAATGTAAAACATGAAAGTTGTAGAGAAGGGTTTTTCCTAGT
GGAAAAAGTGTTTTCAAAAATAAGGCTCCAATGGCCTTGGT
>FRLM_015521-RA transcript Name:"Similar to At1g79080 Pentatricopeptide repeat-containing protein At1g79080, chloroplastic (Arabidopsis thaliana OX=3702)" offset:0 AED:0.07 eAED:0.07 QI:0|-1|0|1|-1|0|1|0|581
ATGGCAATTCTTCTAAACTCATTCTCACCGGTAACACACCAATCATCACCTGAAACCACC
AGAAGAAAAACCAGTAGTAGTAGTAGTAGTAGTAGTAGTAGTAGTGGCTTCTTCTTCTTT
TCAAGCAACAACAATATCGGGGTTTCAAGAGTTTTGGCATCTACCCACATCACCATTTCA
CCAAAAGACACTGTTTTCACTCTCCCCAATTGGAGGCCTTCCGGCGATAATAGTACTGCT
AAGAAGAATGAGCAGAGAAGCAAAGAGCTCAGGCTCAATGATGCCTTTCTCTACTTTGAA
ACCATGGTGTTGGACAAAGGCCAGAAGCCTGATGCTGCCCAAGCCACTCAGCTCCTCTAC
GATCTCTGCAAGGTCAACAAGCTCCGAAAGGCGGTGAGAGTGATGGAAATGATGGTGGGT
TCCGGCATTATACCTGATGCAGCTTCCTACACTTTCTTGGTGAGTACTCTTTGTAGAAGA
GGCAACATTGGCCATGCTATGCAATTGGTTGAGAAGATGGATGAGTATGGCTATCCAACC
AATACCATGACCTATAATTCGCTTGTTCGAGGGCTTTGTATGCGCGGGAATTTGAGCCAA
AGTTTGCAGCTTTTGGAGAGATTGATGAAGAAAGGGCTTGTCCCTAATGCATTCACATAC
TCCTTCTTGCTTGAGGCTGCTTATAAGGAGAGAGGTGTGAATGAGGCCATAAAGCTTCTC
GAGGAGATTATTGCTAAAGGGGGTAGGCCTAATTTGGTTAGCTACAATGTTTTGCTAACT
GGGTTGTGCAAGGAAGGCCGGACAGATGAGGCTATTAGATTCTTGAGGGATTTGCCTCAA
ATGGGGTTTAACGCCAATGTCGTCAGCTACAACATTTTGTTGAGGAGTTTGTGCGAAGAG
GGCAGGTGGGAGGAGGCAAACTCGCTCCTCGCGGAGATGGATGGGGAGGAGCGCTCTCCT
TCGGTTGTCACTTACAATATTTTGATTGGCTCTCTTTCGCTCCATGGCAGGACTCAACAC
GCATTGGATGTGATCGAGGAAATGGTGAGGGCAAGGTTTAGGCCTACAGCTGCAAGCTTC
AACCCGATAATCGCACGCCTTTGCAAGGAAGGTAAAGTTGGGCTTGTTGTTAAGTGCCTG
GACCAAATGATGTATAGGAGATGCAGCCCTAATGATGGGACATACAATGCGATCGCCGTG
CTATGTGGGGAGGGAATGGTGCAGGAGGCGTTTGCTATAATTCAAAGCCTCGGTAACAAA
CAAAAATTGTCCACTCACGAGTTCTATAAGAACGTGACCTCGAGCCTGTGTAAGAAAGGG
AGCACCTATGCAGCATTTCAGCTTTTGTATGAGATGACCAAGTACGGGTTTACACCGGAC
TCTTACACGTACTCGTCTTTGATTCGAGGGCTGTGTATGGAAGGCATGTTGGGCGAGGCA
ATGGAGATCTTTAGCATAATGGAAGAGAACAAGTATAGGCCAGATACTGAAAATCTCAAT
GCCTTAATACTCGGGTTTTGCAAATCGGGGAAAACAGATTTGTCTCTCGAGATTTTTGGG
TCGTTGATTGAGAAAGGGTATGTCCCTAACGAGACGACTTATAGTATATTGGTGGAAGGG
ATTGCGCATGAAGGAGAGCTGGAGCTAGCAGCAAAAGTCTTGAAGGAGTTGGAGCAGAGA
CAGGTTATGAGTCAAAGAACGGTACAGAGACTTACCATGCAGTATGATCTCGAGGGTTTA
ACATAG
>FRLM_006252-RA transcript Name:"Protein of unknown function" offset:1016 AED:0.02 eAED:0.02 QI:1016|1|1|1|0|0|5|216|719
TCCACTTCTTCAAAAAGTCTCCTTTTTGGCTTTTGCCCATCTGGAATTTTCTTTTTTCTT
TTTCTTTTTTAGTTTATATATATATATATTTGTAGCTCTGCCTAGAAAACCCATCCTTTT
CTCTTCTCGGTTCTTTGTCTTGCCAAAAAAGCAGCACCAAAACTTAACACAAATCCACCC
AATTTCCAAAATTTCCTTTTAACCTGTTATATATATACATATATATATATATATATATAG
TCCAACCCTATATTTGGTGTTGTACAGAGGAAATGATTTTTTATTTATTTCTCTGTGATT
TTAGCATAAAATGCCAACAAAGCCTGGCTCTCTCTCTCATCTCTCTTCTCTACTATGTAT
GCTTTAAAAGTTTCAGTCCTTTTTCTAATCTGGGTTTGTGAGTTTCCCTCTGTTATTTCT
TTTTCCACTCTGTACAGCAGTCAGTCATTAATACCATTTGTTGAAACCCACTCCTTTTAA
TTTCACCTCCCTTAAAATTTTTGTTATTTTCTATCAAACCCCCATCTGGGTTAGGGTCGG
CCTCAAAACATTTCGTTTCCTCTTCTCTCTCTCTCTCTCTCTCTCTCTGTGTGGAAACAT
TGTTCCACCATTATTAGTACCTAAATCTCAGCTAATTGTACAATGCACATGAACGAACAT
ATCCCCTTCCTTTGTTTCTGTTTCCTATGATTAAACCCCTATTTTTCGTAACAAATTCCC
TCTTTCCATTTTTAACTCTATATCCTACTTTTTCACTTAAAATTTCTCTCTGAACCCACA
CACACACGCAAACACAAATCTTTCTTTGATATCTTGAATGTTTTTCAATCAAAGTAATTG
TTAGTGCAAGATTCTCGTGATTCTTTCTGTGACACTTGAAGCACTGCTGTGGAGTGACAT
TCTGATGAAGTCTCAAATCTTTGAATCAAAATATTGGGAGAAAAAACGCTCTCTGTGAAT
CGTGAAAGAGTTGTTTTCTCCATCTGGGTTTGTCTGATGCTTCAAACTCTGCAAAAATGG
CGAATCTCGTTCCAGGTGTGCTTCTCAAGCTTTTACAGCACATGAATACTGACGTGAAAG
TCGCCGGAGAACACAGATCCTCTCTCCTACAGGTTATTAGCATAGTTCCGGCGCTTGCCG
GGAGCGAGCTCTTTCCGAACCAAGGATTCTACCTTAAAGTCTCTGATTCTTCTCACGCCA
CATATGTTTCTCTTCCTGACGAACACGATGATCTAATTCTGAGTGACAAAATCCAATTGG
GTCAGTTCATCCATGTCGAACGCCTGGAATCAGCCTCCCCTGTGCCAATTCTACGCGGTG
TCAAGCCCGTCCCAGGACGCCACCCCTGCATGGGACGCCCCGAGGACATTGTGGCAACTC
ATTCTCCTGGATTCCTCAACAATGGCAATAAGAAGGAGAAGGCGAAGTCGGATTCTAAAG
CAGAGAAGTTGGATAAGAAAGGTCCCATTGTTGCGAAAGTGAATGTGAAGGTGGATCAGC
AATCGTCGAAGAAACCGGCATTGAAGGTGGATGTGAAAAAGGAGCCTTTGACAAGGATGA
AGTCGCTGAATTCACGGTCGATTCCGTCATCTCCGACCAGCTGTTACTCGCTGCCAAGCT
CCTTTGAGAAGTTTTCTAAGGGTGTGAAGCAACATCAGACGAAAGTTAAGGCTAAGGCTG
GGGTGGTGGAGAAAAGTAGTTTGGTTCGCTCTGCAAGTCCGAATGGGAAGAAAATTGGAG
TAGGGAATCCAATTCGGAATTTGGTTCAGGGATTTGAGCTTGGGGCCAAAGCTCTGAGGA
AGAGTTGGGAAGGAAATATGGAGGTTAAGGGGAGGGAGAGTTCAAAGTTGCGAAGTGCTA
AGATTGATCCAAAGCCCGATCTTCGGATTTCTACTCCTAGAAGAAATACATCAAGCGAGA
AGATGCCGTCTAAGGAGGAAAATAAGAACCAGATATCTGTAAAGTCTTCGAAAGAGGAGA
ATAAGGTTCAGATGTCTACAAAGAAAGTCTCTACAAATGGAACTTTGGATGATCAAAACA
GGTTGGATAAACATAGAACATCTGTCGGGAAAAAATCACCTGGTGAGTTGGCCAACAATG
GGATTCTTGGAAACTTTGTCAAGGTGCCTATAAATAGTAGAAAACTGACAGAGGCAAGTG
TTTCATGGGCTTCACTCCCATCATCACTTGCAAAGCTCGGAAAGGAAGTTATGAAGCAGA
GAGATGCTGCACAGACGGTAGCAATAGAGGCTATGCAGGAGGCTTCTGCAGCAGAGAGCC
TACTTCGTTGTCTAAGCATATATTCGGAGCTAACTAGCTCCGCCAGAGAAGTTAATCCCC
AGCCGGCAGTAGAGCAGTTTTTGACCCTCCATTCTAGCTTGAACAATGCTCGTACGATTG
CTGATTCTTTATCTAAAACTATACAGGCTAGTGCATCCCCCGATGATGAAGAAAATCCAT
CAGAAGAAGTAGTCAAGGTTACTTCGGAGAAACGCAAACAAGCAGCCTCTTGGGTACAAG
CTGCATTAGCCACCAATTTATCTTCCTTTTCCGTCTATAGTAAAGAGCCTGCTTCAACTT
CAGTGCCATCTTCAAATTCCTCTCAAAACCAGAAAATTGCTTCGACAAATCAACCGATGT
TAGTCCTGGAGAATTCAACCAAGAATGCCTCAACAAAACCCCACGTGCAGGGGAAAGTTC
GCCAGATAATTGGGTTGAAACAAAGCACACCAGGAACCCCTCGACGCATAGGGGATGGAT
CAGCCATAAGTCAGAAGCAGCAAAGTCAACCCCCACCTGAATGGGATAGGGGAAGTGGGC
TTGATGAGGCTGTTGACTTGGCCGAAAAGCTACGACTGCAGTCGCAGGATTGGTTCCTGG
GATTTGTGGAGAGGTTCTTGGACGCTGACATTGACTCCACCTCCGCATTGTCCGATAATG
GCCAAATAGCAGGGATGTTGACGCAGCTGAAGAGTGTGAATGACTGGTTGGACGACATCA
GTTCTAACAAAGACGAAGCCGAAAACCCCCATGTTTCGGCAGAAACCATCGACAGGATGA
GGAAGAAGATATACGAGTATCTTCTCACACATGTCGAGTCTGCTGCAGCTGCACTGGGTG
GTGGATCCCAATCATCGCCAGGGATTCGAGCAACGGAAACGAAAGCAAGAAAGTGAAGTG
AACTAAGTTTGTAGTTTGGTTGTGTGTAGCTGTGGAGTTTGCAGTTCCAACAAGAATGCT
GCAAAAACTCCATGGAAGCTGTGCCCTTAACCACCAAGTGGAATCCAGGAGCTCAGTGTG
TTAATTTATGTATATAGAATCAATTCACATAAGTTTCAAGTATAGACGGGCTGGAAATTG
GTTCCCTTTAGAGAGAGAGGGGGTGGGTGGGG
>FRLM_006252-RB transcript Name:"Protein of unknown function" offset:1158 AED:0.00 eAED:0.00 QI:1158|1|1|1|0|0|4|216|719
TCCACTTCTTCAAAAAGTCTCCTTTTTGGCTTTTGCCCATCTGGAATTTTCTTTTTTCTT
TTTCTTTTTTAGTTTATATATATATATATTTGTAGCTCTGCCTAGAAAACCCATCCTTTT
CTCTTCTCGGTTCTTTGTCTTGCCAAAAAAGCAGCACCAAAACTTAACACAAATCCACCC
AATTTCCAAAATTTCCTTTTAACCTGTTATATATATACATATATATATATATATATATAG
TCCAACCCTATATTTGGTGTTGTACAGAGGAAATGATTTTTTATTTATTTCTCTGTGATT
TTAGCATAAAATGCCAACAAAGCCTGGCTCTCTCTCTCATCTCTCTTCTCTACTATGTAT
GCTTTAAAAGTTTCAGTCCTTTTTCTAATCTGGGTTTGTGAGTTTCCCTCTGTTATTTCT
TTTTCCACTCTGTACAGCAGTCAGTCATTAATACCATTTGTTGAAACCCACTCCTTTTAA
TTTCACCTCCCTTAAAATTTTTGTTATTTTCTATCAAACCCCCATCTGGGTTAGGGTCGG
CCTCAAAACATTTCGTTTCCTCTTCTCTCTCTCTCTCTCTCTCTCTCTGTGTGGAAACAT
TGTTCCACCATTATTAGTACCTAAATCTCAGCTAATTGTACAATGCACATGAACGAACAT
ATCCCCTTCCTTTGTTTCTGTTTCCTATGATTAAACCCCTATTTTTCGTAACAAATTCCC
TCTTTCCATTTTTAACTCTATATCCTACTTTTTCACTTAAAATTTCTCTCTGAACCCACA
CACACACGCAAACACAAATCTTTCTTTGATATCTTGAATGTTTTTCAATCAAAGTAATTG
TTAGTGCAAGATTCTCGTGATTCTTTCTGTGACACTTGAAGTAAGTTAAGTTATTTCTCA
TCTGGATTTTTTTTTTCCAAGTCTTTTCTACAAATGCGTATATCTTGCATATGTTTATGT
TCTGAAGATTAAACTTCTCTCTCTTTTCCGGGTACTGAATAATTTTTCTTTGTTCAATCT
AGGCACTGCTGTGGAGTGACATTCTGATGAAGTCTCAAATCTTTGAATCAAAATATTGGG
AGAAAAAACGCTCTCTGTGAATCGTGAAAGAGTTGTTTTCTCCATCTGGGTTTGTCTGAT
GCTTCAAACTCTGCAAAAATGGCGAATCTCGTTCCAGGTGTGCTTCTCAAGCTTTTACAG
CACATGAATACTGACGTGAAAGTCGCCGGAGAACACAGATCCTCTCTCCTACAGGTTATT
AGCATAGTTCCGGCGCTTGCCGGGAGCGAGCTCTTTCCGAACCAAGGATTCTACCTTAAA
GTCTCTGATTCTTCTCACGCCACATATGTTTCTCTTCCTGACGAACACGATGATCTAATT
CTGAGTGACAAAATCCAATTGGGTCAGTTCATCCATGTCGAACGCCTGGAATCAGCCTCC
CCTGTGCCAATTCTACGCGGTGTCAAGCCCGTCCCAGGACGCCACCCCTGCATGGGACGC
CCCGAGGACATTGTGGCAACTCATTCTCCTGGATTCCTCAACAATGGCAATAAGAAGGAG
AAGGCGAAGTCGGATTCTAAAGCAGAGAAGTTGGATAAGAAAGGTCCCATTGTTGCGAAA
GTGAATGTGAAGGTGGATCAGCAATCGTCGAAGAAACCGGCATTGAAGGTGGATGTGAAA
AAGGAGCCTTTGACAAGGATGAAGTCGCTGAATTCACGGTCGATTCCGTCATCTCCGACC
AGCTGTTACTCGCTGCCAAGCTCCTTTGAGAAGTTTTCTAAGGGTGTGAAGCAACATCAG
ACGAAAGTTAAGGCTAAGGCTGGGGTGGTGGAGAAAAGTAGTTTGGTTCGCTCTGCAAGT
CCGAATGGGAAGAAAATTGGAGTAGGGAATCCAATTCGGAATTTGGTTCAGGGATTTGAG
CTTGGGGCCAAAGCTCTGAGGAAGAGTTGGGAAGGAAATATGGAGGTTAAGGGGAGGGAG
AGTTCAAAGTTGCGAAGTGCTAAGATTGATCCAAAGCCCGATCTTCGGATTTCTACTCCT
AGAAGAAATACATCAAGCGAGAAGATGCCGTCTAAGGAGGAAAATAAGAACCAGATATCT
GTAAAGTCTTCGAAAGAGGAGAATAAGGTTCAGATGTCTACAAAGAAAGTCTCTACAAAT
GGAACTTTGGATGATCAAAACAGGTTGGATAAACATAGAACATCTGTCGGGAAAAAATCA
CCTGGTGAGTTGGCCAACAATGGGATTCTTGGAAACTTTGTCAAGGTGCCTATAAATAGT
AGAAAACTGACAGAGGCAAGTGTTTCATGGGCTTCACTCCCATCATCACTTGCAAAGCTC
GGAAAGGAAGTTATGAAGCAGAGAGATGCTGCACAGACGGTAGCAATAGAGGCTATGCAG
GAGGCTTCTGCAGCAGAGAGCCTACTTCGTTGTCTAAGCATATATTCGGAGCTAACTAGC
TCCGCCAGAGAAGTTAATCCCCAGCCGGCAGTAGAGCAGTTTTTGACCCTCCATTCTAGC
TTGAACAATGCTCGTACGATTGCTGATTCTTTATCTAAAACTATACAGGCTAGTGCATCC
CCCGATGATGAAGAAAATCCATCAGAAGAAGTAGTCAAGGTTACTTCGGAGAAACGCAAA
CAAGCAGCCTCTTGGGTACAAGCTGCATTAGCCACCAATTTATCTTCCTTTTCCGTCTAT
AGTAAAGAGCCTGCTTCAACTTCAGTGCCATCTTCAAATTCCTCTCAAAACCAGAAAATT
GCTTCGACAAATCAACCGATGTTAGTCCTGGAGAATTCAACCAAGAATGCCTCAACAAAA
CCCCACGTGCAGGGGAAAGTTCGCCAGATAATTGGGTTGAAACAAAGCACACCAGGAACC
CCTCGACGCATAGGGGATGGATCAGCCATAAGTCAGAAGCAGCAAAGTCAACCCCCACCT
GAATGGGATAGGGGAAGTGGGCTTGATGAGGCTGTTGACTTGGCCGAAAAGCTACGACTG
CAGTCGCAGGATTGGTTCCTGGGATTTGTGGAGAGGTTCTTGGACGCTGACATTGACTCC
ACCTCCGCATTGTCCGATAATGGCCAAATAGCAGGGATGTTGACGCAGCTGAAGAGTGTG
AATGACTGGTTGGACGACATCAGTTCTAACAAAGACGAAGCCGAAAACCCCCATGTTTCG
GCAGAAACCATCGACAGGATGAGGAAGAAGATATACGAGTATCTTCTCACACATGTCGAG
TCTGCTGCAGCTGCACTGGGTGGTGGATCCCAATCATCGCCAGGGATTCGAGCAACGGAA
ACGAAAGCAAGAAAGTGAAGTGAACTAAGTTTGTAGTTTGGTTGTGTGTAGCTGTGGAGT
TTGCAGTTCCAACAAGAATGCTGCAAAAACTCCATGGAAGCTGTGCCCTTAACCACCAAG
TGGAATCCAGGAGCTCAGTGTGTTAATTTATGTATATAGAATCAATTCACATAAGTTTCA
AGTATAGACGGGCTGGAAATTGGTTCCCTTTAGAGAGAGAGGGGGTGGGTGGGG
>FRLM_006308-RA transcript Name:"Similar to Cse1 Exportin-2 (Drosophila melanogaster OX=7227)" offset:138 AED:0.07 eAED:0.07 QI:138|1|1|1|0|0|21|146|1092
AGAAAATCGCTCTCTTTCCCGCGCAATAATTTTAATAGTTTGTTTGTTTGTTTGCCTTTC
TTCTTCCTTTCTCCTCTAGGGTTTTCTGCGCAGAAAAAGAAGAATAGAGGAAACAAACCA
AAAACGAAACCCTAGAAAATGAAGGTGACTCCTCAGACCGCTCAGTTCCTCACCGAGACG
CTCAGCTCCGATTGCGCCGTCGTCCGAGCTGCTACCGAATCCCTCGATCGCCTCTCTCTC
CTTCCCGGATTCCCTTTCTCTCTCCTCTCCGTCGCCTCCGAAGGTGAGAATCAAGGTGTC
AAGATTGCTGCGGCTACATACCTTAAGAACCTCACAAGGCGGAATATTGACGAGGACGGT
GGTCCACATTCGAAAGTGGGCAAAGAGTTCAAGGATCAGCTCCTGTGTACTTTGCTCCAA
GTCGAGCCAGCGGTGCTCAAAGTTTTGATTGAAGCGTTCCGTATTATTGTATCAGCCAGT
GTTGTTAAGCAGAATTCCTGGCCAGAACTTGTGCCTGATCTTCGATCTGCTATCCAAAAT
AGTCACCTTTTTAACAATGGTGCACAGTCTCAATGGAATACCATCAATGCCCTTACAGTT
CTTCATGCACTTCTTAGGCCTTTTCAGTACTTTTTAAATCCTAAAGTTGCGAAGGAGCCT
GTTCCAATGCAGCTGGAGTTAATTGCAAAAGAAATCCTTGTGCCCTTATTAGTTGTATTC
CATCTATATGTTGAAAAGGTTTCTAAAGTCAATACGACAAGAGACTTGGAAATTGAGAAG
ACACTTCTTCTTGTATGCAAATGCATTTTCTTTTCTATGAGGTCTTATATGCCATCTGAT
TTAGCTCCACTTCTGCCGGCCTTGTGTCGTGATCTAATTGACATTCTTGGTTCTCTGAGT
TTGGATTCTATGGTTGCTACTGGAAATGAGTTCTTGGTAAGGTTGAGGACTGCAAAGAGA
AGTTTGCAAATTTTTTGTGCTCTAGTTACTCGCCACCGGAAGTATTCTGATAAGTTAATG
CCAGACATGATAAACAGTGCATTAAGCATAGTCAAATATAGCAAAAATCTCAGTAAGCTT
GATTTTTTATCCGAGAGGATTGTTTCATTAGCTTTCGACTTGATTTCACATGTTCTGGAG
ACAGGCCCTGGATGGAGGTTTGTTTCACCCCATTTTTCATCACTGCTGGATTCTGCGATT
TTTCCTGCACTGGTAATGAATGAAAAGGATATCTCAGAGTGGGAAGAAGATGCAGATGAG
TTCATAAGGAAGAATCTTCCATCTGAAATTGATGAAGTTTCTGGGTGGAGGGAGGATCTG
TTTACAGCCAGGAAAAGTGCGATAAATTTACTTGGTGTCATTTCGTTGTCAAAGGGTCCT
CCAATAGGAACTTCTAGCAATGGTTCTTTAGCTTCGTCAAAAAGGAAAAAAGGTGAAAAG
AACAAGGGAAATAGTCGGCGTAGCTCTATTGGGGAACTCTTGGTTCTTCCATTTCTGTCA
AAGTTTCCTATTCCCTCTGAAGCTAATGGAGCTCAAACAGAAATTTTGAACAATTATTTT
GGTGTTCTTCTGGGATATGGTGGTCTGCTAGATTTTCTTAGGGAGCAAGAGCCTAGATAT
ACCACAACTCTGGTTCGGACGCGGTTACTACCCTTGTATAAATCATCAGTGTGCCTACCA
TACTTAGTTGCTCCTGCAAACTGGGTACTTGGAGAGTTAGCTTCTTGTCTGCCTGAAGAG
ATGAATGCAGATGTATATTGTTCATTGCTCAACGCGTTGAATATGCCAGATAATGGGGAT
ACATCTTGTTACCCTGTGCGGGTTTCTGCTGCTGGGGCAATTGCGGAGCTTCTTGAAAAT
GACTACATGCCACCTGATTGGCTTCTTCTTCTGCAAGCTGTGATTGGGAGGATTGGTCTT
GATGATGAAGATAGCTCCGTCTTGTTTCAGCTTCTCAGTTCTGTAGTTGAGGCAGGAAAT
GAAAATGTTGCTGTTCATATCCCATCAATTGTTACGCCATTAGTTACCACAATCTCTAAG
TGCATACCTGCTGATCTGGTGCCATGGCCACAAATGATTGAAAAGGGCTTTGCAGCATTA
GCAGTGATGGCTCAATCTTGGGAAAGTTTTCTCGCTGAAGAGCATGAGCAGAAGGAATCT
AGTGAAAAGTGGGCATCCAGTCGAGCTGCTGTCGGAAGAGCATTTTCTGTTCTTTTGCAA
AAGGCTTGGCTTCCATTCATGCATCCATTGGAAGGTGAGAGTTCCACTCCATCTTGCATA
GATGATGCATCTATGCTGCTACGGTCCATCATACTGTCTGTTACTGGAAGCAATGAAATT
CAGGAGCTTAAAATATCTGACTTATTATTTGTTTGGACCGATTTGATTGTGGATGGGCAT
GCATGGGAGGAATCCGAAGATATGTCAGTCTTTGACTGCATTCAGGAAGTTGTTGATCTC
CAAAATAAGTATGGATTGAGAGAATTTATTGCAAAACCAATGCCATCTCCAACTTCTGCT
GTGCCTAAACGTTCCATATTCGAAGGAATTGGTGCTTTTGTAAGTGACGCTATTCTTCAA
TATCCATCTGCAACGTGGAGGGCCTGCTCCTGTGTCCATATGCTTCTACATGTCCCCAGT
TACACGATTGAAACCGAGGATGTGAAGCAGTCATTGGCACTTTCATTTTCTAGGGCTGCT
TTTTTTCGATTCAAAGAAGTTCAGAGTAAACCTTGCTCGCTCTGGAAGCCTCTGTTGCTT
GCCATAGCATCATGCTATTTGTGTTATCCTGAACTTGTAGAGAGAATGTCAGACAAGGAT
GGAGATGGAGGCTTTGCAATCTGGTTATCTGCATTGCAATATGTCTGCTCTAGTTCTTAT
GAACCTGGTCTGACAATGGAGTCTGAGATAAAGCTGATCGTGATGACGCTGGCCAAGGTA
ATTGAACGGCTCTTGGAAGTAGGGAAACCATGCGGTCATCTGCTAAATTCACTACTGGAG
GCATTTGTTCGGTTTATAGAAATGGAAGAGGAAGGAGACGAAGTTGAAGAAGATGAGGAT
GATGAAGAGGCCGATAGTGACGAGGACGTTGATGAGGAAACTGAAGATGATGACGAGGAT
TCTGAGGTTGATGAACAAGAAGAAACCGAGGAAGAGTTTCTCAACAGGTATGCAAAAGCA
GCTGTTGGCTTGCAAGATGGTACAATTATTGAAGAGGGGGATGTGGAAGAGCAAGATCAT
GTGATTGAATTGGGTGGTTTCAACGATATCGATCTGCAAATGGTTGTGCAGTCACTATTG
AAGGAGAGATATCATCTATTTCTTCAACAAGGACACACGCCACCACCCCAACTCATTTCA
AGTGTTCTAGATGCCTTCCCTGGATTTCACATTTTTTTTCCAACAATCAATGTCTAATTG
AGTGAGAAATATTCTAAATTATATATCTGAAAATTAATTTGTAATTTGCTTTATGTAGGC
ATGTTTTTGTGTGTATAATTCATTTAAATGTATCATAATTATACCACTTTGAAGTGTTTG
TTAAAGACACTGGATGTTTTGGC
>FRLM_006308-RB transcript Name:"Protein of unknown function" offset:1820 AED:0.06 eAED:0.06 QI:1820|1|1|1|0|0|20|146|558
AGAAAATCGCTCTCTTTCCCGCGCAATAATTTTAATAGTTTGTTTGTTTGTTTGCCTTTC
TTCTTCCTTTCTCCTCTAGGGTTTTCTGCGCAGAAAAAGAAGAATAGAGGAAACAAACCA
AAAACGAAACCCTAGAAAATGAAGGTGACTCCTCAGACCGCTCAGTTCCTCACCGAGACG
CTCAGCTCCGATTGCGCCGTCGTCCGAGCTGCTACCGAATCCCTCGATCGCCTCTCTCTC
CTTCCCGGATTCCCTTTCTCTCTCCTCTCCGTCGCCTCCGAAGGTGAGAATCAAGGTGTC
AAGATTGCTGCGGCTACATACCTTAAGAACCTCACAAGGCGGAATATTGACGAGGACGGT
GGTCCACATTCGAAAGTGGGCAAAGAGTTCAAGGATCAGCTCCTGTGTACTTTGCTCCAA
GTCGAGCCAGCGGTGCTCAAAGTTTTGATTGAAGCGTTCCGTATTATTGTATCAGCCAGT
GTTGTTAAGCAGAATTCCTGGCCAGAACTTGTGCCTGATCTTCGATCTGCTATCCAAAAT
AGTCACCTTTTTAACAATGGTGCACAGTCTCAATGGAATACCATCAATGCCCTTACAGTT
CTTCATGCACTTCTTAGGCCTTTTCAGTACTTTTTAAATCCTAAAGTTGCGAAGGAGCCT
GTTCCAATGCAGCTGGAGTTAATTGCAAAAGAAATCCTTGTGCCCTTATTAGTTGTATTC
CATCTATATGTTGAAAAGGTTTCTAAAGTCAATACGACAAGAGACTTGGAAATTGAGAAG
ACACTTCTTCTTGTATGCAAATGCATTTTCTTTTCTATGAGGTCTTATATGCCATCTGAT
TTAGCTCCACTTCTGCCGGCCTTGTGTCGTGATCTAATTGACATTCTTGGTTCTCTGAGT
TTGGATTCTATGGTTGCTACTGGAAATGAGTTCTTGGTAAGGTTGAGGACTGCAAAGAGA
AGTTTGCAAATTTTTTGTGCTCTAGTTACTCGCCACCGGAAGTATTCTGATAAGTTAATG
CCAGACATGATAAACAGTGCATTAAGCATAGTCAAATATAGCAAAAATCTCAGTAAGCTT
GATTTTTTATCCGAGAGGATTGTTTCATTAGCTTTCGACTTGATTTCACATGTTCTGGAG
ACAGGCCCTGGATGGAGGTTTGTTTCACCCCATTTTTCATCACTGCTGGATTCTGCGATT
TTTCCTGCACTGGTAATGAATGAAAAGGATATCTCAGAGTGGGAAGAAGATGCAGATGAG
TTCATAAGGAAGAATCTTCCATCTGAAATTGATGAAGTTTCTGGGTGGAGGGAGGATCTG
TTTACAGCCAGGAAAAGTGCGATAAATTTACTTGGTGTCATTTCGTTGTCAAAGGTTTCT
CCTTGGTAGTGATTCTCAAAATATATCTGGCCGTTTACATTCATACTATTTTTCACTAGT
TTTAGTGCCTACAGGGTCCTCCAATAGGAACTTCTAGCAATGGTTCTTTAGCTTCGTCAA
AAAGGAAAAAAGGTGAAAAGAACAAGGGAAATAGTCGGCGTAGCTCTATTGGGGAACTCT
TGGTTCTTCCATTTCTGTCAAAGTTTCCTATTCCCTCTGAAGCTAATGGAGCTCAAACAG
AAATTTTGAACAATTATTTTGGTGTTCTTCTGGGATATGGTGGTCTGCTAGATTTTCTTA
GGGAGCAAGAGCCTAGATATACCACAACTCTGGTTCGGACGCGGTTACTACCCTTGTATA
AATCATCAGTGTGCCTACCATACTTAGTTGCTCCTGCAAACTGGGTACTTGGAGAGTTAG
CTTCTTGTCTGCCTGAAGAGATGAATGCAGATGTATATTGTTCATTGCTCAACGCGTTGA
ATATGCCAGATAATGGGGATACATCTTGTTACCCTGTGCGGGTTTCTGCTGCTGGGGCAA
TTGCGGAGCTTCTTGAAAATGACTACATGCCACCTGATTGGCTTCTTCTTCTGCAAGCTG
TGATTGGGAGGATTGGTCTTGATGATGAAGATAGCTCCGTCTTGTTTCAGCTTCTCAGTT
CTGTAGTTGAGGCAGGAAATGAAAATGTTGCTGTTCATATCCCATCAATTGTTACGCCAT
TAGTTACCACAATCTCTAAGTGCATACCTGCTGATCTGGTGCCATGGCCACAAATGATTG
AAAAGGGCTTTGCAGCATTAGCAGTGATGGCTCAATCTTGGGAAAGTTTTCTCGCTGAAG
AGCATGAGCAGAAGGAATCTAGTGAAAAGTGGGCATCCAGTCGAGCTGCTGTCGGAAGAG
CATTTTCTGTTCTTTTGCAAAAGGCTTGGCTTCCATTCATGCATCCATTGGAAGGTGAGA
GTTCCACTCCATCTTGCATAGATGATGCATCTATGCTGCTACGGTCCATCATACTGTCTG
TTACTGGAAGCAATGAAATTCAGGAGCTTAAAATATCTGACTTATTATTTGTTTGGACCG
ATTTGATTGTGGATGGGCATGCATGGGAGGAATCCGAAGATATGTCAGTCTTTGACTGCA
TTCAGGAAGTTGTTGATCTCCAAAATAAGTATGGATTGAGAGAATTTATTGCAAAACCAA
TGCCATCTCCAACTTCTGCTGTGCCTAAACGTTCCATATTCGAAGGAATTGGTGCTTTTG
TAAGTGACGCTATTCTTCAATATCCATCTGCAACGTGGAGGGCCTGCTCCTGTGTCCATA
TGCTTCTACATGTCCCCAGTTACACGATTGAAACCGAGGATGTGAAGCAGTCATTGGCAC
TTTCATTTTCTAGGGCTGCTTTTTTTCGATTCAAAGAAGTTCAGAGTAAACCTTGCTCGC
TCTGGAAGCCTCTGTTGCTTGCCATAGCATCATGCTATTTGTGTTATCCTGAACTTGTAG
AGAGAATGTCAGACAAGGATGGAGATGGAGGCTTTGCAATCTGGTTATCTGCATTGCAAT
ATGTCTGCTCTAGTTCTTATGAACCTGGTCTGACAATGGAGTCTGAGATAAAGCTGATCG
TGATGACGCTGGCCAAGGTAATTGAACGGCTCTTGGAAGTAGGGAAACCATGCGGTCATC
TGCTAAATTCACTACTGGAGGCATTTGTTCGGTTTATAGAAATGGAAGAGGAAGGAGACG
AAGTTGAAGAAGATGAGGATGATGAAGAGGCCGATAGTGACGAGGACGTTGATGAGGAAA
CTGAAGATGATGACGAGGATTCTGAGGTTGATGAACAAGAAGAAACCGAGGAAGAGTTTC
TCAACAGGTATGCAAAAGCAGCTGTTGGCTTGCAAGATGGTACAATTATTGAAGAGGGGG
ATGTGGAAGAGCAAGATCATGTGATTGAATTGGGTGGTTTCAACGATATCGATCTGCAAA
TGGTTGTGCAGTCACTATTGAAGGAGAGATATCATCTATTTCTTCAACAAGGACACACGC
CACCACCCCAACTCATTTCAAGTGTTCTAGATGCCTTCCCTGGATTTCACATTTTTTTTC
CAACAATCAATGTCTAATTGAGTGAGAAATATTCTAAATTATATATCTGAAAATTAATTT
GTAATTTGCTTTATGTAGGCATGTTTTTGTGTGTATAATTCATTTAAATGTATCATAATT
ATACCACTTTGAAGTGTTTGTTAAAGACACTGGATGTTTTGGC
>FRLM_006308-RC transcript Name:"Similar to Cse1 Exportin-2 (Drosophila melanogaster OX=7227)" offset:138 AED:0.37 eAED:0.37 QI:138|1|1|1|0|0|6|96|292
AGAAAATCGCTCTCTTTCCCGCGCAATAATTTTAATAGTTTGTTTGTTTGTTTGCCTTTC
TTCTTCCTTTCTCCTCTAGGGTTTTCTGCGCAGAAAAAGAAGAATAGAGGAAACAAACCA
AAAACGAAACCCTAGAAAATGAAGGTGACTCCTCAGACCGCTCAGTTCCTCACCGAGACG
CTCAGCTCCGATTGCGCCGTCGTCCGAGCTGCTACCGAATCCCTCGATCGCCTCTCTCTC
CTTCCCGGATTCCCTTTCTCTCTCCTCTCCGTCGCCTCCGAAGGTGAGAATCAAGGTGTC
AAGATTGCTGCGGCTACATACCTTAAGAACCTCACAAGGCGGAATATTGACGAGGACGGT
GGTCCACATTCGAAAGTGGGCAAAGAGTTCAAGGATCAGCTCCTGTGTACTTTGCTCCAA
GTCGAGCCAGCGGTGCTCAAAGTTTTGATTGAAGCGTTCCGTATTATTGTATCAGCCAGT
GTTGTTAAGCAGAATTCCTGGCCAGAACTTGTGCCTGATCTTCGATCTGCTATCCAAAAT
AGTCACCTTTTTAACAATGGTGCACAGTCTCAATGGAATACCATCAATGCCCTTACAGTT
CTTCATGCACTTCTTAGGCCTTTTCAGTACTTTTTAAATCCTAAAGTTGCGAAGGAGCCT
GTTCCAATGCAGCTGGAGTTAATTGCAAAAGAAATCCTTGTGCCCTTATTAGTTGTATTC
CATCTATATGTTGAAAAGGTTTCTAAAGTCAATACGACAAGAGACTTGGAAATTGAGAAG
ACACTTCTTCTTGTATGCAAATGCATTTTCTTTTCTATGAGGTCTTATATGCCATCTGAT
TTAGCTCCACTTCTGCCGGCCTTGTGTCGTGATCTAATTGACATTCTTGGTTCTCTGAGT
TTGGATTCTATGGTTGCTACTGGAAATGAGTTCTTGGTAAGGTTGAGGACTGCAAAGAGA
AGTTTGCAAATTTTTTGTGCTCTAGTTACTCGCCACCGGAAGTATTCTGATAAGTAATAC
ATGCAGTTTGGTATGTCCTTTCCTTGAAATAAAATGGTTGTTCTTTTTTTTTTTCATTCT
CTCTCTTCTCTTGCATTTTCAGGTTAATGCCAG
>FRLM_005865-RA transcript Name:"Similar to RE Protein RETICULATA, chloroplastic (Arabidopsis thaliana OX=3702)" offset:34 AED:0.00 eAED:0.00 QI:34|1|1|1|0|0|5|252|211
TGTTATCTAAATTTATCATTGTTAACCTAAATTGATGCAGATAGTTATCGATTCCTGTTG
TGCTACATTTGCGGAAGTTCAAAAGCGGGGCAAAGACTTCTGGTCAGAATTTGAGTTGTA
TGTGGCAGATCTTTTGGTTGGAGTGGTGGTTAATGTTGCATTAGTTGGTATGTTGGCACC
ATATGTTCGTATTGGTCAACCGTCTTTATCGAAAGGTTTTCTTGGAAGCTTGCAACATGC
TTATGGAGCTCTTCCTAGCAGTGTATTTGAAGCAGAAAGACCAGGATGTAGATTTTCCGT
GCAACAGAGGATAGCCACTTATTTCTATAAGGGTGTCTTGTATGGAACAGTTGGTTTTGG
CTGTGGTATCATTGGCCAAGGCATTGCAAATTTGATTATGACTGCGAAGCGGAGCATAAA
GAAATCAGACGAGGACATACCTGTGCCACCTCTATTGAAGAGTGCAGCGCTTTGGGGTGT
TTTCCTTGCGGTATCTTCCAACACTCGGTATCAGATTATCAATGGGCTTGAACGCTTGGT
AGAAGGGTCACTGATGGCAAAGCAGGTTCCGCAAGTGGCTATGGCATTCACTGTTGGCGT
GCGATTTGCAAACAACATATATGGTGGCATGCAGTTTGTTGACTGGGCTAGGTGGAGTGG
GGTGCAATAGTGACCGTATGTCTTGTTTTTTACTACTTCCAGAGGACGTAGAACTTGGGC
TAAGCCTTTTTAGTCATAACTCATTCATAAATGAAGTGAATCGTACGATTTGGGGTAAAG
GACTTTGCAATTCAAGGATGAACGAGGGTATACTTTGACGACTCCAATGTCGTTCTTACG
AACGCTCTCGCTCTGTACTTTTAGAACATGAAAAATGTTTGGGACACTATTATAATCATA
AATTCTTTACTCCATCTTTGAG
>FRLM_005866-RA transcript Name:"Similar to At1g34300 G-type lectin S-receptor-like serine/threonine-protein kinase At1g34300 (Arabidopsis thaliana OX=3702)" offset:0 AED:0.40 eAED:0.40 QI:0|-1|0|1|-1|0|1|0|295
ATGGGTTTCAAACGGTTCACATACAAAGAGTTGAAAAGGGCAACTAAGAACTTCAAAGAA
GAGGTTGGAAAAGGTGGCTTCGGATCAGTTTACAAAGGAACTCTAGAAGATGGAAGAGTT
GTAGCAGTCAAGAGATTGGAAGGCATTTTACAAGGCAATTCAGAGTTTTGGGCCGAAGTA
AGCGTTATAGGGAACATCAACCATAGAAATCTAGTCAAACTTTGGGGTTTCTGTGCGGAA
GATGAGCACAAACTATTGGTCTATGACTACGTCGAGAACGGCTCATTGGACAAATTTTTG
TTCTCAGCTTCGCCTCCAACACTAGGATTGGATCAGAGGTACAAGATTGCAGTAGGCACC
GCAAAAGGATTGTCATATCTACATGAGGAGTGCCTTGAATGGGTGCTTCACTGTGATGTA
AAGCCTCAGAACATACTGCTTGATGATCAGCTAGAGCCTAAGGTTGCAGATTTTGGCATG
TCAAAGCTCTTCAAAGACGTTACTCATGATGTCGGATTCTCTCGTGTTCGAGGCACCAGG
GGATACTTAGCCCCAGAGTGGATGATGAATATGAAAATAGATGCAAAGGCGGATGTCTAC
AGCTATGGGATCGTCCTCTTGGAGCTTGTGAGTGGAAAGTGTGTGTCTGATTTCCTCTCA
GCTGTTGCTCAAGACGATGAGTTCAATCACTTGGTTCAGTGGATGGCTAAGAAGATCCAA
CAAGAAGGGCTTAAGGAGGTAATTGATCCAAGAATTCTGGACAACGAGTTTGACATGATG
AAGGTTGACAGATTGGTGAATGTTGCTTTGTCGTGTGTGCAAGATGATCGACACTCCAGG
CCTGCAATGAGTAAGGTTGTGGCGCTTCTGCTAGAAACTGATGAATAA
>FRLM_005867-RA transcript Name:"Similar to At1g34300 G-type lectin S-receptor-like serine/threonine-protein kinase At1g34300 (Arabidopsis thaliana OX=3702)" offset:0 AED:0.41 eAED:0.41 QI:0|-1|0|1|-1|0|1|0|271
ATGGGCTACATTGTCTTGGCACTGGGTTTCAAGCGGTTCACATACACAGAGTTGAAAAGG
GCAACTAAGAACTTCAAAGAAGAGATTGGGAAAGGGGGGTTTGGATCGGTCTACAAAGCA
ATTCTTGACGATGGAAGAGTCGTAGCAGTGAAGAGATTGGAAGGCATTTTGCAAGGGAAT
ACAGAGTTTTGGGCTGAAGTAAGCATCATCGGGAACATCAACCACAGGAATTTGGTGAAA
TTATGGGGTTTCTGTACAGAAAAGGATCACAAGTTGCTAGTCTATGAGCACGTCAAAAAT
GGCTCCTTGGACAAACTCTTGTTCTCGGATTCATCTCCAGCACTGGGATTGGAGCAGAGG
TACAAGATTGCAGTAGGCACCGCAAAAGGATTGTCATATCTGCATGAGGAGTGCCTTGAA
TGGGTGCTTCACTGTGATGTAAAGCCTCAAAACATACTGCTTGATGATCAGCTAGAGCCT
AAGGTTGCAGATTTTGGCATGTCAAAGCTCTTCAAAGACGTTACTCACGATGTCGGATTC
TCTCGTGTTCGAGGCACCAGGGGATACTTAGCCCCAGAGTGGATGATGAACATGAAAATA
GATGCAAGGGCGGATGTCTACAGCTATGGGATCGTCCTCTTGGAGCTTGTGAGTGGAAAG
TGTGTGTCTGATTTCCTCTCAGCCGTTGCTCAAGACAATGAGTTCGATCACTTGGTTCAG
TGGATGACTAACAAGATCAAACAAGAAGGGCTTAAGGAGGTAATTGATCCAAGAATTCCG
GAGAACGAGCTCGACATGAAGAAGGCTGAGAAATAG
>FRLM_003609-RA transcript Name:"Similar to Pif1 ATP-dependent DNA helicase PIF1 (Rattus norvegicus OX=10116)" offset:0 AED:0.12 eAED:0.14 QI:0|-1|0|1|-1|0|1|0|188
ATGATACTATTTTTTTCATCATCTGGAAATCTCGACGAATTAAATCTTTTATATCCTACT
GAATTTTTACGCACACTTAATTTTAATGGATTACCTCCACATGAATTAGAATCAAAAGTT
GGAATTCCAGTTATGTTAATTAGAAATCTTAACCAATTAATGGGATTATGCAATGGTACA
AGGCTTATTATAATACAACTAACAAATAAAATTGTTGAAGGCCGTACTATTAACTCTAAT
GATACAGATGAAAAAGTTTATATTCCAAGAATAAAAATGACAATAAATGAATCTAATTAC
TCTTTTATATTAAAAAGACGACAATTTCCTTTAAAAATATGTTACGCTATGACAATAAAT
AAAAGTCAAGGTCAATCATTAAATAAAGTTGGACTCTATTTAGAGGATGAAATTTTTAGT
CATGGACAATTATATGTGGCATTATCGAGAGTAACATCATCAAGAGGCTTACATATTTTA
ATACATGATTTGATTAATAAATTTCCAAATCATATTAAAAATATTGTTTACAAAGAAATA
TTACATAACATTAATGAAAATACATAA
>FRLM_019534-RA transcript Name:"Similar to GLOX Aldehyde oxidase GLOX (Vitis pseudoreticulata OX=231512)" offset:0 AED:0.02 eAED:0.02 QI:0|-1|0|1|-1|0|1|0|505
ATGCACATGCAGCTTCTCAACAACGACCGTGTCGTCATCTTCGACCGCACCGACTTCGGC
CGCTCCCAACTCCCCTTGCCGGACGGAAAATGCCGCAACGACCCGAAAGACACCGCGCTT
AAAGTCGACTGCACCGCCCACTCCGCCGAGTACGACGTCGTGTCAAACACCTTCCGGGCC
CTCACCGTCCAGACCGACGTCTGGTGCTCATCGGGATCGGTGACGGCCGACGGAACACTC
ATCCAGACTGGCGGATTCAACGACGGAGAACGCCGGGTCAGGCTGTTTAAGCCCTGCGGC
GACCGGAGTTGCGATTGGCAGGAGATAGACCTCGGATTGTTGGCTAAAAGATGGTACGCC
ACCAATCATATCCTGCCAAATGGCAGGCAGATCATCATCGGCGGGAGGAGAGAGTTCAAC
TACGAGTTTTATCCGAAAGAACCCGCGAAGCGTCTCTACAGCTTGCCGTTCCTGTCGGAG
ACAAACGACAAAGGAATAGAGAACAATCTTTACCCGTTTGTGTTCCTAATCCCCGACGGA
AACCTCTTCGTTTTCGCCAACAACAGAGCCATATTGCTCAACTACGTGAGCAACCGGGTG
GTGAAAACCTACCCGCAAATCCCCGGCGGCGACCCGAGGTCGTATCCGAGCAGCGGCTCA
GCCGTGCTTCTGCCATTGAAGAACATCCAAGCAAGAAACGTTGAGGCTGAGGTTTTGGTG
TGTGGTGGGGCTCCGAAAGGGTCTTATGTCCAAGCCGCGAAGGACAATTTCGTGGAGGCG
TTGAAAACATGCGCCCGGATCAAAATAACCGACCCCAATCCCAACTGGGTCGTGGAGAAC
ATGCCTAGAGCTAGAGTCATGGGTGACATGACGTTGCTACCAAATGGCAACGTTTTGATT
ATAAACGGGGCGGGGTCCGGGACCGCCGGGTGGGAATCCGCAACTAACCCTGTTTTGAAC
CCGGTACTTTACCGTCCCGAGAACAAAGCCGGGTCGCGGTTCGAGGTCCAAAACCCGACC
ACGATCCCTCGGTTGTACCATTCCACGGCGGTGCTTCTACGTGATGGGAGGGTTCTAGTT
GGTGGTAGCAACCCTCATGTGGGGTACGAGTTCAAAGGAGTGGTTTTCCCAACGGAGTTG
AGCTTAGAGGCATTTAGTCCTGAATATTTGGAGGCAAAGTTTGGAAATGTGCGTCCAAGA
ATTGTGTTGCCCGCGTCACGTAGTAAGGTCAAGCACTCACAAAAGGTCGTGGTTCAGTTT
CGGGTTGGGGGAAATGTGGCGCAAAATTTGGTCTCAGTAACTTTGGTTTCACCGTCTTTT
ACCACTCACTCTTTCTCCATGAATCAAAGGCTTTTGGTGCTTCCAACGGGTAAATTTACC
AGTTTGGGTAAAAATACTTACCAAGTTGAAGTCACCATGCCCGGTTCGGCTAATCTTGCT
CCTGCTGGGTATTATTTGTTGTTTGTTAATCGTCTAGAAATTCCCAGCGAGGGCGTGTGG
GTCCAGCTCAATAATTAA
>FRLM_014088-RA transcript Name:"Similar to SUR1 S-alkyl-thiohydroximate lyase SUR1 (Arabidopsis thaliana OX=3702)" offset:0 AED:0.22 eAED:0.22 QI:0|0|0|1|0|0|3|0|224
ATGATTATGGCTAATCTCAACCTAGACGACGACCGGAAGCCCCCGGTTCCCCTCGGCCAT
GGTGATCCCTCCGTCTTCCCTCGCTTCCGGACCTCCTCAGTCGCCGAAGACGCCATTGTC
GCCGCGTTGCGCTCCTCCAATTTCAATCGATATTCCCCGACCAACGGTGTTCTCTCCGCT
AGGAGGGCTGTTGCAGAGTATCTGTATTATGACCTCCCACATAGTTTATCCTCGGATGAT
GTCTATATGACACTTGGGTGTGTACAAGCCATTGAGATCATACTGACCGCCCTTGCCCGT
CCCGGTGCTAATATTCTGCTTCCAAGGCCAGGCTTTCCCTACTATGACTCTCGTGCTGCG
TGTTGCAATCTCGAGGTCCAGCACTTTGACCTTCTGCCTGATCAGCGTTGGGAGGTTGAT
CTGGAAAGTGTTAAAGCTATTTCGGATGAGAATACTGTCGCCATGGTCGTCATATATCCA
GGCAATCCTTGTGGCAGTGTCTACACACGCCAGCATTTAGAGAAGATTGCAGAGATGGCT
AGGAAGCTTAGAATTCTTGTGATTGCTGATGAAGTTTATGAGCGTCTTACTTTTGGAAGT
ACCCCATTCGTGCCCATGGGAGTGTTTGGCTCTGTTGTGCCTGTTGTTACACTTGGCTCT
GTATCAAAGAGATAG
>FRLM_018544-RA transcript Name:"Similar to PDF1.4 Defensin-like protein 19 (Arabidopsis thaliana OX=3702)" offset:0 AED:0.01 eAED:0.04 QI:0|-1|0|1|-1|0|1|0|57
ATGGGAGCAATTAGTATAAAGTGTAGGCAAAAAAGAAGCCAAACATGGGTGGGGCCTTGT
TCCCGGTTTTCGTCGTCGGGTTGTAACAAGCAATGCGTGTCTTGGGAGAATGCAACTCAT
GGAGCATGTCATGGTTTTATCAATCGTCATTGTGATTGCTACTTTGATTGTTGA
>FRLM_019040-RA transcript Name:"Similar to CHIT3 Acidic endochitinase (Vitis vinifera OX=29760)" offset:0 AED:0.03 eAED:0.08 QI:0|-1|0|1|-1|0|1|0|251
ATATTTCTTTTTGCATTAATCCTGACCTTAGTTAAAACCTCTCAATGTGGTGGGATTGCT
TTCTATTGGGGTCAATCTACCTACAAGGGAACCTTATTCCAAACATGTGCCACAGGAAAA
TACTCATACGTAAACATAGCTTTTCTTAACAAGTTTGGCAACGGTCGAATCCGCGAAATC
AATCTCGCGGGTCATTGCAATCCACAATCCATCAACGGATGCAGCATTCTCAGCGACGAC
ATTGGCTATTGCCGAAGCCGTGGAATCAAGGTGATGCTCTCCATCGGAGGAGGGATCGGG
AGCAACTCTCTAGGGTCTGCCGCAGACGCAAAAATCGTGGCGGATTATTTGTTGTTTAGT
TTCTTGGGTGGCAAGTCATCTTCTATAGCTCGTCCCTTTGGGAATGCCATATTGGATGGC
ATAGATTTCGACATAGAGGTCGGCTCAACGCTGTTTTGGGATGACCTTGCTCGTAAGTTA
AAAGGGTATAGCCAACCGGGGCGAGTCGTGTTCTTTGCCGCTGCTCCTCAATGCCCATTT
CCCGATCGATTTCTCGGCGATGCCCTAGATAAAGAGCTCTTTGACTTTGTTTGGGTCCAA
TTTTACTATAATTTTCCATGTCAATATAGCTATGAGAGTACTAAAAATCTTGTAGATTCT
TGGAATAAACGGGCTTCTCTGGTGAAAAAATGGGAGGGTATTTTTGGGATTACCAGCCTC
TCGCATGGCATCAGGAAGTGGATATCTACCAAGTAA
>FRLM_022140-RA transcript Name:"Protein of unknown function" offset:77 AED:0.00 eAED:0.00 QI:77|1|1|1|0|0|2|181|65
CAGCATTCTACGGAGCTAAGCTGTCTTTGTTCGACAGTACGAGACGCTCTGTGTCGATCG
GATCATGGCTCCATGATATGGAACGGGTAATCCAGATGTGTCATATAGAGGACCATCTGC
AGGTCTCACTTGCTAGCCGACGCTCCATTGGAGACTCCAGACTATGGTGGATCACGTTAG
GAGAACCTCAAGTGGCCAGTCACACGTGGGCGCAATTTGGACTGTCGCACTCGCGCGTTA
CGGATCAATGTCACACAAGGGGAGCCAGTGCATGAGGTAGGGCCCTCATTTTCCAAGGAC
CCTCCAGTTATCGTCTTCACCACCGACGAGGAGGATGATTAAGAGTAGATTATGGTCGAT
GACGCAGATTGGGGCGTAAATCCAGAGTTCGACTTTAGACGCATTAGTATCGCGCTCGAG
GTTATAGATTAGACCTAGGGCCGTTTCGTATACTTC
>FRLM_017417-RA transcript Name:"Similar to ZAT12 Zinc finger protein ZAT12 (Arabidopsis thaliana OX=3702)" offset:0 AED:0.13 eAED:0.13 QI:0|0|0|1|0|0|2|0|154
ATGTTGTTGTCCAAGAGCCAGAAAGAATCATCTTCCGGTCGTGTCTTTACCTGCAAGACA
TGTAACCGTGAGTTTCCGTCGTTCCAGGCTCTTGGAGGCCACAGGGCCAGCCACAAGAAA
CTGCCGAAACTCTCCCCTTTCTCTGACGACGGCGGTGCTCAGAACCCGACATCGCCGCCG
AAGCCGAAGACGCACGAGTGCTCCATCTGCGGCCTCGAGTTCGCCATCGGGCAGGCCCTC
GGTGGCCACATGAGGAGGCACAGACAACACTTGGCGGCTGCTGTTGATGATCATCATGAG
GATCGTGTTGATCGGACGGCGCAGGCAGTGGTCTTACCGGTGCTGAGGAAGTCGAGCAGC
AGCAAAAGGGTGTGCGCGGATCTGGATTTGGATTTGCATTTGGGACCTCCTGGAGATCAT
TACGACTTGAAGTTGCGGTTGATGGCTTCCACCGTCGGCTATTAA
>FRLM_021122-RA transcript Name:"Similar to At4g38890 tRNA-dihydrouridine(47) synthase [NAD(P)(+)]-like (Arabidopsis thaliana OX=3702)" offset:0 AED:0.11 eAED:0.11 QI:0|0|0|1|0|0|6|0|354
GATAAGCTGTATCTGGCACCTCTTACTACTGTTGGCAATCTTCCTTTTAGAAGGGTTTGC
AAAGTTTTGGGAGCAGATGTGACGTGTGGCGAAATGGCAATGTGTACGAATCTTTTGCAG
GGTCAAGCATCAGAATGGGCACTGCTAAGACGCCATTCAACTGAGGATTTGTTTGGCGTA
CAAATATGTGGAGCATTTCCAGACACCGTGGCACGTGCTGTTGAACTTATAGATAAGGAA
TGCAGCCTGGACTTCATTGATATTAATATGGGGTGCCCTATTGATCTTGTTGTCAACAAG
GGTGCTGGATCAGCTCTTCTTATGAAGCCTATGCGAATGAAAGGAATTATAGAAGCAGCT
TCTGGCACCGTTGACAAACCTATAACCATTAAGGTGAGGACTGCCTTTTTTGAAGGGAAA
AATCGCATTGATTCACTTATTGCAGACATTGGCAACTGGGGAGCTAGTGCAGTAACAATA
CATGGTCGATCAAGACAGCAACGCTATAGCAAGCTTGCGGATTGGGATTACATATACCAG
TGTGCTAGAAAAGCCCCTGATACTTTGCCAGTACTGGGAAATGGAGATATTTTTTCGTAT
TTGGATTGGAACAAGCATAAAGCTGAATGCCCTGAGCTTTCTTCTCGCATGATCGCTCGA
GGAGCGCTTGTAAAACCTTGGATATTTACTGAAATCAAGGAACAAAGGCACTGGGACATC
AGTTCTGGAGAACGATTAGACATTTTGAAGAATTTTGTTCGTTTTGGTCTTCAACATTGG
GGTTCCGATACAAAAGGTGTTGAGACAACTAGGCATTTCCTCTTGGAATGGCTTAGCTAC
ACATGTAGATATATACCCGCAGGTCTTCTAGACATAGTCCCACAACGACTTAACTGGCGC
CCACCGTCCTACTATGGTCGTGACGACCTTGAGACGCTGATGGCTTCTGATTCTGCTGCT
GATTGGATTAGGATCTCGGAAATGTTGCTTGGCAAGGTTCCTGATGGTTTCACTTTTGCA
CCAAAGCATAAATCCAATTCATATGATCGAGCAGAAAATGGCTAA
>FRLM_015708-RA transcript Name:"Similar to RLP25 Putative receptor like protein 25 (Arabidopsis thaliana OX=3702)" offset:0 AED:0.06 eAED:0.06 QI:0|-1|0|1|-1|0|1|0|132
TTTGCAGAGATTGACTTCTCCTATAACAAATTCAATGGAGAGATTCCTGAATTCATCGGA
AGCCTCAAAGCTCTTTGTTCGCTTAATTTATCCTTCAACAATCTTACGGGTTGTATTCCC
TCATCCTTGGGGAACTTAATGGAGCTGGAATCATTAGACCTTTCTCACAATAACCTCTCA
GGAGTGATCCCTCTGCAGCTAACGGAACTCACGTTCCTCCAAAGTTTTGATGTGTCTCAC
AACAGTCTCACGGGGCCGATACCACAAGGGAACCAATTCGGTACTTTTGAGAATACTTCT
TTTGAGGATAATCCAGGCTTATGTGGGATTCCGCTATCCAAGAAATGTGAAGATTCCAAG
GCCTTGCCGCTACCACCTTCAGCTGTTGAAGACGAT
>FRLM_012130-RA transcript Name:"Similar to At5g03610 GDSL esterase/lipase At5g03610 (Arabidopsis thaliana OX=3702)" offset:0 AED:0.15 eAED:0.15 QI:0|1|0.75|1|0|0|4|204|321
CTGTTTAGTTTTCGACCGACAAAGCTGTTTGTGTTCGGAGACTCGTACTCCGACACCGGC
AACAACAGGAAATCCGAAGCCAGTTCTTGGAAATATCCTTATGGAATCACTTTCCCGGGA
AAACCCTCCGGCCGTTTCTCCGATGGCCGTGTCTTGACCGATTTCCTAGCCAAGTTTGTG
GGAGTGAAGACTCCAGTAGCATATCAATGGAGAAAGGTGGTGGGATTGAGGCACTTGAAG
CATGGCATGAACTTTGCTCATGGAGGCACCGGCGTCTTCAACACTTTGGTTTCCGATCCA
AACATGACTGCACAGATCAACTCCTTCCAGTGGCTCATCAACGAAAAAACCTTCACTCCC
TGGGACCTTCAGTCCTCCGTTGCCCTAGTCACCGTTGCCGGCAATGATTACGCTGCTTAT
GTCTACAATAATGGCACAGTCGAGGGTTTTCAACCGTTCATGACATCTGTGGTTAACCAA
ATACATGTGAACTTGAAACGGATCCATGATTTGGGAGTGAAGAAAATAGCCGTGACAGCC
CTTGAACCCTTGGGATGCCTGCCCAGGAGCACAACAATAACCTCGTTCCAGCAATGCAAT
GGAACGGAGAACTCGCTTGTCAGCTTCCACAACCTCTTGTTGCAGCAAGCTGTGGCCAAG
CTTAACAACGAGACGACGGATTCTCCTTTCCTCATTCTCGATCTCTATGACTCGTTCATG
ACCGTGCTCAAGAACAAAGGCGACGAATCAGGAACCATAAAGTTTGCGAACCCTTTGAAG
CCATGCTGTGTTGGAACAAGTGCTGAATCTTCATGTGGGAGTGTGGATGAGAAAGGGGAA
AAGAAGTATACAATTTGTGAAGACCCTGACTCTGCTTTCTTTTGGGACAATTCCCATCCC
ACCCAGCAGGGTTGGCGAGCTGTGTATTCAGCTTTGCAAGCCACTCTTCACAAGTTAGTT
TACTAGTAGTCACCCGGTGGGTTTGTCTTCTTTTGTTTTTGGTTTTCTGTAACTTTGCAA
ATTTGTCGGTCAATACAAACATCTTTAGTAATTGTTTATTAATAATTTCCGGTTGTTTTT
TTTCCCCCACTTATTGTAACTTGGTTTTTTTTTTAATGCAAACTTTTGTAACATGGTTGG
TTGATGTATTTTGGGTCCCGGATATAAATC
>FRLM_012131-RA transcript Name:"Protein of unknown function" offset:0 AED:0.42 eAED:0.42 QI:0|1|0.5|1|0|0|2|51|70
TTTGAACCTCATGTTCACTATATATATATACTGCCAATAAAAACTTTCCTATCATTCATA
ATCTTCACATCTCCATCAATTGCCTCGAAAGGCCAACAAATTAAAGCTCCCTCCTTTTTT
TTGTACGCATATCAAAATTTGGCAAACCCCCCACCATGGATTCAAAGCATAACCTCTTCT
TTGCCCTCATCTCCTCCTTCTTCTTCTCCTTAATCCTTCTCTCAGGCCAAAATGGAGCTC
TAGTTTCGGGTCATTCCCACCACC
>FRLM_000037-RB transcript Name:"Similar to RH28 DEAD-box ATP-dependent RNA helicase 28 (Arabidopsis thaliana OX=3702)" offset:755 AED:0.17 eAED:0.17 QI:755|1|1|1|0|0|19|563|514
GAAGACGAAGAACAAGTAGACGAAGAAGAAGAAGAAGAAGAAGAATCAGAAGAAGAAGAA
GAAGAAGAAGACGACGACGACGGAGGAAGAGGTGGACGACCACCAAGACCCTCGCGTCGC
CATTCTCAATCTCCGTGGGACTTCTCTTCATATTCCGAATCCGTCGCCGAAGAACACGCT
CGTAGAAGCACCACCTCTGTCGATTTCAAGATCTCCAAAGCTCTACAGCAACTCTCCAAT
GCCGGTTCTAACCCTCCCGCCGCCGCCGCCGCCGCCGCCGCCGACGACGACAACGACGAG
GAGAGCGAGGGCTCCGAAGCGGAACCGGACAGACAAGAAGATTATAGGCCGGAAGAGGAA
GACGATGATGCCACAAACGCCGTTGACAGCAAGTCGTTTTTTGCCCCTTCTGATGGAGCA
TCGTTCCATGCCAATTCATTCATGGAGCTTCATTTGTCGCGTCCTTTGCTTCGGGCTTGC
GAGGCCTTGGGTTACGCCCAACCAACGCCCATTCAGGCAGCGTGCATTCCATTGGCATTG
GCTGGGCGTGATATATGCGGGAGTGCGATTACCGGTTCTGGAAAGACGGCTGCTTTTGCA
TTACCTACCTTAGAGAGATTGCTATTTCGCCCAAAAAGAAATCCGGCAATTAGGGTCCTT
ATTCTCACCCCGACCAGAGAGTTGGCTGTGCAAACTTCTTCTTCTTCTTCTATTTTTTTT
TTTTTTTTTTGAAAATTGCGCTCAGGGTTCATAGCATGATTGAGAAACTGGCTCGATATA
CGGATATCAGATGTTGCCTGATTGTTGGAGGACTTTCGACCAAGGTGCAAGAGGCAGCCT
TGAGATCAATGCCAGATATTGTTGTGGCTACTCCAGGTCGCATGATAGATCATTTACGCA
ATTCAATGTCAGTGGATTTGGAAGATCTCGCGGTTCTTATTCTTGACGAGGCAGATAGAC
TTTTGGAGCTTGGATTTAGCGCTGAAATTCACGAGTTGGTTCGCCTTTGTCCCAAAAGGA
GACAGACTATGCTTTTTTCAGCAACAATGACCGAGGAAATTGATGAGCTTGTCAAGCTTT
CTCTAAACAAACCCATGCGCCTCTCTGCTGATCCGTCCACAAAACGGCCAGATAAATTGA
CAGAGGAGGTGGTTAGGATACGGCGCATGCGTGAAGTAAACCAGGAAGCAGTTCTTCTTG
CATTATGCTCCAAGACGTTTACGTATAAAGTGATCATCTTCAGTGGAACAAGAAGTGCTG
CTCATAGGTTGAGGATTTTATTTGGTTTAGCTGGCTTAAAAGCTACTGAGCTTCATAGTA
GTCTTACTCAAGTTCAGCGCTTGGATGCTTTAGAGCTGTTCAGGAAGCAGGAAGTGGACT
TTTTAATTGCAACTGATGTGGCTGCTCGTGGTCTTGACATAATTGGTGTTAAAACAGTCA
TAAACTATGCATGTCCTCGTGATTTTACAAGTTATCTTCATCGTGTGGGTCGTACAGCAA
GAGCTGGCAGAGAAGGTTATGCTGTAACATTTGTGACAGATAATGACCGGTCCCTTTTAA
AAGCTATTGCAAAAAGGGTTGGTTCAAAACTGAAGAGCCGTATCGTTGCCGACCAATCAA
TAACCAAGTGGTCAAAGATAATTGAGCAAATGGAAGATCAAGTAGCTGCAATTCTTCAAG
AAGAGAGGGTAGAGAAAGCACTTAGAAAAGCTGAGATGGAAGCAACAAAGGCAGAAAATA
TGATTATCCACAAGGATGAAATTTTTTCACGCCCCAAAAGAACGTGGTTTGAGACAGAAA
AGCAGAAGAAGCTTGCAGCAAAGGCAGCAAAGGCATCTTTGGAAAAAGGAAAGTTATCTG
CAAATGAGGTAATTAGTGCTCAACAAGCAGAAGACCTAAAGATGAAGGAAAAGAGGAGAC
GAGAAAGAGAGAAAAATTTGCCACGGAAGAAGCGCCGAAAACTGGAAGCAGCTAGAGAAA
TGTTAGAGGAGGAAAATCAAAGTGAAAAAGAAGTAAATGGAAAGCAAAAAGAAAAAGGAT
TGTCACTTGTTGATCTGGCTTACCGCCGTGCCAAAGCTGTGAAGGCCAAAAAGAAGGCAG
TGGATGCTGGCAAGATTGTGATGAAAGCTGGCAAGAAACCTAAGCATTCTTCTCAAAGGA
CTCAATCAAGGACAGGAGAGATGCGGGAACTATTTGAAAGTGACATGAGTGAGAGGAAGC
AGACGAGAAACAACAGTGGAGCAGGAAAGAAAAAGTCCAAGCATTCATTTAAAAGCAAGT
CAAGGTATAAGCGCAGGTAGCAACTTGTAGTCCGCAGCAGTTGAAGTTTATTTTTATAGC
AAAGCAATTTTGGTCAAGTAGGCTTGGTCGATGCCATACCGGAAGCAATTTTTGCACAAA
TAATGTGTGTTTATTATTATTATTATTATGACACTCGTTTTTTAGGTATTTTTTCGTTTT
GGTTATTTTTTAGCTAAATGTAATTTGATTCTTCGCTGTTGAGAAATTTGGTTGGGATCG
TATAGAAAAACAGGCTTCCCGGTCTTTACTGGCACAGACACAGGCCAGACCACTTCATCT
ATTGGACTGTTTACAGTAAATCTGGGCATAAATCTTATAGCCTTAAAGAAAAAGTATAAA
TTTCTATGTTATGACACAAATTCTCGCTAACGAATGAGATATTTTAAGAACTGATGGTGC
CTGGCCGGAGTGAAATTTGCCACCTAAACTTTTTATATTGTTGCAATGTACCAATTTAGT
TCATTTACATAAAATTAAAGATTTAAATTTGGTTGATTTGTATTAGTGCTTGTATTGGAT
TTCAAATTTTTCAGTCCAAGACTTTGTCCAAGTACATTTTTTT
>FRLM_000037-RC transcript Name:"Similar to RH28 DEAD-box ATP-dependent RNA helicase 28 (Arabidopsis thaliana OX=3702)" offset:0 AED:0.15 eAED:0.15 QI:0|1|1|1|0|0|18|1658|464
GAAGACGAAGAACAAGTAGACGAAGAAGAAGAAGAAGAAGAAGAATCAGAAGAAGAAGAA
GAAGAAGAAGACGACGACGACGGAGGAAGAGGTGGACGACCACCAAGACCCTCGCGTCGC
CATTCTCAATCTCCGTGGGACTTCTCTTCATATTCCGAATCCGTCGCCGAAGAACACGCT
CGTAGAAGCACCACCTCTGTCGATTTCAAGATCTCCAAAGCTCTACAGCAACTCTCCAAT
GCCGGTTCTAACCCTCCCGCCGCCGCCGCCGCCGCCGCCGCCGACGACGACAACGACGAG
GAGAGCGAGGGCTCCGAAGCGGAACCGGACAGACAAGAAGATTATAGGCCGGAAGAGGAA
GACGATGATGCCACAAACGCCGTTGACAGCAAGTCGTTTTTTGCCCCTTCTGATGGAGCA
TCGTTCCATGCCAATTCATTCATGGAGCTTCATTTGTCGCGTCCTTTGCTTCGGGCTTGC
GAGGCCTTGGGTTACGCCCAACCAACGCCCATTCAGGCAGCGTGCATTCCATTGGCATTG
GCTGGGCGTGATATATGCGGGAGTGCGATTACCGGTTCTGGAAAGACGGCTGCTTTTGCA
TTACCTACCTTAGAGAGATTGCTATTTCGCCCAAAAAGAAATCCGGCAATTAGGGTCCTT
ATTCTCACCCCGACCAGAGAGTTGGCTGTGCAGGTTCATAGCATGATTGAGAAACTGGCT
CGATATACGGATATCAGATGTTGCCTGATTGTTGGAGGACTTTCGACCAAGGTGCAAGAG
GCAGCCTTGAGATCAATGCCAGATATTGTTGTGGCTACTCCAGGTCGCATGATAGATCAT
TTACGCAATTCAATGTCAGTGGATTTGGAAGATCTCGCGGTTCTTATTCTTGACGAGGCA
GATAGACTTTTGGAGCTTGGATTTAGCGCTGAAATTCACGAGTTGGTTCGCCTTTGTCCC
AAAAGGAGACAGACTATGCTTTTTTCAGCAACAATGACCGAGGAAATTGATGAGCTTGTC
AAGCTTTCTCTAAACAAACCCATGCGCCTCTCTGCTGATCCGTCCACAAAACGGCCAGAT
AAATTGACAGAGGAGGTGGTTAGGATACGGCGCATGCGTGAAGTAAACCAGGAAGCAGTT
CTTCTTGCATTATGCTCCAAGACGTTTACGTATAAAGTGATCATCTTCAGTGGAACAAGA
AGTGCTGCTCATAGGTTGAGGATTTTATTTGGTTTAGCTGGCTTAAAAGCTACTGAGCTT
CATAGTAGTCTTACTCAAGTTCAGCGCTTGGATGCTTTAGAGCTGTTCAGGAAGCAGGAA
GTGGACTTTTTAATTGCAACTGATGTGGCTGCTCGTGTGAGTACTGAATTGACAATTTTT
TTTTTTTTGAAATAGTTCTTGGAGTTTTAGAAGTGCATCAGTTCCCTGATTTTTGTTTTG
TAAGGTATGCCTTTTTTAACGTAATCTGGCCCCTTGGAGTTCAGCTAGCGTTGTTGATGT
TATGTTACAAGGCGTTGTCAGGATCATGCCACATTGTCATACATAGCAGTTCGATTTCTA
TGGCATTTCGTTTTGACATTCAATGGTTTCTGTTCCTAGGGTCTTGACATAATTGGTGTT
AAAACAGTCATAAACTATGCATGTCCTCGTGATTTTACAAGTTATCTTCATCGTGTGGGT
CGTACAGCAAGAGCTGGCAGAGAAGGTTATGCTGTAACATTTGTGACAGATAATGACCGG
TCCCTTTTAAAAGCTATTGCAAAAAGGGTTGGTTCAAAACTGAAGAGCCGTATCGTTGCC
GACCAATCAATAACCAAGTGGTCAAAGATAATTGAGCAAATGGAAGATCAAGTAGCTGCA
ATTCTTCAAGAAGAGAGGGTAGAGAAAGCACTTAGAAAAGCTGAGATGGAAGCAACAAAG
GCAGAAAATATGATTATCCACAAGGATGAAATTTTTTCACGCCCCAAAAGAACGTGGTTT
GAGACAGAAAAGCAGAAGAAGCTTGCAGCAAAGGCAGCAAAGGCATCTTTGGAAAAAGGA
AAGTTATCTGCAAATGAGGTAATTAGTGCTCAACAAGCAGAAGACCTAAAGATGAAGGAA
AAGAGGAGACGAGAAAGAGAGAAAAATTTGCCACGGAAGAAGCGCCGAAAACTGGAAGCA
GCTAGAGAAATGTTAGAGGAGGAAAATCAAAGTGAAAAAGAAGTAAATGGAAAGCAAAAA
GAAAAAGGATTGTCACTTGTTGATCTGGCTTACCGCCGTGCCAAAGCTGTGAAGGCCAAA
AAGAAGGCAGTGGATGCTGGCAAGATTGTGATGAAAGCTGGCAAGAAACCTAAGCATTCT
TCTCAAAGGACTCAATCAAGGACAGGAGAGATGCGGGAACTATTTGAAAGTGACATGAGT
GAGAGGAAGCAGACGAGAAACAACAGTGGAGCAGGAAAGAAAAAGTCCAAGCATTCATTT
AAAAGCAAGTCAAGGTATAAGCGCAGGTAGCAACTTGTAGTCCGCAGCAGTTGAAGTTTA
TTTTTATAGCAAAGCAATTTTGGTCAAGTAGGCTTGGTCGATGCCATACCGGAAGCAATT
TTTGCACAAATAATGTGTGTTTATTATTATTATTATTATGACACTCGTTTTTTAGGTATT
TTTTCGTTTTGGTTATTTTTTAGCTAAATGTAATTTGATTCTTCGCTGTTGAGAAATTTG
GTTGGGATCGTATAGAAAAACAGGCTTCCCGGTCTTTACTGGCACAGACACAGGCCAGAC
CACTTCATCTATTGGACTGTTTACAGTAAATCTGGGCATAAATCTTATAGCCTTAAAGAA
AAAGTATAAATTTCTATGTTATGACACAAATTCTCGCTAACGAATGAGATATTTTAAGAA
CTGATGGTGCCTGGCCGGAGTGAAATTTGCCACCTAAACTTTTTATATTGTTGCAATGTA
CCAATTTAGTTCATTTACATAAAATTAAAGATTTAAATTTGGTTGATTTGTATTAGTGCT
TGTATTGGATTTCAAATTTTTCAGTCCAAGACTTTGTCCAAGTACATTTTTTT
>FRLM_000037-RA transcript Name:"Similar to RH28 DEAD-box ATP-dependent RNA helicase 28 (Arabidopsis thaliana OX=3702)" offset:0 AED:0.23 eAED:0.23 QI:0|1|1|1|0|0|18|18|776
GAAGACGAAGAACAAGTAGACGAAGAAGAAGAAGAAGAAGAAGAATCAGAAGAAGAAGAA
GAAGAAGAAGACGACGACGACGGAGGAAGAGGTGGACGACCACCAAGACCCTCGCGTCGC
CATTCTCAATCTCCGTGGGACTTCTCTTCATATTCCGAATCCGTCGCCGAAGAACACGCT
CGTAGAAGCACCACCTCTGTCGATTTCAAGATCTCCAAAGCTCTACAGCAACTCTCCAAT
GCCGGTTCTAACCCTCCCGCCGCCGCCGCCGCCGCCGCCGCCGACGACGACAACGACGAG
GAGAGCGAGGGCTCCGAAGCGGAACCGGACAGACAAGAAGATTATAGGCCGGAAGAGGAA
GACGATGATGCCACAAACGCCGTTGACAGCAAGTCGTTTTTTGCCCCTTCTGATGGAGCA
TCGTTCCATGCCAATTCATTCATGGAGCTTCATTTGTCGCGTCCTTTGCTTCGGGCTTGC
GAGGCCTTGGGTTACGCCCAACCAACGCCCATTCAGGCAGCGTGCATTCCATTGGCATTG
GCTGGGCGTGATATATGCGGGAGTGCGATTACCGGTTCTGGAAAGACGGCTGCTTTTGCA
TTACCTACCTTAGAGAGATTGCTATTTCGCCCAAAAAGAAATCCGGCAATTAGGGTCCTT
ATTCTCACCCCGACCAGAGAGTTGGCTGTGCAGGTTCATAGCATGATTGAGAAACTGGCT
CGATATACGGATATCAGATGTTGCCTGATTGTTGGAGGACTTTCGACCAAGGTGCAAGAG
GCAGCCTTGAGATCAATGCCAGATATTGTTGTGGCTACTCCAGGTCGCATGATAGATCAT
TTACGCAATTCAATGTCAGTGGATTTGGAAGATCTCGCGGTTCTTATTCTTGACGAGGCA
GATAGACTTTTGGAGCTTGGATTTAGCGCTGAAATTCACGAGTTGGTTCGCCTTTGTCCC
AAAAGGAGACAGACTATGCTTTTTTCAGCAACAATGACCGAGGAAATTGATGAGCTTGTC
AAGCTTTCTCTAAACAAACCCATGCGCCTCTCTGCTGATCCGTCCACAAAACGGCCAGAT
AAATTGACAGAGGAGGTGGTTAGGATACGGCGCATGCGTGAAGTAAACCAGGAAGCAGTT
CTTCTTGCATTATGCTCCAAGACGTTTACGTATAAAGTGATCATCTTCAGTGGAACAAGA
AGTGCTGCTCATAGGTTGAGGATTTTATTTGGTTTAGCTGGCTTAAAAGCTACTGAGCTT
CATAGTAGTCTTACTCAAGTTCAGCGCTTGGATGCTTTAGAGCTGTTCAGGAAGCAGGAA
GTGGACTTTTTAATTGCAACTGATGTGGCTGCTCGTGGTCTTGACATAATTGGTGTTAAA
ACAGTCATAAACTATGCATGTCCTCGTGATTTTACAAGTTATCTTCATCGTGTGGGTCGT
ACAGCAAGAGCTGGCAGAGAAGGTTATGCTGTAACATTTGTGACAGATAATGACCGGTCC
CTTTTAAAAGCTATTGCAAAAAGGGTTGGTTCAAAACTGAAGAGCCGTATCGTTGCCGAC
CAATCAATAACCAAGTGGTCAAAGATAATTGAGCAAATGGAAGATCAAGTAGCTGCAATT
CTTCAAGAAGAGAGGGTAGAGAAAGCACTTAGAAAAGCTGAGATGGAAGCAACAAAGGCA
GAAAATATGATTATCCACAAGGATGAAATTTTTTCACGCCCCAAAAGAACGTGGTTTGAG
ACAGAAAAGCAGAAGAAGCTTGCAGCAAAGGCAGCAAAGGCATCTTTGGAAAAAGGAAAG
TTATCTGCAAATGAGGTAATTAGTGCTCAACAAGCAGAAGACCTAAAGATGAAGGAAAAG
AGGAGACGAGAAAGAGAGAAAAATTTGCCACGGAAGAAGCGCCGAAAACTGGAAGCAGCT
AGAGAAATGTTAGAGGAGGAAAATCAAAGTGAAAAAGAAGTAAATGGAAAGCAAAAAGAA
AAAGGATTGTCACTTGTTGATCTGGCTTACCGCCGTGCCAAAGCTGTGAAGGCCAAAAAG
AAGGCAGTGGATGCTGGCAAGATTGTGATGAAAGCTGGCAAGAAACCTAAGCATTCTTCT
CAAAGGACTCAATCAAGGACAGGAGAGATGCGGGAACTATTTGAAAGTGACATGAGTGAG
AGGAAGCAGACGAGAAACAACAGTGGAGCAGGAAAGAAAAAGTCCAAGCATTCATTTAAA
AGCAAGTCAAGGTACGAAACTGATCTCAGTTTAGTTTGCTCTTGTTGCGACTCAGTATCT
CTAAAGCGTTCCTTTTCTATACATACCAGATGCGTTCTAGGTTCTGATTAATTTGGACAA
ACATTTCAG
>FRLM_000037-RD transcript Name:"Similar to RH28 DEAD-box ATP-dependent RNA helicase 28 (Arabidopsis thaliana OX=3702)" offset:0 AED:0.11 eAED:0.11 QI:0|1|1|1|0|0|17|1413|640
GAAGACGAAGAACAAGTAGACGAAGAAGAAGAAGAAGAAGAAGAATCAGAAGAAGAAGAA
GAAGAAGAAGACGACGACGACGGAGGAAGAGGTGGACGACCACCAAGACCCTCGCGTCGC
CATTCTCAATCTCCGTGGGACTTCTCTTCATATTCCGAATCCGTCGCCGAAGAACACGCT
CGTAGAAGCACCACCTCTGTCGATTTCAAGATCTCCAAAGCTCTACAGCAACTCTCCAAT
GCCGGTTCTAACCCTCCCGCCGCCGCCGCCGCCGCCGCCGCCGACGACGACAACGACGAG
GAGAGCGAGGGCTCCGAAGCGGAACCGGACAGACAAGAAGATTATAGGCCGGAAGAGGAA
GACGATGATGCCACAAACGCCGTTGACAGCAAGTCGTTTTTTGCCCCTTCTGATGGAGCA
TCGTTCCATGCCAATTCATTCATGGAGCTTCATTTGTCGCGTCCTTTGCTTCGGGCTTGC
GAGGCCTTGGGTTACGCCCAACCAACGCCCATTCAGGCAGCGTGCATTCCATTGGCATTG
GCTGGGCGTGATATATGCGGGAGTGCGATTACCGGTTCTGGAAAGACGGCTGCTTTTGCA
TTACCTACCTTAGAGAGATTGCTATTTCGCCCAAAAAGAAATCCGGCAATTAGGGTCCTT
ATTCTCACCCCGACCAGAGAGTTGGCTGTGCAGGTTCATAGCATGATTGAGAAACTGGCT
CGATATACGGATATCAGATGTTGCCTGATTGTTGGAGGACTTTCGACCAAGGTGCAAGAG
GCAGCCTTGAGATCAATGCCAGATATTGTTGTGGCTACTCCAGGTCGCATGATAGATCAT
TTACGCAATTCAATGTCAGTGGATTTGGAAGATCTCGCGGTTCTTATTCTTGACGAGGCA
GATAGACTTTTGGAGCTTGGATTTAGCGCTGAAATTCACGAGTTGGTTCGCCTTTGTCCC
AAAAGGAGACAGACTATGCTTTTTTCAGCAACAATGACCGAGGAAATTGATGAGCTTGTC
AAGCTTTCTCTAAACAAACCCATGCGCCTCTCTGCTGATCCGTCCACAAAACGGCCAGAT
AAATTGACAGAGGAGGTGGTTAGGATACGGCGCATGCGTGAAGTAAACCAGGAAGCAGTT
CTTCTTGCATTATGCTCCAAGACGTTTACGTATAAAGTGATCATCTTCAGTGGAACAAGA
AGTGCTGCTCATAGGTTGAGGATTTTATTTGGTTTAGCTGGCTTAAAAGCTACTGAGCTT
CATAGTAGTCTTACTCAAGTTCAGCGCTTGGATGCTTTAGAGCTGTTCAGGAAGCAGGAA
GTGGACTTTTTAATTGCAACTGATGTGGCTGCTCGTGGTCTTGACATAATTGGTGTTAAA
ACAGTCATAAACTATGCATGTCCTCGTGATTTTACAAGTTATCTTCATCGTGTGGGTCGT
ACAGCAAGAGCTGGCAGAGAAGGTTATGCTGTAACATTTGTGACAGATAATGACCGGTCC
CTTTTAAAAGCTATTGCAAAAAGGGTTGGTTCAAAACTGAAGAGCCGTATCGTTGCCGAC
CAATCAATAACCAAGTGGTCAAAGATAATTGAGCAAATGGAAGATCAAGTAGCTGCAATT
CTTCAAGAAGAGAGGGTAGAGAAAGCACTTAGAAAAGCTGAGATGGAAGCAACAAAGGCA
GAAAATATGATTATCCACAAGGATGAAATTTTTTCACGCCCCAAAAGAACGTGGTTTGAG
ACAGAAAAGCAGAAGAAGCTTGCAGCAAAGGCAGCAAAGGCATCTTTGGAAAAAGGAAAG
TTATCTGCAAATGAGGTAATTAGTGCTCAACAAGCAGAAGACCTAAAGATGAAGGAAAAG
AGGAGACGAGAAAGAGAGGTGACTATAAACCCGCATCCGTCCTATGCAGAGCTTATTTCT
TAATGAATATAATTGGACGAAACATGTCAGCTGACACATTCTTTACTAATACCTCTTGAG
TCTTGAGCAGAAAAATTTGCCACGGAAGAAGCGCCGAAAACTGGAAGCAGCTAGAGAAAT
GTTAGAGGAGGAAAATCAAAGTGAAAAAGAAGTATAGATTTTATTTACTTACTTTTCTTT
ACATTCATCTGTATATGGCCGTGTATAGTGCATGCATAAATACCTATGTACACAAGAGAC
AGGTTTCTTTTACGAGGCTTGTTGTAGTAGTGGTGGTGTGCTTGATTTACAAAGTTGTGA
TGATTTAGGTTTAAGCCTTTCTAGTTAGTCAACTAAATAAGAGTATAGTGTTATTTGCAA
TTTAAACTTTATTCTTATGTGGTTTCGTCTAGTTTTTTCTACCCAATCCCCCTCCCGTTT
CCTCTGGCCTAACCTTAGTTGCTTGTTGTTAAAGCTTATATTAGCTGCCTCAGTCCCACC
TTCATGAAATGCGTTGCATCTCAAACGTTCATTTTGGTCATGTTTGTAGTACAGTTGGAA
ATGGTTAACATATCAATTACTGCAGGTAAATGGAAAGCAAAAAGAAAAAGGATTGTCACT
TGTTGATCTGGCTTACCGCCGTGCCAAAGCTGTGAAGGCCAAAAAGAAGGCAGTGGATGC
TGGCAAGATTGTGATGAAAGCTGGCAAGAAACCTAAGCATTCTTCTCAAAGGACTCAATC
AAGGACAGGAGAGATGCGGGAACTATTTGAAAGTGACATGAGTGAGAGGAAGCAGACGAG
AAACAACAGTGGAGCAGGAAAGAAAAAGTCCAAGCATTCATTTAAAAGCAAGTCAAGGTA
TAAGCGCAGGTAGCAACTTGTAGTCCGCAGCAGTTGAAGTTTATTTTTATAGCAAAGCAA
TTTTGGTCAAGTAGGCTTGGTCGATGCCATACCGGAAGCAATTTTTGCACAAATAATGTG
TGTTTATTATTATTATTATTATGACACTCGTTTTTTAGGTATTTTTTCGTTTTGGTTATT
TTTTAGCTAAATGTAATTTGATTCTTCGCTGTTGAGAAATTTGGTTGGGATCGTATAGAA
AAACAGGCTTCCCGGTCTTTACTGGCACAGACACAGGCCAGACCACTTCATCTATTGGAC
TGTTTACAGTAAATCTGGGCATAAATCTTATAGCCTTAAAGAAAAAGTATAAATTTCTAT
GTTATGACACAAATTCTCGCTAACGAATGAGATATTTTAAGAACTGATGGTGCCTGGCCG
GAGTGAAATTTGCCACCTAAACTTTTTATATTGTTGCAATGTACCAATTTAGTTCATTTA
CATAAAATTAAAGATTTAAATTTGGTTGATTTGTATTAGTGCTTGTATTGGATTTCAAAT
TTTTCAGTCCAAGACTTTGTCCAAGTACATTTTTTT
>FRLM_000034-RB transcript Name:"Similar to HSP90 Endoplasmin homolog (Catharanthus roseus OX=4058)" offset:114 AED:0.09 eAED:0.09 QI:114|1|1|1|0|0|15|235|812
TTGAGGGTGTTTTTTTGTTTAAAAACCCGAAAATCCATATCGAAGAGACACTCGTTCATT
TGTAGAGCGCAAAACTGAGACGAAGCTACTAGAAGAATCAAATTCCATAGGACGATGAGG
AAGTGGACGATCCCTTCCGCTCTGTTTCTCTTGTGTCTCCTCTTTCTTCTCCCAGATCAA
GGTCGTAAATTACAGGCGAATGCGGAGGGTAGCTCCGACGAGCTTGTAGATCCGCCGAAG
GTCGAGGAGAAGATCGGCGCGGTTCCGAATGGTTTATCCACCGACTCCGACGTCGTCAAG
CGGGAGGCGGAGTCGATTTCGAAGAGATCTATTCGCAGCAATGCGGAGAAGTTTGAGTTC
CAGGCAGAGGTGTCTCGGCTCATGGATATTATTATCAACTCCCTTTATAGCAACAAAGAT
ATTTTCTTGAGGGAGTTGATCTCCAACGCTTCTGATGCCATAGACAAAATTAGATTCCTT
TCCCTCACAGACAAAGAGATATTGGGTGAGGGTGATACCGCCAAGCTTGAGATCCAGATT
AAGTTGGACAAAGAGAAGAAAATCCTTTCAATACGTGACAGAGGTATTGGAATGACCAAG
GAAGATTTGATTAAGAACTTGGGTACCATTGCAAAATCTGGAACGTCAGCATTCGTTGAG
AAAATGCAGACAAGTGGAGATCTCAATCTCATTGGTCAATTTGGAGTTGGTTTCTACTCT
GTTTATCTTGTTGCTGACTACGTTGAAGTCATTAGCAAACACAATGATGACAAACAGTAT
GTTTGGGAGTCGAAGGCTGATGGCGCATTTGCCATTTCTGAAGATACATGGAATGAGCCA
CTTGGACGTGGAACCGAGATTAGATTGCACCTTAGAGATGAAGCCGGGGAGTACTTGGAA
GAGAGCAAACTAAAGGAATTAGTTAAAAAATATTCGGAATTCATCAACTTCCCCATCTAT
CTCTGGGCAAGCAAAGAGGTTGATGTAGATGTTCCTGCTGACGAAGATGAGCCTAGCGAG
GAAGAGGAATCATCTGAAAAGACTTCTACTGATGAAGAAGGGGAAGATGAAGATTCTGAG
AAAAAATCAAAGACAAAGACAGTGAAGGAAACAACTTATGAGTGGGAGCTTTTGAACGAT
GTTAAGGCTATATGGCTGCGAAATCCAAAGGAAGTCACAGAAGAAGAGTACAGCAAATTC
TACCACTCTCTTGCAAAGGATTTCAGCGACGAGAAGCCTTTAGCATGGAGTCACTTCTCA
GCAGAAGGTGATGTGGAATTCAAGGCTCTATTATTTGTGCCTCCTAAGGCTCCTCATGAT
CTTTACGAGAGCTACTACAACTCCAATAAATCCAACTTGAAGTTGTATGTCAGAAGGGTC
TTCATCTCTGATGAATTTGATGAGCTTTTACCAAAGTATCTGAACTTTTTGAAGGGTCTT
GTTGATTCTGATACTTTGCCACTCAATGTCTCAAGAGAAATGCTTCAACAACACAGCAGT
CTGAAAACTATTAAGAAGAAGCTCATCCGCAAGGCACTTGATATGATTCGTAAACTTGCT
GAAGAGGATCCTGATGAGTCCAATGACAAAGACAAGAAAGATGTCGAGAAGTCCAGCGAT
GATGATGAGAAGAGAGGCCAATACACAAAATTTTGGAATGAATTTGGCAAGTCTATCAAA
TTGGGTATCATTGAGGATGCTACAAACAGGAATCGTTTGGCAAAACTTCTAAGATTCGAG
AGCACCAAGTCAGATGGCAAACTAACGTCATTGGATCAGTACATCTCGAGAATGAAATCC
GGACAGAAGGATATATTCTACATTACTGGAACCAGCAAAGAGCAATTGGAAAAATCTCCA
TTCCTTGAGAGGCTTAAGAAGAAGAATTATGAGGTCATTTTGTTTACAGATCCTGTTGAT
GAGTACCTGATGCAATACCTGATGGATTACGAAGACAAGAAATTCCAGAACGTTTCGAAG
GAGGGCCTGAAACTTGGGAAAGACTCAAAAGCCAAGGAACTCAAGGAATCGTTCAAGGAT
CTCACCAAGTGGTGGAAGAGTGCTCTGTCCTTTGACAATGTGGATGATGTGAAGGTGTCC
AACCGTTTGGATGACACTCCTTGTGTGGTCGTGACATCGAAGTATGGATGGAGTGCAAAC
ATGGAGAAGATCATGCAATCTCAGACTTTATCAGATGCTAGCAAACAAGCATACATGCGC
GGGAAGAGGGTGCTCGAGATCAACCCCAGGCACCCAATCATCAAGGAGCTCCGAGAGAGA
GTAGTTAAGGACCCCGAGGATGTGAGTGTGAAGCAAACAGCACAGCTTATGTACCAGACT
GCACTCATGGAGAGTGGTTTCATGCTTAGCGATCCCAAAGATTTCGCCTCCCGAATCTAC
AGTTCAGTCAAGTCAAGCCTAGACATCAGCCCTGACGCCGCGGTCGAGGAGGAAGATGAC
GCTGAAGAAGTTGAGACAGAAAGCGACGCAAAAGAAACTGCTGACACTCCCCAGGCTGAA
GACAGCACAGAAGGTTTCAAGGATGAATTGTAGATTGCCTCAAGGGCGAGCAAATCTCCT
TATTTTATTTAAAGTCTAGAAGGCCTTGTTAAGTTTTTTCATGTCTTTTAGTCTCTTTGA
GAGAAATGGAAAAATATGCATCGCGCGTTTTGACTTTGCTTGTGGATGCTAGATAAGACA
TTAGAGGTAGATTACTGTAATCATTATCATATTTCCAGGAATTTTGGGTTTTACCACCAG
TTAATGTTGTCAATTTCAAACTCAATAA
>FRLM_000034-RC transcript Name:"Similar to HSP90 Endoplasmin homolog (Catharanthus roseus OX=4058)" offset:114 AED:0.15 eAED:0.15 QI:114|1|0.92|1|0|0|14|0|758
TTGAGGGTGTTTTTTTGTTTAAAAACCCGAAAATCCATATCGAAGAGACACTCGTTCATT
TGTAGAGCGCAAAACTGAGACGAAGCTACTAGAAGAATCAAATTCCATAGGACGATGAGG
AAGTGGACGATCCCTTCCGCTCTGTTTCTCTTGTGTCTCCTCTTTCTTCTCCCAGATCAA
GGTCGTAAATTACAGGCGAATGCGGAGGGTAGCTCCGACGAGCTTGTAGATCCGCCGAAG
GTCGAGGAGAAGATCGGCGCGGTTCCGAATGGTTTATCCACCGACTCCGACGTCGTCAAG
CGGGAGGCGGAGTCGATTTCGAAGAGATCTATTCGCAGCAATGCGGAGAAGTTTGAGTTC
CAGGCAGAGGTGTCTCGGCTCATGGATATTATTATCAACTCCCTTTATAGCAACAAAGAT
ATTTTCTTGAGGGAGTTGATCTCCAACGCTTCTGATGCCATAGACAAAATTAGATTCCTT
TCCCTCACAGACAAAGAGATATTGGGTGAGGGTGATACCGCCAAGCTTGAGATCCAGATT
AAGTTGGACAAAGAGAAGAAAATCCTTTCAATACGTGACAGAGGTATTGGAATGACCAAG
GAAGATTTGATTAAGAACTTGGGTACCATTGCAAAATCTGGAACGTCAGCATTCGTTGAG
AAAATGCAGACAAGTGGAGATCTCAATCTCATTGGTCAATTTGGAGTTGGTTTCTACTCT
GTTTATCTTGTTGCTGACTACGTTGAAGTCATTAGCAAACACAATGATGACAAACAGTAT
GTTTGGGAGTCGAAGGCTGATGGCGCATTTGCCATTTCTGAAGATACATGGAATGAGCCA
CTTGGACGTGGAACCGAGATTAGATTGCACCTTAGAGATGAAGCCGGGGAGTACTTGGAA
GAGAGCAAACTAAAGGAATTAGTTAAAAAATATTCGGAATTCATCAACTTCCCCATCTAT
CTCTGGGCAAGCAAAGAGGTTGATGTAGATGTTCCTGCTGACGAAGATGAGCCTAGCGAG
GAAGAGGAATCATCTGAAAAGACTTCTACTGATGAAGAAGGGGAAGATGAAGATTCTGAG
AAAAAATCAAAGACAAAGACAGTGAAGGAAACAACTTATGAGTGGGAGCTTTTGAACGAT
GTTAAGGCTATATGGCTGCGAAATCCAAAGGAAGTCACAGAAGAAGAGTACAGCAAATTC
TACCACTCTCTTGCAAAGGATTTCAGCGACGAGAAGCCTTTAGCATGGAGTCACTTCTCA
GCAGAAGGTGATGTGGAATTCAAGGCTCTATTATTTGTGCCTCCTAAGGCTCCTCATGAT
CTTTACGAGAGCTACTACAACTCCAATAAATCCAACTTGAAGTTGTATGTCAGAAGGGTC
TTCATCTCTGATGAATTTGATGAGCTTTTACCAAAGTATCTGAACTTTTTGAAGGGTCTT
GTTGATTCTGATACTTTGCCACTCAATGTCTCAAGAGAAATGCTTCAACAACACAGCAGT
CTGAAAACTATTAAGAAGAAGCTCATCCGCAAGGCACTTGATATGATTCGTAAACTTGCT
GAAGAGGATCCTGATGAGTCCAATGACAAAGACAAGAAAGATGTCGAGAAGTCCAGCGAT
GATGATGAGAAGAGAGGCCAATACACAAAATTTTGGAATGAATTTGGCAAGTCTATCAAA
TTGGGTATCATTGAGGATGCTACAAACAGGAATCGTTTGGCAAAACTTCTAAGATTCGAG
AGCACCAAGTCAGATGGCAAACTAACGTCATTGGATCAGTACATCTCGAGAATGAAATCC
GGACAGAAGGATATATTCTACATTACTGGAACCAGCAAAGAGCAATTGGAAAAATCTCCA
TTCCTTGAGAGGCTTAAGAAGAAGAATTATGAGGTCATTTTGTTTACAGATCCTGTTGAT
GAGTACCTGATGCAATACCTGATGGATTACGAAGACAAGAAATTCCAGAACGTTTCGAAG
GAGGGCCTGAAACTTGGGAAAGACTCAAAAGCCAAGGAACTCAAGGAATCGTTCAAGGAT
CTCACCAAGTGGTGGAAGAGTGCTCTGTCCTTTGACAATGTGGATGATGTGAAGGTGTCC
AACCGTTTGGATGACACTCCTTGTGTGGTCGTGACATCGAAGTATGGATGGAGTGCAAAC
ATGGAGAAGATCATGCAATCTCAGACTTTATCAGATGCTAGCAAACAAGCATACATGCGC
GGGAAGAGGGTGCTCGAGATCAACCCCAGGCACCCAATCATCAAGGAGCTCCGAGAGAGA
GTAGTTAAGGACCCCGAGGTACGCATGTATTTCGTACATATCCAGAAACATGAAAAGGAA
TGTTTGCAACTTTCTTCACAGTTCGTTCTTGGCCTCCATTTTGTTTCC
>FRLM_000034-RA transcript Name:"Similar to HSP90 Endoplasmin homolog (Catharanthus roseus OX=4058)" offset:146 AED:0.33 eAED:0.33 QI:146|1|1|1|0|0|3|235|253
GTAACTTTAGAATTAGAATCTCTGGCAGATTTTGAAATTCTCTCTTTTCGGTATTTGTGT
GTATGATGTTGATAAAAAGATAAAATGGTTCTTGCAGCACCAAGTCAGATGGCAAACTAA
CGTCATTGGATCAGTACATCTCGAGAATGAAATCCGGACAGAAGGATATATTCTACATTA
CTGGAACCAGCAAAGAGCAATTGGAAAAATCTCCATTCCTTGAGAGGCTTAAGAAGAAGA
ATTATGAGGTCATTTTGTTTACAGATCCTGTTGATGAGTACCTGATGCAATACCTGATGG
ATTACGAAGACAAGAAATTCCAGAACGTTTCGAAGGAGGGCCTGAAACTTGGGAAAGACT
CAAAAGCCAAGGAACTCAAGGAATCGTTCAAGGATCTCACCAAGTGGTGGAAGAGTGCTC
TGTCCTTTGACAATGTGGATGATGTGAAGGTGTCCAACCGTTTGGATGACACTCCTTGTG
TGGTCGTGACATCGAAGTATGGATGGAGTGCAAACATGGAGAAGATCATGCAATCTCAGA
CTTTATCAGATGCTAGCAAACAAGCATACATGCGCGGGAAGAGGGTGCTCGAGATCAACC
CCAGGCACCCAATCATCAAGGAGCTCCGAGAGAGAGTAGTTAAGGACCCCGAGGATGTGA
GTGTGAAGCAAACAGCACAGCTTATGTACCAGACTGCACTCATGGAGAGTGGTTTCATGC
TTAGCGATCCCAAAGATTTCGCCTCCCGAATCTACAGTTCAGTCAAGTCAAGCCTAGACA
TCAGCCCTGACGCCGCGGTCGAGGAGGAAGATGACGCTGAAGAAGTTGAGACAGAAAGCG
ACGCAAAAGAAACTGCTGACACTCCCCAGGCTGAAGACAGCACAGAAGGTTTCAAGGATG
AATTGTAGATTGCCTCAAGGGCGAGCAAATCTCCTTATTTTATTTAAAGTCTAGAAGGCC
TTGTTAAGTTTTTTCATGTCTTTTAGTCTCTTTGAGAGAAATGGAAAAATATGCATCGCG
CGTTTTGACTTTGCTTGTGGATGCTAGATAAGACATTAGAGGTAGATTACTGTAATCATT
ATCATATTTCCAGGAATTTTGGGTTTTACCACCAGTTAATGTTGTCAATTTCAAACTCAA
TAA
>FRLM_000038-RA transcript Name:"Protein of unknown function" offset:524 AED:0.00 eAED:0.00 QI:524|1|1|1|0|0|4|738|981
AAAAAAAAAAAAAAAAAAAAACCACGGAAGAAGAAACGTTGGTCGTTCTTTTCCTCTCTC
TGGTTCGAAAAACTAGAGCTCCGGAAGGCCAAACGAGGGTTTTGTGGAGAGAGAAAGGGG
AATGAAATGAAACCCAAGGTTTAGAGAGAGAGAGAGAGAGAGAGAGAGAGAAGTAGAGAG
AGAAGCCCCCAAAGCATACGCAGAGGAGAGAGAAAGAAAGAGGTTATCTCTTTTTCAGAG
GTTGTGAAGAGCTAGGGTTTTCAAATTCATTAACGAAGGATTAGAATATAAGCAATCTGG
AAACTTCGGCTGAAATTAGAATTACTGGATCTTCGTGGCCCTGCAGCAGGCACTTCGGTA
TCTGTATTGATTTATGGATTTGGGGTTTTGTAATTGTACTTTCAAAATTTAGGGTGCTTT
GATAAATTAGGTTCTGAAGTCAACTATAATTCTGCATGGGAGAAAAGACATTGCTTCTGC
ACATTTATTTATGTGAAACCAAGAAACATGGTATGTGAAGCAGTATGACGCTTGAGGATT
TCTTCACATTGACTGAGATGAAAGATGGGCTCACAGCCCTGTCTCGAGTAGAGGAGCTGG
TAAAGGTAATGCAGAAGGAGAAAGATTGTGCCGTGAAGAATGTTGGTGATGCATCCAGAC
AGTGGACTGCTGTAGCCAGCACTATTGCTGCCACAGAGAATAAAGATTGCCTTGATCTTT
TTATTCAATTAGATGGTCTCTGGTTCATTGATAGATGGCTACAAGATGCACAAAACTTTT
GTACCGACACAAGTGAGAGCTTTATAGAAGAGTCAATCACTGCTTTATTACAGGCCCTTG
AAAAGCTTCGTATAAATAGCGAGAGATCAATGTCTTCGGGAATCTGGATTACTGTCAAGA
ATCTTCGTGGCCACAAAAGTTCTACAGTTCAGGATAGAGCAAGAATTCTGTTTGATAGCT
GGAAGCAGGAAAGGAATGAAGATATAAGTAACCGTGAAGCTGACAATATTGTGGTGTCTC
ATGATGACGGGAGTTCAAAGCTTGTTGCAGAGGACAGTAGGCCATCTGCTTCAGGCATTC
CTACTGATTCCGAAGGAGCTAATAAAGGGAATACTCACACTTCAGCCCCTGCGGAAAGGG
GTGATGATGTAGAGATCCACACTGACAACAATCAGCCTAGCACCGACAAAATGTTAGACT
GTGCAGATGCCAAAGAGAGATCTGCAGATCCCACGGCCTCTTCTGTTGTGTCAAACCCTG
TCAAAGAAAATCCTTCAACAATGGAAGATCCTACTGTACGTCCTCCAGGAGGAACGTCTG
TTGAGACTAGTTTTCCGGTTCCTAAGAAAGGTACTGTTGAAGAACCGTCAGATTTTCAAA
AAGTGAACGAGGTTTCCAAAAATGGAAAGCATTCAGATAAAGTTGAAAGTTCTGTGTCTA
GTCCAGTGAAACCTGGAAGTGCTTCATTGGTTGCTGATGCTGCAAGTCCTTGGGAGACAA
AGAAGCAACCTGATTTGGAAGTTAATGTTGAAGCCAATGAGAACGATTGGTGTCAAAAAA
TCTCTGGCACTGATTGTGCAATAGCACCTCTATCTGAATCAAAGACTGCGGGGGGAGAAT
CTAGGGTTGTGAATCATAGCAATGCTGCTGAAGATGGTGAATGTTGTTCCAATGCATTGC
ACGACTCATCTGTTACTGGTAATATGTTGGCAAAACCCGAGGATTTAGAGATGACTTCTA
GTTTGGATGACCTGGGAACAGTTGATGAGGATAAGGAGCATGCGAGTGATGAAGATGGGG
ATTTCAGAATTGCTTACGAGTTCTCTAAGCCTGTGATGGATACCAAAAGTTCAGATGCTA
TTAACAAGAGGAGGTCTGATAGTGAACTTGATTATGGTGTTGATGCTCTTGAAGTTGCTC
GACAGGTTGCCAAAGCAGTTGAAAGAGAAGTGTTCAAAGGACCATTTCCAAGCTCATCTT
CTGAGAAAACCTCAGAAGGTGGACTGAAGCAGCCAGGTAGCCCAGACTCCATAAACGAGA
AACAGGACCTACCAACCGAGGGTTCACCACATAAGTTGCCAACTGCTCAAAGCCATTCTG
CCGAGGCACGTTCTGAAGGCGAGGTGCACGTAAGAAATGAAGCCAATCTGGACGCAAAAC
CAGACAATCATGATATGGAATTCTCCCAGGCGACTGAAGCAGCACAAGAAACAGAGATTA
ACCCAGGAAAAGGTCTGTGTGGTTTTGATCTAAATGAAGAAGTTTGCTCTGATGAAATGG
ATCAGCCTGGTAATGTTGTATCTACACCACCAGTTTCTGTTGTTTCTGCCTCAAGGCCAG
CAACTATTCCTGGACTGCCTGTAGCCCCTTTACAGTTTGAGGGTACTCTTGGCTGGAAGG
GATCTGCTGCTACTAGTGCTTTTCGTCCAGCTTCTCCTCGTAAAAATTCTGACAGTGATA
AGAATCATTCTGTTGGGGGTACAAGCGATAGTAGTTCAAAGCAGAGGCATGATTTCCTTA
ACATCGATCTTAATGTGGCTGAGGGGGGAGATGATTTAGGGAAACAAATTCCAGCATCTT
CTGTCCTCCCTTCTGGAGAATCGTCTATAGAAGTGAGTCAAAGGTCAGAAAGGTTCAAGT
TGGATTTAAACCGCTTTGAGGATGACGGTGATGTTCTACCATCGAACATAACTGCGGAAG
GGCAGCATATGTACAACCGAAACGGCCGTCGCAGCCCAACTCCTGCGTCGTCGTCATCAT
CAATGCAACCTTCTATGAGGAATTTTGATTTGAATGATGGGCCATCCTTGCAAGACTCAT
TAGATCAAGGACCAAGTAAGTCTTCTCAGATTGTGGTGTCTAAACCAGATGCTTCGGTTA
TTTCCATAATGGGTACCAGGGTCGAGATCAACAGAAAAGACTCTGTCCCTCAAGTTGCTT
CCCTGCCTAATGGCAAGGCTGTAGAGCCTGCAGTAGATGGTACTGTGACGAGTAGTTTTC
TGGGGTTGGCTCCAACTGGATCTTACACTCACTCCCCTGTTTTTGGGTATAATGGTCTGA
CAACGGGGCCCACAATTTCTCTGTCCTCCGCCATGTATGGACCTACTGGTGCAATCCCCT
GCGTGGTGGACACAAGAACTACACTCCTGCCTCAAATTGTACCCTCTGCAACTGCTGTTC
CACCTTATTCCCAGCCACCATTCATGTTGAGCATGACTAGTGCACAACCAGGTCTAAATG
GTGCTGGGCCGTCACGCCCCAACTTCGATCTAAATTCTGGTTTCGTGGTTGAGGGAGGAG
GGAATAGGGACTCGGGTCTAAGGCAGTTCTTCATTACTGGGCAGGAGCATTTGAGGACCA
ATTCACAGCCCCCTTCAAGTTCCAGCATTGGCGGGAAAAGGAAGGAACCAGATGGTGGGT
GGGAAGCTTATCAATATAGCTACAAACAGCAGCAACCACCGTGGAGATAAGAAGGTTTTT
TTTTTTGGGTTCTCCTGCGCTTCTTCCTCTCTTTGGATCGATTCATAAATCCTATTAGAA
GATCGAAGCTTGCATTCCGATTTTGAAGATGATCCAGAAGAGTAGGTAAGCCGATTGGCT
TTGGAGGGGAGTTAATAAAGCTCGAGTGATTATCAATGTAACATGATTTATACGATTAAT
TGCTGAAGGGAAGGAAATTAGGTTCTTGTTTTTATTGTTTTATTTTTCTTTTTTTCTTTT
TCTGTTTTATTATAGGGAAGGGCATTGCAAGGTAGAAGACTTGGGAATATGTAGCTATAA
TTTCTTGTCCATGTATATCACAAAAATATAGGAACGGGTCTCTGAATTATATTTGGTGGT
GTTGTGGAAAGTTGACAACAGGTTTGCCAGCGAAGTCTGTAGATGAAGATCAAGAGAGGC
AACGGGTGAAGAAAAAAATATTTGCCCGCCTCTTTCTTTCTAAATCAAATCAACTCTCTT
CCACCACCCCTTGACTCCGGAAAGTAGCTGATTATATAGCCTGAAGAGTGCATATTTTTA
TTTTATTTTATTTTTCGTTTTTTTTTTTTTTGGCCACTCGTTTAGAGTATGTTTGAGAGT
TAATATTCAGACTTTAACGTCCATTATGATTGAATTCCCGGCTTGGAAAGAAAGAGAAAA
TTAGGAAAATAGTCATTATTTAAACGCCTTATAATTTTGTCCATTTAAACATTAAAAAGA
TAATTTTG
>FRLM_000038-RB transcript Name:"Protein of unknown function" offset:478 AED:0.01 eAED:0.01 QI:478|1|1|1|0|0|3|738|981
AAAAAAAAAAAAAAAAAAAAACCACGGAAGAAGAAACGTTGGTCGTTCTTTTCCTCTCTC
TGGTTCGAAAAACTAGAGCTCCGGAAGGCCAAACGAGGGTTTTGTGGAGAGAGAAAGGGG
AATGAAATGAAACCCAAGGTTTAGAGAGAGAGAGAGAGAGAGAGAGAGAGAAGTAGAGAG
AGAAGCCCCCAAAGCATACGCAGAGGAGAGAGAAAGAAAGAGGTTATCTCTTTTTCAGAG
GTTGTGAAGAGCTAGGGTTTTCAAATTCATTAACGAAGGATTAGAATATAAGCAATCTGG
AAACTTCGGCTGAAATTAGAATTACTGGATCTTCGTGGCCCTGCAGCAGGCACTTCGGTA
TCTGAGGGTGCTTTGATAAATTAGGTTCTGAAGTCAACTATAATTCTGCATGGGAGAAAA
GACATTGCTTCTGCACATTTATTTATGTGAAACCAAGAAACATGGTATGTGAAGCAGTAT
GACGCTTGAGGATTTCTTCACATTGACTGAGATGAAAGATGGGCTCACAGCCCTGTCTCG
AGTAGAGGAGCTGGTAAAGGTAATGCAGAAGGAGAAAGATTGTGCCGTGAAGAATGTTGG
TGATGCATCCAGACAGTGGACTGCTGTAGCCAGCACTATTGCTGCCACAGAGAATAAAGA
TTGCCTTGATCTTTTTATTCAATTAGATGGTCTCTGGTTCATTGATAGATGGCTACAAGA
TGCACAAAACTTTTGTACCGACACAAGTGAGAGCTTTATAGAAGAGTCAATCACTGCTTT
ATTACAGGCCCTTGAAAAGCTTCGTATAAATAGCGAGAGATCAATGTCTTCGGGAATCTG
GATTACTGTCAAGAATCTTCGTGGCCACAAAAGTTCTACAGTTCAGGATAGAGCAAGAAT
TCTGTTTGATAGCTGGAAGCAGGAAAGGAATGAAGATATAAGTAACCGTGAAGCTGACAA
TATTGTGGTGTCTCATGATGACGGGAGTTCAAAGCTTGTTGCAGAGGACAGTAGGCCATC
TGCTTCAGGCATTCCTACTGATTCCGAAGGAGCTAATAAAGGGAATACTCACACTTCAGC
CCCTGCGGAAAGGGGTGATGATGTAGAGATCCACACTGACAACAATCAGCCTAGCACCGA
CAAAATGTTAGACTGTGCAGATGCCAAAGAGAGATCTGCAGATCCCACGGCCTCTTCTGT
TGTGTCAAACCCTGTCAAAGAAAATCCTTCAACAATGGAAGATCCTACTGTACGTCCTCC
AGGAGGAACGTCTGTTGAGACTAGTTTTCCGGTTCCTAAGAAAGGTACTGTTGAAGAACC
GTCAGATTTTCAAAAAGTGAACGAGGTTTCCAAAAATGGAAAGCATTCAGATAAAGTTGA
AAGTTCTGTGTCTAGTCCAGTGAAACCTGGAAGTGCTTCATTGGTTGCTGATGCTGCAAG
TCCTTGGGAGACAAAGAAGCAACCTGATTTGGAAGTTAATGTTGAAGCCAATGAGAACGA
TTGGTGTCAAAAAATCTCTGGCACTGATTGTGCAATAGCACCTCTATCTGAATCAAAGAC
TGCGGGGGGAGAATCTAGGGTTGTGAATCATAGCAATGCTGCTGAAGATGGTGAATGTTG
TTCCAATGCATTGCACGACTCATCTGTTACTGGTAATATGTTGGCAAAACCCGAGGATTT
AGAGATGACTTCTAGTTTGGATGACCTGGGAACAGTTGATGAGGATAAGGAGCATGCGAG
TGATGAAGATGGGGATTTCAGAATTGCTTACGAGTTCTCTAAGCCTGTGATGGATACCAA
AAGTTCAGATGCTATTAACAAGAGGAGGTCTGATAGTGAACTTGATTATGGTGTTGATGC
TCTTGAAGTTGCTCGACAGGTTGCCAAAGCAGTTGAAAGAGAAGTGTTCAAAGGACCATT
TCCAAGCTCATCTTCTGAGAAAACCTCAGAAGGTGGACTGAAGCAGCCAGGTAGCCCAGA
CTCCATAAACGAGAAACAGGACCTACCAACCGAGGGTTCACCACATAAGTTGCCAACTGC
TCAAAGCCATTCTGCCGAGGCACGTTCTGAAGGCGAGGTGCACGTAAGAAATGAAGCCAA
TCTGGACGCAAAACCAGACAATCATGATATGGAATTCTCCCAGGCGACTGAAGCAGCACA
AGAAACAGAGATTAACCCAGGAAAAGGTCTGTGTGGTTTTGATCTAAATGAAGAAGTTTG
CTCTGATGAAATGGATCAGCCTGGTAATGTTGTATCTACACCACCAGTTTCTGTTGTTTC
TGCCTCAAGGCCAGCAACTATTCCTGGACTGCCTGTAGCCCCTTTACAGTTTGAGGGTAC
TCTTGGCTGGAAGGGATCTGCTGCTACTAGTGCTTTTCGTCCAGCTTCTCCTCGTAAAAA
TTCTGACAGTGATAAGAATCATTCTGTTGGGGGTACAAGCGATAGTAGTTCAAAGCAGAG
GCATGATTTCCTTAACATCGATCTTAATGTGGCTGAGGGGGGAGATGATTTAGGGAAACA
AATTCCAGCATCTTCTGTCCTCCCTTCTGGAGAATCGTCTATAGAAGTGAGTCAAAGGTC
AGAAAGGTTCAAGTTGGATTTAAACCGCTTTGAGGATGACGGTGATGTTCTACCATCGAA
CATAACTGCGGAAGGGCAGCATATGTACAACCGAAACGGCCGTCGCAGCCCAACTCCTGC
GTCGTCGTCATCATCAATGCAACCTTCTATGAGGAATTTTGATTTGAATGATGGGCCATC
CTTGCAAGACTCATTAGATCAAGGACCAAGTAAGTCTTCTCAGATTGTGGTGTCTAAACC
AGATGCTTCGGTTATTTCCATAATGGGTACCAGGGTCGAGATCAACAGAAAAGACTCTGT
CCCTCAAGTTGCTTCCCTGCCTAATGGCAAGGCTGTAGAGCCTGCAGTAGATGGTACTGT
GACGAGTAGTTTTCTGGGGTTGGCTCCAACTGGATCTTACACTCACTCCCCTGTTTTTGG
GTATAATGGTCTGACAACGGGGCCCACAATTTCTCTGTCCTCCGCCATGTATGGACCTAC
TGGTGCAATCCCCTGCGTGGTGGACACAAGAACTACACTCCTGCCTCAAATTGTACCCTC
TGCAACTGCTGTTCCACCTTATTCCCAGCCACCATTCATGTTGAGCATGACTAGTGCACA
ACCAGGTCTAAATGGTGCTGGGCCGTCACGCCCCAACTTCGATCTAAATTCTGGTTTCGT
GGTTGAGGGAGGAGGGAATAGGGACTCGGGTCTAAGGCAGTTCTTCATTACTGGGCAGGA
GCATTTGAGGACCAATTCACAGCCCCCTTCAAGTTCCAGCATTGGCGGGAAAAGGAAGGA
ACCAGATGGTGGGTGGGAAGCTTATCAATATAGCTACAAACAGCAGCAACCACCGTGGAG
ATAAGAAGGTTTTTTTTTTTGGGTTCTCCTGCGCTTCTTCCTCTCTTTGGATCGATTCAT
AAATCCTATTAGAAGATCGAAGCTTGCATTCCGATTTTGAAGATGATCCAGAAGAGTAGG
TAAGCCGATTGGCTTTGGAGGGGAGTTAATAAAGCTCGAGTGATTATCAATGTAACATGA
TTTATACGATTAATTGCTGAAGGGAAGGAAATTAGGTTCTTGTTTTTATTGTTTTATTTT
TCTTTTTTTCTTTTTCTGTTTTATTATAGGGAAGGGCATTGCAAGGTAGAAGACTTGGGA
ATATGTAGCTATAATTTCTTGTCCATGTATATCACAAAAATATAGGAACGGGTCTCTGAA
TTATATTTGGTGGTGTTGTGGAAAGTTGACAACAGGTTTGCCAGCGAAGTCTGTAGATGA
AGATCAAGAGAGGCAACGGGTGAAGAAAAAAATATTTGCCCGCCTCTTTCTTTCTAAATC
AAATCAACTCTCTTCCACCACCCCTTGACTCCGGAAAGTAGCTGATTATATAGCCTGAAG
AGTGCATATTTTTATTTTATTTTATTTTTCGTTTTTTTTTTTTTTGGCCACTCGTTTAGA
GTATGTTTGAGAGTTAATATTCAGACTTTAACGTCCATTATGATTGAATTCCCGGCTTGG
AAAGAAAGAGAAAATTAGGAAAATAGTCATTATTTAAACGCCTTATAATTTTGTCCATTT
AAACATTAAAAAGATAATTTTG
>FRLM_000039-RA transcript Name:"Similar to KIN6 Kinesin-like protein KIN-6 (Arabidopsis thaliana OX=3702)" offset:0 AED:0.14 eAED:0.14 QI:0|1|0.9|1|0|0|10|108|298
GAAAATGAACAAGAATTTGATGCACCTGCGAAAACTTTGGACGTTGAGGTGGTTGATGGT
TCATCCTCACAGCGGAAATATCAGGTGAAAGAAGAAGCTTTTCTTTCAAACTCAGAAGCA
CTGGAGTGTGTTGACAATGAAAAAGTATTTAATACCCCAGTGAGAAGATTCGATGTTGAC
GTGGTTGATGGTTCATCCCTCCGTCTTGAGATCTCACAGCAGAAATATAAGATAGATGCA
ACCTTTTCTGGTGCTGCTCATAACGCTGAGGATTTACACGGATATAAATGCTTGGAAACC
GATGACTCTTGTAGTATTAGTAATGCAGACGAGACAGTAAACTCTGCATATCCACTTGCT
ATGCGGAGAGATAGCTGTTCATCTGTGGAATTGGACTTGGACCCGCTGGTCAATGAGGAA
GATCAGGAGTTATTAAATCTACCAAAAACCGTGAATGAAGAGGTTGAATCTTCTGAAGGT
TATACCATTCGTGATGTTGTGGAGAATGAATCGAGAGTCGAGAAACCAGAGGCGTTGTTA
GATCTCTCAACATCAGTTCAGGAAGATCTAGCAGTCAGTAAAGAAATCAAAGCTGCTGAT
CCACCAAGTAGTGAATCAGTTAAGGAAGACATAGTATCCACCAAAGACTGCAAAGCTGCC
GATCCTTCAATCACTGAACAAAGGGTTGAGACTCCCCCGAAACCGGGAAAACCGAAAAGG
AGACTCTTGCCAGCGTCATCCGTACTCCTAAGGGATTTCAATACTCTTGAAATCGACGAT
AAAAGTGCGAAACGAAAGGGAAATAGAGGTGGAAAGAAATTTTCTGTGGAAGAAAGAAAC
AGAACTCAAGGTAGCATCTCTCTCCTGCGCATGCTTCAGAGTAACAGTCGTGCTTAGCTT
TGCTCGTTTCACAGTTCCAGCTTCTAGGCTTTGGCTTTGTACAGGTGGATCTTTTTTGGT
AAGGTCGGGTCATTGCATTTTATTTTGACTGTTGTTTTGTTTTCA
>FRLM_000040-RA transcript Name:"Protein of unknown function" offset:0 AED:0.36 eAED:0.36 QI:0|1|0.33|1|0|0|3|0|135
GAACATCAAATTCAGAATCTCACTGAAAACCTTAAGGTTGAAAAGACTAGAAATGTGGAG
CTGGAAAAGAAATTAGAGGACATCAAGTCATGTTGTACTTGTTCGCAGCAGAAGTCTGCA
GATGAAGAGACTACATTGAAGCCTAAAGTAGAACTGGATAGACTTGATTCGAGCAATTTT
AATAAGTCGTGGGTGGACCTTTGTTCTTTCAACTTTAGTCCGTCTGAGTCCAACTGCAAT
CCGAAAAAATATGACTCCAGTCCAAGACAGGATCAACTTATATCTTCTCAGAAAAATGTA
GAACTTCACTATTCCGACAAAACAGCATCTGGGGCTGAAAGTTGTTCTGATAAGTGTGAC
TCAAATTCTGAACAGAATCAACCTATTTTTTCACAGGTACAGGTA
>FRLM_000041-RA transcript Name:"Similar to KIN6 Kinesin-like protein KIN-6 (Oryza sativa subsp. japonica OX=39947)" offset:28 AED:0.00 eAED:0.00 QI:28|1|0.85|1|0|0|7|0|154
CTTAGCTCCAGGTGGAGCAGAATTGAGCATGCAACAATCAAGTGTAAAGGGACTCCAAGA
GATAAATGTTTCGGATGCTAGGGAGGCGGAATCTTTAGTTTCTCAGGCAATGCTAAGACG
TCTCACCGCTACAACAAATGCAAATAGCCAATCAAGCCGATCACAGTGTATTATCAACAT
CCGGAGTGTTGCTAAGGATTCTGACGGAGAAGGTGATTCTCAAGCCAATAATGCTGTTCT
AAGCATCATTGACCTTGCTGGATCTGAAAGAGAAAGGAAAACAGGGAATCAGGGAGCAAG
GTTGCTGGAAAGTAATTTCATCAACAATACATCAATGGTTTTTGGCTTATGCCTAAGATC
TTTGTTGGAGCATCAAAAGAATCCCAAGAGGCCATTGCAGAAGCACTTTCAAAACTCATT
GTTGACCAGGTACTTACGAGATTATTTGGAAGGCAAGAAGAGGATGGCTTTGATTTTGAC
AGTCAAGTCT
>FRLM_000042-RA transcript Name:"Similar to CLV1 Receptor protein kinase CLAVATA1 (Arabidopsis thaliana OX=3702)" offset:119 AED:0.01 eAED:0.01 QI:119|1|1|1|0|0|2|209|982
GCGTTAGAGTTTCTAACCCCCTGCTCAATCCACCCCACGGATTTGAAGAAGATATCTCCA
AATTCTCTCGTCTGAAAAAAAAGGGAGCTTGAAAAGAAGATAATAAGCTGGTAACAGAGA
TGAAGAAAACTTCATCTTCTCCCTTCTGTCAGATTCTTCTTTACCTTTCCTTTCTTTTCC
TCTTGTTTTCTGCCTGTTGTGGGTACAGTTCTGAGCTCGACGTACTTTTGAAGCTCAAGA
CCGCCATGATCGGTCCCAAAGGTTCCGGCCTCGACGACTGGCTTCCTTCGTCCTCGCACT
GTTCTTTCTCTGGAGTTACATGTGATGAAGAGTCACGAGTCACTTCTCTGAACGTTACGA
ATCTTCCTCTTTTCGGCTACTTACCACCGGAGATTGGTCTTCTGAACAGGCTTGTCAACC
TCACCATGTCCTCCGACAATCTCACCGGGAAGCTTCCTCCGGAGATGGCCAACCTCACGT
CCCTTAGGCTCTTCAACATCTCCAACAACTGCTTCCAGGGAAGATTCCCCGGAGAAATCA
CTCTCGGACTGACTGAGCTTGAAGTTCTCGACATCTACAACAATAACTTCTCCGGTTCCT
TGCCTATGGAGATTATCAAGCTCAAGAATATCAAGCATCTCCATCTCGGCGGTAACTACT
TCTCGGGACATATTCCGGAGAATTACTCGGAGATTCAGAGTTTGGAGTATTTAGGCCTGA
ATGGGAATAGCCTCACCGGAAAGTTTCCGGCGAGCTTGGCTAGGTTGAAGAATCTGAAAG
CGTTGTACGCTGGGTATGATAACAATTACGACGGCGGAATCCCGCCGGAGTTGGGGTTAT
TAAGTTCGCTCCAAGTTCTTGACTTGGGAGGCTGTAATCTCACTGGCGAGATTCCCACGA
GTCTGAGCGCCTTGAAGCATTTGCACTCGTTGTTTCTACAGATTAATCGTTTAACTGGTC
AGATACCTTCGGAGCTTTCTGGTTTGGTGAGTCTGATGTCTCTGGATCTCTCCATCAACA
TGCTCACCGGAGAGATACCGGAGAGTTTCTCGAAGTTGAAGAATCTCACGCTGCTCAATT
TGTTCAAGAACAATTTCTACGGTAGGATCCCGGAGTTCATCGGCGACCTTCCGAACATGG
AGGTTCTTCAGGTGTGGGAAAACAACTTCACCTTTTATCTACCGAAGAATCTCGGCCGAA
ATGGAAAGCTTCTGGATTTGGACGTAACGAACAACCATCTGACGGGACTGATTCCGCGTG
ATTTGTGCAAAGGAGGGAGGTTGAGGACGCTGATCCTGATGCAAAATTCCTTCTTCGGAC
CCATTCCTGATGAGCTCGGCCAATGCAAGTCCCTCACGAAAATCAGAATCATGAAGAACT
TCCTCAAGGGAGCAATTCCTCCTGGGATTTTTAAGTTGCCCAAGGTAAGCATCATTGAAC
TCAACGACAATTATCTTTCCGGAGAACTTCCCTCTGAAATGTCTGGAGATTCGCTTGGAA
TCCTTGAGCTTTCCAACAATTGGATTTCCGGGAAAATCCCTCCGGCTATCGGAAACCTCA
AGAACTTGCAGACCCTTTCTCTGGAAATGAATAGGTTCCACGGGGAAATTCCCGAGCAAA
TATTCGACTTAAAATTGTTATCGAAGATCAACGTCAGCGCCAACCATCTCACGGGCGTTG
TTCCGGCTTCGATATCTGGTTGTTCTTCTCTCTCCGCCGTGGATTTCAGCCGGAATGGTT
TATCCGGCGAAGTTCCGACGGGCATAGCCAACCTTTTTGACCTAAGCATTCTGAATTTCT
CCAGAAACCATCTGACCGGCCAAATCCCCTACGAAATCCGCTCCATGACAAGTCTCACGA
CTCTTGACCTCTCTTACAACAACTTCATCGGCAAAGTCCCCGTTGGCGGTCAGTTCATGG
TGTTCAACGACACGTCGTTCGCGGGAAACCCCAACCTCTGCCTGACACATCACCCCTCAT
GTCCATCCCCATCAAACGGAGTTTCATCTTCCGGCCAAAACCACAAGGGTTTAAGCTCCT
CCAAACTCAGCGTCACCCTAATCGTCGCCGTCACAATTATACTGCTAATCCTTCTCACGC
TCTACCGAATCCGAAAGAAGAAGCTCCAGAAGTCCCGAGTGTGGAAGCTCACGGCCTTCC
AACGGCTAGATTTCAAGGCCGAGGACGTGCTCGAGTGCGTGAGGGAAGAGAACGTCATAG
GCAAAGGCGGCGCCGGGGTCGTCTTCCGCGGCCTAATGCCCGACGGCGCCGACGTGGCGA
TCAAGAAGCTCTACGGCCGCGGCGGGAACGATCACGGCTTCTCCGCCGAAATCCAGACAC
TGGGACAAATCCGACACCGAAACATCGTCAGGCTTCTGGGTTACGTGTCGAACAAGGACA
CGAACTTGCTGCTCTACGAGTACATGCCCAACGGAAGCTTGGGAGAGCTTCTGCACGGCT
CTAAGGGAGGACGGTTGGAGTGGGAGACCAGGTACAAAATTGCCGTCGAGGCCGCCAAGG
GGCTCTGCTATCTCCACCACGACTGTTCACCGCTGATAATTCACAGAGACGTTAAGTCCA
ATAACATCTTGCTGGACCGTGACATGGAGGCCCATGTCGCTGACTTTGGGCTCGCCAAGT
TTCTGGGCAACGCTGGAGCGTCGGAGTGCATGTCCTCCATTGCAGGCTCCTATGGCTACA
TCGCTCCAGAGTATGCTTATACGTTGAAAGTGGACGAGAAAAGCGACGTGTACAGCTTCG
GAGTGGTGCTTTTGGAGCTGATAGCGGGGAGGAGGCCGGTGGGGGATTTCGGTGAGGGAG
TGGACATAGTAAGGTGGGTGAGGAAGACGACATCGGAGCTTGCCCAGCCGTCGGATGAGG
CTACGGTGCTGGCGGTGGTGGACCCCAGGCTGCGGGGGTATCAGCTGCCAGGTGTCATTC
ATCTGTTCAAGATCGCCATGATGTGCGTCCAGGATGAGAGCTGCGCCAGGCCTACCATGA
GGGAAGTGGTTCACATGCTCACTAATCCTCCGCGCTCTGCTCCGACTCCGAGTCGGCTCA
ACCTCTGACCGGATATATGTGTGTTTGTTTGGTCTGCAACATCATATAGTAATACGTTTT
TGGAGTCAATAAAAAGTTTGTATACAAAACCAAAATGTAAAATAATCTTTGTTGTTTGAA
AATTGTGGATGTGACAAATGTTGTACAACTCGTTGCAGTTCCACGGTTCGGTGGTCAGAT
GAAATGCTAGTTGGGTAGAAACGTGATCCAGTTTTGC
>FRLM_000043-RB transcript Name:"Similar to SYT2 Synaptotagmin-2 (Arabidopsis thaliana OX=3702)" offset:254 AED:0.15 eAED:0.15 QI:254|1|1|1|0|0|13|137|538
GAAAGCTTGCCCACCAAGAATTTAATTGCCTTATTAAATGCACTTTCTGATAAGAAAGAA
AGAAAGAAAAAAAAAATTACACCAATCTTGGCACGAGCAAATCAAAACGGACTTGAAGCA
AAGTGCAACTACTCTCAAATCCACCATTTCTTTCTCTGTTTTTTTTTTTAATTATTTTTT
TTTTCTCCTTTGTTGGGTCGAATTTTGGGAAGAAAAAAGAGTGGCTTTGGAGTGGTTTAG
GGAGAAGATCAGAGATGGGAATTGTCAGCATGATAACGGGTTTTTGTGGGTTTGGAGTGG
GAACTTCAATTGGGCTTGTGATCGGCTACTACATGTTCATCTACTTTCAGCCAACTGATG
TTAAGGACCCTATTATTCGACCTCTGGTGGAGCAAGATACTAAAACGTTGCAACGGTTGC
TTCCGGAGATACCATTATGGGTTAAAATGCCTGATTTTGATCGTGTTGACTGGCTTAATA
GGTTTATCGAAATCATGTGGCCCTATCTGGACAAGGCGATTTGCAAGATGGTTAAGACTA
TAGCAAAGCCCATCATTGCTGAGCAAATTCCGAAATACAAAATTGAATCTGTTGATTTTG
AAGCTCTTACCTTGGGCTCCCTACCGCCTACTTTTCAAGGAATGAAGGTTTATGCCACAG
ATGAGAAGGAACTGATTATGGAACCGGCGCTTAGGTGGGCTGGAAATCCTAACATCGTTG
TTGCAGTTAAAGCATTTGGGTTGAGAGCCACTGTTCAGGTAGTTGATTTGCAAGTATTTG
CTCTTCCACGTATAACTATAAAGCCCTTGGTTCCAACCTTTCCTTGTTTTGCAAAAATAC
TCGTTTCTCTTATGGAGAAGCCACACGTTGACTTTGGGTTAAAGCTGCTTGGCGCAGATG
CTATGTCCATTCCTGGCCTATATAGGTTTGTCCAGGAGACTATCAAAGATCAAGTTGCAA
ATATGTATCTATGGCCCAAAGCGCTGGAGGTGCAAATTATGGATCCAGCAAAGGCTATGA
AGAAACCTGTCGGAATCCTCAGTGTAAAGGTCCTGAGGGCGATGAAGCTTAAAAAGAAAG
ATTTATTGGGGGCATCAGACCCTTACGTCAAACTCAAGTTAACTGAGGACAAGCTTGTGG
CAAAGAAAACAACAGTTAAACACAAAAACTTAAACCCTGAATGGAACGAAGATTTTAACA
TGGTTGTCAAAGACCCTCAATCTCAAGCACTAGAGCTTCTCGTTTACGACTGGGAACAGG
TTGGCAAGCATGATAAGATGGGTATGAGCGTTGTTCCGCTGAAAGAGCTCACGCCTGACG
AGCCAAAAGTTCTGACCCTTGACCTACTCAAAAACATGGACCCTAATGACCCTCAGAATG
AGAAGTCTCGTGGGCAGATTGTTGTGGAGTTGACATATAAGCCTTTCAAGGAAGATGAAG
TGCCTGATGATGCTGAAGACTCGAATGCGGTTCAAAAGGCGCCTGAAGGAACACCCGACG
GCGGTGGTTTGCTTGTGATTATAGTCCATGAAGCTGAAGATGTGGAAGGAAAGTACCACA
CAAATCCATACGTCAGATTACTTTTCAAAGGAGAAGAGAGAAGAACCAAGCATGTCAAGA
AAAACCGGGATCCAAGATGGGATGAGGAATTCACGTTTACGCTGGATGAACCCCCGATCC
ACGATAGGCTTCATGTGGAAGTTTTAAGTGCTTCCTCGAGGATGGGATTGCTACATCCCA
AGGAAACTCTGGGCTATGTGGACATAAAACTAGCTGATGTAGTCAACAACAGAAGAATCA
ATGAGAAGTACCATCTAATTGATTCCAAGAATGGAAAGGTTCAAATTGAGCTGCAATGGA
GAACAGCTTAAGCCCCAGTCTGTTAGAAAAGACGGTCATTTTTTTTTATTTTATTTTATT
TGTAGGCTAAAACCACATTGTTTGTTTCTGAGTCAACTGTTGGCCTACAGAGAGAAAGAT
TCGGTCACTGTTTTTTTTTTTTTTTTTT
>FRLM_000043-RA transcript Name:"Similar to SYT2 Synaptotagmin-2 (Arabidopsis thaliana OX=3702)" offset:219 AED:0.15 eAED:0.15 QI:219|1|1|1|0|0|12|137|538
TCCTGTTCTTCGTCTTTTTTTTTTTTTTTTTTTTTCTGAGTTGTTTCTTTTTTGTTTCTG
GGTTTTTAACTTAGGACTTGAAGCAAAGTGCAACTACTCTCAAATCCACCATTTCTTTCT
CTGTTTTTTTTTTTAATTATTTTTTTTTTCTCCTTTGTTGGGTCGAATTTTGGGAAGAAA
AAAGAGTGGCTTTGGAGTGGTTTAGGGAGAAGATCAGAGATGGGAATTGTCAGCATGATA
ACGGGTTTTTGTGGGTTTGGAGTGGGAACTTCAATTGGGCTTGTGATCGGCTACTACATG
TTCATCTACTTTCAGCCAACTGATGTTAAGGACCCTATTATTCGACCTCTGGTGGAGCAA
GATACTAAAACGTTGCAACGGTTGCTTCCGGAGATACCATTATGGGTTAAAATGCCTGAT
TTTGATCGTGTTGACTGGCTTAATAGGTTTATCGAAATCATGTGGCCCTATCTGGACAAG
GCGATTTGCAAGATGGTTAAGACTATAGCAAAGCCCATCATTGCTGAGCAAATTCCGAAA
TACAAAATTGAATCTGTTGATTTTGAAGCTCTTACCTTGGGCTCCCTACCGCCTACTTTT
CAAGGAATGAAGGTTTATGCCACAGATGAGAAGGAACTGATTATGGAACCGGCGCTTAGG
TGGGCTGGAAATCCTAACATCGTTGTTGCAGTTAAAGCATTTGGGTTGAGAGCCACTGTT
CAGGTAGTTGATTTGCAAGTATTTGCTCTTCCACGTATAACTATAAAGCCCTTGGTTCCA
ACCTTTCCTTGTTTTGCAAAAATACTCGTTTCTCTTATGGAGAAGCCACACGTTGACTTT
GGGTTAAAGCTGCTTGGCGCAGATGCTATGTCCATTCCTGGCCTATATAGGTTTGTCCAG
GAGACTATCAAAGATCAAGTTGCAAATATGTATCTATGGCCCAAAGCGCTGGAGGTGCAA
ATTATGGATCCAGCAAAGGCTATGAAGAAACCTGTCGGAATCCTCAGTGTAAAGGTCCTG
AGGGCGATGAAGCTTAAAAAGAAAGATTTATTGGGGGCATCAGACCCTTACGTCAAACTC
AAGTTAACTGAGGACAAGCTTGTGGCAAAGAAAACAACAGTTAAACACAAAAACTTAAAC
CCTGAATGGAACGAAGATTTTAACATGGTTGTCAAAGACCCTCAATCTCAAGCACTAGAG
CTTCTCGTTTACGACTGGGAACAGGTTGGCAAGCATGATAAGATGGGTATGAGCGTTGTT
CCGCTGAAAGAGCTCACGCCTGACGAGCCAAAAGTTCTGACCCTTGACCTACTCAAAAAC
ATGGACCCTAATGACCCTCAGAATGAGAAGTCTCGTGGGCAGATTGTTGTGGAGTTGACA
TATAAGCCTTTCAAGGAAGATGAAGTGCCTGATGATGCTGAAGACTCGAATGCGGTTCAA
AAGGCGCCTGAAGGAACACCCGACGGCGGTGGTTTGCTTGTGATTATAGTCCATGAAGCT
GAAGATGTGGAAGGAAAGTACCACACAAATCCATACGTCAGATTACTTTTCAAAGGAGAA
GAGAGAAGAACCAAGCATGTCAAGAAAAACCGGGATCCAAGATGGGATGAGGAATTCACG
TTTACGCTGGATGAACCCCCGATCCACGATAGGCTTCATGTGGAAGTTTTAAGTGCTTCC
TCGAGGATGGGATTGCTACATCCCAAGGAAACTCTGGGCTATGTGGACATAAAACTAGCT
GATGTAGTCAACAACAGAAGAATCAATGAGAAGTACCATCTAATTGATTCCAAGAATGGA
AAGGTTCAAATTGAGCTGCAATGGAGAACAGCTTAAGCCCCAGTCTGTTAGAAAAGACGG
TCATTTTTTTTTATTTTATTTTATTTGTAGGCTAAAACCACATTGTTTGTTTCTGAGTCA
ACTGTTGGCCTACAGAGAGAAAGATTCGGTCACTGTTTTTTTTTTTTTTTTTT
>FRLM_000043-RC transcript Name:"Similar to SYT2 Synaptotagmin-2 (Arabidopsis thaliana OX=3702)" offset:219 AED:0.18 eAED:0.18 QI:219|1|1|1|0|0|11|0|536
TCCTGTTCTTCGTCTTTTTTTTTTTTTTTTTTTTTCTGAGTTGTTTCTTTTTTGTTTCTG
GGTTTTTAACTTAGGACTTGAAGCAAAGTGCAACTACTCTCAAATCCACCATTTCTTTCT
CTGTTTTTTTTTTTAATTATTTTTTTTTTCTCCTTTGTTGGGTCGAATTTTGGGAAGAAA
AAAGAGTGGCTTTGGAGTGGTTTAGGGAGAAGATCAGAGATGGGAATTGTCAGCATGATA
ACGGGTTTTTGTGGGTTTGGAGTGGGAACTTCAATTGGGCTTGTGATCGGCTACTACATG
TTCATCTACTTTCAGCCAACTGATGTTAAGGACCCTATTATTCGACCTCTGGTGGAGCAA
GATACTAAAACGTTGCAACGGTTGCTTCCGGAGATACCATTATGGGTTAAAATGCCTGAT
TTTGATCGTGTTGACTGGCTTAATAGGTTTATCGAAATCATGTGGCCCTATCTGGACAAG
GCGATTTGCAAGATGGTTAAGACTATAGCAAAGCCCATCATTGCTGAGCAAATTCCGAAA
TACAAAATTGAATCTGTTGATTTTGAAGCTCTTACCTTGGGCTCCCTACCGCCTACTTTT
CAAGGAATGAAGGTTTATGCCACAGATGAGAAGGAACTGATTATGGAACCGGCGCTTAGG
TGGGCTGGAAATCCTAACATCGTTGTTGCAGTTAAAGCATTTGGGTTGAGAGCCACTGTT
CAGGTAGTTGATTTGCAAGTATTTGCTCTTCCACGTATAACTATAAAGCCCTTGGTTCCA
ACCTTTCCTTGTTTTGCAAAAATACTCGTTTCTCTTATGGAGAAGCCACACGTTGACTTT
GGGTTAAAGCTGCTTGGCGCAGATGCTATGTCCATTCCTGGCCTATATAGGTTTGTCCAG
GAGACTATCAAAGATCAAGTTGCAAATATGTATCTATGGCCCAAAGCGCTGGAGGTGCAA
ATTATGGATCCAGCAAAGGCTATGAAGAAACCTGTCGGAATCCTCAGTGTAAAGGTCCTG
AGGGCGATGAAGCTTAAAAAGAAAGATTTATTGGGGGCATCAGACCCTTACGTCAAACTC
AAGTTAACTGAGGACAAGCTTGTGGCAAAGAAAACAACAGTTAAACACAAAAACTTAAAC
CCTGAATGGAACGAAGATTTTAACATGGTTGTCAAAGACCCTCAATCTCAAGCACTAGAG
CTTCTCGTTTACGACTGGGAACAGGTTGGCAAGCATGATAAGATGGGTATGAGCGTTGTT
CCGCTGAAAGAGCTCACGCCTGACGAGCCAAAAGTTCTGACCCTTGACCTACTCAAAAAC
ATGGACCCTAATGACCCTCAGAATGAGAAGTCTCGTGGGCAGATTGTTGTGGAGTTGACA
TATAAGCCTTTCAAGGAAGATGAAGTGCCTGATGATGCTGAAGACTCGAATGCGGTTCAA
AAGGCGCCTGAAGGAACACCCGACGGCGGTGGTTTGCTTGTGATTATAGTCCATGAAGCT
GAAGATGTGGAAGGAAAGTACCACACAAATCCATACGTCAGATTACTTTTCAAAGGAGAA
GAGAGAAGAACCAAGCATGTCAAGAAAAACCGGGATCCAAGATGGGATGAGGAATTCACG
TTTACGCTGGATGAACCCCCGATCCACGATAGGCTTCATGTGGAAGTTTTAAGTGCTTCC
TCGAGGATGGGATTGCTACATCCCAAGGTACGTTCTTCAACTGTTACGAGCTGTGGATTT
AGTGGATTCCATATTTCCCCAGCTATGAGCTTTGGATTAGTTTATGATGTTCATTACTTT
TTCATTATTCCAATCAGGAAACTCTGG
>FRLM_000036-RA transcript Name:"Similar to CIP8 E3 ubiquitin-protein ligase CIP8 (Arabidopsis thaliana OX=3702)" offset:0 AED:0.03 eAED:0.05 QI:0|0|0|1|0|0|2|0|335
ATGGCTGAATCCCCGTCTCATCCACCGCCCCGATCCGTTTCCGGTTCGGAGTCCTTGCAG
TACTGGTGCTACCAATGCGACAAGCGCGTCTCCATCGAATCCATTGCCAATCTCCCCGAT
ATCGTCTGCTACGAATGCAAGTGCGGCTTCGTCGAGTCCATCCCAGCTCCGGCGCATCCG
ACGGTGGAGATTGCTTCGGGGTTCCCGGACCCGGTCGACGATCCGAATTTGGGCAACCAA
TTCCTCCAGGTGCTGAGGCTGATAGCCCAAGCGGCGAGTGACGAGGACGACCCGCCGCCG
CCACCTCCTCAGAATCCTCCCGAGGATGACTTTCTCAGGATTGAGCTCGATGGGTGGGAG
AACGATGAGGACGACGACGACGACGACGATCCGAACGGGGTTGAGTTTCACCACGGAGGA
GAGGGGGACAACGAAGCCGACCAAGACGGCGATCGATCGGACAACGAAGACGGCGATAAT
CGTGACGAGGACTTCGTGACCCGGGGGAGGAGCGGCAGGAACCGGATCCTCGATTGGGCG
GAGATCCTAATGGGCTTGGACGATAACTCGATCGAATTCCGTCTCGAAGTGCCTGAATCG
GACCGGTATATCGGCAATCCGGAGGATTACGTGGACGCGACCGGGTACGAGGCGCTGCTC
CAGACTTTGGCCGAGAGCGACGGCGGCGGAAGGAGAGGAGCTCCGCCGGCGGCGAAATCG
GCCGTGATGGATTTGCCAACGGTGGAGGTGGCGTCGGAGGATGATGCCTTGGTGTGCGCC
ATATGCAAGGACACGGTCAATGTTGGTGAAATGGCGAAGAAATTGCCGTGTGGGCATAGG
TACCACGGTGATTGCATTGTGTCGTGGCTGGGTTCGAGGAATTCCTGCCCGGTTTGTAGG
TTTGAGCTGCCGACGGATGACCCTGAATACGAGGAGGAGAGGAAGAATAAAGCCGTAAGC
TGCGCTGGAGCTTCGGGTTCCAGAGGAGGTAATTCGGTCTCGGATTGA
>FRLM_000033-RA transcript Name:"Protein of unknown function" offset:0 AED:0.24 eAED:1.00 QI:0|-1|0|1|-1|0|1|0|144
ATGCGGACACACAGTATGGCCGGGGATTCTTTCCAATGCGGACAGCTCCAGATTAGACAG
CACCGGATTCCAACTCCCACCGGGCGGTTCCCGAGCCTTCCAGGCGCCACCCAACTGGTC
GGGCCGGTTCTGGGGCCGAACCGGCTGCTCCTTCGACCCGACCACCGGTCAGGGCGGCTG
CGCCACCGGCGACTGCGCCTCCAACCAGATCGAGTGCAACGGCGCCGGCGCCAACCCGCC
CGCCACGCTCGCCGAGTTCACGATTCGCTTGGGCGCGCTGGACTTCTACGACGTCAGCCT
CGTCGACGGTTACAACCTCCCCATACTGGTCGACGCCACGGGAGGCACCGGCTCGTGCCT
CTCGACCGGCTGCGTCACCGACCTGAACCAGCAGTGCCCGCCCGAGCTGAGGGTCGGGAG
CGGCGAGGCCTGTAA
>FRLM_000035-RA transcript Name:"Protein of unknown function" offset:0 AED:0.00 eAED:0.00 QI:0|-1|0|1|-1|0|1|0|111
ATGGCGGTTTCTGATGCAGTCGTCGGGAACTTGACGACGATCTACGTGGCGGTGATAGCA
GTGATCAAGGCGTTTGGGCTGGTGGTTGGCCGGAGCTACGGCGGCGGATTTGTGCTGGTT
GTGTCGACGATCTTAGTGGGGGTCATTCTGATTGGGACGCTGACGTGGGACGTCTCACGC
AAGGCCACGTATGCCGTGTCGCGTGATCATCACGTCCCCCATGTCAACCATGAGATTTGC
AAGGGTGGCATCTGTTGGCACGGCGTCGCCGTCCGATCGCCGGCTTCTCAGGTCCGGTTC
AGGCTCCCCCAGCAACTCCCCTCCGGTCCTTTGTGA
>FRLM_020603-RA transcript Name:"Similar to GLIP1 GDSL esterase/lipase 1 (Arabidopsis thaliana OX=3702)" offset:0 AED:0.27 eAED:0.27 QI:0|0|0|1|0|0|3|0|208
ATGGCAATTCCTGTGAGCTCGTCCGGCACGTTTCTGTCGGCTGTTTTTCTAATCCTCCTC
AACACTGCAATCCTCGGAGCCGCCCACTTCCGGTCACCGGAAAAACGCGCGGCGCTCTTC
GTCTTCGGCGACTCGCTGTACGATCCAGGAAACAACAACTACATTAACACCACCACTGAG
TATCAAGCAAATTTCTGGCCTTATGGCGAGACCTTTTTCCGTTTTCCCACCGGGAGATTC
TCCGATGGCCGCCTAATTCCTGATTTCATCAGTGAGTACGCAAAATTACCGTTGATTCCA
CCGTACTTAAAGCCCGGGGTTCGCAACTACGAATACGGAGTGAACTTTGCTTCTGGTGGG
GCTGGTGCTCTTGTTCAAAGTCATCAAGGTTTTGTGGTAGATCTTGAAACTCAACTGAAT
TATTTCAAGAAAGTGGAGAGGAAATTAAGGCGAAAACTCGGTGTCGGAGAAGCCAAGGAA
TTGATATCTTCAGCTGTTTACTTATTCAGTGTGGGAGGCAATGACTATCTTTCCCCTTTC
ACGTTTAACTCTAGTTTCTACGATAAGTATTCCAAGAAAGAATACGTCGGCATGGTGCTC
GGAAATTTTACCCAAGTTCTCGAA
>FRLM_017808-RA transcript Name:"Protein of unknown function" offset:180 AED:0.20 eAED:0.20 QI:180|1|1|1|0|0|2|735|122
CAGCTTATCACTTTTGTATGTTAGAGGTCCTTTTGGCCATTTATATATGTTTTGTAAATG
CTGACAATTACGACCGCAAAGCACAAAAGTTGGTTGGGTGCTTTATATATATATATATAT
ATATGTAGTACGGTATAACTAGAGTCCATCGAAGAAGTAAGAACCACACAAATATCAGTC
ATGGTAATATCCAATTCTCTGCTAAGCTTAAAGCCTGTTCTTCCAAAAACCCCAAGCTTT
TTCCACAAAGGACGCTCAAGCCTAATCTTCAGCAGCATAAAGAGTGAATCTTCTGCAGAT
AATAATGAGAGTGCAAAACGACATTCAAAACTCGAGATTGGGTCTCCTATTGTTGTCGTT
GAGGCTCCCAAGATTATCAAAACTGCTGCCTCAGTGCCCTGCCTTAGGGTTAACTCTGGC
TTGGTCAACCCCGGGGATGTTGGACGAATTGTGTCAAGAAAGCCAAAGGATGTGTGGGCA
GTCCGACTAAGCATTGGCACTTACCTTATAGATGGCAAATATTTCAAGCCCTTGGAGGTT
GACACATAATATTGCACAAGTTCTTGTCTGATAATTATGTTATTTGGAGCATTTATATAA
GCAGATTTCCAAAAGAAGATCTTGCCTAGGGACTAAGCCACGCATGGTCGAGTAAGGGCT
CCTACCTCTGATGAACTATTTTTTAACTCTAATTTTACCTATAAAACTTTTTACTTTTCT
TATTTTGTCCTACCAAAATTGATTATACCTTTATAAATCCTGTAAAAACTTTATCTTTTA
ATATGCACCAACACTGAAACAATAGGTTAGTTCGACCGGTGATCTTGTCTATCGCATCTC
TCTCTCTCTCTCTCTTATGAATATTATAAATGTATATCATGTTATATCGTGCCTAAAGTG
ATGTATTTAATTTATTGTACTTGCATGGTATGTGAAAATTCGAACTTAAGATCTTGATCT
TTACTTTGGACAAATTCATGAACTTTGGTGCTCTTATAAAGTTGTCCCCTAAATTTTGAA
AGTTGATGAAAATGGTTCATGAATTATGAAATTTTAATATATTTGCTCTTTCCGTCACTT
AAATTGATGGAATTACTAACATGATAACAAAAAAGTATAATTTAATCAGGAAAACCTTTA
TTTTTACCCCCTCCCCTCCCCGAACTTTAATACTCTTGTACTTTGTCCTTGAACTTTAAA
AATCGATGTTTATATCCCTCAAACTTTAAAGTGTTAGCAAGAACGTCCCTTAAACATACT
ATTAGCAAAAACACACATTCTTTC
>FRLM_005924-RB transcript Name:"Similar to At2g38610 KH domain-containing protein At2g38610 (Arabidopsis thaliana OX=3702)" offset:169 AED:0.10 eAED:0.10 QI:169|1|1|1|0|0|7|387|282
GTGCTGTGTTTGTGCGTGCCTCCCTTTTTCCTCTGCAACACCAACACCAACTAAAACCCT
TTTCCCATCCCATTCTTTTGTTGGGTTTGTTCAAATTCTCTGAGAAAAAAAGGTAAAGAG
AAGGAAAAAAAAAAAAAGAAAAGAAAAGAAAAAAAGAGATAGAAAAGACATGTCAGGTTT
GTATAATCCCAACTTCTCGCCTGCCAGAGCTGCTTCCCCCCAGATTAGGAGCACCCCAGA
TGTTGACAGTAGTCAGTACTTGTCAGAGCTGTTGGCAGAGCATCAGAAGCTTGGACCTTT
CATGCAAGTTCTTCCGATATGTAGCCGCCTTTTGAATCAAGAGATTTTAAAGGTATCTGC
GATGATGTCCAACCAAGGATTTGGCGACTTTGACAGGCTTCGGCATAGAAGCCCTAGTCC
CATGGCATCTTCAAACCTCATGTCAAATGTTACCGGAACAGGATTCGGTGGATGGAATGG
ACTTCCGCAGGAGAGATTAAGCGGACCACCTGGAATGACAATGGATTGGCAAGGTGCCCC
TGCAAGTCCTAGTTCGTACACTGTGAAGAGGATTTTACGCTTGGAAATTCCAGTAGATAC
CTATCCCAATTTCAATTTTGTTGGGCGACTTCTCGGGCCTCGAGGTAATTCTCTGAAGAG
GGTTGAAGCTACTACGGGTTGCCGTGTATATATCCGAGGGAAGGGGTCTATCAAGGACCC
AGACAAGGAAGAAAAGCTCCGGGGAAGACCAGGATATGAACATCTGAATGAACCTCTCCA
CATTTTAATTGAGGCTGATTTGCCTGCTAATGTAGTCGATATGAAGCTCAGACAGGCTCA
GGAGATTATTGAAGAATTGCTCAAACCTGTGGATGAGTCACAGGATTTTATTAAGAGGCA
GCAGTTGCGTGAATTAGCAATGCTGAATTCCAATTTCAGAGAAGAGAGTCCTGGACCGAG
CGGAAGTGTCTCACCATTCAACACAAGCGGAATGAAGCGTGCAAAAACAGGTCGATGAGA
GCTCGTATTTATTGTTAATGTTCTTAAGAGCTTCATTGTTGCCGCATAAATTTTTATGGC
CGAGAAAGCCGTCCGATACATCAAATATTTGGCACAGCTCTTCAAGTGGGTTAGGCTAAC
AGGTTTTGTTGGTGAGCTCTATGCATGGTGGGTTTCTTATATTGTCTTTCTTACCTTATG
AACAACAGACAGAAGAAAATTATAAAAAAGAAAAAAAAAAAAACCGAAAACCAAAAAAAA
AAAAAAAAAAGGAAAAAAAAATTCATATAGTTGGATATTGAGTTTAGGCTTGGTGAGGTC
AGTTTTTTCTTCAGTGTAAAACTTCATACATTAATTGGATTTATTCTTGTGTTAGTGACA
TTTGAGAAGTGTGGAATATAAATAT
>FRLM_005924-RA transcript Name:"Similar to At2g38610 KH domain-containing protein At2g38610 (Arabidopsis thaliana OX=3702)" offset:169 AED:0.23 eAED:0.23 QI:169|1|1|1|0|0|4|298|156
GTGCTGTGTTTGTGCGTGCCTCCCTTTTTCCTCTGCAACACCAACACCAACTAAAACCCT
TTTCCCATCCCATTCTTTTGTTGGGTTTGTTCAAATTCTCTGAGAAAAAAAGGTAAAGAG
AAGGAAAAAAAAAAAAAGAAAAGAAAAGAAAAAAAGAGATAGAAAAGACATGTCAGGTTT
GTATAATCCCAACTTCTCGCCTGCCAGAGCTGCTTCCCCCCAGATTAGGAGCACCCCAGA
TGTTGACAGTAGTCAGTACTTGTCAGAGCTGTTGGCAGAGCATCAGAAGCTTGGACCTTT
CATGCAAGTTCTTCCGATATGTAGCCGCCTTTTGAATCAAGAGATTTTAAAGGTATCTGC
GATGATGTCCAACCAAGGATTTGGCGACTTTGACAGGCTTCGGCATAGAAGCCCTAGTCC
CATGGCATCTTCAAACCTCATGTCAAATGTTACCGGAACAGGATTCGGTGGATGGAATGG
ACTTCCGCAGGAGAGATTAAGCGGACCACCTGGAATGACAATGGATTGGCAAGGTGCCCC
TGCAAGTCCTAGTTCGTACACTGTGAAGAGGATTTTACGCTTGGAAATTCCAGTAGATAC
CTATCCCAATGTAAGCCTTGATTTATATGCTATCACGTAAAGTCCCATCTCTTTGGTTGC
ATTTGCATATCGAAATACTATAGCAAATTGTGAAGCATGCAACTTTACAGTTCAATTTTG
TTGGGCGACTTCTCGGGCCTCGAGGTAATTCTCTGAAGAGGGTTGAAGCTACTACGGGTT
GCCGTGTATATATCCGAGGGAAGGGGTCTATCAAGGACCCAGACAAGGTAACAAGAGAGT
CGCACATTCTTTTTCCTGGTCTGTACAAAGTTACTTTTTTCAATGATGGGTTGGTTTTTA
TGTTTCTTATGGAAAAAAAGATGACGTGTGAATCCGAC
>FRLM_004897-RB transcript Name:"Similar to AGO5 Protein argonaute 5 (Arabidopsis thaliana OX=3702)" offset:0 AED:0.15 eAED:0.15 QI:0|1|1|1|0|0|15|376|583
AGGTTTACCCTTGATGACAACAGAACGCAGGTTTCTGTTGCTCAGTATTTCCGTGATAAA
TACAGAATTCAACTCAAATATGTGACTTGGCCTGCCATCCAAGCTGGAAGTTCAACAAAG
TCCGTCTTTTTGCCATTGGAGGTTTGTAAAATTGTTGAGGGACAGCGTTATTCAAAGAAA
CTAAATGAAAGACAAGTAACCAACCTACTTCGAGCAACCTGTCAACGTCCTGCGCAAAGG
GAAGAAACCATCCATAACACTGTTGTGCAAAACAAATACAATAGTGATGACCTTGCCAAC
GAATTTGGGATTAAAGTAAGGGAACAAATGGCCATGATTGATGCCCGGATTTTGCCACCA
CCAACGCTTTTATATCATGGTTCTGGGAAGAATTCAACAGAGAATCCAAGAATGGGTCAA
TGGAACATGATTGATAAGAAAATGGTCAATGGGGGTAGAGTAGATTTTTGGGCATGTGTA
AACTTCTCACGGTGGAACTCAGAAATGCAGCATTGCTTTTGTGAGGAATTGGTAACAATG
TGTAACGCTAAAGGAATGGTTTTTCATCCCAGGCCTGTACTTCCCATTTCTTCAGCACCT
GCTAGTCAAATTGAGAGGGCTCTGTTTGATGTCCATGAGCAAAGTGGACTGAAACTTCAG
CTGTTAATTGTTATCCTTCCTGAAGTCACTGGTTCTTATGGGAGGATAAAACGAGTTTGT
GAAACCGAGCTCGGAATTGTCTCCCAATGCTGCCAGCCGAAGACAGCATCAAAGCTTAGC
AAGCAGTACTTGGAGAATGTAGCCCTCAAGATTAATGTCAAGGTTGGTGGCCGGAACACT
GTTTTAAGTGATGCTATTCAAAGGAGAATCCCCTTAGTAAGTGATGTTCCTACTATTATC
TTTGGTGCTCATGTAAATCATCCGCAGCCAGGAAAGGACTCTACTCCTTCAATAGCAGCA
GTGGTTGCTTCAATGGATTGGCCGGAAGTTACCAAGTACAAGGGACTGGTCTCTGCACAG
GCTCATCGTGAAGAAATCATTCAAGATCTGTACAAACAAGTTCCGAATTCTCAAAAGGGT
TTGTCTCATAGTGGAATGATTAGGGAACATATGATTTCATTCTTAAGATCAACTTGGCAG
AAACCTAAGAGGATCATACTCTACAGAGAAGGTGTGAGCGAAGGCCAGTTTAGTCAAGTC
CTACTTTATGAGATAGATGCAATAAGAAAGGCCTGTGCCTCTCTGGAGGAAGGATATTTA
CCGCCAATCACGTTTGTTGTCGTCCAGAAAAGGCATCATACACGCCTTTTCCCAACAGAC
ACTAGAAATCATGATAATACAGACAAAAGTGGAAATATTGCACCAGGAACTGTTGTGGAT
ACGCATATTTGCCATCCCACTGGATTTGATTTCTACCTTAATAGTCACGCTGTAACTCAG
GGAACCAGCAGGCCTGCTCACTATCATGTCTTGTTTGACGAGAACAAATTCACTGCAGAT
GCGTTGCAAGTTCTTACCAACAATCTGTGTTACACGTTCGCGAGATGCACCCGATCAGTC
TCCATAGTGCCTCCTGCTTACTATGCGCATCTTATCGCGTTCCGTGCCCGATATTATATC
GAGGGTTACACTTCTGAGGGGGCTTCCTCAAGAAGTGGAACTAGGGGCGGGGCGGGTGGT
GGTGGTGGGAATAAGGTCCGAGCATTTCCGGTGATAAAAGACAATGTCAAAGCTGTTATG
TTTTATTGTTAAGCTAACCTCGATGGTTTTTGTGGATACTTTTGGGAAGAATCTTGCTGT
TCCCCATTTTGTTCTAAAGTATTTGGAATTTGGTTTACAATACTGAGAAGTGCAAAGGTC
AAACGGTTTTTTTTGGTATATAAGTTCTAGACTTCTAATGGTACAGGATTTTAGGTACCT
ACTCTAAAGCAAGTTCAGTGATGAAACGGCCGTTTTGGTACTTTGAAATACAAGTTTATG
CTAATGTGGTGTTTATAGATTTTAACCATGTTAAACACGTGAGGGCTCAAGGCAGTTCCA
AGACAAATATGTAACAGGACTTATATGTATGTCTATATATATATATATGTGCTGTAATTA
AAAAGAAATGAACAATGCTTGAGGTTTT
>FRLM_004897-RC transcript Name:"Similar to AGO5 Protein argonaute 5 (Arabidopsis thaliana OX=3702)" offset:0 AED:0.13 eAED:0.13 QI:0|1|1|1|0|0|14|695|512
AGGTTTACCCTTGATGACAACAGAACGCAGGTTTCTGTTGCTCAGTATTTCCGTGATAAA
TACAGAATTCAACTCAAATATGTGACTTGGCCTGCCATCCAAGCTGGAAGTTCAACAAAG
TCCGTCTTTTTGCCATTGGAGGTTTGTAAAATTGTTGAGGGACAGCGTTATTCAAAGAAA
CTAAATGAAAGACAAGTAACCAACCTACTTCGAGCAACCTGTCAACGTCCTGCGCAAAGG
GAAGAAACCATCCATAACACTGTTGTGCAAAACAAATACAATAGTGATGACCTTGCCAAC
GAATTTGGGATTAAAGTAAGGGAACAAATGGCCATGATTGATGCCCGGATTTTGCCACCA
CCAACGCTTTTATATCATGGTTCTGGGAAGAATTCAACAGAGAATCCAAGAATGGGTCAA
TGGAACATGATTGATAAGAAAATGGTCAATGGGGGTAGAGTAGATTTTTGGGCATGTGTA
AACTTCTCACGGTGGAACTCAGAAATGCAGCATTGCTTTTGTGAGGAATTGGTAACAATG
TGTAACGCTAAAGGAATGGTTTTTCATCCCAGGCCTGTACTTCCCATTTCTTCAGCACCT
GCTAGTCAAATTGAGAGGGCTCTGTTTGATGTCCATGAGCAAAGTGGACTGAAACTTCAG
CTGTTAATTGTTATCCTTCCTGAAGTCACTGGTTCTTATGGGAGGATAAAACGAGTTTGT
GAAACCGAGCTCGGAATTGTCTCCCAATGCTGCCAGCCGAAGACAGCATCAAAGCTTAGC
AAGCAGTACTTGGAGAATGTAGCCCTCAAGATTAATGTCAAGGTTGGTGGCCGGAACACT
GTTTTAAGTGATGCTATTCAAAGGAGAATCCCCTTAGTAAGTGATGTTCCTACTATTATC
TTTGGTGCTCATGTAAATCATCCGCAGCCAGGAAAGGACTCTACTCCTTCAATAGCAGCA
GTGGTTGCTTCAATGGATTGGCCGGAAGTTACCAAGTACAAGGGACTGGTCTCTGCACAG
GCTCATCGTGAAGAAATCATTCAAGATCTGTACAAACAAGTTCCGAATTCTCAAAAGGGT
TTGTCTCATAGTGGAATGATTAGGGAACATATGATTTCATTCTTAAGATCAACTTGGCAG
AAACCTAAGAGGATCATACTCTACAGAGAAGGTGTGAGCGAAGGCCAGTTTAGTCAAGTC
CTACTTTATGAGATAGATGCAATAAGAAAGGCCTGTGCCTCTCTGGAGGAAGGATATTTA
CCGCCAATCACGTTTGTTGTCGTCCAGAAAAGGCATCATACACGCCTTTTCCCAACAGAC
ACTAGAAATCATGATAATACAGACAAAAGTGGAAATATTGCACCAGGAACTGTTGTGGAT
ACGCATATTTGCCATCCCACTGGATTTGATTTCTACCTTAATAGTCACGCTGTAACTCAG
GGAACCAGCAGGCCTGCTCACTATCATGTCTTGTTTGACGAGAACAAATTCACTGCAGAT
GCGTTGCAAGTTCTTACCAACAATCTGTGTTACACGTAACTAATTCTTTTTTTTTCCTAT
GATTTTAACTTTCTATATCTACTTGCATTTCATGAGAACAAAACTTTTATTTGAATGTTT
TTGTGGGGATTTGCTTTTTAGGTTCGCGAGATGCACCCGATCAGTCTCCATAGTGCCTCC
TGCTTACTATGCGCATCTTATCGCGTTCCGTGCCCGATATTATATCGAGGGTTACACTTC
TGAGGGGGCTTCCTCAAGAAGTGGAACTAGGGGCGGGGCGGGTGGTGGTGGTGGGAATAA
GGTCCGAGCATTTCCGGTGATAAAAGACAATGTCAAAGCTGTTATGTTTTATTGTTAAGC
TAACCTCGATGGTTTTTGTGGATACTTTTGGGAAGAATCTTGCTGTTCCCCATTTTGTTC
TAAAGTATTTGGAATTTGGTTTACAATACTGAGAAGTGCAAAGGTCAAACGGTTTTTTTT
GGTATATAAGTTCTAGACTTCTAATGGTACAGGATTTTAGGTACCTACTCTAAAGCAAGT
TCAGTGATGAAACGGCCGTTTTGGTACTTTGAAATACAAGTTTATGCTAATGTGGTGTTT
ATAGATTTTAACCATGTTAAACACGTGAGGGCTCAAGGCAGTTCCAAGACAAATATGTAA
CAGGACTTATATGTATGTCTATATATATATATATGTGCTGTAATTAAAAAGAAATGAACA
ATGCTTGAGGTTTT
>FRLM_004897-RA transcript Name:"Similar to AGO5 Protein argonaute 5 (Arabidopsis thaliana OX=3702)" offset:0 AED:0.17 eAED:0.17 QI:0|1|1|1|0|0|14|376|543
AGGTTTACCCTTGATGACAACAGAACGCAGGTTTCTGTTGCTCAGTATTTCCGTGATAAA
TACAGAATTCAACTCAAATATGTGACTTGGCCTGCCATCCAAGCTGGAAGTTCAACAAAG
TCCGTCTTTTTGCCATTGGAGGTTTGTAAAATTGTTGAGGGACAGCGTTATTCAAAGAAA
CTAAATGAAAGACAAGTAACCAACCTACTTCGAGCAACCTGTCAACGTCCTGCGCAAAGG
GAAGAAACCATCCATAACACTGTTGTGCAAAACAAATACAATAGTGATGACCTTGCCAAC
GAATTTGGGATTAAAGTAAGGGAACAAATGGCCATGATTGATGCCCGGATTTTGCCACCA
CCAACGCTTTTATATCATGGTTCTGGGAAGAATTCAACAGAGAATCCAAGAATGGGTCAA
TGGAACATGATTGATAAGGTTTTTCATCCCAGGCCTGTACTTCCCATTTCTTCAGCACCT
GCTAGTCAAATTGAGAGGGCTCTGTTTGATGTCCATGAGCAAAGTGGACTGAAACTTCAG
CTGTTAATTGTTATCCTTCCTGAAGTCACTGGTTCTTATGGGAGGATAAAACGAGTTTGT
GAAACCGAGCTCGGAATTGTCTCCCAATGCTGCCAGCCGAAGACAGCATCAAAGCTTAGC
AAGCAGTACTTGGAGAATGTAGCCCTCAAGATTAATGTCAAGGTTGGTGGCCGGAACACT
GTTTTAAGTGATGCTATTCAAAGGAGAATCCCCTTAGTAAGTGATGTTCCTACTATTATC
TTTGGTGCTCATGTAAATCATCCGCAGCCAGGAAAGGACTCTACTCCTTCAATAGCAGCA
GTGGTTGCTTCAATGGATTGGCCGGAAGTTACCAAGTACAAGGGACTGGTCTCTGCACAG
GCTCATCGTGAAGAAATCATTCAAGATCTGTACAAACAAGTTCCGAATTCTCAAAAGGGT
TTGTCTCATAGTGGAATGATTAGGGAACATATGATTTCATTCTTAAGATCAACTTGGCAG
AAACCTAAGAGGATCATACTCTACAGAGAAGGTGTGAGCGAAGGCCAGTTTAGTCAAGTC
CTACTTTATGAGATAGATGCAATAAGAAAGGCCTGTGCCTCTCTGGAGGAAGGATATTTA
CCGCCAATCACGTTTGTTGTCGTCCAGAAAAGGCATCATACACGCCTTTTCCCAACAGAC
ACTAGAAATCATGATAATACAGACAAAAGTGGAAATATTGCACCAGGAACTGTTGTGGAT
ACGCATATTTGCCATCCCACTGGATTTGATTTCTACCTTAATAGTCACGCTGTAACTCAG
GGAACCAGCAGGCCTGCTCACTATCATGTCTTGTTTGACGAGAACAAATTCACTGCAGAT
GCGTTGCAAGTTCTTACCAACAATCTGTGTTACACGTTCGCGAGATGCACCCGATCAGTC
TCCATAGTGCCTCCTGCTTACTATGCGCATCTTATCGCGTTCCGTGCCCGATATTATATC
GAGGGTTACACTTCTGAGGGGGCTTCCTCAAGAAGTGGAACTAGGGGCGGGGCGGGTGGT
GGTGGTGGGAATAAGGTCCGAGCATTTCCGGTGATAAAAGACAATGTCAAAGCTGTTATG
TTTTATTGTTAAGCTAACCTCGATGGTTTTTGTGGATACTTTTGGGAAGAATCTTGCTGT
TCCCCATTTTGTTCTAAAGTATTTGGAATTTGGTTTACAATACTGAGAAGTGCAAAGGTC
AAACGGTTTTTTTTGGTATATAAGTTCTAGACTTCTAATGGTACAGGATTTTAGGTACCT
ACTCTAAAGCAAGTTCAGTGATGAAACGGCCGTTTTGGTACTTTGAAATACAAGTTTATG
CTAATGTGGTGTTTATAGATTTTAACCATGTTAAACACGTGAGGGCTCAAGGCAGTTCCA
AGACAAATATGTAACAGGACTTATATGTATGTCTATATATATATATATGTGCTGTAATTA
AAAAGAAATGAACAATGCTTGAGGTTTT
>FRLM_013894-RB transcript Name:"Similar to srprb Signal recognition particle receptor subunit beta (Dictyostelium discoideum OX=44689)" offset:138 AED:0.13 eAED:0.13 QI:138|1|1|1|0|0|6|355|259
CTTTACAGAAAATTTCAATTCCTTACCGTCCTGGTTTTGTCCCCAACCCAAAGCGTCTCT
CCTTGTCTACGAGAAGACGAAGATTTCACATTTCTCGGAAAATTAAAACCCTAATTATTC
ACAGAGAACAGAAATAAAATGGAAGGTTTCGAAGAGTGGAAATCTCAGGCGGAACAATGG
TCGCGTCAAGCTCTCCAATACCTTCATCAGATTCCCCCAAATCAGCTCTACGCCTCTCTC
GGAGTTCTTCTCTTCACGATCCTTTTCCTCTTCTTCCTTCGTCTGTTCAAGCGCACCAAG
TCTAACACCATTGTACTTACCGGTCTCAGCGGTGCTGGAAAGACTGTTCTTTTCTATCAG
CTGCGAGACGGTTCTTCGCATCAGGGCACTGTTACATCGATGGAGCCGAATGAGGGCACC
TTTGTTCTGCATTCTGAGAAGACAAAGAATGGAAAGACAAAGCCTGTCCATCTTGTTGAT
GTTCCTGGGCATTCTCGTCTTCGACCTAAGCTAGATGAGTTTTTGCCTCAAGCAGCTGGT
ATTGTTTTTGTGGTGGATGCTTTGGAGTTTTTACCAAACTGTCGTGCTGCTTCAGAGTAC
CTTTATGACCTTCTAACCAAGGCAAGTGTTGTGAAGAAGAAGATTCCGGTGCTTATTCTG
TGCAACAAGACAGACAAAGTAACAGCACATACAAAGGAGTTTATCCGGAAACAAGTGGAG
AAGGAAATTGATAAATTACGTACATCAAGAAGTGCAATATCCGATGCTGATATTTCAAAC
GAGTTTACACTTGGGGTACCCGGAGAAGCATTTTCATTCTCTCACTGCGATAACAAAGTT
ACGGTTGCTGAAGCATCAGGTTTAAATGGTGAAATATCTCAGGTGGAGCAGTTCATAAGA
GAACATGTAAGGCCCTAGTTAGGCATTCTATCACATCTCCTTAAATCAAAATGTTTAGGC
TTTAAGTGCTTGCTTGAAAACTACCTCCTCATCTTTGGAAGCAAAAATCCACAGAAAAGC
TAATTGAAGTATGCGGAGGTAAGCAAGGAGAGGAATTTGAAAACAGTGGCAAGAGAAAGC
AAGAGAGATCAAAATTAGTGTAATGGCGAGTGAGAGGCTGTATTGTAGTCGAAACAATGA
GGTAGAACTGCGTTCGATGATCTATTGCAATTTGAAACATCTTCAAGTGATTATTGTTAC
ATTACATGGCTACTGATCCAGTCTGAATTACTTGATGCTCTCCTGCTTCTTATTGAACAA
TTCTGTTGTTGTC
>FRLM_013894-RA transcript Name:"Similar to srprb Signal recognition particle receptor subunit beta (Dictyostelium discoideum OX=44689)" offset:138 AED:0.22 eAED:0.22 QI:138|1|1|1|0|0|4|359|153
CTTTACAGAAAATTTCAATTCCTTACCGTCCTGGTTTTGTCCCCAACCCAAAGCGTCTCT
CCTTGTCTACGAGAAGACGAAGATTTCACATTTCTCGGAAAATTAAAACCCTAATTATTC
ACAGAGAACAGAAATAAAATGGAAGGTTTCGAAGAGTGGAAATCTCAGGCGGAACAATGG
TCGCGTCAAGCTCTCCAATACCTTCATCAGATTCCCCCAAATCAGCTCTACGCCTCTCTC
GGAGTTCTTCTCTTCACGATCCTTTTCCTCTTCTTCCTTCGTCTGTTCAAGCGCACCAAG
TCTAACACCATTGTACTTACCGGTCTCAGCGGTGCTGGAAAGACTGTTCTTTTCTATCAG
CTGCGAGACGGTTCTTCGCATCAGGGCACTGTTACATCGATGGAGCCGAATGAGGGCACC
TTTGTTCTGCATTCTGAGAAGACAAAGAATGGAAAGACAAAGCCTGTCCATCTTGTTGAT
GTTCCTGGGCATTCTCGTCTTCGACCTAAGCTAGATGAGTTTTTGCCTCAAGCAGCTGGT
ATTGTTTTTGTGGTGGATGCTTTGGAGTTTTTACCAAACTGTCGTGCTGCTTCAGAGTAA
GATCTGTTTATATCTTTTCTGTTCTGATCTTTGTGTGAGATACAGTTGCAGAGATAAATT
AATCTCTCTTTTTTTAATGCTATTTTATCATCTTGGTAAAGTGTGTGTAACCCTCGTAGG
TTTTTCATGTCAAGAAGTGAGAAAATTATTGGTATGATACTGGTTGTGAAAATTGAGATT
CTGGTTTTGCGATGCATATGCTATGTGTTCTCGTGCAAACACATACTGATGTGTTACCTG
CAACTATGAGGTTTCTAACATTTGATACATATTATGTGCAAAAGGTACCTTTATGACCTT
CTAACCAAGGCAAGTGTTGTGAAGAAGAAGATTCCGGTGCTTATTCTGTGCAACAAGAC
>FRLM_013895-RB transcript Name:"Protein of unknown function" offset:2 AED:0.27 eAED:0.27 QI:2|1|1|1|0|0|5|0|248
TCATGGGTTTCTTAACAGGATCACCAGAACATTCGTGGCGGCCAATCATGACTGCCGACA
CCACCGCACCAAGTTATTGGCTGAACTGGAGGTTCTTCCTCTGTGCTCTATGGATCTTTA
CCAGCATGGTGGTTGGGTCTTACTTAATATGGAAATATGAAGGTCTCAAAAGATCACGTT
CCGAGAGAAGAGAGCCACATGAAGAAACAGTCGGGTATTTGCAAGAGGATGAAGCCTGGA
AAACATGTCTCAAGGGAATACATCCCGTTTGGCTGCTCGCTTACAGGATTGTTGCTTTCA
TTGCACTCTTTTCATTGCTCTTTGCCAATGTTGTTCTCGATGGAGCTGGCATTTTCTACT
TTTATACTCAATGGACATTTGCTCTGGTCACGATCTATTTTGCGCTTGGATCTTCACTTT
CCATTTATGGATGTCGCAAATATAACAACGGAGTGGGTGGGTTTGGAAACATCGGATTGG
ATGCAGAGCGAGGCACTTATGTAGCTCCTAGCCTTGGGGAGACTTCAGAGACGTCAAATT
TGCCAAAAAATTTACCCTTCCATGAAGAGCATCATGCTGATCATACTGCAGGCTTATGGA
CTTATATATTCCAAATTATTTTTCAGGTTTGTGCAGGTGCAGTGGCGCTCACTGACTGCG
TGTTCTGGCTCATTCTTTATCCATTTTTGACCTCTAAAGATTACAGACTGAATTTTATGA
TGGTCAGTATGCATTCTCTCAATGCT
>FRLM_013895-RA transcript Name:"Protein of unknown function" offset:7 AED:0.28 eAED:0.28 QI:7|1|1|1|0|0|4|394|99
GGTCAGTATGCATTCTCTCAATGCTTTCTTCCTGCTCGGGGACACAATCTTGAATTCCTT
GCGGTTTCCGTTGTTTCGGATTGCATACTTTGTGCTATGGACAGGAGTATTCGTGATCTT
TCAGTGGATCATTCATGCTTGCATTTCGATGTGGTGGCCCTATCCATTCCTCGACTTATC
ATCCCCATACGCTCCCTTATGGTACATTGGAGTCGGGCTGATGCATATACCATGCTATGG
CATTTTTTCTTTGATCATTAGGATAAAGAACGCCATGCTGTCGAGATCTTTCCCGGAGTC
CTATTAGAGTGTGAGGTGAGGAAGTGTAGGAGGCTGGGGATGCCAAATTCTGTTCTGTGT
GTCACCAGAGTTGTTGCCACAACAGCTATTACACCATTTTTCACGTGAAAGATAAACTTT
TTTTTTTTTTTTTTTTCTGTTTGAATTCCTCTTTTCTGGCGTGGATAGAAGAGAAAATTA
ATAGCTCAATCTGACTCTATTCTGAGGGTTGGATTCTTTGGTTCACCAAAATCTTGGAGA
AAAATACACGTATTAGATTTTGTTCAGGAAAGAAAAAATCAATAAATAAATAAAAAGAGT
CGTATGCATTCCTTAATTATATTTGTAACTAACTACCTCTTCTTTTTTTTTTTTTTTTTT
GGCTGAGATAACTTTATCTCAATTGTTAGTGATGTGTTGAT
>FRLM_019947-RA transcript Name:"Protein of unknown function" offset:87 AED:0.00 eAED:0.00 QI:87|1|1|1|0|0|2|81|42
CATTAATTTTAATCATAAAATGATTACTTGAGTTCGTATCCATGACTTATGTACTTTAAT
GCACTACAGGTGAGACACTGTTAATTCATGGTCAATGTACTTGTATTTTGGGTGCATGAC
TTATGGATAGAGAAATCAAGATTCATAGATACAGAATTCATAGCTATCTTAACGATGGTA
AATGTTATCTACTTAAAGGCATTATTCGGAGATTGAAAGATAGAATAACAAGATCTTGAC
CATCAGTTTACTTTGTGTTCTCTGATGGATTACCAATTGTATGGTTTTTACAATTGG
>FRLM_003088-RA transcript Name:"Similar to At1g64760 Glucan endo-1,3-beta-glucosidase 8 (Arabidopsis thaliana OX=3702)" offset:296 AED:0.02 eAED:0.02 QI:296|1|1|1|0|0|2|173|506
TCCTTTCTAGTTAAATATACAGTTTAAAACCCTAGTCTTTTCCTTTTGGTTTGTCTTTCT
TTAAAAAAAAAAAAATTAATTAAATTAAATTATCCGTTGAGTTCCTCCCCTTCCTTGACA
TCGAAAAAAGAAAAAGAAAAAAAAAATCGCTGGATTTTCGCCGATCCAGCTTCAAAAAAC
GGTTTCCGTTCTGTTTCGCTCCTATCTGCTGAAAGTTTCTCTCTCTTTCTTTCTGTTTTC
TTTTCTTGTTTTGGTTTTTTTTTTTTTTTAATTTAAAAAAGAAGAAGAAGAAGAAGATGG
GATTTAGTTTAGTTGGATCAAAAACAAAAAGAAGAGGAGGAAGATGGGAAATGATAATAA
GAAGAGTTGTGGAGGTGGTGATTTTGGCAAATATAACAATAGAGAGGAGGGGAGTGGAAG
GATTGGGAGTGAATTGGGGAACACAAGCGACGCACAAGCTGCCGGCGAAGACGGTGGTGG
AGATGTTGAAGGATAATGGAATTCAGAAGGTGAAGCTCTTCGACACGGCGGACTCCACCA
TGAGCGCCCTCGCCGGCTCTGGAATCGAGGTCATGGTCGCCATTCCCAATGACCAGCTTT
CCTCCCTCACCTCCTTCTCTCGCGCCGAGGCCTGGGTCAAGCGTAACCTCACTCGTTACA
ACTTCGACGGTGGTGTTAATATCAAATATGTAGCGGTCGGTAATGAGCCTTTCCTCTCAT
CCTACAACGGCTCTTTCCTAAATGTCACCCTGCCGGCACTTCAAAACATTCAAAGGGCCC
TCAACGAAGCCGGTGTTGGAGACTCCATAAAGGCTACGGTGCCCTTAAACGCAGACGTTT
ACAACTCACCAGAAAATAACCCCGTTCCTTCTGCTGGAAGGTTCCGCACCGATATCAACG
AACTGATGACTCAGATCGTCCAGTACCTGAATGAAAACAAGGCCCCTTTCACTGTAAACA
TATATCCTTTCCTAAGTCTCTATGGTAATGACAACTTCCCATTTGATTATGCCTTCTTTG
ACGGCGTGAGCAGTCCCATTCTGGACCCAGCGACTGGGATCCAATATTCCAATGTGTTCG
ATGCCAACTTCGACACCCTCGTGGCTGCCTTGAGAGCCGCAGGGCATGGGGACATGACCA
TTTTGGTTGGTGAGGTGGGTTGGCCAACAGATGGGGACAAGAATGCCAATACTGGCAATG
CTTACAGATTCTATAACGGGCTTTTGCAGAGACTTGCATCCAATAAAGGCACCCCACTGC
GGCCGGGTTACATAGAGGTCTACTTGTTTGGACTTATTGATGAGGATGCCAAGAGCATTG
CGCCGGGGAATTTCGAGCGCCACTGGGGGATTTTTAGGTACGACGGGCAGCCCAAGTTCC
CTATGGATCTTTCAGGTCAGGGTCAGAACAAGCTACTTGTGGGTGCTAAGAATGTGGAAT
ATCTTCCAAGCCAGTGGTGCACGTTCAACCCTAATGCCAAAGATTTGAGCAAGCTTGCAG
ATAACATAAACTATGCTTGCACATTCTCGGATTGCACGGCGCTCGGATACGGCTCATCTT
GCAACAATTTGGACGCCAATGGGAACGTGTCATACGCTTTCAACATGTACTTCCAGGTAC
AGAATCAGGATGAGAGGGCTTGTAACTTCCAGGGTCTTGCCACATTGACCACACAGAATA
TTTCTCAAGGAAACTGCAATTTCATCGTCCAGATAAAATCTTCTTCCGCATTTTCGCTGA
GACCTTCTCTGATTGGTTTAGTATTTTTGACACTATTATTTGCTTCTGGTGCTCGAGATT
TTCTCACCCCGTTGTAGATATGTGATTGTCTTCCTCGTCTCTCCCTCCTGCTTTTTTTTT
TTTTTTCCCTGTTTATCAAATTCTATTGGAAATTGTTTAGGTTCATGGATGTTGCTTATG
GATTTTTGAGATATTTGAATTTGACAAGATGATTTATTGAATAAGATTTTTAACAGAAAT
GAATATTCTG
>FRLM_018399-RA transcript Name:"Similar to NIA Nitrate reductase [NADH] (Petunia hybrida OX=4102)" offset:0 AED:0.22 eAED:0.22 QI:0|1|1|1|0|0|3|0|269
CGGGGAGTACCGTTGCGTGCCGTGCTCAAGCACTGTGGGATCCTGTCACGTGGCAAGGGG
GCCCTCCATGTCTGCTTCGAAGGTGCCGAGGACCTGCCGGGTGGAGGTGGGTCCAAGTAC
GGGACGAGCATCAGGAAAGAGTTGGCCATGGATCCGTCTAGGGATATCATCCTGGCGTAC
ATGCAGAACCGCGAGAGTTTGAAGCCGGACCACGGGTTTCCGGTGAGGATGATCATACCG
GGATTCATCGGCGGCCGGATGGTGAAGTGGCTCAAGAGAATTGTTGTCACGACCCAGGAG
TCCGATAATTATTACCATTACAAGGATAATAGGGTTCTTCCATCCCACGTCGACGCCGAG
CTCGCCAACGCGGAATCGTGGTGGTACAAGCCGGAGTATATAATAACCGAGCTGAACATA
AACTCGGTCATAACGACGCCGTGCCACGAAGAGATCTTGCCGATCAACTCGTGGACCACT
CAGAGGCCATACACGTTAAGAGGTTACGCTTATTCTGGGGGAGGGAAGAAGGTGACACGT
GTGGAGGTGACGATGGACGGAGGAGAGACCTGGCACGTGTGCAACTTGGACCACCCAGAG
AAGCCGAACAAGTATGGGAAATACTGGTGTTGGTGTTTCTGGTCGTTGGAGGTCGAAGTG
CTCGACCTTCTTGTAGCCAAGGAGATCGCCGTCCGCGCTTGGGACGAGACCCTCAACACC
CAGCCCGAGAAGCTCATTTGGAATGTTATGGTACGTCATCTTTTCCCTTTTTTTTTTTTT
TTTTCTTTTTATAATTCCTCGTTAATTTAA
>FRLM_012109-RA transcript Name:"Similar to At5g62930 GDSL esterase/lipase At5g62930 (Arabidopsis thaliana OX=3702)" offset:0 AED:0.26 eAED:0.26 QI:0|0|0|1|0|0|5|0|158
ATGAGGCCTGAAATAGTGTTGTTTGGAGACTCCATAACAGAGCAGTCCTTCAGCCCCGGA
GGTTGGGGGGCTTCTCTTGCTAACACATACTCTCGCAAGGCTGATATATTAGTCCGTGGA
TATGGTGGTTACAACACCAGATGGGCTTTGTTTCTTTTGTATCACCTTTTTCCATTGGTT
TTTAAGGACTCTACAAAACGTCCTTCTGTTGTGACAATTTTCTTTGGAGCCAATGACGCT
GCTATTTTGGGGAGAACAAGTGAACGCCAACATGTTCCTATCGAAGAGTATAAGAACAAT
CTCAGAAAAATCGTTCTTCATTTGAAGGAATGCTCTCCCACAGTGGTGGTTGTGCTTATT
ACTCCGCCACCTATTGATGAGGATGGACGTAACAAATCCTTATACGGCAAAAACGCTGGG
AGATTGCCAGAAAGGACCAACGAAGAAACAGGAGTTTATGCAAAAGAGTGCGTTTAG
>FRLM_020857-RA transcript Name:"Similar to RPP2B Disease resistance protein RPP2B (Arabidopsis thaliana OX=3702)" offset:63 AED:0.00 eAED:0.00 QI:63|1|1|1|0|0|2|0|169
ACTAATATTGAGTTCCAGCTTAGAGTTTTGAGCTTGGCTGCACGAAATGTACTTCCAGGA
GGGATGATCTTCAATTCTTCAGTTCAGGCTTGTTATCCAGGAAATGAGATTCCAAACTGG
TTTGACAACCAATTTGAGGGATCTTCTATCATTATCAAGCTTTCACAACAATGGCATGAT
ACCAAGTTCTTGGGTTTTGTTGTTTGTGCTGTTGGAGATTCCTCCATTGCACACCCCGCA
GTGCCGTTTTTAAGTTGTAAAGTAAATTTTTTATGTACTGATGGAGAAAACCGTGAATTT
TCTTGGATGTTTTCTGATCGCCAGGAACCTATAGTTCAGGCATTGCCACCTGCTTTTAAT
CCAGATCATGTGTATATGTGGTATTGGCCTATGGATTATAGTATATGTCTCGATGCAGTG
GAGGTTACATTTGAGTTTGCTTTCCTAGAATCAGATGACAGCGCAGAGGAGGAGGATGAT
GATTTCACAAAGTCAACCAAGTGGGAAGTGAAAAGGTGTGGCATCCACATGTTATATGAG
AAAGACTTGGACGAATTTTTCAATAATCAT
>FRLM_002084-RA transcript Name:"Similar to At3g52155 Uncharacterized protein At3g52155, chloroplastic (Arabidopsis thaliana OX=3702)" offset:137 AED:0.06 eAED:0.06 QI:137|1|1|1|0|0|5|985|251
AGCGCGTGAACACTCACTCTTTCTCTCTGCGGATTAGGAGAGAGAGAGACACACACGGAG
AGGACAGTCTCTCTCACTCCTCACTTCGCTCACTCATCTCTCTCTCTCTCTCTCTCTCAT
CTGAGATATAGAGCAGTATGAGGAATGCGGTTACTCTCCCCAACATACAGCTAAACCAAC
CCATTTTCAAACCTCAGCTTCCGTCGAAACCCAGCTCGATTTCTCGCCGGAGCTTCAGAG
ACCTGCGTTGCCGGTCGTCTTTGGTCATCGCCACGTCTGTGGAGGACAAAGGCGGCGAAG
CCATTTCCGAGGACACCGAAGCTCCGCCTTCCCCAATTGACTCCATTTCTCGCCGCCTCA
TTCTTCTTCGTCACGCCAAGAGCTCCTGGAAAGATCGCTCCCTCCGAGATCATGATCGGC
CTCTGAGTAAAACAGGGAAAGCGGACGCCATTAAAGTAGCTCACAAGCTCCATGAGTTGG
GTTGGATTCCTCAACTCATTCTGTCTAGTGACTCATTGCGAACGAAGGAGACGCTTAAGA
TTATGCAGGAAAGCGTGGAAGGGTTCTTGGAAGCCAAAGTGCGATTCTTTTCGAGCTTTT
ATTCAATTGCCGCCATGGATGGTCAGACAGCTGAGCACCTTCAACAGATTGTGTGTAGTT
ATTCAGGAGATGAAATAGCCACTGTCATGTGTATGGGACATAATAGGGGTTGGGAGGAGG
CGGCCTCAATGTTCACAGGCGCCTCCGTAGAATTGAAGACGTGCAATGCCGCTTTGCTCG
AAACTACTGGGAAATCTTGGACCGAGCTTGGCGTTGAGAAGCGAAGGGGCAGTGATAGCT
GCTTGGTGATTCCAAGGTCATTTGCAGTAGAAGTCAATCTCAATTCCTCTTGAGACAATC
GATCCTAGACGTTAGCCTCCATTCATAGTAGACAGATTTTTGAGAGTTCTTGCAGCTAAG
TACTCTTTGTTGAACTTGAAAGAGGAGTCTATAGCATTGTGAGTCGTTAGTTGAGCAACA
TGCTTTGGTTGGGGACTACTTAACTTGGAAAATCTAAAATATATGCACACACCAGTTACG
TGCATTTATATGGCCGGCATTTTGCAGGGTTCATTCAAGTTATAAATGTTCATATTCCTT
TCTGGAAGGATACCTCATTTATTCAAAGCAAATTTGGGGTTGATGAAAGTAATGTACTGA
ATAGATGCAACCATAGATGCCTATGACTGTTTCGGTTGTACTTTGCGGAACTAAAGTTTT
AGTTTCGGCCGCACTTTGTTGGACTAAGCTTTTAATCTTGGTGTATTTTATTTGTTTTGT
CCCTGACTAATCCAGTATGTTCCAATCACAGGCATTTGCTTTGGCAGGACTCGGCGGGTG
GAAGTTGCAAGGCATAGTAAAACCAAGTAGCTAGTGGTCTTTAAAACGTCTGGAACTTTT
AAACACTAACCATAGCAAAAAAGAGCTATAAACACAACCAAAACCATCAGAAGTCCACGT
ATGTGTAATAAGTCATCTTCTTGCTAAAAGAGTTCTTTGAGCTGTAAAACCAGAACCATT
TTCTGGACTCTGCTAGCAATCTGCGTAGATGGGAAGGTCGACATTCATCGGAGATTCATC
CACGTATGCTGGTAGTGAATTTCTCTAACCAGAAACTCTAATTGAAGCTTTGTCACGCCT
AAAAGTGTCAAAAGCTGGAACTCTTTCTACTCGGAGGGGAATGAGCTTCTACGGTCTTTT
TCAATCGTTGTAAAGTTTACCCAAGATAGCTAATTCTAAAAACTATTGCTAGACTATGAA
CTGGAATTTTGATTTTTTTTCCAACTTAGCTTTATTGATGTTATCTTTTCTTTCAATAAA
CATTTGGACTTTTTTACA
>FRLM_002083-RC transcript Name:"Similar to SPBC2A9.03 Uncharacterized WD repeat-containing protein C2A9.03 (Schizosaccharomyces pombe (strain 972 / ATCC 24843) OX=284812)" offset:466 AED:0.18 eAED:0.18 QI:466|1|0.91|1|0|0|12|251|447
TTCTTGGAAAAGAAGGTACGGCTGGCTTGTCCGACAACAGTTTGTAATGAAAAGAGCCTC
TTAGTTATCCGTTGCTTTTTTTTTTTTTTTTTTTTTAATTATCGTACGTGGGGGATTTGT
GAACTCAGCAGGGGCATAAACGTAAATCCAACCCGACGTTCCATCTACACCTGTCTCTCA
TTCCATTTTTTCCTAACGAGAAAGAAGACGGTGCCAAACTGATACCTCATAACCATTAAC
AAATACAAAAATCGTTTTTTTTACGCCCCCTTTCATCATTAAAAAAAAAAAGAGAAATAT
ATACCCCGAGACTGGTGGTTAGAATCGCAAATCCTGACGCCGACGACGGAGCTTCAGCTG
CCGTCGCCATCGCCAAGCCGCCGCCGCCGCGATACTAATCGTATCGCGGTTCAGACCTGC
CGATACAGAAACTTGCTTGGTCGGAGGTGTAGACACCGAGGCTAACATGACTGATTACGA
AGGGGAGGAAATGGATCATGCTGCTGATGATAATGAAATGGAAGAAGTAGATGACATTAT
GTATTTTCGTGGTAGAGTGATTGGTGATTCAGAATCGGATGATGAGGATGAGGATGAATA
TGATCATATGGACAATAAAATAACAGATACATCCGCTGCAGATGCCAGGAAAGGAAAGGA
TATTCAAGGGATTCCGTGGGAGAGACTAAGCATCTCTCGGGAGAAATATAGGCAAACTAG
AGTAGAACAGTATAAAAACTATGAAAATGTTCCACAATCAGGAGAAGGTTCGGAGAAGGA
ATGCAAGCCAACCAAGAAAGGTGGATCATACTATGAGTTTTGGCGAAACAATAGATCTGT
AAAATCAAAAATCCTCCATTTCCAATTGAGGAACTTGGTTTGGTCTACATCCAAGCATGA
TGTTTATCTCATGTCACACTTATCTGTAATCCACTGGTCTTCGTTAAGTGGCAAGAAAAC
TGAAGTTCTTGATGTTTCTGGGCACATTGCCCCGCGTGAGAAACACCCTGGAAGTATTTT
GGAGGGATTTACTCAGACCCAAGTTAGTACACTGGCCGTTCGCGATAACTTGTTAATTGC
TGGTGGATTTCAGGGAGAACTTATTTGTAAGTATCTGGATCGACCTGGAGTAACCTTCTG
TTCCAGGACAACTTACGATGATAACGCAATCACAAATGCAATTGATATTTATGAAGGTCC
CAGTGGCGCAGTTCATTTCATGGCATCAAACAATGATTGTGGAGTCAGAGACTTTGATAT
GGAGAGATTTCAGCTTTCCAAACAATTTTCTTATCCTTGGCCTGTAAATCACACCTCTTT
AAGTCCTGATGGTAAACTTATAGTTATCGTTGGTGACAACCCCGATGGAATGCTAGTGGA
CTCTCAAACAGGAAAGACTATAATGCCTCTATGTGGACACTTGGATTTCTCCTTTGCATC
TGCATGGCATCCCAACGGCCGTATCTTTGCCACTGGGAACCAAGACAAGACTTGCCGTAT
CTGGGATGCTCGGAACTTGTCAAAGTCTGTTTCTGTGCTCAAGGGCAATCTGGGAGCCAT
TCGCTCGATTCGTTTCACGTCTGACGGGCAGTTCATGGCGATGGCTGAGCCTGCCGACTT
TGTGCACGTTTATGATGCAAAGAATGGGTTTGAGAAGGAGCAGGAGATTGATTTTTTCGG
GGAGATCTCTGGTATGTCCTTCAGTCCCGACACAGAATCTCTCTTCATTGGTGTCTGGGA
CCGCACGTATGGTAGTCTGCTTCAATACAACCGTAGCAGGAACTACACATATCTCGACTC
TCTGTTGTGAAATAAGAACTCATTGCTAAGAAGGGGCTGACAATATGTTGCGGATGTGAT
GGTCGGTATTCTACTTTGGTCAGAAAAATAATGTTGCTTTGTTAATAATAATATTAGAGA
AGGTAAAAGAGAAGGGGTTAATGGTGTGTAACATATATGCGAGGATGTACAAACTTTTGT
TTTAGTGACTTTGGTGACGAAACTGGAACATTCATAAATTGCATTTCCTTTCTATTTTGG
CTTCCGCTTTTATGGGGTTTT
>FRLM_002083-RA transcript Name:"Similar to SPBC2A9.03 Uncharacterized WD repeat-containing protein C2A9.03 (Schizosaccharomyces pombe (strain 972 / ATCC 24843) OX=284812)" offset:0 AED:0.33 eAED:0.33 QI:0|1|0.83|1|0|0|6|251|269
AAACACCCTGGAAGTATTTTGGAGGGATTTACTCAGACCCAAGTTAGTACACTGGCCGTT
CGCGATAACTTGTTAATTGCTGGTGGATTTCAGGGAGAACTTATTTGTAAGTATCTGGAT
CGACCTGGAGTAACCTTCTGTTCCAGGACAACTTACGATGATAACGCAATCACAAATGCA
ATTGATATTTATGAAGGTCCCAGTGGCGCAGTTCATTTCATGGCATCAAACAATGATTGT
GGAGTCAGAGACTTTGATATGGAGAGATTTCAGCTTTCCAAACAATTTTCTTATCCTTGG
CCTGTAAATCACACCTCTTTAAGTCCTGATGGTAAACTTATAGTTATCGTTGGTGACAAC
CCCGATGGAATGCTAGTGGACTCTCAAACAGGAAAGACTATAATGCCTCTATGTGGACAC
TTGGATTTCTCCTTTGCATCTGCATGGCATCCCAACGGCCGTATCTTTGCCACTGGGAAC
CAAGACAAGACTTGCCGTATCTGGGATGCTCGGAACTTGTCAAAGTCTGTTTCTGTGCTC
AAGGGCAATCTGGGAGCCATTCGCTCGATTCGTTTCACGTCTGACGGGCAGTTCATGGCG
ATGGCTGAGCCTGCCGACTTTGTGCACGTTTATGATGCAAAGAATGGGTTTGAGAAGGAG
CAGGAGATTGATTTTTTCGGGGAGATCTCTGGTATGTCCTTCAGTCCCGACACAGAATCT
CTCTTCATTGGTGTCTGGGACCGCACGTATGGTAGTCTGCTTCAATACAACCGTAGCAGG
AACTACACATATCTCGACTCTCTGTTGTGAAATAAGAACTCATTGCTAAGAAGGGGCTGA
CAATATGTTGCGGATGTGATGGTCGGTATTCTACTTTGGTCAGAAAAATAATGTTGCTTT
GTTAATAATAATATTAGAGAAGGTAAAAGAGAAGGGGTTAATGGTGTGTAACATATATGC
GAGGATGTACAAACTTTTGTTTTAGTGACTTTGGTGACGAAACTGGAACATTCATAAATT
GCATTTCCTTTCTATTTTGGCTTCCGCTTTTATGGGGTTTT
>FRLM_002083-RB transcript Name:"Similar to SPBC2A9.03 Uncharacterized WD repeat-containing protein C2A9.03 (Schizosaccharomyces pombe (strain 972 / ATCC 24843) OX=284812)" offset:0 AED:0.31 eAED:0.31 QI:0|1|0.8|1|0|0|5|394|269
AAACACCCTGGAAGTATTTTGGAGGGATTTACTCAGACCCAAGTTAGTACACTGGCCGTT
CGCGATAACTTGTTAATTGCTGGTGGATTTCAGGGAGAACTTATTTGTAAGTATCTGGAT
CGACCTGGAGTAACCTTCTGTTCCAGGACAACTTACGATGATAACGCAATCACAAATGCA
ATTGATATTTATGAAGGTCCCAGTGGCGCAGTTCATTTCATGGCATCAAACAATGATTGT
GGAGTCAGAGACTTTGATATGGAGAGATTTCAGCTTTCCAAACAATTTTCTTATCCTTGG
CCTGTAAATCACACCTCTTTAAGTCCTGATGGTAAACTTATAGTTATCGTTGGTGACAAC
CCCGATGGAATGCTAGTGGACTCTCAAACAGGAAAGACTATAATGCCTCTATGTGGACAC
TTGGATTTCTCCTTTGCATCTGCATGGCATCCCAACGGCCGTATCTTTGCCACTGGGAAC
CAAGACAAGACTTGCCGTATCTGGGATGCTCGGAACTTGTCAAAGTCTGTTTCTGTGCTC
AAGGGCAATCTGGGAGCCATTCGCTCGATTCGTTTCACGTCTGACGGGCAGTTCATGGCG
ATGGCTGAGCCTGCCGACTTTGTGCACGTTTATGATGCAAAGAATGGGTTTGAGAAGGAG
CAGGAGATTGATTTTTTCGGGGAGATCTCTGGTATGTCCTTCAGTCCCGACACAGAATCT
CTCTTCATTGGTGTCTGGGACCGCACGTATGGTAGTCTGCTTCAATACAACCGTAGCAGG
AACTACACATATCTCGACTCTCTGTTGTGAAATAAGAACTCATTGCTAGTAAGTGGTTTG
TGTAATTCTATGTGATTTTTATATCCAATTCTCTAATAACTTAAAAAAAAAAAAAAAGAA
AAAAAGATGTTTGGATCCGACATCGGATGCTTGTGGACTCACATGACCTGTCTTGTCCCA
TAACTTTGCAGAGAAGGGGCTGACAATATGTTGCGGATGTGATGGTCGGTATTCTACTTT
GGTCAGAAAAATAATGTTGCTTTGTTAATAATAATATTAGAGAAGGTAAAAGAGAAGGGG
TTAATGGTGTGTAACATATATGCGAGGATGTACAAACTTTTGTTTTAGTGACTTTGGTGA
CGAAACTGGAACATTCATAAATTGCATTTCCTTTCTATTTTGGCTTCCGCTTTTATGGGG
TTTT
>FRLM_002082-RA transcript Name:"Similar to At5g10770 Aspartyl protease family protein At5g10770 (Arabidopsis thaliana OX=3702)" offset:0 AED:0.03 eAED:0.07 QI:0|-1|0|1|-1|0|1|0|427
ACTGATCTCTCTGGCATCCACCTAAAGCTATATCATGCCGAATCCAATTCCTCTGTCACC
CGAAAATCGTGGTTCCAAGATGTACTAGCCAAAGATGAAGAGCGCTTTAAGGCACTCTCT
TCTAGACTAGCACAAAACGAAGCAGAGATTACGAATACTGCATCCTCCTCTTCCCATTCC
AAAAGGCCGATAGACCTCAAATCCGTTAGCATACCATTAAACTCCGGTTTATCCATCGGA
TCAGGCAATTACTTCGTGAAAATAGGCCTTGGAAGCCCTGCCAATTACTATCCCGTGATC
ATGGACACGGGTAGCTCCTTCTCCTGGCTTCAGTGCCAACCTTGTGTAGTTTACTGCCAT
AACCAGGCAGGTCCCATATTCAACCCATCTGCATCCCAGACCTATAAGGCGTTGCCATGT
GGTGCCTCTGAGTGCTCTTCGCTCAGGCGCGCAACTCTCAACAATCCCCTTTGTGACACC
TCAAATACTTGTGTATACACAGCGAGCTATGGAGATGCTTCTTTCTCAATTGGATACTTG
AGCCAGGACAAACTCACTTTAGCACCGTCTCAGGTTTTTCCTCGTTTTGTATATGGCTGT
GGACAAGACAACCAAGGACTATTCGGAAGGTCTGCAGGGATTATAGGCCTCGCTCGTGAC
AAGCTTTCTTTGCTTGGCCAGGTGTCTTACAAGTATGGAAATGCTTTCTCTTACTGTCTT
CCCTCAGCCTTAGGAGGCCAAGGAGGTGTCTTGTCAATTGGAACCCCATCGTTGGGGATG
TCATCGTCGTTCAAATTCACGCCCATGGTCGTGGATTCCAAGAACCCCAGTTTGTACTTT
GTCAGGTTAGCAACTATTACAGTGGCTGGCAAGCCACTGGGGGTGTCTGCAGTGAGTTAC
AAGGTTTCTACACTGATAGACTCTGGCACCGTCATCACTCGCTTGCCAGCGTCCCTCTAC
ACTGCGCTGAGAGACGCTTTTGTGAAGGCCATATCAGGCAAGTACCCCAAAGCGCCCGCG
TTTTCAATATTGGACACTTGCTTCAAGGGGAAACTAGCTAGCACATCGGCGGTGCCGCTG
GTTCAGCTAGTGTTTGCGGGAGGAGCTGAGCTGTCTTTGAGGCCTAAGAACATAGTCCTC
CAAGTCGATAGCGGCACTTTTTGCTTGGCCTTTGCAGCAAGCAGGGACATCGCCATCATC
GGGAACCATCAGCAACAGACGTTTAAGGTGGCCTATGATGTGTCTAAATCCAGAATTGGG
TTTGCTCCCGGTGGCTGCAGCTGA
>FRLM_022488-RA transcript Name:"Protein of unknown function" offset:0 AED:0.05 eAED:0.05 QI:0|1|0.5|1|0|0|2|15|62
TTTCCAGGAAATTTCTACCCGCCCAGCAACAACAAGAAAACCGGGTCAAACCCTAAGTTC
TTGATATTATTCGAAGAGCAATTTTTTTTTTTTTTTAAAAGAGTTGACAGCGCAGGTCCG
AATAATATCCAGGAAATTTCAATCCGCCGAACTGCAACAAGAAAACCTGGTCAAACCCTA
AGTTTTTGATAATATTCAAACAGC
>FRLM_007737-RA transcript Name:"Similar to VIP6 Protein CTR9 homolog (Arabidopsis thaliana OX=3702)" offset:182 AED:0.14 eAED:0.14 QI:182|1|1|1|0|0|24|296|1089
CGAAAAACGAAAAATTGCACAGGTCCAAGTCCAGTCCTCAACTACGAACGAAGATCCAAA
ACCCCCGAGTCCTCCTGACACATAGCCTCCCAATTCCTTCCCAATTCACTCCGATTGTCG
GAATTCGCAGAAGAAAAACCGCGAATTCTTGTCGGAGCTAGGGTTTTGGCCACCGGAGAA
CCATGGCGTGCGTGTACATTCCGGTGCAGAACTCGGAGGAGGAAGTGCGAGTCGCTCTCG
ATCAGCTCCCCCGCGACGCTTCCGACATTCTCGACATCCTCAAGGCCGAGCAAGCCCCTC
TCGATCTCTTTCTCATCATCGCGAGAGAGTACTTCAAACAAGGAAAACTCGAACAGTTCC
GCCAGATTTTGGAGGAAGGCTCTAGTCCTGAAACTGATGAGTACTATGCTGATGTTAGAT
ACGAGAGAATTGCGATCTTGAATGCTTTAGGGGCGTACTATAGCTACCTTGGAAAGATTG
AGACTAAACAAAGAGAAAAGGAGGAACACTTCATCTTGGCCACGCAATACTACAACAAAG
CCTCCAGAATCGACATGCATGAACCTTCTACTTGGGTTGGCAAAGGTCAGCTTTTACTAG
CTAAGGGTGAAGTAGAACAGGCATCTGCTGCATTTAAGATTGTTCTGGATGGAGATCGGG
ATAATGTTCCAGCCCTTTTGGGTCAGGCATGTGTTCAGTTCAACCGTGGACGCTATTCTG
AATCCTTGGAGTTGTATAAGAGGGCTCTGCAAGTATATCCCAATTGTCCTGCTGCTGTAA
GACTTGGGATTGGTCTCTGTCGTTACAAGTTGGGTCAATTTGACAAAGCCCGTCAGGCAT
TTCAGAGGGTATTGCAGTTAGATCCAGAAAATGTTGAGGCTCTTGTTGCACTGGCAATTA
TGGATTTAAATACACATGAAGCTACTGGAATCAGAAAAGGAATGGAAAAAATGCAGAGAG
CTTTTGAAATATATCCTTATTGTGCGATGGCACTAAATTATTTAGCAAATCATTTTTTCT
TCACGGGTCAACACTTTGTGGTTGAGCAACTGACCGAAACTGCCCTTGCTGTTAGCAACC
ATGGACCGACGAAGTCACATTCTTACTATAATCTAGCACGATCTTACCATAGCAAGGGGG
ACTATGAAAAGGCTGGGCTATATTACATGGCATCTGTCAAGGAAGTTAATAAGCCTCGCG
AGTTTGTCTTTCCTTACTATGGGTTGGGGCAGGTACAATTGAAGTTGGGAGATCTTAAAA
GTGCACTAGCTAACTTTGAAAAGGTTTTGGAGGTCTATCCTGATAACAGCGAGACGTTGA
AAGTTCTTGGGCATATATACGTGCAGCTTGGGCAGACGGAAAAGGCCCAGGAATTTATGA
GGAAGGCTACAAAAATTGACCCACGTGATGCCCAGGCATTTCTTGACCTAGGGGAACTTC
TAATATCATCTGACCCTGTAGCTGCTCTTGATTCGCTAAAAACTGCTCGTACGCTTCTAA
AAAAGGGAGGTGAAGAAATACCAATTGAAGTTCTCAACAATCTTGGAGTTCTCCATTTTG
AAAGGGGAGAATTTGAGCTTGCTCAACAAACTTTCAGGGAGGCATTAGGTGATGGAATAT
GGCTTGCATTTATTGATGGTAAAGAAAACTCTCCACCTGTTGATGCAAGTGCATCTGTTC
TTCGGTACAAAGACATGCATCTATTTCAGCATCTTGAGAAAGAAGGTCGTGTTGTCGACT
TACCTTGGAGCAAAGTCACGGCACTCTTTAACATGGCAAGATTACTTGAGCAGTTGCATA
ACACTGAAACTGCAAGCACATTGTACTGTCTGATCTTGTTTAAGTATCCAGACTACATAG
ATGCTTATCTGAGGTTTGCTGCTATTGCGAAAGCTCGAAACAATCTTCAATTAAGCATTG
AGCTGGTAAATGATGCTCTGAAGGTGAATCCGAAGTGCCCAAAAGCGTTATCTATGCTCG
GAGACTTGGAATTGAAGAATGATGATTGGGTTAAGGCAAAGGAAACATTACGTGCTGCTA
GTGAAGCAACAGAGGGGAAGGATTCCTATGATACACTCTCTCTGGGGAACTGGAACTACT
TTGCAGCAGTTCGTAACGAAAAAAGAAATCCCAAGTTGGAAGCTACACATTTAGAAAAAG
CCAAGGAACTTTACACAAAGGTTCTAGCTCAACATTCTGCCAATTTATATGCTGCAAATG
GTGCCGGGGTGGTATTTGCTGAAAAGGGTCACTTTGATGTTTCAAAAGATATTTTTACTC
AGGTTCAAGAAGCTGCAAGTGGAAACATTTTTGTCCAGACGCCAGATGTCTGGATAAATT
TGGCGCATGTTTATTTTGCTCAGGGAAATTTTGCGTTGGCTGTGAAAATGTATCAGAATT
GCCTGAGGAAGTTTTTCTACAACACAGACTCTCAGATTCTTCTCTATTTAGCTCGTACAC
ATTATGAAGCTGAACAATGGCAAGACTGCAAAAAGACTTTGCTGAGAGCCATTCATTTGG
CTCCTTCAAATTACGCGCTGAGATTTGATGCAGGTGTAGTGATGCAGAAGTTCTCAGCTT
TAACCCTACAAAAGGAAAAGAGGACCGCAGATGAGGTGCGTTTAACAGTTTCCGAGTTGG
GAAATGCTGTTCGTGTATTTAAACAGTTGTCTGCCTCTGCTGCATCGAACCTTCACTTTT
ATGGGTTTGATGAGAAGAAAATTGATACCCACGTCGAGTACTGTAAACACTTACTTGAAG
CTGCAAGAGTTCACTTAAAGAATGCTGAACATGAAGAGCAGAAAAACCGGCATAAACAAG
AAGCTCTTCGTCAGATGGCATTGGCTGAGGAAGCCCGTCGTAAGGCTGAAGAGCAGAGGA
AATTTCAGTTGGAAAGGAGAATGCGAGAGGATGAACTAAAGCAGGTGAGGCAACAGGAGG
AGCATTTCGAACGAATAAAGGAGCAATGGAAAAGCAGCACATCTTCTAAGCGAAGGGACA
GGTCGGAGATTGATGACGAGGAGGGCGGGAATAGCGAGAAGAGAAGGAGAAAGGGTGGAA
AGAGGAGAAGGAAGGACAAGCACGCAAGATCACGTTACGAAACAGAGGACGTAGAAGCAG
AGATGATGGATGATCAGGAAGAACTAGAAGATGAAAATGCCAAGATAAATTACAGGGAGC
CCAGTGGTCAGATTAACGACCAAGACGATTATGCGGAAGAAAATGCTCATGATCCTCTTG
CAGCAGCTGGGCTAGAAGATTCTGATGCCGAGGACGAGGTTGCACCTGAATCAACAGCAA
GCCGGCGGAGGCGGGCATGGTCTGAATCCGATGATGACGAGCAATTAGATAGGCAGCCAG
AGCCCGGTGAAATCAGAGAGAATTATCCTGACATGCCGGGGAGTGATGGAGGTAAGCTGG
ACGAAGAAGGTGCCATCAACGATGATGACTGAGATCCACCATCTCGAACCAAATGTCGGG
AACAAAGCTAACAAACCTAAATTACAGATGCTATTTGTGTTCCCAGATTTGAAAATTCAC
AATCACAATCTGTATTTGTACCTTGAAACTCAATTAATAGAAATAACGTGAGTGGGCTCT
TTGAGATCCTTTTTTTTTTTTTTTTTTTTTTCTTGAGAGTAAGATGTTGCCCTAGAGCAT
TTATCTGGCCTTTGCCCAAAAAATAAAAAATAAAAAATGATATATGTATATATTTTCTCT
TTTAATCTATATAAATGTGGTTTCTCTT
>FRLM_007737-RB transcript Name:"Similar to VIP6 Protein CTR9 homolog (Arabidopsis thaliana OX=3702)" offset:182 AED:0.19 eAED:0.19 QI:182|1|1|1|0|0|22|210|933
CGAAAAACGAAAAATTGCACAGGTCCAAGTCCAGTCCTCAACTACGAACGAAGATCCAAA
ACCCCCGAGTCCTCCTGACACATAGCCTCCCAATTCCTTCCCAATTCACTCCGATTGTCG
GAATTCGCAGAAGAAAAACCGCGAATTCTTGTCGGAGCTAGGGTTTTGGCCACCGGAGAA
CCATGGCGTGCGTGTACATTCCGGTGCAGAACTCGGAGGAGGAAGTGCGAGTCGCTCTCG
ATCAGCTCCCCCGCGACGCTTCCGACATTCTCGACATCCTCAAGGCCGAGCAAGCCCCTC
TCGATCTCTTTCTCATCATCGCGAGAGAGTACTTCAAACAAGGAAAACTCGAACAGTTCC
GCCAGATTTTGGAGGAAGGCTCTAGTCCTGAAACTGATGAGTACTATGCTGATGTTAGAT
ACGAGAGAATTGCGATCTTGAATGCTTTAGGGGCGTACTATAGCTACCTTGGAAAGATTG
AGACTAAACAAAGAGAAAAGGAGGAACACTTCATCTTGGCCACGCAATACTACAACAAAG
CCTCCAGAATCGACATGCATGAACCTTCTACTTGGGTTGGCAAAGGTCAGCTTTTACTAG
CTAAGGGTGAAGTAGAACAGGCATCTGCTGCATTTAAGATTGTTCTGGATGGAGATCGGG
ATAATGTTCCAGCCCTTTTGGGTCAGGCATGTGTTCAGTTCAACCGTGGACGCTATTCTG
AATCCTTGGAGTTGTATAAGAGGGCTCTGCAAGTATATCCCAATTGTCCTGCTGCTGTAA
GACTTGGGATTGGTCTCTGTCGTTACAAGTTGGGTCAATTTGACAAAGCCCGTCAGGCAT
TTCAGAGGGTATTGCAGTTAGATCCAGAAAATGTTGAGGCTCTTGTTGCACTGGCAATTA
TGGATTTAAATACACATGAAGCTACTGGAATCAGAAAAGGAATGGAAAAAATGCAGAGAG
CTTTTGAAATATATCCTTATTGTGCGATGGCACTAAATTATTTAGCAAATCATTTTTTCT
TCACGGGTCAACACTTTGTGGTTGAGCAACTGACCGAAACTGCCCTTGCTGTTAGCAACC
ATGGACCGACGAAGTCACATTCTTACTATAATCTAGCACGATCTTACCATAGCAAGGGGG
ACTATGAAAAGGCTGGGCTATATTACATGGCATCTGTCAAGGAAGTTAATAAGCCTCGCG
AGTTTGTCTTTCCTTACTATGGGTTGGGGCAGGTACAATTGAAGTTGGGAGATCTTAAAA
GTGCACTAGCTAACTTTGAAAAGGTTTTGGAGGTCTATCCTGATAACAGCGAGACGTTGA
AAGTTCTTGGGCATATATACGTGCAGCTTGGGCAGACGGAAAAGGCCCAGGAATTTATGA
GGAAGGCTACAAAAATTGACCCACGTGATGCCCAGGCATTTCTTGACCTAGGGGAACTTC
TAATATCATCTGACCCTGTAGCTGCTCTTGATTCGCTAAAAACTGCTCGTACGCTTCTAA
AAAAGGGAGGTGAAGAAATACCAATTGAAGTTCTCAACAATCTTGGAGTTCTCCATTTTG
AAAGGGGAGAATTTGAGCTTGCTCAACAAACTTTCAGGGAGGCATTAGGTGATGGAATAT
GGCTTGCATTTATTGATGGTAAAGAAAACTCTCCACCTGTTGATGCAAGTGCATCTGTTC
TTCGGTACAAAGACATGCATCTATTTCAGCATCTTGAGAAAGAAGGTCGTGTTGTCGACT
TACCTTGGAGCAAAGTCACGGCACTCTTTAACATGGCAAGATTACTTGAGCAGTTGCATA
ACACTGAAACTGCAAGCACATTGTACTGTCTGATCTTGTTTAAGTATCCAGACTACATAG
ATGCTTATCTGAGGTTTGCTGCTATTGCGAAAGCTCGAAACAATCTTCAATTAAGCATTG
AGCTGGTAAATGATGCTCTGAAGGTGAATCCGAAGTGCCCAAAAGCGTTATCTATGCTCG
GAGACTTGGAATTGAAGAATGATGATTGGGTTAAGGCAAAGGAAACATTACGTGCTGCTA
GTGAAGCAACAGAGGGGAAGGATTCCTATGATACACTCTCTCTGGGGAACTGGAACTACT
TTGCAGCAGTTCGTAACGAAAAAAGAAATCCCAAGTTGGAAGCTACACATTTAGAAAAAG
CCAAGGAACTTTACACAAAGGTTCTAGCTCAACATTCTGCCAATTTATATGCTGCAAATG
GTGCCGGGGTGGTATTTGCTGAAAAGGGTCACTTTGATGTTTCAAAAGATATTTTTACTC
AGGTTCAAGAAGCTGCAAGTGGAAACATTTTTGTCCAGACGCCAGATGTCTGGATAAATT
TGGCGCATGTTTATTTTGCTCAGGGAAATTTTGCGTTGGCTGTGAAAATGTATCAGAATT
GCCTGAGGAAGTTTTTCTACAACACAGACTCTCAGATTCTTCTCTATTTAGCTCGTACAC
ATTATGAAGCTGAACAATGGCAAGACTGCAAAAAGACTTTGCTGAGAGCCATTCATTTGG
CTCCTTCAAATTACGCGCTGAGATTTGATGCAGGTGTAGTGATGCAGAAGTTCTCAGCTT
TAACCCTACAAAAGGAAAAGAGGACCGCAGATGAGGTGCGTTTAACAGTTTCCGAGTTGG
GAAATGCTGTTCGTGTATTTAAACAGTTGTCTGCCTCTGCTGCATCGAACCTTCACTTTT
ATGGGTTTGATGAGAAGAAAATTGATACCCACGTCGAGTACTGTAAACACTTACTTGAAG
CTGCAAGAGTTCACTTAAAGAATGCTGAACATGAAGAGCAGAAAAACCGGCATAAACAAG
AAGCTCTTCGTCAGATGGCATTGGCTGAGGAAGCCCGTCGTAAGGCTGAAGAGCAGAGGA
AATTTCAGTTGGAAAGGAGAATGCGAGAGGATGAACTAAAGCAGGTGAGGCAACAGGAGG
AGCATTTCGAACGAATAAAGGTAAATGGTCTAAATTGTATTTGAACACTTTGCTCCTTGC
TTATGAATAGGTCCTAATTCAGTGGTATGGTACCATAATAATATGTTAAAGAAAGCACAT
CTTACTTTACTGCTATGAAAGAAGCCTGTAAAATCGTCCTTTTTCCTGTATATCAATTCT
CGTGATTCTTGTAAAATAAAATTAAATCCTATAAACGAAATAACAAAACATGATTTCTTC
GCATTAGACCTGGT
>FRLM_009738-RB transcript Name:"Protein of unknown function" offset:44 AED:0.04 eAED:0.04 QI:44|1|1|1|0|0|4|277|312
TATCCATTACACTTCACAAGAGTGAGAGAGTTCTACTCGCCACCATGGGAGGAGGAGTCA
TGAGAGCAGCGGCGGCGTCGAAGGTTGCCGGAATCGGCGGCGGCAGCGTCGTTCATGGCG
GCTTTCGCGGCTATCCGGCGGCGCCGGCCGTTGAGCAGGCCGTGCGCAAGTCCCCGATGC
CGGCTTCGGCGATCCTCTCGTCCTCGTCGTCGTCGTCATCGGCCAAGGCCACCGCCGCTG
AAGTGGCGCCGATCCAGAGGCCGGCGTGGGAGATGGACGATCTGATCATGGTCGCAGGGG
AGCCGATGCCTCGGGTTGTGTTCCCGGGACCTCCGAGCTTCGAGGAAGCTAAGGAGGCCA
CTTTTGAATTGAAAGATGCTTTGGATAAGGTGTATCTGTTTTCACCCGAATCCTCTGAAT
CTAGGGAATTAGCTGCAACTAATCAGCTTTCAGGCCTGTCTCTGTGCCCAAACCATGACT
CCAAGACTAAATCCTGTCTTGTTGTCGAGACTCCAAATCCTGCCCTCCAGGCATTCAAGT
TTCTGAGTAGAAGCACTGAAGCACAGACTGTCGTTGCTTCAATTGCCTCCGACCCAAATG
TCTGGAATGCCGTCATGCAAAATCCGGTGCTTCAAGATTTCATGAAGTCAAACCAGACGA
CTGCCGAGTCTCAAGAGCATATATTTCCCGAGAACTTTGAGAAATCATCTGAAGGCCATG
TATTTTCTGAGAACTTTGAGAAATCATCTGAAGGAACTGAGGCTGGAAACTCGGAGAATT
GGTTCAATAATATGCTGGAGAACATCAAACTCACAGTTGTTGATCTGGTTAGCAGCCTCT
CAAGTTCTCTTCAGAACATATTTGGATTCTTTTCCGATGTCAAAGCAGACGCAGAAACGA
CAGCTATGGATATCACCATCGGAGCAACCTTCATGGGACTGGCGACGCTCGTTGCTATGG
TGGTTCTACTGAAACGTGGTTAGATCATTTAGTCTAAGGTTCTCGCGTTCAACTTGTCGA
ATTTACTTATGAAAAGACGTGTTCTCTCCTTGGATGGTGCTTGTTAAACATAATATGTAT
AGATATTGTAGTATGATACTGAATTCCAGCTTCTGAGTCTCTTTTAACTTTTTCCTTGTA
TAACTTGGATTGTCATGGCTCAGATAATTTGGGTAATTAGTTTGTTTTAATTTAAACTTT
TGCTCACTTTAATGGCAATATAGCCTTGGTTTTGGCTAGCTGATGCATATTTGCTGATTA
>FRLM_009738-RA transcript Name:"Protein of unknown function" offset:44 AED:0.00 eAED:0.00 QI:44|1|1|1|0|0|3|652|224
TATCCATTACACTTCACAAGAGTGAGAGAGTTCTACTCGCCACCATGGGAGGAGGAGTCA
TGAGAGCAGCGGCGGCGTCGAAGGTTGCCGGAATCGGCGGCGGCAGCGTCGTTCATGGCG
GCTTTCGCGGCTATCCGGCGGCGCCGGCCGTTGAGCAGGCCGTGCGCAAGTCCCCGATGC
CGGCTTCGGCGATCCTCTCGTCCTCGTCGTCGTCGTCATCGGCCAAGGCCACCGCCGCTG
AAGTGGCGCCGATCCAGAGGCCGGCGTGGGAGATGGACGATCTGATCATGGTCGCAGGGG
AGCCGATGCCTCGGGTTGTGTTCCCGGGACCTCCGAGCTTCGAGGAAGCTAAGGAGGCCA
CTTTTGAATTGAAAGATGCTTTGGATAAGGTGTATCTGTTTTCACCCGAATCCTCTGAAT
CTAGGGAATTAGCTGCAACTAATCAGCTTTCAGGCCTGTCTCTGTGCCCAAACCATGACT
CCAAGACTAAATCCTGTCTTGTTGTCGAGACTCCAAATCCTGCCCTCCAGGCATTCAAGT
TTCTGAGTAGAAGCACTGAAGCACAGACTGTCGTTGCTTCAATTGCCTCCGACCCAAATG
TCTGGAATGCCGTCATGCAAAATCCGGTGCTTCAAGATTTCATGAAGTCAAACCAGACGA
GTAACAAACAATCCTTGCTATGTTTTTTTGCTCTGCTACACACATTGTTGGAACTATAGT
CCTTTTTTTTTTTTTTTGGGCATGGATATTCATCCAAGAATTATGTTGCAGCTGCCGAGT
CTCAAGAGCATATATTTCCCGAGAACTTTGAGAAATCATCTGAAGGCCATGTATTTTCTG
AGAACTTTGAGAAATCATCTGAAGGAACTGAGGCTGGAAACTCGGAGAATTGGTTCAATA
ATATGCTGGAGAACATCAAACTCACAGTTGTTGATCTGGTTAGCAGCCTCTCAAGTTCTC
TTCAGAACATATTTGGATTCTTTTCCGATGTCAAAGCAGACGCAGAAACGACAGCTATGG
ATATCACCATCGGAGCAACCTTCATGGGACTGGCGACGCTCGTTGCTATGGTGGTTCTAC
TGAAACGTGGTTAGATCATTTAGTCTAAGGTTCTCGCGTTCAACTTGTCGAATTTACTTA
TGAAAAGACGTGTTCTCTCCTTGGATGGTGCTTGTTAAACATAATATGTATAGATATTGT
AGTATGATACTGAATTCCAGCTTCTGAGTCTCTTTTAACTTTTTCCTTGTATAACTTGGA
TTGTCATGGCTCAGATAATTTGGGTAATTAGTTTGTTTTAATTTAAACTTTTGCTCACTT
TAATGGCAATATAGCCTTGGTTTTGGCTAGCTGATGCATATTTGCTGATTA
>FRLM_003644-RA transcript Name:"Similar to BGAL3 Beta-galactosidase 3 (Arabidopsis thaliana OX=3702)" offset:207 AED:0.13 eAED:0.13 QI:207|1|1|1|0|0|19|270|841
CAGACTTGCACTTGCGAACTGACACAGCCATATTTAATGAAGTGAAGAGCAGATTAGTTG
AGCAGAGGAACTACATTCCAAACCAGACCACAATGGTCGTAGTGTCTGCACAGCTCTAAA
TCACGAACGCCATTTCACCATTCTTCTTCTTTTCAAATTTCCCTCCACTGAGTAGACGAA
GAAGAACAAAAAAAAAAGATTAAAAAAATGGAAACTTTCTCAGTTTCCAAGTTTCTCGCT
TTGTTCTTGACGGCCTTATTATTGGGTCCCGGACTCATGAACTGCACCGTGACATATGAC
AGGAAGGCTCTCCTCATCAATGGCCAACGGAGAATCATTATCTCCGGTTCCATTCACTAT
CCCAGAAGCCCACCTGAAATGTGGGAAGATCTTATACAGAAAGCTAAAGATGGAGGCTTG
GATGCGATTGACACTTATGTCTTTTGGAATGTTCATGAACCTTCTCCTGGCAATTACAAT
TTTGAGGGGAGGTACGATCTAGTACGGTTCATCAAGACGGTGCAGAAAGCGGGGCTCTAT
GTTCATCTGCGCATTGGACCTTATGTCTGCGCTGAATGGAATTTTGGAGGATTTCCTGTC
TGGTTGAAGTATGTTCCCGGTATCAGCTTCAGAACGGATAATGGCCCTTTCAAGACGGCA
ATGCAAGGTTTTACCCAGAAAATCGTTCAGATGATGAAGGCTGAGAAGCTATTTGAGCCA
CAAGGTGGTCCAATTATCCTTTCTCAGGTCGAAAACGAGTATGGTTACCAGAGCCGGGAA
ACCGGAGCTGTTGGCCATAACTATGTGGTCTGGGCTGCAAAAATGGCTGTTGGGTTGGAT
ACCGGTGTTCCCTGGGTGATGTGCAAGGAAGATGATGCCCCTGATCCTGTGATAAACTCG
TGTAACGGTTTCTACTGTGATGCCTTCTCCCCCAACAAACCTTACAAGCCGAAACTTTGG
ACGGAGAATTGGAGTGGCTGGTTTTCCGAGTTTGGCGAACCAAATCCCCAGAGGCCAGTT
GAAGATTTGGCGTTTTCAGTTGCTCGATTCATACAGAAGGGTGGCTCATTCGTCAACTAC
TATATGTACTATGGAGGAACAAATTTCGGACGCAGCGCAGGAGGTCCCTTCATCACAACC
AGCTACGACTATAATGCTCCAATTGATGAATATGGTTTGATCAGGGAACCGAAATACAGT
CATCTCAAGGAGCTTCATAAGGCTATTAAGTTGTGTCAGCAAGCTTTAGTTTCCGCAGAT
CCTACTGTTACTAGATTGGGAACCTATCAGGAGGCTCACGTATTCAGATCAGGATCAACA
AAATGCGCAGCATTTCTCTCAAACTTCCACTTAGGATCTTCCGCTAGAGTGCTTTTCAAT
AACTTGCACTATGATTTGCCTCCTTGGTCCATTAGCATCCTTCCAGACTGCAAAAATGTA
GTGTTTAACACTGCAAGGGTGGGAGTTCAAACCTCACAGATGCAAATGTCTCCAACCAGT
GCCAAGTTGCTCTCGTGGGAGACTTATGATGAAGGCGTTTCTTCTTTGGACGATAGCTCA
AGCTCAACAATCACAGCCGTCGGTCTCCTTGAGCAGATAAATGTCACTAGAGATACTAGT
GACTATTTGTGGTACATGACCAGTGTTGATATTAGTCCATCCGAATCGTATCTTAAGGGA
GGACAAAAACCGATTCTTACCGTGCAGTCCGCTGGAGATTTCCTTCATGTTTTCATCAAT
GGACAGTATTCAGGCTCGGCCTTTGGGAGTAGGGACCTGAGGCAATTCACGTTTACTGGA
CCGGTTGATCTAAAAGCTGGAACCAACAAAATTTCACTTCTTAGCATGACTGTTGGATTG
CCGAATATTGGGCTGCACTTTGAGACGTGGAAAACTGGTATCCTGGGTCCAGTTTTGGTC
ACTGGTCTTGACCAAGGAAACAAGGACTTAACATCTCAAAAATGGTCCTACCAGGTCGGT
CTAAAAGGCGAGGCGGCAAACGTGGTCTCCGCAAAAGGAGCCAATTCTGTTAACTGGATC
CGAGCTTCACTAGCTACCGGCAGCCAACAGCCATTGAGATGGCATAAGGCTAATTTTGAT
GCACCTGGGGGAAACGAGCCATTGGCTTTGGACCTGCAAAGCATGGGAAAGGGTCAAGTG
TGGATCAACGGCCAAAGCATCGGAAGGTACTGGACGGCGTATGCTAAAGGTAGCTGCGGT
TCTTGCAGTTACACTGGCACATTCCGGACCTCAAAGTGTCAGACTGGTTGTGGAGGACCA
ACTCAAAGATGGTATCATGTTCCTAGGTCCTGGCTAAAGCCAACAGGAAATGAAATGGTG
GTCTTTGAGGAACTTGGCGGGGATGTGACAAAGATCTCTCTAGTAAAAAAATCAGTGTCA
ACAGTCTGTGCAGACGCATTTGAGAACCACCCCAACCTAGACAGCTATAAGATTGACAGT
GCCGGTGGATCAAGCGTGGCTAACTCGGCCAAGATTCATCTCCAATGCGCGCCTGGGCAA
ACCATATCATCCATTAAGTTTGCAAGTTTTGGTACTCCTTTTGGAACCTGCGGTAGTTTC
TACCAAGGCCGTTGTCACGCCGCAAACTCTCGCGATGTTTTCGAAAAGACATGTACAGGC
CAAGAAAGTTGCTCGGTTGGCATTAGTGACTTTGGTACCGATCCTTGCCCCGGAGTGCTC
AAGCGTTTAACAGTTGAAGCCATTTGTTCTTAAGAGCGACACCGAACAAATTCGTTATTA
ATATTGTTTATCTACCTTGTTTGAAAGCATTTGAAAGAAATGTGAGAAATAAGAGGGATG
ATATTTTCCGAGGAAATATCCATCGATATCGATTTTAATAGGTAAAGTTATGGCCAATGG
GCAATTCTCTTGCCTTGTGGTTTGAAGCGATGGCAATTATGGCCTGATTATGTTGTAAAG
GAACCGATTTCTCCATCGAGTTCAAAGCTTGAATACAAAAGTTTCCTGTTGCTTAAATTT
CCA
>FRLM_003645-RA transcript Name:"Similar to Thioredoxin H-type (Ricinus communis OX=3988)" offset:275 AED:0.06 eAED:0.06 QI:275|1|1|1|0|0|5|420|117
TAATTACAATAATGACATATGGACATGCGTAACCCAAAAAAAAAAAAAAAAAAAAAAAAA
AAGGAACGTGGCGCAACCGCGTGCGTTTTATCATTCGCCCCCACAACGGCATTTTGGGTA
ATTCACCCACGATGGCATTTTGGTTCGCATCACCCCAGTCGGCTATAAAAACGGAAGTTT
TCCGCACGTCTCACTAATATCAATTTTCAAAACCTAGAATTCGACCGAGGCTGTTTAGTT
TTCTAGATCACACACACATACACAAAATCAAAGATATGGCGGAAGAAAATCAGGTGATTC
ACTGCAAGACCAACGATCTGTGGAAGGAGCATTTCGAAAAGGGAAAAGACTCCAAGAAAC
TCGTGGTGGTTGATTTCACCGCTTCATGGTGCGGACCGTGTCGTTTGATTGCCCCAATTC
TGGCGGATCTGGCCAAGAAAAAACCCGATGTCATATTCCTTAAGGTGGATGTCGATGAGC
TGGAGGCTGTTGCTAAGGAGTGGGAAGTGGAGGCAATGCCGACCTTCCTTTTCCTTAAAG
AAGGCAATATTGTGGACAAGATCGTCGGTGCTAAGAAAGAGGAGCTTGTGCAAACGGTTG
CGAAGCATTCAGTTACTGCTGCTGCTTGATGGTTGCCCTTATGTCGCTTGTTTCTTATAT
ATAAACAGAATACTATGTTTACTCTTAGCCGCAATTTTATTTTATGGTCATCTGTTTGGT
ATGAATCATGTATGGATGATGTTGTCTAAACTGTGTTATTAGTTGATGCTGTCTAAACTG
TGTTATTAGTCGTGAAGTTTAAGTATGGATGATGTTGTCTAAACTGTGTTATTAGTCGTG
AAGTTTAAGTATGGATGATGATGTCTAAACTGTGTTATTAGTCGTGAAGTTTAAGTTTGT
GACTGATGTATGATTACTTTAATAATCACTCTTGATTTGATACTTGTGTGATGGATTTTG
AATTACTCTTTATTGTTGGAATAGCTTATTATTCACGTGACTATTGTTTCTATGCTTTCT
GGATGCCTTTCCGACCTTGCTCTTCTCTT
>FRLM_003646-RA transcript Name:"Similar to RD21B Probable cysteine protease RD21B (Arabidopsis thaliana OX=3702)" offset:0 AED:0.14 eAED:0.14 QI:0|1|1|1|0|0|4|1984|399
TCCTCTACCCTAAACTCCTCCCAACTCTTCGACGCTTGGTGCGAGCAACATGGCAGATCA
TACGCTTCCGAGGAGGAAAAGCTGTACAGGCTCAGGGTCTTCGAGGACAACCTCGACTTC
GTCACACGACACAACAACATGGGCAACTCTTCTTATACCCTCTCCCTAAATGCCTTTGCC
GATCTCACCCACCATGAGTTTAAGTCCTCTCGCTTGGGTTTTTCCTCTTCTACTGATCTT
CTCAGTTCTCGGTCCAAATCGGGTTCGGAGAAGCTTTTGGATTTGAGGGACGTCCCTGCT
TCGCTTGATTGGAGGAAGAGTGAGGCTGTTACCAATGTCAAAGATCAAGGGAGTTGTGGT
GCTTGTTGGGCCTTCTCAGCAACTGGCGCTATTGAAGGTATCAATAAGATTGTCACTGGA
TCTCTTGTAAGTCTCTCCGAACAAGAGTTAATTGATTGTGATACAAGTTACAACACTGGT
TGCAATGGTGGACTTATGGACTATGCGTACCAATTCGTGATCGATAACCACGGGATTGAC
ACGGAGCAAGATTATCCTTTCCAAGCTCGGGATAAGTCCTGTAATAAGGATAAGTTAAAA
AGGCATGTTGTGACAATCGACGGCTATACTGACGTGGCATCAAATAATGAGCGGCAGCTA
CTACAAGCCGTGGCAACTCAACCAGTGAGTGTAGGCATATGTGGTAGTGAGAGAGCATTT
CAACTCTACTCCAAGGGGATATTCAATGGCCCATGTTCGACTTTTTTGGATCACGCTGTG
TTGATCGTAGGGTACGGTTCAGAAAACGGAGTGGACTACTGGATTGTCAAGAACTCGTGG
GGAACAGGGTGGGGAATGAATGGCTATATCCACATGCAACGAAACACTGGGAATTCTCAA
GGAGTCTGTGGTATTAACATGCTTGCCTCATACCCAACGAAGACCAGCCCGAACCCCCCT
CCTTCGCCTTCACCGGGTCCTACTAAGTGTAGTTTCTTTTCTCAGTGTGGAGAAGGAGAA
ACCTGCTGCTGCTCATGGCGCGTACTGGGAGTATGCCTTTCATGGAAATGCTGTGGTCTG
AGCTCTGCTGTTTGTTGTAAAGACAAGATTCACTGTTGCCCCCAAGATTACCCCATATGC
GATACTCAAAGGAATCTATGCTTTCAGGTACGTGCTATTATGACTTTTTTTCCACCATAA
TTCTCTTTGCTATTTTGACAAGATTCATTCCGAAGGTCAAGATTTGCCAGAGTCCTCCTA
TATCCTATTTTGATTTTCTTGAGATTTCTTGTGCTATTGGTTCATACCTTTTTATACTGG
CTCTGAGACCAGACCACGAGTTTTACGATTAGGATAATTTACTGGGATCCCAACATACAA
ATAGTAACTTCCTTTGTACATTCAAAACATGTTCGAGTGACAAGATATAATATGATTGCA
GCGTACTAGGAATGCTACAATGGAATCGCATGAAAATAGAGCCTTTTCCTCCGGGAAGTC
AGGCCGATGGGGCTCCATCGTTGAGGGTTGGTTTTTCTGAAGAATCACTATTGTTAACGG
TTGGCAACTCGGAAAATTTCTTGCCCTAGCTTTTGTACAAGTTCAATCTTCTGTTCAAAG
GGAAAAATTTTCTGTATGTAGCATTATAACATACTGAGTTATTGGTATTTCTTGTAGTTG
TACCAATTGCCGATCGCATATTAGAATAATCACTCTTTTTCACAAATGAACTAGATAATT
ATTATAACAACATGAGGAATGATTTTCAATAAGAACGTCGGAACTACATAGATACATAGC
GATTTACAACGAAACATATACAGTTAAATAAACTACCATGAACATGAGACATTTTAAAGC
TCCGCATTAATTAGTTTATTGCTAGACTATGTCAAAATACTACAAACATGAGACATTTTA
AAGCTCCGCATTAATTAGTTTGTTGCTAGATTCTGTCAAATTAATTCTGATTTAAAAACG
AAGTGCTGGATTCTAACTGGTTCTCGAAGTAATCTATATCGAACAATTACACAAACTCGT
TAATAACACAGAAATCCAACGAACAGAAGCTTCTCTTCTATTGTACTCTCACTCCGAGAA
CAAGAAACAGGCTAAGAAATTTATGTTGTTACTGCAAAGTAGCATTACCCAATTGGCTTT
CCAACTGTGTTACTTTTCATTGAGTATATATGAAATTAGAGCAGCAATTTTCTGTCAACA
TCTAACAAATACAATCCAAAAATCCCAGAAACAAGGGTGGAGCCAGATTGTATTACACAT
AAAAAATGTACAACTTCAAGTTTCCCCACAATCGCTTCCACTTTCACTTTGCTGTCCACG
TATAGAATTCTGCTCTAATTCATTCATTTCCCACTAACCTGAAGACTGGTTCTCGTTCTT
GTTCTTGTTCTGGTTGTGGCATTTTCACAATCACGTGGAGGGGAAAACGTCCTTGACGGC
CGACGCCGCCGTCAAGTAGTTGAGCGTGTTCCGCAAGGTCTCCTTCTCCCTCTTGAGCCT
GGTGGCCGTGTCCTCCAACTCCAGCAGAGCTTGTTGCTCCCTCGGAGCGCCCTCGAAGGT
GCTTCCGACGAAGAACGAGAACGGCGTCGGGAAGAGGTTTCTCCTCAGATCCTGAATCTC
CTTCTCCGGCTTCCCTCCCAGCCTGTTCGACAGCCGAATTACGTCCTTCATGTACGACTC
CACCTCGTTCGCCAGCGCGTCCAGATCCTCCTCCCCGCCGGCCGACGGCCGGTCCTCCAG
CCACGTCACCTCCGCCACGAGGTAGGGTTTGGTGCGCACCAGGTTCGTCACGCGGAACCG
CTCCTGCCCTTTGCAGATTAGGAAGAACCGGTCGTCGACGAGCCGCTCGTGCTTGACGAC
CTCGCCTACGCAGCCGACGTCGGCGGTGCCGGAGACGGCGTCGGAGTAGATGACGCCGAA
GCGGAGGTCGGTCTGGAGGAGGGTGTGCATCATCATCCTGTACCGGAACTCGAAGATCTG
CAATGGGAGAATCGCTCCGGGGAAGAGCACCAGAGGAAGGGGAAACAGCGGGAGCTCGAC
CACGTCGTCCGACTTCGGAGAGCCGGTGTAGTGCTTCTCGGAGAACGACGACGCCGAGCA
CCGCAGAGCATTGGGCTTGCGGCGGCGGTGGTGATGGCGGTGGCGGCGGAGCGAGGAGAC
GAGT
>FRLM_011193-RB transcript Name:"Similar to G6PD4 Inactive glucose-6-phosphate 1-dehydrogenase 4, chloroplastic (Arabidopsis thaliana OX=3702)" offset:145 AED:0.13 eAED:0.13 QI:145|1|1|1|0|0|11|386|559
GCACAACTCACTAGATATTATCTGCTGCACCCAAAACCACGATAACCATTTACAGTCGTC
TCCTCTAAAACCTCCCCGCTGGTCGTTGACTGACAAAACCTTACCACCTTAAACCCGAAC
TCCATAGCCAGAGCAAAACCCGAGGATGTCAGTGACATATCCGGGTTCGGGAACAGTTTC
TTCTCTCTCTTACGGTTACCGATTTTCTGTTCGGAGCTTCCCGGCTCCATCCAACAACTT
GGATCCAAGATCGGGCGGTCGGCTTGTGGTCCATGGAGGAGCTGCCAATTTCTGTCAAAG
ATTTTGTGGATTAAAACTGTGGATACTTAAGAGCCTTAACATTAGTCAGCTCAAGAGAAA
ACCTGCACCAGTAAATGAGGTTAAGAGTATGAAAAATGAAGACAACGATCGCTTATCAAG
TTCTCTGAAAACAACTTTGTCACTCGAAGAACAAGTTTCTGATGGAGCCACAATTAAGTT
GGGGCATGTGTCGGCTTCTGTGGAGTCTCCTACGTTGTTGCCAAAAGCACTTTCCTACCA
GTTTCCTAGTGATGGCGCTGGCGGACCCTCACTCTGCATAGCTGTCATCGGAGCTACAGG
TGAGTTGGCGAGGAGGAAGATTTTTCCAGCACTTTTTGCTCTGTATTACAGTGGCTTTCT
TCCTGAGAACATTGGCATATTTGGTTATTCAAGAAAGAATTTGACAGATGAAGATCTAAG
ATCTACAATAGCTTCAACCTTGACCTGCCGTGTTGATCATCAAGAAAACTGTGGGGACAA
AATGGATGCTTTCTTGAGTAGAACATATTACATTAATGGTGGTTGTGGCAATAGAGAAGG
GATGTCAAAGCTCAATGCCCTGATGGAGCAAATTGAGGGGAAATCTGAAGCCAACAGGAT
ATTTTACCTTTCTGTGCCACAAGAAGCACTTATAGATGTTGCGTCATGTCTTGCTGATAA
TGCCCAAACCTCGAAGGGCTGGAACCGTATAATTATTGAGAAGCCATTTGGCTTCAATGC
ATTATCGTCTCATCGGTTGACACAGTCCCTTCTTTCCAAGTTCAAGGAGAAGCAAATATA
CAGGATCGATCATCTTCTGGGAAGAAACCTTATAGAAAATCTCACGGTTCTAAGATTTTC
CAATCTAGTATTTGAGCCATTATGGAGTTATAAATATATACGTAATGTACAGGTCATCTT
ATCGGAGGATTTGGGTGCACATGCAGCAAGGTATTTTGACGGTTACGGGATCATCCGTGA
CATAGTACACAGTCATATACTCCAAACAATAGCATTGCTTGCCATGGAACCGCCTATAAG
TCTTGATGGCGAAGATATTCGGAATGAAAAGGTCAAGGTTCTGAGATCAATTCGGAAATT
GGATCCCAGCGATGTTATTCTTGGCCAGTACAAGGCTAGTACGAAGGATAAGGTTGATAT
CTATACAAACAGCCTTACACCGACATATTTCGCTGCCGCACTGTATATTGACAATGCACG
TTGGGATGGTGTGCCTTTCTTAGTCAAAACCGGAATAGGGCTCATCCAACACAGGGTGGA
GATACGTATACAGTTCCATCGTGTGCCGGGAAACCTTTATCGCGAACGTATGGGGCACAA
CATTGACCTTGCAACCAATGAGCTGATTTTACGTGATGTTCCCGATGAAGCCATCCTCAT
CAGAGTCAACAACAAGATTCCCGGATTGGGGTTGCACTTGGATTCCCCGGAACTCAATCT
GCTTTACAAAGACAAGTATACACTAAAGGACATTTTCACAACAATGCCAATCCTTTATTT
GAGTCACTCGAGTGTATTGTACTAATCTGGCTCTGTGTTGACTTTGCAGGTATAATGCGG
AGGTACCCGATTCGTATGAGCATCTTCTTCTCGACGCCTTTGATGGGGACAACCATCTGT
TCATGAGAAGTGACGAGGTTGCTGCTGCGTGGAACGTTCTAAGTCCGGTTCTGCAGGAGA
TAGACAAGAACAATATAGCACCGGAGCTGTATGAGTTGGGTGGCAGAGGTCCAGTTGGAG
CATACTATTTGTGGGCAAAACATGGGGTTCGGTGGGCTGAAGACTAAGCTAATGCTTTGT
GTTGTATGAGTTGTTTCGAAGAGTAACCAAATGCTTTAAACGACATGTAGTAGATGTACC
AATGACTTTGCCCAAAAGAAATAAGAAAATTTTCCGGGTGTTAAATGACCA
>FRLM_011193-RC transcript Name:"Similar to G6PD4 Inactive glucose-6-phosphate 1-dehydrogenase 4, chloroplastic (Arabidopsis thaliana OX=3702)" offset:145 AED:0.30 eAED:0.30 QI:145|1|1|1|0|0|6|225|267
GCACAACTCACTAGATATTATCTGCTGCACCCAAAACCACGATAACCATTTACAGTCGTC
TCCTCTAAAACCTCCCCGCTGGTCGTTGACTGACAAAACCTTACCACCTTAAACCCGAAC
TCCATAGCCAGAGCAAAACCCGAGGATGTCAGTGACATATCCGGGTTCGGGAACAGTTTC
TTCTCTCTCTTACGGTTACCGATTTTCTGTTCGGAGCTTCCCGGCTCCATCCAACAACTT
GGATCCAAGATCGGGCGGTCGGCTTGTGGTCCATGGAGGAGCTGCCAATTTCTGTCAAAG
ATTTTGTGGATTAAAACTGTGGATACTTAAGAGCCTTAACATTAGTCAGCTCAAGAGAAA
ACCTGCACCAGTAAATGAGGTTAAGAGTATGAAAAATGAAGACAACGATCGCTTATCAAG
TTCTCTGAAAACAACTTTGTCACTCGAAGAACAAGTTTCTGATGGAGCCACAATTAAGTT
GGGGCATGTGTCGGCTTCTGTGGAGTCTCCTACGTTGTTGCCAAAAGCACTTTCCTACCA
GTTTCCTAGTGATGGCGCTGGCGGACCCTCACTCTGCATAGCTGTCATCGGAGCTACAGG
TGAGTTGGCGAGGAGGAAGATTTTTCCAGCACTTTTTGCTCTGTATTACAGTGGCTTTCT
TCCTGAGAACATTGGCATATTTGGTTATTCAAGAAAGAATTTGACAGATGAAGATCTAAG
ATCTACAATAGCTTCAACCTTGACCTGCCGTGTTGATCATCAAGAAAACTGTGGGGACAA
AATGGATGCTTTCTTGAGTAGAACATATTACATTAATGGTGGTTGTGGCAATAGAGAAGG
GATGTCAAAGCTCAATGCCCTGATGGAGCAAATTGAGCTTACTTACCTCAGGGGAAATCT
GAAGCCAACAGGATATTTTACCTTTCTGTGCCACAAGAAGCACTTATAGATGTTGCGTCA
TGTCTTGCTGATAATGCCCAAACCTCGAAGGGCTGGAACCGTATAATTATTGAGAAGCCA
TTTGGCTTCAATGCATTATCGTCTCATCGGTTGACACAGTCCCTTCTTTCCAAGTTCAAG
GAGAAGCAAATATACAGGTGTCTCTTCTCTCTATATTATACTTATGAGAACAAATGACAC
ACAAAAAGAACAATCGAATTATCCATCATTCACG
>FRLM_011193-RA transcript Name:"Similar to G6PD4 Inactive glucose-6-phosphate 1-dehydrogenase 4, chloroplastic (Arabidopsis thaliana OX=3702)" offset:341 AED:0.36 eAED:0.36 QI:341|1|1|1|0|0|2|124|127
GGAAACATTAGAGGAGGTGCATCGAAAGAATTGTGAAAAATTATAGGTCATTGACTGATC
GTGATGATCACCACAATAACTTGTGATGATGATCATCAGTGCTGACGATGAATAGTGATG
AAGACCAAAATTTTAAGGAATCATTCAACGTTCATAGAAAATGATGAGCCGATGTGTGTA
GCGGGCTTTTGAGCATATGCATTTCATAACGTTAAGGTGATGATAAATGGCAAAAAAGTG
TTTTGACCTCAACTAATTAATCTCGTTGCCTCACAATACAATGCAGGGTGGAGATACGTA
TACAGTTCCATCGTGTGCCGGGAAACCTTTATCGCGAACGTATGGGGCACAACATTGACC
TTGCAACCAATGAGCTGATTTTACGTGATGTTCCCGATGAAGCCATCCTCATCAGAGTCA
ACAACAAGATTCCCGGATTGGGGTTGCACTTGGATTCCCCGGAACTCAATCTGCTTTACA
AAGACAAGTATAATGCGGAGGTACCCGATTCGTATGAGCATCTTCTTCTCGACGCCTTTG
ATGGGGACAACCATCTGTTCATGAGAAGTGACGAGGTTGCTGCTGCGTGGAACGTTCTAA
GTCCGGTTCTGCAGGAGATAGACAAGAACAATATAGCACCGGAGCTGTATGAGTTGGGTG
GCAGAGGTCCAGTTGGAGCATACTATTTGTGGGCAAAACATGGGGTTCGGTGGGCTGAAG
ACTAAGCTAATGCTTTGTGTTGTATGAGTTGTTTCGAAGAGTAACCAAATGCTTTAAACG
ACATGTAGTAGATGTACCAATGACTTTGCCCAAAAGAAATAAGAAAATTTTCCGGGTGTT
AAATGACCA
>FRLM_017127-RA transcript Name:"Protein of unknown function" offset:44 AED:0.46 eAED:0.46 QI:44|1|0.5|1|0|0|2|0|66
ATTGAACACGAAAAAAAAAAAAGCCTTTAATCTTTTGCCAGGAAATGTGTCCTCCAACTG
CTAGGTGTGATGCAACATGCAATGGAGAAGGAAGCACTAGTCACGTAATAGCTGAGGATA
GTAATGCGTTGAACTTAGAAAAAGATGCTCAGCTAAATATTCCCAAATCCAACATAGGCT
TTTCTTCATTGCATAAGGAGTTTCCAGGATTTTCAAGTCCTAGCCATATTAAACAGTTAG
GT
>FRLM_017128-RA transcript Name:"Similar to TIO Serine/threonine-protein kinase TIO (Arabidopsis thaliana OX=3702)" offset:115 AED:0.35 eAED:0.35 QI:115|1|1|1|0|0|4|322|145
GTACAGTCAAAGGGGCACAGATGATCAGTCAAGATAATGAAGCTTTAACACATGTTTTGC
AACCACTAAAAAGATGGTCTAAAGGATCTCAATATCCTTGGATTAAGAAGTTCTTATGTC
ATACCAGTCACTAAGAATTTTTTCAAACATAGTTGCAGTTGGCGCCCTACAGTCCAGTGG
CTTGATTGATCAAACAATACACAAACCTTTTGTTTTCACCGCACATGTTGTTAGCTTCAA
ATCATCCGAACTTAATGACTTGAGAGCAAAGAGTTTCTCAATCATCAAAGTTTTGGTGCA
CAATAGAGGAAGTAGAGTTACAAGCTCATATTTAAGACACTGGATTTCATTAACCGAAAT
TTTTTCTCAGGTTATTGGTTGCAGTGAAGATATATCTGGGAAAGTTTTGTACGAGTCTAT
TGCTTGCATTACTGTCATGTTAGCTTCAGTTGCACAAGGTCTAAAAGCATGTTCTTCAAG
TTCAGGTCCTGAGGTCATTTCTACTGTTACTGAGATGCTCGGACACATTTTGGATCATGC
TAAAAAAATCTAGATTAGTGGACCATTTGTGTCTCTGTTTAGCTATTTCGGGCTCAAGTC
TCCTCACTGGTTCTTCAGATAAGCTACATGCAGCTTGTGAAGCATTTCGAGCTATATGGT
CATTGATAAATGCATCAGAAATTCTTTACATGAAAGAAAATGCATATCAGTTTCCCCTAA
GTGCTCTACAAAGTTCTTTGTTCCGACTTGATATCAGTGATCGGGATTGAGGTTCACTAG
TTGACACAGAATCAGCAAAAGTTGTTGATGCAGTGACAAAGCATTCCTCAAATCAAAGGC
AGTACAGATTGCACTTTATAATTGCCTTCGTCAAC
>FRLM_017128-RB transcript Name:"Similar to TIO Serine/threonine-protein kinase TIO (Arabidopsis thaliana OX=3702)" offset:319 AED:0.36 eAED:0.36 QI:319|1|0.5|1|0|0|2|0|174
TTGCCTTCGTCAACGTCTCGAGGCTTCTCTACGTGCTAGTATTTAGGTCTTGTTGAGGTG
TTGTCTGCATGATGCGATTGTTCCAGGTGTTTTATGTGGCCTTCCCAGTTCCCTACCTGT
AACTACTGTTGTTAGTGGCGGAGACGATGGCACCATTATTTTAGACATATTTTTGATATT
ATCCTTTTGTACTTCATGCTTTAATAAAGATACGCAAATGAATGAAACAAGTAACTTGAA
GCATAAATTAACCAATCCCACCGTGTTGGTTATACATTCTTGCCTCCTTGTTGCATCAGT
TGCATAGTGCTTAAAGGCAATGGGAAGAAACTCAGCGTTATTTATGCTCACAACCTCCCA
AAAGAAGCAGGTTTCTCTACTTGTTGTCCTTGCCCGCTATTTCTCTTCTAGTGACAAAAC
AAAAACTTCCCTTCTACCTTGTAGTGCATCAACTATGCTAGCTCTTGCTTCCATTCTATC
CCTTGAAACTGGGGCCTCCATTGAATCCTCTGTCTCAGATATAGGAGTGCCTTTGATTCC
CCGCACTGCTATACTTCTTGGCTACCTTAAACTTTCATCAGACAATGAAAACGAGGTGGG
TACTCATCCTGCAACTGGTACACTCTCATATTGTCATGTCCTTAAAGATGGACTTGTCGG
TTTGTCAGAATCCAAACTGAGGTGGGAAGGACCGTTGGCTGTTCAAGAGCTATGCACTAG
TGGTATCCCTATGCTTCTCATTAATTTGTTAGCTAAAAACCTGTTAAAAGCATCTCCTCA
AGAAAATGAGAGCACAAGAGATGACGTTGGATTATCCCTAGTAGGAGTGGTATGGACTAT
T
>FRLM_009084-RA transcript Name:"Similar to ABCB11 ABC transporter B family member 11 (Arabidopsis thaliana OX=3702)" offset:0 AED:0.21 eAED:0.21 QI:0|1|0.85|1|0|0|7|105|927
TATGACAACTCCGGGAAGATATTAGGGGATATTCATGGAGACATAGAATTAAGGGATGTA
TATTTTAGTTACACTGCAAGGCCAGATGAACAAATTTTTAGTGGCTTTTCTCTTTTGATA
CCCAGTGGAATGACTGCCGCTTTGGTTGGACAGAGCGGAAGTGGAAAATCCACGGTGATC
AGCTTGATTGAGAGATTCTATGACCCTCAGTCAGGTGAAGTCTTGATTGATGGAATTAAT
CTCAAAGAGTTCCAACTAAAATGGATAAGACAGAAAATAGGCCTTGTAAGCCAGGAACCA
TTGTTGTTTGCATGTAGCATTAAAGAGAATATCGCCTATGGGAAGGATGGTGCAACTGTT
GAAGAAATAAGAGCAGCTGCTGAGCTTGCCAATGCTGCTAAATTTATAGACAAACTTCCC
CAGGGAATGGACACGATGGTTGGCGAGCATGGAACTCAGCTATCCGGTGGACAAAAGCAA
AGAGTAGCCATAGCTAGAGCAATTCTCAAAGATCCAAAAATTCTACTTCTAGATGAAGCC
ACAAGTGCTCTTGATGCAGAATCTGAGAGGATTGTGCAGGAGGCACTTGACAGAATCATG
ATCAGCCGAACAACCCTCATCGTAGCCCATCGCCTCAGCACGATAAGGAATGCCGACACA
ATTGCTGTTTTACACCAAGGAAAAGTGGTTGAAAAAGGTCCACATTCTGAGCTAATTAAG
GATCCTGAAGGAGCATATAGCCAACTGATAAGGTTACAACAAATTCACCAAGCATCAGAA
CAATTGGGGGGCGCAAGTGATCAAGACAGACCAGGGCTAATAGTGAACTCTGGGAGGAAT
TCAAGTCAGAGGTTCTCTTCAATGCGGTCCATAAGCCGGGGATCATCTGGAAATGACAAT
AGTAGTCGTCATTCATTTTCAGTCTCATTTGGCGTCCCCGCCACCATGAACACCCTTGAA
ACGATGCCGGCAGAAGCCCATAGTCTTGTAGCTTCAACACCAACACCGCCACCACCACAA
GTGCCTCAAGAAGTCTCACTTCGCCGCCTCGCACTTCTCAACAAACCCGAGACCCCTGTG
CTACTTCTTGGCACTATAGCCGCAGCTGTGAGTGGAATGATATTTCCTGTTTTCGGTCTA
CTTCTCTCAAGAATAGTCAAAACCTTCTTCGAGCCGCCAGATGTGCTAAGAAAAGATTCT
AAATTTTGGGCATTAGCATTTGTGGGTCTAGGCATGGTGTCTTTGTTGGCTAGCCCATCA
AGGGGGTACTTCTTTACCGTGGCAGGGTGCAAGTTAATCAGGCGAACTCGGTCAATATGC
TTTGAGAAAGTGGTTTACATGGAAGTAAGTTGGTTCGACGAAGGCAAGCACTCGAGTGGT
GCAATTGGTGCAAGGCTTTCTGCCGATGCAGCCTCGGTAAGAGGCCTAGTTGGAGATGCT
CTTGGCTTGCTGGTTCAGAATGTTGCGACCGCAGTCGCTGGCCTGATTATTGCTTTCAAG
GCAAACTGGCAAATGGCTCTTATAGTCCTTGTTTTGCTACCTCTAATAGGATTAAATGGA
TATGTTCAAGTGAAGTTCATGAAAGGATTCAGCTCTGATGCAAAGAAAATGTACGAGGAG
GCAAGTAAGATAGCGAATGATGCAGTAGGGGGAATCAGGACGGTTGCGTCATTTTGTGCA
GAAGAGAAGGTGATGGAACTGTACCAGAAGAAATGTGAAGGGCCTATCAAGGCAGGGATC
AGGCAAGGACTAATTAGCGGCACAGGTTTTGGACTGTCATTGTTCTTGGTTTTCAATGTG
TATGCATGCACTTTCTACGCCGGAGCCCGACTTGTGGCAGCTGGCAAGACAAGCTTCACA
GATGTTTTTCAGGTGTTCTTTGCGCTGAGCATGGCAGCAATAGGAGTGACACAGTCAGGA
TCATTGAATACAGATATAACCAAGGCAAAGAATGCAGCTGCTTCTGTGTTTGAAATTCTC
GACAGGAAATCAAAGATAGACTCAAGTGATGACTCGGGCACCGTGTTAGAAAGCCTCAAA
GGTGATATTGAATTTCGACATGTGAGTTTCAACTACCCAACTAGACCCGATGTGCTGATC
TTCCAAGATCTTTGCTTGGCTATCCACTCTGGCAAGACAGTGGCTCTGGTAGGAGAAAGT
GGGAGTGGAAAATCAACAGTGATATCGTTGCTGCAAAGGTTTTATGAGCCTGATTCAGGC
CAAATCACACTCGACGGAATCGAAATCCAAAGGCTACAACTCAAGTGGTTCAGGCAGCAG
ATGGGACTGGTCAGTCAAGAGCCTGTTCTCTTCAACGACACGATCAGATCCAACATTGCT
TATGGCAAGCAAGGCAACGCCACTGAGACTGAAATTCTCTCTGCTGCTCAATTGGCAAAT
GCTCACACCTTCATTAGTAGTCTCCAACAGGGATATGACACAATAGTAGGAGAGCGCGGG
ATCCAGTTGTCGGGAGGGCAGAAGCAGAGGGTGGCAATTGCAAGAGCCATAGTGAAGGCA
CCAAAAATTCTGCTCCTAGATGAGGCCACCAGTGCCCTTGATGCTGAATCGGAACGAGTG
GTTCAACATGCACTCGACCGCGTTATGGTGGACCGCACCACCGTGGTGGTGGCCCACCGC
CTGTCCACCATCAAGCGCGCAGATTTAATTGCCGTGGTTAAAAATGGAGTTATTGCAGAG
AAGGGAAAGCATGAAACTTTGATGGCTATTAAGGATGGAATCTACGCTTCTTTGGTGGCT
TTGCATACAACCACTCCATCTTAGTTTATTTTATTTTATTTTTTTAATTTTGATTCCTCA
ACTTGGTAATGATTTCCTTGTATAAGTTTGGTGTCTTCTGTTTTCTCTAATATGAAATGC
GACTTTCTG
>FRLM_009084-RB transcript Name:"Similar to ABCB11 ABC transporter B family member 11 (Arabidopsis thaliana OX=3702)" offset:0 AED:0.28 eAED:0.28 QI:0|1|0.8|1|0|0|5|0|733
TATGACAACTCCGGGAAGATATTAGGGGATATTCATGGAGACATAGAATTAAGGGATGTA
TATTTTAGTTACACTGCAAGGCCAGATGAACAAATTTTTAGTGGCTTTTCTCTTTTGATA
CCCAGTGGAATGACTGCCGCTTTGGTTGGACAGAGCGGAAGTGGAAAATCCACGGTGATC
AGCTTGATTGAGAGATTCTATGACCCTCAGTCAGGTGAAGTCTTGATTGATGGAATTAAT
CTCAAAGAGTTCCAACTAAAATGGATAAGACAGAAAATAGGCCTTGTAAGCCAGGAACCA
TTGTTGTTTGCATGTAGCATTAAAGAGAATATCGCCTATGGGAAGGATGGTGCAACTGTT
GAAGAAATAAGAGCAGCTGCTGAGCTTGCCAATGCTGCTAAATTTATAGACAAACTTCCC
CAGGGAATGGACACGATGGTTGGCGAGCATGGAACTCAGCTATCCGGTGGACAAAAGCAA
AGAGTAGCCATAGCTAGAGCAATTCTCAAAGATCCAAAAATTCTACTTCTAGATGAAGCC
ACAAGTGCTCTTGATGCAGAATCTGAGAGGATTGTGCAGGAGGCACTTGACAGAATCATG
ATCAGCCGAACAACCCTCATCGTAGCCCATCGCCTCAGCACGATAAGGAATGCCGACACA
ATTGCTGTTTTACACCAAGGAAAAGTGGTTGAAAAAGGTCCACATTCTGAGCTAATTAAG
GATCCTGAAGGAGCATATAGCCAACTGATAAGGTTACAACAAATTCACCAAGCATCAGAA
CAATTGGGGGGCGCAAGTGATCAAGACAGACCAGGGCTAATAGTGAACTCTGGGAGGAAT
TCAAGTCAGAGGTTCTCTTCAATGCGGTCCATAAGCCGGGGATCATCTGGAAATGACAAT
AGTAGTCGTCATTCATTTTCAGTCTCATTTGGCGTCCCCGCCACCATGAACACCCTTGAA
ACGATGCCGGCAGAAGCCCATAGTCTTGTAGCTTCAACACCAACACCGCCACCACCACAA
GTGCCTCAAGAAGTCTCACTTCGCCGCCTCGCACTTCTCAACAAACCCGAGACCCCTGTG
CTACTTCTTGGCACTATAGCCGCAGCTGTGAGTGGAATGATATTTCCTGTTTTCGGTCTA
CTTCTCTCAAGAATAGTCAAAACCTTCTTCGAGCCGCCAGATGTGCTAAGAAAAGATTCT
AAATTTTGGGCATTAGCATTTGTGGGTCTAGGCATGGTGTCTTTGTTGGCTAGCCCATCA
AGGGGGTACTTCTTTACCGTGGCAGGGTGCAAGTTAATCAGGCGAACTCGGTCAATATGC
TTTGAGAAAGTGGTTTACATGGAAGTAAGTTGGTTCGACGAAGGCAAGCACTCGAGTGGT
GCAATTGGTGCAAGGCTTTCTGCCGATGCAGCCTCGGTAAGAGGCCTAGTTGGAGATGCT
CTTGGCTTGCTGGTTCAGAATGTTGCGACCGCAGTCGCTGGCCTGATTATTGCTTTCAAG
GCAAACTGGCAAATGGCTCTTATAGTCCTTGTTTTGCTACCTCTAATAGGATTAAATGGA
TATGTTCAAGTGAAGTTCATGAAAGGATTCAGCTCTGATGCAAAGAAAATGTACGAGGAG
GCAAGTAAGATAGCGAATGATGCAGTAGGGGGAATCAGGACGGTTGCGTCATTTTGTGCA
GAAGAGAAGGTGATGGAACTGTACCAGAAGAAATGTGAAGGGCCTATCAAGGCAGGGATC
AGGCAAGGACTAATTAGCGGCACAGGTTTTGGACTGTCATTGTTCTTGGTTTTCAATGTG
TATGCATGCACTTTCTACGCCGGAGCCCGACTTGTGGCAGCTGGCAAGACAAGCTTCACA
GATGTTTTTCAGGTGTTCTTTGCGCTGAGCATGGCAGCAATAGGAGTGACACAGTCAGGA
TCATTGAATACAGATATAACCAAGGCAAAGAATGCAGCTGCTTCTGTGTTTGAAATTCTC
GACAGGAAATCAAAGATAGACTCAAGTGATGACTCGGGCACCGTGTTAGAAAGCCTCAAA
GGTGATATTGAATTTCGACATGTGAGTTTCAACTACCCAACTAGACCCGATGTGCTGATC
TTCCAAGATCTTTGCTTGGCTATCCACTCTGGCAAGGTATTTTTTTTCTTTCTTTTTTCA
ATTCATGCAGCACATTTTCCACCAATAGAAAAGCTGCAT
>FRLM_009085-RB transcript Name:"Similar to ABCB21 ABC transporter B family member 21 (Arabidopsis thaliana OX=3702)" offset:52 AED:0.43 eAED:0.43 QI:52|1|1|1|0|0|4|0|208
AAGAAGTCTATACTTGAAAACAATACTGAGGCAAGATATTGGCTTCTTTGATATGGAGAC
GAACACCGGAGAAGTCATCGAGAGGATGTCAGGAGATACTGTGCTTATTCAAGAGGCAAT
GGGTGAGAAGGTAGGGAAATTCATCCAGTTAGTCATGACATTCATCGGAGCCTTTGTTGT
AGCATTCGTAAAGGGATGGCTTCTCACCCTTGTCATGCTGTCCTCAATCCCCGCTCTTAT
TATATCCGGTGCAGTCATGAGCATCACCATGGGAAAGCTGTCAAGCCGTGGACAAAGTGC
CTATTCGCTAGCTGCAGTTGTGGCGGAGCAAACAATAGGTTCAATCAGAACCGTTGCTTC
ATTCACAGGGGAGAAGCTAGCAGTAGAAAAGTACAACAACTCATTGGCAAAAGCATACAA
GTCGGGGGTGCAAGAGGGCTTGGCAAGTGGTTTGGGAATGGGGGTTGTTCTGTTGATTGT
GTTCTGCACTTATGGTTTGGCCATTTGGGTTGGTGCTAAATTGATTATTGAGAAAGGCTA
TACTGGTGGAGATATCCTTAATATCATTTTTGCTGTCCTCACTGGCTCCATGTCTCTTGG
GCAGGCATCTCCATCCATGACAGCATTTGCAGCTGGGCAAGCTGCTGCCTTCAAGATGTT
CGAGGCAATTAACCGG
>FRLM_009085-RA transcript Name:"Similar to ABCB21 ABC transporter B family member 21 (Arabidopsis thaliana OX=3702)" offset:253 AED:0.42 eAED:0.42 QI:253|1|1|1|0|0|3|0|174
AAGAAGTCTATACTTGAAAACAATACTGAGGCAAGATATTGGCTTCTTTGATATGGAGAC
GAACACCGGAGAAGTCATCGAGAGGATGTCAGGAGATACTGTGCTTATTCAAGAGGCAAT
GGGTGAGAAGGTATCACTTGTGTGACAAAAAACTCCTTCACTAAAGCTATATACAATTGT
TCCGACCCAATCATAAGAAGATAAACTTTCTTTTATTTTGGTTCTGTAGGTAGGGAAATT
CATCCAGTTAGTCATGACATTCATCGGAGCCTTTGTTGTAGCATTCGTAAAGGGATGGCT
TCTCACCCTTGTCATGCTGTCCTCAATCCCCGCTCTTATTATATCCGGTGCAGTCATGAG
CATCACCATGGGAAAGCTGTCAAGCCGTGGACAAAGTGCCTATTCGCTAGCTGCAGTTGT
GGCGGAGCAAACAATAGGTTCAATCAGAACCGTTGCTTCATTCACAGGGGAGAAGCTAGC
AGTAGAAAAGTACAACAACTCATTGGCAAAAGCATACAAGTCGGGGGTGCAAGAGGGCTT
GGCAAGTGGTTTGGGAATGGGGGTTGTTCTGTTGATTGTGTTCTGCACTTATGGTTTGGC
CATTTGGGTTGGTGCTAAATTGATTATTGAGAAAGGCTATACTGGTGGAGATATCCTTAA
TATCATTTTTGCTGTCCTCACTGGCTCCATGTCTCTTGGGCAGGCATCTCCATCCATGAC
AGCATTTGCAGCTGGGCAAGCTGCTGCCTTCAAGATGTTCGAGGCAATTAACCGG
>FRLM_017742-RA transcript Name:"Similar to EEF1AKNMT eEF1A lysine and N-terminal methyltransferase (Bos taurus OX=9913)" offset:322 AED:0.00 eAED:0.00 QI:322|1|1|1|0|0|2|816|450
CTAAACACTAATCACCTTGAATCTTTTCGGTAAAAAGTAAAGTCGCGAAAAAGAAAAAAA
GAAAAATGCTCCTCCAACTCCCAGTTGTGTAGAGAGAGAGGAAATCATTATCGAGTTCTG
GGTAATCTTTCCATTTCCTCCTCCGATTCTCCTGAATCCGTCTCTCATGGTTTCTGGGTG
AATGGCTGTTTTTCTTACTCGGATAAAATTCCTGACGGGTTTTACCTCATCCATACCCCG
GTTTGAAACCCCGATTTTTTCATTGTTACCTTAAAACCCCGGTTCTTTAAAATTCCCAAA
TTTCTGCTGAAGCCTGCAAGCAATGGCGCTAAACAAAGCCACATTCGAGACCATTAAACC
ATTTCAATTCACCGTCTTCACCTTCCCCAACCCCCACGACCCTACTTCACTCCTTCGAAT
TGCCGTCCTTGACTCACCGGTTCAACCCACCAACCCACCCCGAGTCGCCGCCATGCTCGT
CCCCTCACGCCGCGAGTCCGATTGGGTCTTCTCCACCGAGTCGGGCCACCTCCAGCTTCT
CCTCAACTCCCCCGGAATCTCCCGGCTGATCCTCGCCGGAGACTCCCGTCCCTCACCGCA
AATTTACCGTCGTCCATTGGAAGATGACGTGTCGTTTCGAAGCATGAACAGCCTCCTCGA
GGTTAGCTTGAAACCCCTTTTTCTTGCTTTGTCACCCAAGTCTTGCTTTGAACTCGGAAT
TCCAGACATACCCATTTTGAGATACGAGGATAATGTGGTTTCTAGTGTTGTATTAAGGAC
TTTTTTCGGGTCTTCTGTTGGTGAAATGTTGGTTGAAGATGTGGAGATTGAAAATGAAAA
GAAGTGCTCACAGAGGGAATTTAGAAGAAGATTGAGGTTTAAGAGAATGCCCAATTTGGT
TCAAACCGAAGTACGCATTGTTCCCAAGGTGGGTTTTAGATCAGAGTTTGGAGGAATTGG
TGAAGTTGAGTTTAGTCCTGATGTTGGAGTTTTAGTACATACTTATTTAGCTCCAATGGT
GGCAAGCCTTAGGCTTATTAGTAGTCATGTTGATGAAAGGTTTTGTAGTGGGTTTATGCC
AAGAGCTTTGTGTTTGGGAGTCGGTGGCGGTGCTTTGCTCACATTTCTCAGAACCCAATT
GGGTTTTGAGGTATTGGGTGTGGAAGAGGATGGGGAGGTTTTGAAGGTCGGTAGAGAGTT
TTTCGGATTGGAAGATTGTGATTTTCTCAAAGTTGTTGTTGGGGATGCAATGGAATTTGT
GGAGAAAGTTGCTCGCGGAGAGAGTGCAGGCTCTTTGAATGGTGTTGGTGATAAATTTGA
TGTTATCATGGTTGATTTAGATTCGTGTGATGCCGAAAATGGTGTGTGCGCTCCGCCGTT
GGAGTTCAGAACGAAGCGTGTCCTTTTGGCTGCTAGATCAATTCTCTCTGATAAGGGAAT
CCTGGTGTTAAATGTTGTTCCTCAGACAAGCGCCTTTTATGAGACCATGAAGCATGATTT
TCGTGAGGTTTTCAGTGAGCTGTATGAAATAGATGTGGGGAATGGAGAAAATTTCGTTCT
TGTTGCGATGGGAACACCCAATATGTCTTCTATCAGCGATTGTGAGAATTCTTTTATTAC
AAAGTTGAAATTGGTTATTTCAGGAGCATTCATGGATTCCATAGAGAAAATTTGAAGTTT
AGTGATCTCCAGATGGTAGAGCAAGATCTTATTCCAAGAACAATCCAGGAGCAAGAGTAA
TATTCTTGATATAAACACGTCTTAAAGTTGCTCCGAAGAGCAGATCATGCTTGGGCTCAC
AAACAATTATTCGGGAATTTATGTTTCTCATAAAGCTTGACTCGCTAGCTTAAAGGAAAA
CGAATGTTCAAATTTCTCGTGCTTATGGTTTTCAAAAGGACGGTGGAGAAGGCTACTGCA
TTTGAAGATTGGAACAAGCCTCTTTACCATAAATTGGCATTTGCTTCCACTTGCTGAGCC
TGCAAAAGAACAATTTAGTTTTTTTCGGGTACTAAGGTTGATTGAGATGGCGTGATGGGA
GCGTTCCTGGTTGCTCTAGCTGGCACAATTTTATGGAGGGTTTTTGTAAGGCAGTGACGG
ACTTCATGCCTAAGACGGCGTCTAAGGCGCCTTCTTGTGATTTAGAAAATGCTGCTTGAA
GTATGGTTTAATCATTTATTTATTATGTCACTGGTGAGCTGCTGATTGTTGGGCTTCTTG
CTGAGACTTCTCTGTCTTCTTTCTGGTCAGCTCAACAAACACTTCCCACAGCAATATTTC
ATTCCCTTCGATGTAGCCCGCGCGTCATTTCTCTTGTCTTGTAGGAATTGAGCTTTTTTC
AGCACCATCTTCATACTTTAAGTCATTTAGTTTGATTTTTGGCGTTTGAGAATTTATTCA
CTATTAAGGGGCGGTGCTATTTAGCACGAATCGTGGATTTTACGATTCACATGGAATTCT
TATGGAAGTCCGCCTGTAGCTTTTGCCATGC
>FRLM_021176-RA transcript Name:"Similar to TTM1 Inorganic pyrophosphatase TTM1 (Arabidopsis thaliana OX=3702)" offset:0 AED:0.06 eAED:0.06 QI:0|0|0|1|0|0|6|0|326
GATGATTCCGATGTTTTTATCAGGACGGTTGAAGTCCCTAGCTCCCGTATTGTCATAGTA
GAGGGTATATATGCCTTAAGTGAAAAATTGCGGCCTTACCTAGATCTTCGGGTATCCATC
ACTGGTGGAGTTCACTTTGACCTTGTCAAACGTGTTTTACGAGACATCCAACGTGCGGGC
CAAGAGCCTGAAGAAATCATCCATCAAATTTCTGAAACGGTATATCCTATGTACAAGGCA
TTTATTGAGCCAGATCTCCAGACCGCACATATAAAGATCACCAACAAATTCAATCCCTTC
ACTGGTTTTCAGAATCCTACTTATATTTTAAAGTCAACAAAGGTTTTGACAGACGATCAA
ATAAAAGCCGTTGTTTCTGAAGATCACAAAGAAACCACAGAGGAAACTTATGACATTTAT
CTTCTTCCCCCGGGTGAAGATCCAGAAGCATGCCAGTCGTATCTGCGGATGAGGAACAGA
GATGGAAAATACAATCTCATGTTTGAGGAGTGGGTTACAGACAATCCGTTCATCATATCG
CCTCGAATAACTTTTGAAGTTAGCGTTCGACTTCTTGGAGGGCTCATGGCTTTGGGGTAT
ACGATTGCTAGCATCCTGAAAAGAAGCAGCCATATATTCATTGATGATAGGGTTTGTGTG
AAAACCGATTGGTTGGAGCAACTTAATCGTCAATACGTCCAGGTGCAAGGACGGGATCGC
TTATATGTTAAATTCATCGCAGAGCAGCTGCGCTTGGATGGGTCATATGTGGCTCGTACT
TATATTGAACAGATTCAGCTGGAGAAACTTGTAAATGATGTCATGGCACTTCCAGATGAC
TTGAAGACAAAGCTCAGTATAGACGATGATTTGGTTTCAAGCCCTAAAGAAGCCCTCTCG
CGAGCTTCAGCAGATAGAAGAATGAAGCATCTCAGCCGGTATTTGTTATTTTTGTCTACA
ATTCTATCCTTTGTTGTCTAA
>FRLM_021264-RA transcript Name:"Protein of unknown function" offset:0 AED:0.00 eAED:0.00 QI:0|1|0.5|1|0|0|2|56|92
GCGCGCGCCCGCGCGAGTATAGGCGCGCGCCCGCACGCTCCTCTGCCTGGGCAGCCCGCA
TTTTTATTAAACCAAAAGCCCTCAAATTTTCACCAAAAGCCTTACAACACCAAAAAAAAA
AAAAAAAAACTCTTTAGCCCTTCACCACACTTTCATTTCCCACCAACCCAAATTCAACCC
TCACTTCACCAACATTTTCAACTTCTCTATACCTTTCATCCACCCAAACTCTTCAATTTA
ATCATCTATACTTTCACCAAGGATCTCACCATCTCCTAGCAAGGCAATTACAACACTTCG
CATTTGGAGGCTTGGAGCTTGGAGTTGGAATGAGG
>FRLM_018335-RA transcript Name:"Similar to FTSH10 ATP-dependent zinc metalloprotease FTSH 10, mitochondrial (Arabidopsis thaliana OX=3702)" offset:0 AED:0.05 eAED:0.05 QI:0|0|0|1|0|0|5|0|611
ATGAAGCAGTTCCAAAATTTACTGACTCCTTTGTTAGTGATTGGACTATTCCTTTCTTCC
TTTTCTTTTGGCCCTCGTGAACAGCAGCAGATTAGTTTCCAAGAGTTCAAGAACAAGCTT
CTGGAACCAGGTTTAGTTGACCGTATAGTTGTTTCCAATAAATCAGTTGCAAAAGTATAT
GTAAGGGATTCACCACATGATCGAGCTAGTGATGATGTTGTCCACGGAACAATTAATGGT
ACCCCTGCTCGTGGAAATCGTGGACAGTACAAATACTATTTCAATATAGGTAGTGTTGAG
TCTTTTGAGGAGAAGTTGGAGGAAGCCCAGGAGGCATTGGGGATAGACCCTCATGATTTT
GTTCCTGTTACATATGTTTCTGAAATGGTGTGGTACCAAGAATTGATGAGATTTGCACCG
ACACTTTTGCTTTTGGGATCCCTCTTGTACATGGGACGAAGAATGCAAGGTGGACTAGGT
GTTGGTGGTGGTGGTGGGAAGGGTGCTCGGGGAATATTCAACATAGGAAAGGCCCATGTT
ACAAAAGTAGATAAAAATGCTAAAAATAAGATCTATTTCAAAGATGTAGCTGGCTGTGAT
GAGGCAAAGCAAGAGATCATGGAGTTTGTGCACTTCCTCAAGAACCCAAAGAAGTATGAG
GAATTGGGCGCAAAAATTCCTAAAGGAGCTCTGTTGGTAGGTCCGCCAGGAACAGGAAAG
ACCCTTCTAGCAAAAGCAACTGCAGGAGAATCTGGTGTGCCCTTTCTGTCCATTTCTGGT
TCGGATTTCATGGAGATGTTTGTTGGTGTTGGACCATCCAGGGTCAGGAACTTATTTCAG
GAAGCAAGGCAGTGTGCTCCAAGTATAGTATTTATTGATGAGATTGATGCAATTGGTAGA
GCAAGGGGACGGGGGGGCTTCTCAGGTGCCAATGATGAGCGTGAAAGTACGTTGAATCAA
TTGTTGGTCGAAATGGATGGTTTTGGAACAACAGCTGGAGTTGTTGTGCTTGCTGGCACC
AATAGGCCTGATATCCTGGACAAAGCTCTTTTAAGACCTGGTCGATTTGATCGCCAAATT
ACACTCGACAAACCTGACATTAAAGGCCGCGATCAGATTTTCCAGATCTACTTGAAAAAG
ATTAAACTTGATCACAAGCCATCATACTTCTCCCAAAGGCTTGCAGCTCTCACGCCTGGA
TTTGCCGGGGCAGACATTGCAAATGTTTGTAATGAAGCTGCTTTGATTGCTGCAAGGGGT
GAGAGTGCTCAAGTCACAATGAAGCATTTTGAGGCAGCTATTGATAGGATAATTGGTGGT
TTGGAGAAGAAGAACAAGGTTATAAGCAAGCTTGAACGCCGAACTGTTGCCTACCATGAA
TCAGGTCATGCTGTTGCTGGTTGGTTCCTAGAACACGCTGAGCCCTTACTGAAAGTAACA
ATCGTTCCTCGAGGCACGGCAGCACTTGGGTTTGCCCAGTATGTTCCCAATGAGAACCTT
CTTATGACAAAAGAGCAACTTTTTGACATGACATGCATGACCCTTGGTGGTAGGGCTGCT
GAACAGGTTATATTGGGGAAAATCTCCACCGGAGCACAGAACGATTTGGAGAAGGTGACC
AAGATGACATATGCTCAAGTAGCAGTCTATGGTTTTAGCGACAAGGTGGGTCTCTTGTCT
TTCCCTCAAAGGGATGACACCTTTGAGATGACCAAGCCCTACAGTAGCAAAACCGCTGCG
ATAATTGACAACGAAGTGCGTGAATGGGTGGGGAAAGCATATGAACGCACCCTCCAACTT
ATAGAGGAGCACAAGGAGCACGTGGCACAGATT
>FRLM_022634-RA transcript Name:"Protein of unknown function" offset:26 AED:0.00 eAED:0.00 QI:26|1|1|1|0|0|2|0|66
GACCAGTTGGCTCGACCAGGCCAGTCATGGCCGAGGCCGTGGCCATGTGGCTCGACCAGC
TGGCTCGACCAGGGCACTCATGGGCGGGGCCGTGGCCATGTGGCTCGACCAGTTGGCTCG
ACCAGGGCAGTCATGGCCGAGGCCGTGGCCCAGTGGCTCGACAAGTTGGCTCGATCATGT
CTCGACCAGGGCAGTTATGGCCGAGGCCGTGGCCCGGTGGCTCG
>FRLM_019888-RA transcript Name:"Protein of unknown function" offset:0 AED:0.00 eAED:0.00 QI:0|1|1|1|0|0|2|236|138
GAAACATACTCGGATCTTCTGAATATAATCTTCACGGAACTGGGTCATGTGACCGTGGAA
CTTATCGACAAACAAGAACCTCCTGACTCCATACTTTCTGAGATTGTGAGAGACACAGAG
CAGAGAAATGGCGGCCGCGAGGGACTGAGAAGCCAGAATCTGGAGCTCGAAGCTCGTGAT
CTGAAACTTCCGACAGTCGGAACAGTAAGAGAACTCGACGATCAGCAGTGGAAGACAAAT
ACCAAGAAGGAGAAAACAGACCCACGAGAGTGTGAAGCTCAGAAACGAGTCCTGACAGAA
ACCGAAGACTCTGAGGAAGGTTTCGAGATGATGAAGAGAGTTGCTCAGTTGGGTTTCAGT
TGGTTCTTCTTCTTCTTCTTCTTCTTCTTCTTCTTCTTCTTCTGGTTTTGGTGGTAATGG
GGTTTGGGGAGGAGAGTTTTCTGGTTGAATGAGAGGGACTTCCATTAACGGAAACGAAAG
GAAAATAGTGAGCTTTTTTTTTTTTTTTTTTTTAGTGTGGGTTTAAGTGTGAAAATTCTA
GTGCATGTGTTCAAAGATGGAAACTTGTTTTTATGGGAATTTCAGGATTTGAGATAGGGA
AATTACAAAAAAAATTCTTGAAAGTGGGTTTTAGAGAGGAGAGTAAAGTCTCA
>FRLM_021461-RA transcript Name:"Protein of unknown function" offset:299 AED:0.00 eAED:0.00 QI:299|1|1|1|0|0|2|61|101
GGCACCCACAGGCAGCCCCTCCCCGTCTGATATCGACGGCGCCCACTATCACCGGCAACG
GTGGCCAGATCCGACAAAAAGGCAACAAAAAGGAAAAAAAAAAAACCCCAGATCCTCGTC
TTCTCCGCCGCCGTCCGAGACTGCTCCGGCGTCGTCCACACGGCCTCCTCCTGCAAGCTT
TTAAAGGAAAAAAAACCCAATCATCGTCGATGGCGTGGGGAAGGCGAGTCTTCAACCTCA
TCCTTGGTCGGAATCGGACGGTTTCAGATATCAAAGGCGAGCCCCCTCCGTCGTGAGCGA
TGTGTCGAGCCCCTCCGACGCGAGCCACCGAGCCTCTTGGCCGCGAGTCTTCGAGACCCA
TCATCCTAGGTCGCCGGAAATTGGCTTCCGGTTGTGGATTTCGACGGCATAGGCGAGCTC
CTCCGCCACGCATTCTTATAGATCCGTCGCTGATCGTCGCTAGAACTCGCCGGGGTGCCA
[truncated: 52,681,743 more chars]
