# Supplementary material for: Genomic and transcriptomic analysis of sacred fig (Ficus religiosa)
Source: BMC Genomics. 2023 Apr 12;24:197. doi: 10.1186/s12864-023-09270-z (PMC10100241; doi:10.1186/s12864-023-09270-z)
Supplement: Supplementary file 11 — Additional file 11: Table S3. Protein family IDs identified for the annotated genes of F. religiosa [file 12864_2023_9270_MOESM11_ESM.txt]

Protein accession	Sequence MD5 digest	Sequence length	Analysis	Signature accession	Signature description	Start location	Stop location	Score e-value	Status T:True	Date	InterPro annotations - accession	InterPro descriptions
FRLM_013853-RA	18cebc10d4283eabd3aacde6cd807622	181	Pfam	PF11947	Protein of unknown function (DUF3464)	44	173	1.40E-51	T	03/07/19	IPR021855	PAM68-like
FRLM_005184-RC	c36ebc0fdca71c3ee3c2e38c1323faa1	288	Pfam	PF04413	3-Deoxy-D-manno-octulosonic-acid transferase (kdotransferase)	41	220	1.40E-52	T	03/07/19	IPR007507	3-deoxy-D-manno-octulosonic-acid transferase, N-terminal		KEGG: 00540+2.4.99.12|MetaCyc: PWY-7675
FRLM_020822-RA	7aab01df388e81760ec86465731400e1	171	Pfam	PF13639	Ring finger domain	105	148	4.80E-13	T	03/07/19	IPR001841	Zinc finger, RING-type
FRLM_002402-RB	86096617c443cc6379f4bee812a3f166	971	Pfam	PF01535	PPR repeat	739	764	0.0053	T	03/07/19	IPR002885	Pentatricopeptide repeat
FRLM_002402-RB	86096617c443cc6379f4bee812a3f166	971	Pfam	PF01535	PPR repeat	158	180	0.002	T	03/07/19	IPR002885	Pentatricopeptide repeat
FRLM_002402-RB	86096617c443cc6379f4bee812a3f166	971	Pfam	PF01535	PPR repeat	331	353	0.43	T	03/07/19	IPR002885	Pentatricopeptide repeat
FRLM_002402-RB	86096617c443cc6379f4bee812a3f166	971	Pfam	PF01535	PPR repeat	232	258	7.10E-04	T	03/07/19	IPR002885	Pentatricopeptide repeat
FRLM_002402-RB	86096617c443cc6379f4bee812a3f166	971	Pfam	PF01535	PPR repeat	361	388	8.00E-04	T	03/07/19	IPR002885	Pentatricopeptide repeat
FRLM_002402-RB	86096617c443cc6379f4bee812a3f166	971	Pfam	PF01535	PPR repeat	260	290	6.50E-05	T	03/07/19	IPR002885	Pentatricopeptide repeat
FRLM_002402-RB	86096617c443cc6379f4bee812a3f166	971	Pfam	PF13041	PPR repeat family	564	610	2.10E-09	T	03/07/19	IPR002885	Pentatricopeptide repeat
FRLM_002402-RB	86096617c443cc6379f4bee812a3f166	971	Pfam	PF13041	PPR repeat family	462	508	2.00E-09	T	03/07/19	IPR002885	Pentatricopeptide repeat
FRLM_002402-RB	86096617c443cc6379f4bee812a3f166	971	Pfam	PF13041	PPR repeat family	664	710	2.80E-09	T	03/07/19	IPR002885	Pentatricopeptide repeat
FRLM_002402-RB	86096617c443cc6379f4bee812a3f166	971	Pfam	PF14432	DYW family of nucleic acid deaminases	838	961	6.90E-38	T	03/07/19	IPR032867	DYW domain	GO:0008270
FRLM_002402-RC	86096617c443cc6379f4bee812a3f166	971	Pfam	PF01535	PPR repeat	739	764	0.0053	T	03/07/19	IPR002885	Pentatricopeptide repeat
FRLM_002402-RC	86096617c443cc6379f4bee812a3f166	971	Pfam	PF01535	PPR repeat	158	180	0.002	T	03/07/19	IPR002885	Pentatricopeptide repeat
FRLM_002402-RC	86096617c443cc6379f4bee812a3f166	971	Pfam	PF01535	PPR repeat	331	353	0.43	T	03/07/19	IPR002885	Pentatricopeptide repeat
FRLM_002402-RC	86096617c443cc6379f4bee812a3f166	971	Pfam	PF01535	PPR repeat	232	258	7.10E-04	T	03/07/19	IPR002885	Pentatricopeptide repeat
FRLM_002402-RC	86096617c443cc6379f4bee812a3f166	971	Pfam	PF01535	PPR repeat	361	388	8.00E-04	T	03/07/19	IPR002885	Pentatricopeptide repeat
FRLM_002402-RC	86096617c443cc6379f4bee812a3f166	971	Pfam	PF01535	PPR repeat	260	290	6.50E-05	T	03/07/19	IPR002885	Pentatricopeptide repeat
FRLM_002402-RC	86096617c443cc6379f4bee812a3f166	971	Pfam	PF13041	PPR repeat family	564	610	2.10E-09	T	03/07/19	IPR002885	Pentatricopeptide repeat
FRLM_002402-RC	86096617c443cc6379f4bee812a3f166	971	Pfam	PF13041	PPR repeat family	462	508	2.00E-09	T	03/07/19	IPR002885	Pentatricopeptide repeat
FRLM_002402-RC	86096617c443cc6379f4bee812a3f166	971	Pfam	PF13041	PPR repeat family	664	710	2.80E-09	T	03/07/19	IPR002885	Pentatricopeptide repeat
FRLM_002402-RC	86096617c443cc6379f4bee812a3f166	971	Pfam	PF14432	DYW family of nucleic acid deaminases	838	961	6.90E-38	T	03/07/19	IPR032867	DYW domain	GO:0008270
FRLM_002402-RA	86096617c443cc6379f4bee812a3f166	971	Pfam	PF01535	PPR repeat	739	764	0.0053	T	03/07/19	IPR002885	Pentatricopeptide repeat
FRLM_002402-RA	86096617c443cc6379f4bee812a3f166	971	Pfam	PF01535	PPR repeat	158	180	0.002	T	03/07/19	IPR002885	Pentatricopeptide repeat
FRLM_002402-RA	86096617c443cc6379f4bee812a3f166	971	Pfam	PF01535	PPR repeat	331	353	0.43	T	03/07/19	IPR002885	Pentatricopeptide repeat
FRLM_002402-RA	86096617c443cc6379f4bee812a3f166	971	Pfam	PF01535	PPR repeat	232	258	7.10E-04	T	03/07/19	IPR002885	Pentatricopeptide repeat
FRLM_002402-RA	86096617c443cc6379f4bee812a3f166	971	Pfam	PF01535	PPR repeat	361	388	8.00E-04	T	03/07/19	IPR002885	Pentatricopeptide repeat
FRLM_002402-RA	86096617c443cc6379f4bee812a3f166	971	Pfam	PF01535	PPR repeat	260	290	6.50E-05	T	03/07/19	IPR002885	Pentatricopeptide repeat
FRLM_002402-RA	86096617c443cc6379f4bee812a3f166	971	Pfam	PF13041	PPR repeat family	564	610	2.10E-09	T	03/07/19	IPR002885	Pentatricopeptide repeat
FRLM_002402-RA	86096617c443cc6379f4bee812a3f166	971	Pfam	PF13041	PPR repeat family	462	508	2.00E-09	T	03/07/19	IPR002885	Pentatricopeptide repeat
FRLM_002402-RA	86096617c443cc6379f4bee812a3f166	971	Pfam	PF13041	PPR repeat family	664	710	2.80E-09	T	03/07/19	IPR002885	Pentatricopeptide repeat
FRLM_002402-RA	86096617c443cc6379f4bee812a3f166	971	Pfam	PF14432	DYW family of nucleic acid deaminases	838	961	6.90E-38	T	03/07/19	IPR032867	DYW domain	GO:0008270
FRLM_002402-RD	86096617c443cc6379f4bee812a3f166	971	Pfam	PF01535	PPR repeat	739	764	0.0053	T	03/07/19	IPR002885	Pentatricopeptide repeat
FRLM_002402-RD	86096617c443cc6379f4bee812a3f166	971	Pfam	PF01535	PPR repeat	158	180	0.002	T	03/07/19	IPR002885	Pentatricopeptide repeat
FRLM_002402-RD	86096617c443cc6379f4bee812a3f166	971	Pfam	PF01535	PPR repeat	331	353	0.43	T	03/07/19	IPR002885	Pentatricopeptide repeat
FRLM_002402-RD	86096617c443cc6379f4bee812a3f166	971	Pfam	PF01535	PPR repeat	232	258	7.10E-04	T	03/07/19	IPR002885	Pentatricopeptide repeat
FRLM_002402-RD	86096617c443cc6379f4bee812a3f166	971	Pfam	PF01535	PPR repeat	361	388	8.00E-04	T	03/07/19	IPR002885	Pentatricopeptide repeat
FRLM_002402-RD	86096617c443cc6379f4bee812a3f166	971	Pfam	PF01535	PPR repeat	260	290	6.50E-05	T	03/07/19	IPR002885	Pentatricopeptide repeat
FRLM_002402-RD	86096617c443cc6379f4bee812a3f166	971	Pfam	PF13041	PPR repeat family	564	610	2.10E-09	T	03/07/19	IPR002885	Pentatricopeptide repeat
FRLM_002402-RD	86096617c443cc6379f4bee812a3f166	971	Pfam	PF13041	PPR repeat family	462	508	2.00E-09	T	03/07/19	IPR002885	Pentatricopeptide repeat
FRLM_002402-RD	86096617c443cc6379f4bee812a3f166	971	Pfam	PF13041	PPR repeat family	664	710	2.80E-09	T	03/07/19	IPR002885	Pentatricopeptide repeat
FRLM_002402-RD	86096617c443cc6379f4bee812a3f166	971	Pfam	PF14432	DYW family of nucleic acid deaminases	838	961	6.90E-38	T	03/07/19	IPR032867	DYW domain	GO:0008270
FRLM_004239-RA	152b846ffac51af84404648ab24ecf3f	297	Pfam	PF00010	Helix-loop-helix DNA-binding domain	146	190	2.60E-07	T	03/07/19	IPR011598	Myc-type, basic helix-loop-helix (bHLH) domain	GO:0046983
FRLM_017182-RA	cb129449c376b19494d707b73b980cc4	227	Pfam	PF10294	Lysine methyltransferase	27	120	1.10E-15	T	03/07/19	IPR019410	Lysine methyltransferase
FRLM_003106-RD	c305b1d951f3c2f80d0033e1005238be	610	Pfam	PF01412	Putative GTPase activating protein for Arf	305	429	1.40E-32	T	03/07/19	IPR001164	Arf GTPase activating protein	GO:0005096
FRLM_003106-RD	c305b1d951f3c2f80d0033e1005238be	610	Pfam	PF12796	Ankyrin repeats (3 copies)	508	581	3.60E-12	T	03/07/19	IPR020683	Ankyrin repeat-containing domain
FRLM_003106-RD	c305b1d951f3c2f80d0033e1005238be	610	Pfam	PF16746	BAR domain of APPL family	3	58	9.50E-09	T	03/07/19
FRLM_003106-RD	c305b1d951f3c2f80d0033e1005238be	610	Pfam	PF00169	PH domain	118	249	1.60E-11	T	03/07/19	IPR001849	Pleckstrin homology domain
FRLM_010319-RA	01622d341fb172ad82916f301cbb2efa	1028	Pfam	PF00806	Pumilio-family RNA binding repeat	731	760	5.10E-07	T	03/07/19	IPR001313	Pumilio RNA-binding repeat	GO:0003723
FRLM_010319-RA	01622d341fb172ad82916f301cbb2efa	1028	Pfam	PF00806	Pumilio-family RNA binding repeat	802	833	3.70E-06	T	03/07/19	IPR001313	Pumilio RNA-binding repeat	GO:0003723
FRLM_010319-RA	01622d341fb172ad82916f301cbb2efa	1028	Pfam	PF00806	Pumilio-family RNA binding repeat	959	985	7.80E-07	T	03/07/19	IPR001313	Pumilio RNA-binding repeat	GO:0003723
FRLM_010319-RA	01622d341fb172ad82916f301cbb2efa	1028	Pfam	PF00806	Pumilio-family RNA binding repeat	765	795	5.20E-06	T	03/07/19	IPR001313	Pumilio RNA-binding repeat	GO:0003723
FRLM_010319-RA	01622d341fb172ad82916f301cbb2efa	1028	Pfam	PF00806	Pumilio-family RNA binding repeat	876	902	1.20E-06	T	03/07/19	IPR001313	Pumilio RNA-binding repeat	GO:0003723
FRLM_010319-RA	01622d341fb172ad82916f301cbb2efa	1028	Pfam	PF00806	Pumilio-family RNA binding repeat	839	869	1.60E-07	T	03/07/19	IPR001313	Pumilio RNA-binding repeat	GO:0003723
FRLM_010319-RA	01622d341fb172ad82916f301cbb2efa	1028	Pfam	PF00806	Pumilio-family RNA binding repeat	910	942	1.20E-05	T	03/07/19	IPR001313	Pumilio RNA-binding repeat	GO:0003723
FRLM_010319-RA	01622d341fb172ad82916f301cbb2efa	1028	Pfam	PF00806	Pumilio-family RNA binding repeat	693	725	2.80E-06	T	03/07/19	IPR001313	Pumilio RNA-binding repeat	GO:0003723
FRLM_010319-RA	01622d341fb172ad82916f301cbb2efa	1028	Pfam	PF07990	Nucleic acid binding protein NABP	299	691	1.10E-141	T	03/07/19	IPR012940	Nucleic acid binding NABP
FRLM_011702-RA	3f9fb4d06cdfcfd83bfe1ebd5dd49f2c	1505	Pfam	PF10598	RNA recognition motif of the spliceosomal PrP8	997	1087	4.80E-47	T	03/07/19	IPR019582	RNA recognition motif, spliceosomal PrP8	GO:0003723	Reactome: R-HSA-72163|Reactome: R-HSA-72165
FRLM_011702-RA	3f9fb4d06cdfcfd83bfe1ebd5dd49f2c	1505	Pfam	PF08083	PROCN (NUC071) domain	407	812	6.80E-236	T	03/07/19	IPR012592	PROCN domain	GO:0000398	Reactome: R-HSA-72163|Reactome: R-HSA-72165
FRLM_011702-RA	3f9fb4d06cdfcfd83bfe1ebd5dd49f2c	1505	Pfam	PF08082	PRO8NT (NUC069), PrP8 N-terminal domain	68	219	4.00E-86	T	03/07/19	IPR012591	PRO8NT domain	GO:0000398	Reactome: R-HSA-72163|Reactome: R-HSA-72165
FRLM_011702-RA	3f9fb4d06cdfcfd83bfe1ebd5dd49f2c	1505	Pfam	PF10596	U6-snRNA interacting domain of PrP8	1454	1505	1.20E-20	T	03/07/19	IPR019580	Pre-mRNA-processing-splicing factor 8, U6-snRNA-binding	GO:0017070	Reactome: R-HSA-72163|Reactome: R-HSA-72165
FRLM_011702-RA	3f9fb4d06cdfcfd83bfe1ebd5dd49f2c	1505	Pfam	PF10597	U5-snRNA binding site 2 of PrP8	1223	1355	4.00E-73	T	03/07/19	IPR019581	Pre-mRNA-processing-splicing factor 8, U5-snRNA-binding	GO:0030623	Reactome: R-HSA-72163|Reactome: R-HSA-72165
FRLM_014210-RB	0258d6c6dea0025b39545fb5b380785d	561	Pfam	PF03847	Transcription initiation factor TFIID subunit A	462	529	1.10E-32	T	03/07/19	IPR003228	Transcription initiation factor TFIID, subunit 12	GO:0005669|GO:0006352	Reactome: R-HSA-167161|Reactome: R-HSA-167162|Reactome: R-HSA-167172|Reactome: R-HSA-3214847|Reactome: R-HSA-674695|Reactome: R-HSA-6804756|Reactome: R-HSA-73776|Reactome: R-HSA-73779|Reactome: R-HSA-75953|Reactome: R-HSA-76042
FRLM_013327-RB	1f42e7950583eaf07e381ac88a461bc0	196	Pfam	PF00291	Pyridoxal-phosphate dependent enzyme	28	191	3.00E-43	T	03/07/19	IPR001926	Pyridoxal-phosphate dependent enzyme
FRLM_000500-RA	2a842c9fba40fd9234090872a91bf063	4067	Pfam	PF16908	Vacuolar sorting-associated protein 13, N-terminal	139	383	1.50E-67	T	03/07/19	IPR031646	Vacuolar protein sorting-associated protein 13, second N-terminal domain
FRLM_000500-RA	2a842c9fba40fd9234090872a91bf063	4067	Pfam	PF06650	SHR-binding domain of vacuolar-sorting associated protein 13	3275	3583	3.40E-13	T	03/07/19	IPR009543	Vacuolar protein sorting-associated protein 13, SHR-binding domain
FRLM_000500-RA	2a842c9fba40fd9234090872a91bf063	4067	Pfam	PF16909	Vacuolar-sorting-associated 13 protein C-terminal	3837	3941	2.70E-07	T	03/07/19	IPR031645	Vacuolar protein sorting-associated protein 13, C-terminal
FRLM_000500-RA	2a842c9fba40fd9234090872a91bf063	4067	Pfam	PF16910	Repeating coiled region of VPS13	578	805	4.30E-39	T	03/07/19	IPR031642	VPS13, repeated coiled region
FRLM_000500-RA	2a842c9fba40fd9234090872a91bf063	4067	Pfam	PF06398	Integral peroxisomal membrane peroxin	2924	3025	1.60E-07	T	03/07/19	IPR010482	Peroxin domain
FRLM_000500-RA	2a842c9fba40fd9234090872a91bf063	4067	Pfam	PF12624	N-terminal region of Chorein or VPS13	2	115	1.10E-31	T	03/07/19	IPR026854	Vacuolar protein sorting-associated protein 13, N-terminal domain
FRLM_000500-RA	2a842c9fba40fd9234090872a91bf063	4067	Pfam	PF06101	Vacuolar protein sorting-associated protein 62	2264	2406	1.70E-10	T	03/07/19	IPR009291	Vacuolar protein sorting-associated protein 62
FRLM_000500-RA	2a842c9fba40fd9234090872a91bf063	4067	Pfam	PF06101	Vacuolar protein sorting-associated protein 62	2011	2179	5.70E-13	T	03/07/19	IPR009291	Vacuolar protein sorting-associated protein 62
FRLM_008618-RA	4418ff0f616884de2f37eda47f4224a1	707	Pfam	PF02362	B3 DNA binding domain	177	278	1.40E-22	T	03/07/19	IPR003340	B3 DNA binding domain	GO:0003677
FRLM_008618-RA	4418ff0f616884de2f37eda47f4224a1	707	Pfam	PF06507	Auxin response factor	303	384	1.80E-32	T	03/07/19	IPR010525	Auxin response factor	GO:0003677|GO:0005634|GO:0006355|GO:0009725
FRLM_000824-RB	a1fc994ef9e32a783a5fa67b1a303ef5	330	Pfam	PF12796	Ankyrin repeats (3 copies)	86	185	2.70E-16	T	03/07/19	IPR020683	Ankyrin repeat-containing domain
FRLM_000824-RB	a1fc994ef9e32a783a5fa67b1a303ef5	330	Pfam	PF13857	Ankyrin repeats (many copies)	198	238	3.80E-06	T	03/07/19
FRLM_011353-RC	43ba82531c029efd57ca735912671181	413	Pfam	PF03462	PCRF domain	59	253	1.70E-69	T	03/07/19	IPR005139	Peptide chain release factor	GO:0006415
FRLM_011353-RC	43ba82531c029efd57ca735912671181	413	Pfam	PF00472	RF-1 domain	260	370	2.50E-37	T	03/07/19	IPR000352	Peptide chain release factor class I/class II	GO:0003747|GO:0006415
FRLM_009902-RA	343544191a005c39944b6695adcf964a	589	Pfam	PF13249	Squalene-hopene cyclase N-terminal domain	3	227	4.80E-29	T	03/07/19	IPR032697	Squalene cyclase, N-terminal		Reactome: R-HSA-191273|Reactome: R-HSA-2426168
FRLM_009902-RA	343544191a005c39944b6695adcf964a	589	Pfam	PF13243	Squalene-hopene cyclase C-terminal domain	240	577	1.10E-50	T	03/07/19	IPR032696	Squalene cyclase, C-terminal		Reactome: R-HSA-191273|Reactome: R-HSA-2426168
FRLM_011514-RA	ebd06feb46c1eb97b6f86b1d1c8e9539	336	Pfam	PF08879	WRC	76	118	3.30E-22	T	03/07/19	IPR014977	WRC domain
FRLM_011514-RA	ebd06feb46c1eb97b6f86b1d1c8e9539	336	Pfam	PF08880	QLQ	5	37	3.90E-13	T	03/07/19	IPR014978	Glutamine-Leucine-Glutamine, QLQ	GO:0005524|GO:0005634|GO:0006355	Reactome: R-HSA-3214858|Reactome: R-HSA-8939243
FRLM_009108-RA	81e74746b3e442974a0a018f842ec988	237	Pfam	PF01535	PPR repeat	113	139	9.60E-04	T	03/07/19	IPR002885	Pentatricopeptide repeat
FRLM_009108-RA	81e74746b3e442974a0a018f842ec988	237	Pfam	PF01535	PPR repeat	77	97	0.0049	T	03/07/19	IPR002885	Pentatricopeptide repeat
FRLM_009108-RA	81e74746b3e442974a0a018f842ec988	237	Pfam	PF13041	PPR repeat family	8	52	9.10E-11	T	03/07/19	IPR002885	Pentatricopeptide repeat
FRLM_017908-RA	a9a1da36870260e40ff164bce6020c35	314	Pfam	PF00067	Cytochrome P450	2	278	2.30E-47	T	03/07/19	IPR001128	Cytochrome P450	GO:0005506|GO:0016705|GO:0020037|GO:0055114
FRLM_021141-RA	50407d0a7fc9ce97ecc685e45471d02a	367	Pfam	PF06775	Putative adipose-regulatory protein (Seipin)	56	253	1.50E-37	T	03/07/19	IPR009617	Seipin family	GO:0019915
FRLM_006498-RB	1ab90e5856fd5d0c8f69edfb4b680ac0	562	Pfam	PF00022	Actin	19	526	3.00E-20	T	03/07/19	IPR004000	Actin family
FRLM_008333-RA	79d89408f5f41b29ddb812fe301b97d9	228	Pfam	PF06574	FAD synthetase	101	207	1.70E-05	T	03/07/19	IPR015864	FAD synthetase	GO:0003919|GO:0009231	KEGG: 00740+2.7.1.26+2.7.7.2|MetaCyc: PWY-5523|MetaCyc: PWY-6167|MetaCyc: PWY-6168|MetaCyc: PWY-7863
FRLM_015859-RA	5547c84e55b1fa3c531c81b5b8d1b114	393	Pfam	PF00438	S-adenosylmethionine synthetase, N-terminal domain	4	101	4.40E-43	T	03/07/19	IPR022628	S-adenosylmethionine synthetase, N-terminal	GO:0004478|GO:0006556	KEGG: 00270+2.5.1.6|MetaCyc: PWY-5041|MetaCyc: PWY-5912|Reactome: R-HSA-156581
FRLM_015859-RA	5547c84e55b1fa3c531c81b5b8d1b114	393	Pfam	PF02773	S-adenosylmethionine synthetase, C-terminal domain	240	381	1.80E-62	T	03/07/19	IPR022630	S-adenosylmethionine synthetase, C-terminal	GO:0004478|GO:0006556	KEGG: 00270+2.5.1.6|MetaCyc: PWY-5041|MetaCyc: PWY-5912|Reactome: R-HSA-156581
FRLM_015859-RA	5547c84e55b1fa3c531c81b5b8d1b114	393	Pfam	PF02772	S-adenosylmethionine synthetase, central domain	117	238	3.40E-46	T	03/07/19	IPR022629	S-adenosylmethionine synthetase, central domain	GO:0004478|GO:0006556	KEGG: 00270+2.5.1.6|MetaCyc: PWY-5041|MetaCyc: PWY-5912|Reactome: R-HSA-156581
FRLM_010048-RA	79f85ff8b1998f4b949fac6a19385d1a	830	Pfam	PF12819	Carbohydrate-binding protein of the ER	34	384	5.20E-48	T	03/07/19	IPR024788	Malectin-like carbohydrate-binding domain
FRLM_010048-RA	79f85ff8b1998f4b949fac6a19385d1a	830	Pfam	PF07714	Protein tyrosine kinase	496	688	4.20E-47	T	03/07/19	IPR001245	Serine-threonine/tyrosine-protein kinase, catalytic domain	GO:0004672|GO:0006468
FRLM_000698-RC	d23a7ab4deacbaa24951645e1c7fb041	1218	Pfam	PF08623	TATA-binding protein interacting (TIP20)	1039	1201	3.00E-56	T	03/07/19	IPR013932	TATA-binding protein interacting (TIP20)
FRLM_010416-RA	441a3e1c66dd6ad2bcd9bac31eb76faa	420	Pfam	PF00368	Hydroxymethylglutaryl-coenzyme A reductase	33	409	7.00E-147	T	03/07/19	IPR002202	Hydroxymethylglutaryl-CoA reductase, class I/II	GO:0004420|GO:0015936|GO:0050662|GO:0055114	KEGG: 00900+1.1.1.34|MetaCyc: PWY-6174|MetaCyc: PWY-7391|MetaCyc: PWY-7524|MetaCyc: PWY-922|Reactome: R-HSA-191273|Reactome: R-HSA-1989781|Reactome: R-HSA-2426168
FRLM_005029-RB	391f52354ef0d08649ede3e435f8a964	308	Pfam	PF17407	Nrap protein domain 6	161	298	1.90E-11	T	03/07/19	IPR035371	Nrap protein, domain 6		Reactome: R-HSA-6790901|Reactome: R-HSA-6791226
FRLM_005029-RB	391f52354ef0d08649ede3e435f8a964	308	Pfam	PF17406	Nrap protein PAP/OAS1-like domain 5	3	146	1.50E-43	T	03/07/19	IPR035370	Nrap protein, domain 5		Reactome: R-HSA-6790901|Reactome: R-HSA-6791226
FRLM_000734-RF	5e4777eedd25c8d29149b49995245d60	102	Pfam	PF02493	MORN repeat	18	40	0.0012	T	03/07/19	IPR003409	MORN motif
FRLM_000734-RF	5e4777eedd25c8d29149b49995245d60	102	Pfam	PF02493	MORN repeat	41	62	4.00E-06	T	03/07/19	IPR003409	MORN motif
FRLM_000734-RF	5e4777eedd25c8d29149b49995245d60	102	Pfam	PF02493	MORN repeat	87	100	6.8	T	03/07/19	IPR003409	MORN motif
FRLM_000734-RF	5e4777eedd25c8d29149b49995245d60	102	Pfam	PF02493	MORN repeat	64	85	9.70E-06	T	03/07/19	IPR003409	MORN motif
FRLM_000734-RE	5e4777eedd25c8d29149b49995245d60	102	Pfam	PF02493	MORN repeat	18	40	0.0012	T	03/07/19	IPR003409	MORN motif
FRLM_000734-RE	5e4777eedd25c8d29149b49995245d60	102	Pfam	PF02493	MORN repeat	41	62	4.00E-06	T	03/07/19	IPR003409	MORN motif
FRLM_000734-RE	5e4777eedd25c8d29149b49995245d60	102	Pfam	PF02493	MORN repeat	87	100	6.8	T	03/07/19	IPR003409	MORN motif
FRLM_000734-RE	5e4777eedd25c8d29149b49995245d60	102	Pfam	PF02493	MORN repeat	64	85	9.70E-06	T	03/07/19	IPR003409	MORN motif
FRLM_013590-RA	84bd27b15db846f02b99eace4911af70	175	Pfam	PF04970	Lecithin retinol acyltransferase	13	99	1.30E-17	T	03/07/19	IPR007053	LRAT-like domain
FRLM_013101-RA	108f9c234f0dccac408aae121ecbc590	620	Pfam	PF03106	WRKY DNA -binding domain	343	400	2.30E-26	T	03/07/19	IPR003657	WRKY domain	GO:0003700|GO:0006355|GO:0043565
FRLM_016222-RA	471ad0aac1893c406be58ebe6f7e56b9	581	Pfam	PF00933	Glycosyl hydrolase family 3 N terminal domain	8	161	5.00E-19	T	03/07/19	IPR001764	Glycoside hydrolase, family 3, N-terminal	GO:0004553|GO:0005975
FRLM_016222-RA	471ad0aac1893c406be58ebe6f7e56b9	581	Pfam	PF14310	Fibronectin type III-like domain	497	565	2.20E-10	T	03/07/19	IPR026891	Fibronectin type III-like domain
FRLM_016222-RA	471ad0aac1893c406be58ebe6f7e56b9	581	Pfam	PF01915	Glycosyl hydrolase family 3 C-terminal domain	203	433	3.40E-53	T	03/07/19	IPR002772	Glycoside hydrolase family 3 C-terminal domain	GO:0004553|GO:0005975
FRLM_001248-RC	5273f67ccb56fab8ca579b97731b4440	381	Pfam	PF00569	Zinc finger, ZZ type	205	247	2.00E-07	T	03/07/19	IPR000433	Zinc finger, ZZ-type	GO:0008270
FRLM_001248-RC	5273f67ccb56fab8ca579b97731b4440	381	Pfam	PF02135	TAZ zinc finger	273	343	1.90E-12	T	03/07/19	IPR000197	Zinc finger, TAZ-type	GO:0003712|GO:0004402|GO:0005634|GO:0006355|GO:0008270	Reactome: R-HSA-1234158|Reactome: R-HSA-1368082|Reactome: R-HSA-1368108|Reactome: R-HSA-1912408|Reactome: R-HSA-1989781|Reactome: R-HSA-201722|Reactome: R-HSA-2122947|Reactome: R-HSA-2644606|Reactome: R-HSA-2894862|Reactome: R-HSA-3134973|Reactome: R-HSA-3214847|Reactome: R-HSA-3371568|Reactome: R-HSA-381340|Reactome: R-HSA-400253|Reactome: R-HSA-5617472|Reactome: R-HSA-5621575|Reactome: R-HSA-88…
FRLM_004330-RB	bf1679dc1fa6607a559ad437363dc7ea	2045	Pfam	PF00454	Phosphatidylinositol 3- and 4-kinase	1845	1992	1.20E-19	T	03/07/19	IPR000403	Phosphatidylinositol 3-/4-kinase, catalytic domain	GO:0016301
FRLM_004330-RB	bf1679dc1fa6607a559ad437363dc7ea	2045	Pfam	PF00454	Phosphatidylinositol 3- and 4-kinase	1785	1844	7.70E-08	T	03/07/19	IPR000403	Phosphatidylinositol 3-/4-kinase, catalytic domain	GO:0016301
FRLM_004330-RB	bf1679dc1fa6607a559ad437363dc7ea	2045	Pfam	PF00613	Phosphoinositide 3-kinase family, accessory domain (PIK domain)	1518	1656	1.20E-21	T	03/07/19	IPR001263	Phosphoinositide 3-kinase, accessory (PIK) domain
FRLM_003030-RA	93f64a422c7cadbd60dc41a420c38459	511	Pfam	PF00817	impB/mucB/samB family	1	98	6.50E-26	T	03/07/19	IPR001126	UmuC domain	GO:0006281	KEGG: 00230+2.7.7.7|KEGG: 00240+2.7.7.7|Reactome: R-HSA-5656169
FRLM_003030-RA	93f64a422c7cadbd60dc41a420c38459	511	Pfam	PF11799	impB/mucB/samB family C-terminal domain	186	287	1.70E-16	T	03/07/19	IPR017961	DNA polymerase, Y-family, little finger domain	GO:0003684|GO:0006281	KEGG: 00230+2.7.7.7|KEGG: 00240+2.7.7.7|Reactome: R-HSA-5656169
FRLM_003030-RG	93f64a422c7cadbd60dc41a420c38459	511	Pfam	PF00817	impB/mucB/samB family	1	98	6.50E-26	T	03/07/19	IPR001126	UmuC domain	GO:0006281	KEGG: 00230+2.7.7.7|KEGG: 00240+2.7.7.7|Reactome: R-HSA-5656169
FRLM_003030-RG	93f64a422c7cadbd60dc41a420c38459	511	Pfam	PF11799	impB/mucB/samB family C-terminal domain	186	287	1.70E-16	T	03/07/19	IPR017961	DNA polymerase, Y-family, little finger domain	GO:0003684|GO:0006281	KEGG: 00230+2.7.7.7|KEGG: 00240+2.7.7.7|Reactome: R-HSA-5656169
FRLM_014351-RA	12ff019b3893538f75bd39c223cb7f5d	405	Pfam	PF14543	Xylanase inhibitor N-terminal	111	218	3.90E-28	T	03/07/19	IPR032861	Xylanase inhibitor, N-terminal
FRLM_014351-RA	12ff019b3893538f75bd39c223cb7f5d	405	Pfam	PF14541	Xylanase inhibitor C-terminal	246	398	9.20E-37	T	03/07/19	IPR032799	Xylanase inhibitor, C-terminal
FRLM_018171-RA	61c65c2da3bc52821d47f111aa82b582	239	Pfam	PF00313	'Cold-shock' DNA-binding domain	8	71	4.10E-24	T	03/07/19	IPR002059	Cold-shock protein, DNA-binding	GO:0003677|GO:0006355
FRLM_018171-RA	61c65c2da3bc52821d47f111aa82b582	239	Pfam	PF00098	Zinc knuckle	165	179	2.50E-07	T	03/07/19	IPR001878	Zinc finger, CCHC-type	GO:0003676|GO:0008270
FRLM_018171-RA	61c65c2da3bc52821d47f111aa82b582	239	Pfam	PF00098	Zinc knuckle	131	145	2.50E-07	T	03/07/19	IPR001878	Zinc finger, CCHC-type	GO:0003676|GO:0008270
FRLM_018171-RA	61c65c2da3bc52821d47f111aa82b582	239	Pfam	PF00098	Zinc knuckle	196	208	9.80E-05	T	03/07/19	IPR001878	Zinc finger, CCHC-type	GO:0003676|GO:0008270
FRLM_018171-RA	61c65c2da3bc52821d47f111aa82b582	239	Pfam	PF00098	Zinc knuckle	219	234	1.70E-07	T	03/07/19	IPR001878	Zinc finger, CCHC-type	GO:0003676|GO:0008270
FRLM_010466-RG	1520e7a0ac601dcbc3f74bdc2578f77b	593	Pfam	PF00027	Cyclic nucleotide-binding domain	137	240	9.80E-09	T	03/07/19	IPR000595	Cyclic nucleotide-binding domain
FRLM_010466-RG	1520e7a0ac601dcbc3f74bdc2578f77b	593	Pfam	PF00027	Cyclic nucleotide-binding domain	62	102	2.00E-08	T	03/07/19	IPR000595	Cyclic nucleotide-binding domain
FRLM_010466-RG	1520e7a0ac601dcbc3f74bdc2578f77b	593	Pfam	PF00069	Protein kinase domain	300	536	7.00E-34	T	03/07/19	IPR000719	Protein kinase domain	GO:0004672|GO:0005524|GO:0006468
FRLM_010466-RE	1520e7a0ac601dcbc3f74bdc2578f77b	593	Pfam	PF00027	Cyclic nucleotide-binding domain	137	240	9.80E-09	T	03/07/19	IPR000595	Cyclic nucleotide-binding domain
FRLM_010466-RE	1520e7a0ac601dcbc3f74bdc2578f77b	593	Pfam	PF00027	Cyclic nucleotide-binding domain	62	102	2.00E-08	T	03/07/19	IPR000595	Cyclic nucleotide-binding domain
FRLM_010466-RE	1520e7a0ac601dcbc3f74bdc2578f77b	593	Pfam	PF00069	Protein kinase domain	300	536	7.00E-34	T	03/07/19	IPR000719	Protein kinase domain	GO:0004672|GO:0005524|GO:0006468
FRLM_001318-RB	32da8ca064f5bd9c2ed7f39947873f4b	837	Pfam	PF13855	Leucine rich repeat	378	438	2.60E-08	T	03/07/19	IPR001611	Leucine-rich repeat	GO:0005515
FRLM_001318-RB	32da8ca064f5bd9c2ed7f39947873f4b	837	Pfam	PF13855	Leucine rich repeat	451	510	1.00E-08	T	03/07/19	IPR001611	Leucine-rich repeat	GO:0005515
FRLM_001318-RB	32da8ca064f5bd9c2ed7f39947873f4b	837	Pfam	PF13855	Leucine rich repeat	140	199	8.70E-07	T	03/07/19	IPR001611	Leucine-rich repeat	GO:0005515
FRLM_001318-RB	32da8ca064f5bd9c2ed7f39947873f4b	837	Pfam	PF08263	Leucine rich repeat N-terminal domain	23	63	2.20E-10	T	03/07/19	IPR013210	Leucine-rich repeat-containing N-terminal, plant-type
FRLM_001318-RB	32da8ca064f5bd9c2ed7f39947873f4b	837	Pfam	PF00069	Protein kinase domain	651	837	6.20E-35	T	03/07/19	IPR000719	Protein kinase domain	GO:0004672|GO:0005524|GO:0006468
FRLM_001318-RB	32da8ca064f5bd9c2ed7f39947873f4b	837	Pfam	PF13516	Leucine Rich repeat	114	127	1.5	T	03/07/19	IPR001611	Leucine-rich repeat	GO:0005515
FRLM_005863-RA	ee0f0756523304d99efa5bbed0948d65	97	Pfam	PF11976	Ubiquitin-2 like Rad60 SUMO-like	20	90	4.40E-24	T	03/07/19	IPR022617	Rad60/SUMO-like domain
FRLM_014580-RA	1dce1433b3eda86a66325e085eddc3d8	282	Pfam	PF00590	Tetrapyrrole (Corrin/Porphyrin) Methylases	1	241	2.40E-25	T	03/07/19	IPR000878	Tetrapyrrole methylase	GO:0008152|GO:0008168	Reactome: R-HSA-5358493
FRLM_014580-RC	1dce1433b3eda86a66325e085eddc3d8	282	Pfam	PF00590	Tetrapyrrole (Corrin/Porphyrin) Methylases	1	241	2.40E-25	T	03/07/19	IPR000878	Tetrapyrrole methylase	GO:0008152|GO:0008168	Reactome: R-HSA-5358493
FRLM_014580-RD	1dce1433b3eda86a66325e085eddc3d8	282	Pfam	PF00590	Tetrapyrrole (Corrin/Porphyrin) Methylases	1	241	2.40E-25	T	03/07/19	IPR000878	Tetrapyrrole methylase	GO:0008152|GO:0008168	Reactome: R-HSA-5358493
FRLM_005054-RA	a5629c964039686d4f67bad39d20e1e0	455	Pfam	PF13041	PPR repeat family	148	195	9.30E-09	T	03/07/19	IPR002885	Pentatricopeptide repeat
FRLM_005054-RA	a5629c964039686d4f67bad39d20e1e0	455	Pfam	PF14432	DYW family of nucleic acid deaminases	322	445	1.80E-31	T	03/07/19	IPR032867	DYW domain	GO:0008270
FRLM_005054-RA	a5629c964039686d4f67bad39d20e1e0	455	Pfam	PF01535	PPR repeat	49	78	9.00E-05	T	03/07/19	IPR002885	Pentatricopeptide repeat
FRLM_005054-RA	a5629c964039686d4f67bad39d20e1e0	455	Pfam	PF01535	PPR repeat	20	46	2.20E-04	T	03/07/19	IPR002885	Pentatricopeptide repeat
FRLM_005054-RA	a5629c964039686d4f67bad39d20e1e0	455	Pfam	PF01535	PPR repeat	223	246	0.054	T	03/07/19	IPR002885	Pentatricopeptide repeat
FRLM_014982-RA	f32af236b54a84e3d6c3ab83b4860351	83	Pfam	PF07002	Copine	54	83	2.70E-05	T	03/07/19	IPR010734	Copine
FRLM_002752-RA	03ff36356aab7fbdf97b0f94949372b7	279	Pfam	PF04511	Der1-like family	11	201	5.20E-45	T	03/07/19
FRLM_011890-RA	0f4f68948956b4c13536b766c729d016	44	Pfam	PF04689	DNA binding protein S1FA	1	44	2.30E-27	T	03/07/19	IPR006779	DNA binding protein S1FA	GO:0003677|GO:0005634|GO:0006355
FRLM_013455-RA	d79858b14cdc4a56c23eb8d4d9927fc4	229	Pfam	PF08241	Methyltransferase domain	102	181	1.10E-07	T	03/07/19	IPR013216	Methyltransferase type 11	GO:0008152|GO:0008168
FRLM_024249-RA	003bd3714300652e82a4721809a6b70c	81	Pfam	PF00900	Ribosomal family S4e	30	81	2.50E-24	T	03/07/19	IPR013845	Ribosomal protein S4e, central region		Reactome: R-HSA-156827|Reactome: R-HSA-156902|Reactome: R-HSA-1799339|Reactome: R-HSA-192823|Reactome: R-HSA-2408557|Reactome: R-HSA-6791226|Reactome: R-HSA-72649|Reactome: R-HSA-72689|Reactome: R-HSA-72695|Reactome: R-HSA-72702|Reactome: R-HSA-72706|Reactome: R-HSA-72764|Reactome: R-HSA-9010553|Reactome: R-HSA-975956|Reactome: R-HSA-975957
FRLM_005517-RA	630b952fb9988ee19cf93860ad32b432	460	Pfam	PF12854	PPR repeat	293	325	3.20E-13	T	03/07/19	IPR002885	Pentatricopeptide repeat
FRLM_005517-RA	630b952fb9988ee19cf93860ad32b432	460	Pfam	PF12854	PPR repeat	153	185	1.30E-14	T	03/07/19	IPR002885	Pentatricopeptide repeat
FRLM_005517-RA	630b952fb9988ee19cf93860ad32b432	460	Pfam	PF12854	PPR repeat	259	290	3.60E-07	T	03/07/19	IPR002885	Pentatricopeptide repeat
FRLM_005517-RA	630b952fb9988ee19cf93860ad32b432	460	Pfam	PF13041	PPR repeat family	192	240	4.60E-18	T	03/07/19	IPR002885	Pentatricopeptide repeat
FRLM_005517-RA	630b952fb9988ee19cf93860ad32b432	460	Pfam	PF13041	PPR repeat family	16	65	8.10E-14	T	03/07/19	IPR002885	Pentatricopeptide repeat
FRLM_005517-RA	630b952fb9988ee19cf93860ad32b432	460	Pfam	PF13041	PPR repeat family	86	133	1.20E-17	T	03/07/19	IPR002885	Pentatricopeptide repeat
FRLM_005517-RA	630b952fb9988ee19cf93860ad32b432	460	Pfam	PF13041	PPR repeat family	333	381	1.90E-18	T	03/07/19	IPR002885	Pentatricopeptide repeat
FRLM_005517-RA	630b952fb9988ee19cf93860ad32b432	460	Pfam	PF13041	PPR repeat family	403	451	1.10E-12	T	03/07/19	IPR002885	Pentatricopeptide repeat
FRLM_001705-RD	77e096788efe4cebead205ef2001eba4	164	Pfam	PF01728	FtsJ-like methyltransferase	16	160	5.20E-44	T	03/07/19	IPR002877	Ribosomal RNA methyltransferase FtsJ domain	GO:0008168|GO:0032259
FRLM_012775-RA	625cb9c0a5d97b4e736aeddff165c126	516	Pfam	PF05922	Peptidase inhibitor I9	2	41	1.40E-10	T	03/07/19	IPR010259	Peptidase S8 propeptide/proteinase inhibitor I9		Reactome: R-HSA-381426|Reactome: R-HSA-8866427|Reactome: R-HSA-8957275|Reactome: R-HSA-8964038
FRLM_012775-RA	625cb9c0a5d97b4e736aeddff165c126	516	Pfam	PF00082	Subtilase family	67	516	1.40E-46	T	03/07/19	IPR000209	Peptidase S8/S53 domain	GO:0004252|GO:0006508
FRLM_007283-RA	48f17d98569d83d64730cd89ee4ef3f4	478	Pfam	PF14363	Domain associated at C-terminal with AAA	18	111	6.00E-18	T	03/07/19	IPR025753	AAA-type ATPase, N-terminal domain		KEGG: 00230+3.6.1.3
FRLM_007283-RA	48f17d98569d83d64730cd89ee4ef3f4	478	Pfam	PF00004	ATPase family associated with various cellular activities (AAA)	230	364	2.70E-17	T	03/07/19	IPR003959	ATPase, AAA-type, core	GO:0005524
FRLM_013121-RA	42075be852ac47459ff2d46ac66f34de	331	Pfam	PF03099	Biotin/lipoate A/B protein ligase family	80	207	4.90E-28	T	03/07/19	IPR004143	Biotinyl protein ligase (BPL) and lipoyl protein ligase (LPL), catalytic domain	GO:0006464
FRLM_013121-RA	42075be852ac47459ff2d46ac66f34de	331	Pfam	PF02237	Biotin protein ligase C terminal domain	269	324	2.50E-10	T	03/07/19	IPR003142	Biotin protein ligase, C-terminal	GO:0006464	KEGG: 00780+6.3.4.15|Reactome: R-HSA-196780|Reactome: R-HSA-3371599
FRLM_002092-RC	ef3c518836e279bafac2be5dc21ad14d	229	Pfam	PF03479	Domain of unknown function (DUF296)	157	206	2.00E-11	T	03/07/19	IPR005175	PPC domain
FRLM_002673-RC	02c80df427781f0fb90a0c0f449a0e93	747	Pfam	PF08142	AARP2CN (NUC121) domain	237	322	2.70E-30	T	03/07/19	IPR012948	AARP2CN	GO:0005634|GO:0042254	Reactome: R-HSA-6791226
FRLM_000757-RA	0d4ab0a64fa1926e4916660c6a63b03a	45	Pfam	PF03169	OPT oligopeptide transporter protein	1	39	8.00E-08	T	03/07/19	IPR004813	Oligopeptide transporter, OPT superfamily	GO:0055085
FRLM_014302-RC	0e698a0864237e42aaf7957bf956d000	367	Pfam	PF00270	DEAD/DEAH box helicase	77	245	6.30E-20	T	03/07/19	IPR011545	DEAD/DEAH box helicase domain	GO:0003676|GO:0005524
FRLM_014302-RC	0e698a0864237e42aaf7957bf956d000	367	Pfam	PF00271	Helicase conserved C-terminal domain	291	365	1.70E-06	T	03/07/19	IPR001650	Helicase, C-terminal
FRLM_005680-RA	ba91a867197b248f91316045df4c8876	505	Pfam	PF13041	PPR repeat family	252	298	1.70E-10	T	03/07/19	IPR002885	Pentatricopeptide repeat
FRLM_005680-RA	ba91a867197b248f91316045df4c8876	505	Pfam	PF13041	PPR repeat family	322	369	1.00E-07	T	03/07/19	IPR002885	Pentatricopeptide repeat
FRLM_005680-RA	ba91a867197b248f91316045df4c8876	505	Pfam	PF01535	PPR repeat	188	213	7.00E-04	T	03/07/19	IPR002885	Pentatricopeptide repeat
FRLM_005680-RB	ba91a867197b248f91316045df4c8876	505	Pfam	PF13041	PPR repeat family	252	298	1.70E-10	T	03/07/19	IPR002885	Pentatricopeptide repeat
FRLM_005680-RB	ba91a867197b248f91316045df4c8876	505	Pfam	PF13041	PPR repeat family	322	369	1.00E-07	T	03/07/19	IPR002885	Pentatricopeptide repeat
FRLM_005680-RB	ba91a867197b248f91316045df4c8876	505	Pfam	PF01535	PPR repeat	188	213	7.00E-04	T	03/07/19	IPR002885	Pentatricopeptide repeat
FRLM_016651-RA	1637b0a7eb2a1f2de23dff40b329f464	239	Pfam	PF04749	PLAC8 family	61	187	4.10E-23	T	03/07/19	IPR006461	PLAC8 motif-containing protein
FRLM_009868-RB	ecbd6a7ae4e3b7fd2789f0a8ef6dfb1f	1524	Pfam	PF00063	Myosin head (motor domain)	79	735	4.00E-255	T	03/07/19	IPR001609	Myosin head, motor domain	GO:0003774|GO:0005524|GO:0016459
FRLM_009868-RB	ecbd6a7ae4e3b7fd2789f0a8ef6dfb1f	1524	Pfam	PF00612	IQ calmodulin-binding motif	800	819	0.0012	T	03/07/19	IPR000048	IQ motif, EF-hand binding site	GO:0005515
FRLM_009868-RB	ecbd6a7ae4e3b7fd2789f0a8ef6dfb1f	1524	Pfam	PF00612	IQ calmodulin-binding motif	871	890	0.0033	T	03/07/19	IPR000048	IQ motif, EF-hand binding site	GO:0005515
FRLM_009868-RB	ecbd6a7ae4e3b7fd2789f0a8ef6dfb1f	1524	Pfam	PF00612	IQ calmodulin-binding motif	847	867	3.80E-06	T	03/07/19	IPR000048	IQ motif, EF-hand binding site	GO:0005515
FRLM_009868-RB	ecbd6a7ae4e3b7fd2789f0a8ef6dfb1f	1524	Pfam	PF00612	IQ calmodulin-binding motif	774	793	0.0012	T	03/07/19	IPR000048	IQ motif, EF-hand binding site	GO:0005515
FRLM_009868-RB	ecbd6a7ae4e3b7fd2789f0a8ef6dfb1f	1524	Pfam	PF00612	IQ calmodulin-binding motif	752	770	0.0038	T	03/07/19	IPR000048	IQ motif, EF-hand binding site	GO:0005515
FRLM_009868-RB	ecbd6a7ae4e3b7fd2789f0a8ef6dfb1f	1524	Pfam	PF02736	Myosin N-terminal SH3-like domain	26	63	5.80E-12	T	03/07/19	IPR004009	Myosin, N-terminal, SH3-like	GO:0003774|GO:0005524|GO:0016459
FRLM_009868-RB	ecbd6a7ae4e3b7fd2789f0a8ef6dfb1f	1524	Pfam	PF01843	DIL domain	1346	1449	1.90E-22	T	03/07/19	IPR002710	Dilute domain
FRLM_011967-RA	a1426ff995627482ed7ba38baeecbb60	192	Pfam	PF00679	Elongation factor G C-terminus	1	65	3.90E-12	T	03/07/19	IPR000640	Elongation factor EFG, domain V-like
FRLM_001919-RA	308f59838a866904b0a1a8159728c94b	837	Pfam	PF01852	START domain	160	368	5.70E-54	T	03/07/19	IPR002913	START domain	GO:0008289
FRLM_001919-RA	308f59838a866904b0a1a8159728c94b	837	Pfam	PF08670	MEKHLA domain	694	836	3.70E-52	T	03/07/19	IPR013978	MEKHLA
FRLM_001919-RA	308f59838a866904b0a1a8159728c94b	837	Pfam	PF00046	Homeobox domain	17	74	6.00E-16	T	03/07/19	IPR001356	Homeobox domain	GO:0003677
FRLM_009644-RD	77fcea195aae44510f5282a34224fe59	991	Pfam	PF07842	GC-rich sequence DNA-binding factor-like protein	682	885	1.70E-29	T	03/07/19	IPR022783	GC-rich sequence DNA-binding factor domain	GO:0003677|GO:0005634|GO:0006355
FRLM_009644-RD	77fcea195aae44510f5282a34224fe59	991	Pfam	PF15458	Nineteen complex-related protein 2	182	403	9.30E-10	T	03/07/19	IPR028211	Pre-mRNA-splicing factor Ntr2	GO:0000390|GO:0071008
FRLM_009644-RC	77fcea195aae44510f5282a34224fe59	991	Pfam	PF07842	GC-rich sequence DNA-binding factor-like protein	682	885	1.70E-29	T	03/07/19	IPR022783	GC-rich sequence DNA-binding factor domain	GO:0003677|GO:0005634|GO:0006355
FRLM_009644-RC	77fcea195aae44510f5282a34224fe59	991	Pfam	PF15458	Nineteen complex-related protein 2	182	403	9.30E-10	T	03/07/19	IPR028211	Pre-mRNA-splicing factor Ntr2	GO:0000390|GO:0071008
FRLM_014230-RA	ace62a3055c0f43b385954cfbcfb3f39	230	Pfam	PF00271	Helicase conserved C-terminal domain	82	188	1.40E-28	T	03/07/19	IPR001650	Helicase, C-terminal
FRLM_014230-RA	ace62a3055c0f43b385954cfbcfb3f39	230	Pfam	PF00270	DEAD/DEAH box helicase	1	45	9.80E-08	T	03/07/19	IPR011545	DEAD/DEAH box helicase domain	GO:0003676|GO:0005524
FRLM_011882-RB	a3fb3fe8bfaa26415e4583147faf8d9d	657	Pfam	PF08276	PAN-like domain	332	407	3.20E-10	T	03/07/19	IPR003609	PAN/Apple domain
FRLM_011882-RB	a3fb3fe8bfaa26415e4583147faf8d9d	657	Pfam	PF00954	S-locus glycoprotein domain	240	312	9.40E-20	T	03/07/19	IPR000858	S-locus glycoprotein domain	GO:0048544	KEGG: 04150+2.7.11.1|KEGG: 04151+2.7.11.1|KEGG: 04926+2.7.11.1|KEGG: 05165+2.7.11.1
FRLM_011882-RB	a3fb3fe8bfaa26415e4583147faf8d9d	657	Pfam	PF07714	Protein tyrosine kinase	537	651	1.20E-18	T	03/07/19	IPR001245	Serine-threonine/tyrosine-protein kinase, catalytic domain	GO:0004672|GO:0006468
FRLM_011882-RB	a3fb3fe8bfaa26415e4583147faf8d9d	657	Pfam	PF01453	D-mannose binding lectin	87	186	8.20E-25	T	03/07/19	IPR001480	Bulb-type lectin domain
FRLM_015203-RA	c51b29d90ed6c3053b6127ab711334b8	255	Pfam	PF04278	Tic22-like family	89	235	3.10E-51	T	03/07/19	IPR007378	Tic22-like	GO:0015031
FRLM_007862-RA	028cd01b5952de7b3eac7fe2893f87ff	666	Pfam	PF00012	Hsp70 protein	38	645	1.10E-264	T	03/07/19	IPR013126	Heat shock protein 70 family		Reactome: R-HSA-3371453
FRLM_021995-RA	2ac91995bec80b0e239eb0e114c1f452	74	Pfam	PF05699	hAT family C-terminal dimerisation region	2	57	2.80E-20	T	03/07/19	IPR008906	HAT, C-terminal dimerisation domain	GO:0046983
FRLM_004989-RA	3961e0e8c090d7544bef72a63de6a967	233	Pfam	PF04770	ZF-HD protein dimerisation region	8	30	5.70E-10	T	03/07/19	IPR006456	ZF-HD homeobox protein, Cys/His-rich dimerisation domain
FRLM_009077-RA	86ef7041a960b655e0e4597c9b8fba8e	490	Pfam	PF00004	ATPase family associated with various cellular activities (AAA)	259	392	1.60E-17	T	03/07/19	IPR003959	ATPase, AAA-type, core	GO:0005524
FRLM_009077-RA	86ef7041a960b655e0e4597c9b8fba8e	490	Pfam	PF14363	Domain associated at C-terminal with AAA	39	131	1.10E-25	T	03/07/19	IPR025753	AAA-type ATPase, N-terminal domain		KEGG: 00230+3.6.1.3
FRLM_019872-RA	6bd08027db0dd56d8dbb26467f6d1873	580	Pfam	PF01061	ABC-2 type transporter	290	499	1.40E-37	T	03/07/19	IPR013525	ABC-2 type transporter	GO:0016020	Reactome: R-HSA-1369062
FRLM_019872-RA	6bd08027db0dd56d8dbb26467f6d1873	580	Pfam	PF00005	ABC transporter	1	138	2.00E-20	T	03/07/19	IPR003439	ABC transporter-like	GO:0005524|GO:0016887
FRLM_006315-RA	42d73187ed30df06753266ac20e7455c	105	Pfam	PF01582	TIR domain	15	105	4.00E-32	T	03/07/19	IPR000157	Toll/interleukin-1 receptor homology (TIR) domain	GO:0005515|GO:0007165
FRLM_004712-RB	5c31cf52d742dd0fe7fea19fe96b39f9	1152	Pfam	PF02201	SWIB/MDM2 domain	130	203	4.40E-16	T	03/07/19	IPR003121	SWIB/MDM2 domain	GO:0005515
FRLM_004712-RB	5c31cf52d742dd0fe7fea19fe96b39f9	1152	Pfam	PF03126	Plus-3 domain	269	372	2.40E-24	T	03/07/19	IPR004343	Plus-3 domain	GO:0003677	Reactome: R-HSA-112382|Reactome: R-HSA-674695|Reactome: R-HSA-75955|Reactome: R-HSA-8866654
FRLM_004712-RB	5c31cf52d742dd0fe7fea19fe96b39f9	1152	Pfam	PF02213	GYF domain	607	651	9.90E-14	T	03/07/19	IPR003169	GYF domain	GO:0005515
FRLM_017202-RA	9b5b8139fbfdbe4c0b2fc95391111f88	467	Pfam	PF12854	PPR repeat	60	92	1.80E-06	T	03/07/19	IPR002885	Pentatricopeptide repeat
FRLM_017202-RA	9b5b8139fbfdbe4c0b2fc95391111f88	467	Pfam	PF12854	PPR repeat	306	339	2.80E-09	T	03/07/19	IPR002885	Pentatricopeptide repeat
FRLM_017202-RA	9b5b8139fbfdbe4c0b2fc95391111f88	467	Pfam	PF13041	PPR repeat family	170	219	5.10E-15	T	03/07/19	IPR002885	Pentatricopeptide repeat
FRLM_017202-RA	9b5b8139fbfdbe4c0b2fc95391111f88	467	Pfam	PF13041	PPR repeat family	416	462	1.20E-14	T	03/07/19	IPR002885	Pentatricopeptide repeat
FRLM_017202-RA	9b5b8139fbfdbe4c0b2fc95391111f88	467	Pfam	PF13041	PPR repeat family	241	289	1.00E-12	T	03/07/19	IPR002885	Pentatricopeptide repeat
FRLM_017202-RA	9b5b8139fbfdbe4c0b2fc95391111f88	467	Pfam	PF13041	PPR repeat family	345	393	7.20E-16	T	03/07/19	IPR002885	Pentatricopeptide repeat
FRLM_017202-RA	9b5b8139fbfdbe4c0b2fc95391111f88	467	Pfam	PF13812	Pentatricopeptide repeat domain	95	148	1.60E-08	T	03/07/19	IPR002885	Pentatricopeptide repeat
FRLM_017202-RA	9b5b8139fbfdbe4c0b2fc95391111f88	467	Pfam	PF01535	PPR repeat	2	27	0.0014	T	03/07/19	IPR002885	Pentatricopeptide repeat
FRLM_001052-RA	04f40787273900b1c5ee6d3c43644fd2	106	Pfam	PF02605	Photosystem I reaction centre subunit XI	62	106	1.60E-14	T	03/07/19	IPR003757	Photosystem I PsaL, reaction centre subunit XI	GO:0009522|GO:0009538|GO:0015979
FRLM_015561-RA	a37491c004f18502d53e2c1afb71bab4	450	Pfam	PF02458	Transferase family	17	442	9.10E-73	T	03/07/19	IPR003480	Transferase	GO:0016747
FRLM_007622-RB	f269f0c5ede3cc47bc7a5b0a1416c9b5	742	Pfam	PF14389	Leucine-zipper of ternary complex factor MIP1	484	564	4.10E-21	T	03/07/19	IPR025757	Ternary complex factor MIP1, leucine-zipper
FRLM_007622-RB	f269f0c5ede3cc47bc7a5b0a1416c9b5	742	Pfam	PF00620	RhoGAP domain	49	193	1.20E-31	T	03/07/19	IPR000198	Rho GTPase-activating protein domain	GO:0007165	Reactome: R-HSA-194840
FRLM_010850-RB	dccfb6a03ee872db6a1b26a76b2b2629	512	Pfam	PF00270	DEAD/DEAH box helicase	221	392	7.20E-50	T	03/07/19	IPR011545	DEAD/DEAH box helicase domain	GO:0003676|GO:0005524
FRLM_010850-RB	dccfb6a03ee872db6a1b26a76b2b2629	512	Pfam	PF00271	Helicase conserved C-terminal domain	427	506	1.00E-13	T	03/07/19	IPR001650	Helicase, C-terminal
FRLM_010850-RA	dccfb6a03ee872db6a1b26a76b2b2629	512	Pfam	PF00270	DEAD/DEAH box helicase	221	392	7.20E-50	T	03/07/19	IPR011545	DEAD/DEAH box helicase domain	GO:0003676|GO:0005524
FRLM_010850-RA	dccfb6a03ee872db6a1b26a76b2b2629	512	Pfam	PF00271	Helicase conserved C-terminal domain	427	506	1.00E-13	T	03/07/19	IPR001650	Helicase, C-terminal
FRLM_015125-RB	29bec8892cc95eb12e5a766d3efdfb5a	253	Pfam	PF05147	Lanthionine synthetase C-like protein	2	251	9.60E-64	T	03/07/19	IPR007822	Lanthionine synthetase C-like
FRLM_016031-RA	4295e5374c88289734b85e4771c43a67	349	Pfam	PF07731	Multicopper oxidase	208	331	5.00E-38	T	03/07/19	IPR011706	Multicopper oxidase, type 2	GO:0005507|GO:0016491|GO:0055114
FRLM_016031-RA	4295e5374c88289734b85e4771c43a67	349	Pfam	PF00394	Multicopper oxidase	1	100	6.00E-31	T	03/07/19	IPR001117	Multicopper oxidase, type 1	GO:0055114
FRLM_018644-RA	b5cd8f036e93460cd7e2e8258108e1c0	997	Pfam	PF08263	Leucine rich repeat N-terminal domain	28	67	3.00E-12	T	03/07/19	IPR013210	Leucine-rich repeat-containing N-terminal, plant-type
FRLM_018644-RA	b5cd8f036e93460cd7e2e8258108e1c0	997	Pfam	PF00069	Protein kinase domain	705	981	4.90E-44	T	03/07/19	IPR000719	Protein kinase domain	GO:0004672|GO:0005524|GO:0006468
FRLM_018644-RA	b5cd8f036e93460cd7e2e8258108e1c0	997	Pfam	PF13855	Leucine rich repeat	491	545	5.70E-07	T	03/07/19	IPR001611	Leucine-rich repeat	GO:0005515
FRLM_018644-RA	b5cd8f036e93460cd7e2e8258108e1c0	997	Pfam	PF13855	Leucine rich repeat	264	324	2.20E-10	T	03/07/19	IPR001611	Leucine-rich repeat	GO:0005515
FRLM_018644-RA	b5cd8f036e93460cd7e2e8258108e1c0	997	Pfam	PF13855	Leucine rich repeat	370	427	4.40E-07	T	03/07/19	IPR001611	Leucine-rich repeat	GO:0005515
FRLM_018644-RA	b5cd8f036e93460cd7e2e8258108e1c0	997	Pfam	PF00560	Leucine Rich Repeat	561	582	1.2	T	03/07/19	IPR001611	Leucine-rich repeat	GO:0005515
FRLM_018644-RA	b5cd8f036e93460cd7e2e8258108e1c0	997	Pfam	PF00560	Leucine Rich Repeat	168	189	0.13	T	03/07/19	IPR001611	Leucine-rich repeat	GO:0005515
FRLM_018749-RA	c22bfa580b88e07a578825d4cc51cd40	354	Pfam	PF08216	Catenin-beta-like, Arm-motif containing nuclear	17	118	5.10E-33	T	03/07/19	IPR013180	Beta-catenin-like protein 1, N-terminal		Reactome: R-HSA-72163
FRLM_007476-RD	3a3e4ed450a22fdfcaa0d6fe4f623bb5	315	Pfam	PF00400	WD domain, G-beta repeat	178	215	1.30E-05	T	03/07/19	IPR001680	WD40 repeat	GO:0005515
FRLM_007476-RB	3a3e4ed450a22fdfcaa0d6fe4f623bb5	315	Pfam	PF00400	WD domain, G-beta repeat	178	215	1.30E-05	T	03/07/19	IPR001680	WD40 repeat	GO:0005515
FRLM_007419-RA	7c97e366119df522be050d9e034cd992	633	Pfam	PF07526	Associated with HOX	169	299	3.90E-47	T	03/07/19	IPR006563	POX domain
FRLM_007419-RA	7c97e366119df522be050d9e034cd992	633	Pfam	PF05920	Homeobox KN domain	369	408	8.60E-18	T	03/07/19	IPR008422	Homeobox KN domain	GO:0003677|GO:0006355
FRLM_004039-RA	2aac630527691a1e32c84737829b980c	995	Pfam	PF00005	ABC transporter	759	908	2.70E-39	T	03/07/19	IPR003439	ABC transporter-like	GO:0005524|GO:0016887
FRLM_004039-RA	2aac630527691a1e32c84737829b980c	995	Pfam	PF00005	ABC transporter	129	278	2.10E-36	T	03/07/19	IPR003439	ABC transporter-like	GO:0005524|GO:0016887
FRLM_004039-RA	2aac630527691a1e32c84737829b980c	995	Pfam	PF00664	ABC transporter transmembrane region	423	685	1.40E-43	T	03/07/19	IPR011527	ABC transporter type 1, transmembrane domain	GO:0005524|GO:0016021|GO:0042626|GO:0055085
FRLM_006665-RD	07d327f729672db7e9d740a8c7c32b95	946	Pfam	PF04818	RNA polymerase II-binding domain.	127	179	4.60E-07	T	03/07/19	IPR006903	RNA polymerase II-binding domain
FRLM_017590-RA	052ccc95e1e66d57f2f52e22b3d0b9d3	357	Pfam	PF01063	Amino-transferase class IV	195	298	2.50E-13	T	03/07/19	IPR001544	Aminotransferase class IV	GO:0003824|GO:0008152	Reactome: R-HSA-70895
FRLM_016330-RA	1429f245b07a149e3bc75a5c3e0bd403	455	Pfam	PF00076	RNA recognition motif. (a.k.a. RRM, RBD, or RNP domain)	112	170	6.70E-16	T	03/07/19	IPR000504	RNA recognition motif domain	GO:0003676
FRLM_016330-RA	1429f245b07a149e3bc75a5c3e0bd403	455	Pfam	PF00076	RNA recognition motif. (a.k.a. RRM, RBD, or RNP domain)	8	75	5.30E-14	T	03/07/19	IPR000504	RNA recognition motif domain	GO:0003676
FRLM_016330-RB	1429f245b07a149e3bc75a5c3e0bd403	455	Pfam	PF00076	RNA recognition motif. (a.k.a. RRM, RBD, or RNP domain)	112	170	6.70E-16	T	03/07/19	IPR000504	RNA recognition motif domain	GO:0003676
FRLM_016330-RB	1429f245b07a149e3bc75a5c3e0bd403	455	Pfam	PF00076	RNA recognition motif. (a.k.a. RRM, RBD, or RNP domain)	8	75	5.30E-14	T	03/07/19	IPR000504	RNA recognition motif domain	GO:0003676
FRLM_010007-RB	50bd8cdbfaca602e43a18b6104fc7522	415	Pfam	PF05623	Protein of unknown function (DUF789)	90	407	1.40E-94	T	03/07/19	IPR008507	Protein of unknown function DUF789
FRLM_002942-RA	9eb90476b182da017f4529c41ac1b007	476	Pfam	PF04116	Fatty acid hydroxylase superfamily	115	254	1.20E-20	T	03/07/19	IPR006694	Fatty acid hydroxylase	GO:0005506|GO:0008610|GO:0016491|GO:0055114
FRLM_007915-RC	9fa9c2a3052fc433214e381f141ce7ff	378	Pfam	PF02127	Aminopeptidase I zinc metalloprotease (M18)	20	346	5.10E-104	T	03/07/19	IPR001948	Peptidase M18	GO:0004177|GO:0006508|GO:0008270
FRLM_010730-RA	9bc66054ca5f69a503b30fa4b78414e7	617	Pfam	PF00271	Helicase conserved C-terminal domain	385	500	2.90E-31	T	03/07/19	IPR001650	Helicase, C-terminal
FRLM_010730-RA	9bc66054ca5f69a503b30fa4b78414e7	617	Pfam	PF00270	DEAD/DEAH box helicase	170	349	3.60E-50	T	03/07/19	IPR011545	DEAD/DEAH box helicase domain	GO:0003676|GO:0005524
FRLM_008089-RB	a28efe5a6ffda3ef866ae170816c1d62	520	Pfam	PF02190	ATP-dependent protease La (LON) substrate-binding domain	13	254	2.70E-24	T	03/07/19	IPR003111	Lon, substrate-binding domain
FRLM_008089-RB	a28efe5a6ffda3ef866ae170816c1d62	520	Pfam	PF00004	ATPase family associated with various cellular activities (AAA)	405	503	8.80E-15	T	03/07/19	IPR003959	ATPase, AAA-type, core	GO:0005524
FRLM_007898-RA	aaa0566e7d4f224b120e63fc8affeb1e	211	Pfam	PF00561	alpha/beta hydrolase fold	25	146	1.30E-25	T	03/07/19	IPR000073	Alpha/beta hydrolase fold-1
FRLM_003769-RB	c28041cd3fe8cbd15f8ced03cb899197	620	Pfam	PF02362	B3 DNA binding domain	119	217	6.20E-19	T	03/07/19	IPR003340	B3 DNA binding domain	GO:0003677
FRLM_003769-RB	c28041cd3fe8cbd15f8ced03cb899197	620	Pfam	PF06507	Auxin response factor	240	321	1.40E-24	T	03/07/19	IPR010525	Auxin response factor	GO:0003677|GO:0005634|GO:0006355|GO:0009725
FRLM_003769-RA	c28041cd3fe8cbd15f8ced03cb899197	620	Pfam	PF02362	B3 DNA binding domain	119	217	6.20E-19	T	03/07/19	IPR003340	B3 DNA binding domain	GO:0003677
FRLM_003769-RA	c28041cd3fe8cbd15f8ced03cb899197	620	Pfam	PF06507	Auxin response factor	240	321	1.40E-24	T	03/07/19	IPR010525	Auxin response factor	GO:0003677|GO:0005634|GO:0006355|GO:0009725
FRLM_008734-RA	8966c89b1eb0b52d646116ef74f0abc9	189	Pfam	PF00069	Protein kinase domain	17	184	4.70E-40	T	03/07/19	IPR000719	Protein kinase domain	GO:0004672|GO:0005524|GO:0006468
FRLM_011353-RA	a3d09290cb274cd3d859fb6dfbf7db4f	161	Pfam	PF00472	RF-1 domain	31	118	8.40E-28	T	03/07/19	IPR000352	Peptide chain release factor class I/class II	GO:0003747|GO:0006415
FRLM_006521-RA	ef149c9dcb5e6409a75ebf1dc8ee14aa	124	Pfam	PF03195	Lateral organ boundaries (LOB) domain	1	53	2.80E-16	T	03/07/19	IPR004883	Lateral organ boundaries, LOB
FRLM_015432-RA	4cc45ab59524bc8330e9c4b14eaadaad	220	Pfam	PF05770	Inositol 1, 3, 4-trisphosphate 5/6-kinase	1	208	1.50E-99	T	03/07/19	IPR008656	Inositol-tetrakisphosphate 1-kinase	GO:0000287|GO:0005524|GO:0005622|GO:0032957|GO:0047325|GO:0052725|GO:0052726	KEGG: 00562+2.7.1.134+2.7.1.159|KEGG: 04070+2.7.1.159|MetaCyc: PWY-4661|MetaCyc: PWY-6362|MetaCyc: PWY-6365|MetaCyc: PWY-6366|MetaCyc: PWY-6554|Reactome: R-HSA-1855167|Reactome: R-HSA-1855204|Reactome: R-HSA-983231
FRLM_005401-RA	f22859af97d20429b52376ee03079a18	1147	Pfam	PF13855	Leucine rich repeat	617	676	8.90E-09	T	03/07/19	IPR001611	Leucine-rich repeat	GO:0005515
FRLM_005401-RA	f22859af97d20429b52376ee03079a18	1147	Pfam	PF13855	Leucine rich repeat	329	388	1.60E-06	T	03/07/19	IPR001611	Leucine-rich repeat	GO:0005515
FRLM_005401-RA	f22859af97d20429b52376ee03079a18	1147	Pfam	PF13855	Leucine rich repeat	544	604	6.00E-09	T	03/07/19	IPR001611	Leucine-rich repeat	GO:0005515
FRLM_005401-RA	f22859af97d20429b52376ee03079a18	1147	Pfam	PF13855	Leucine rich repeat	425	484	1.60E-09	T	03/07/19	IPR001611	Leucine-rich repeat	GO:0005515
FRLM_005401-RA	f22859af97d20429b52376ee03079a18	1147	Pfam	PF13516	Leucine Rich repeat	687	702	0.15	T	03/07/19	IPR001611	Leucine-rich repeat	GO:0005515
FRLM_005401-RA	f22859af97d20429b52376ee03079a18	1147	Pfam	PF00069	Protein kinase domain	854	1121	8.10E-33	T	03/07/19	IPR000719	Protein kinase domain	GO:0004672|GO:0005524|GO:0006468
FRLM_005401-RA	f22859af97d20429b52376ee03079a18	1147	Pfam	PF08263	Leucine rich repeat N-terminal domain	41	79	5.10E-08	T	03/07/19	IPR013210	Leucine-rich repeat-containing N-terminal, plant-type
FRLM_005401-RA	f22859af97d20429b52376ee03079a18	1147	Pfam	PF00560	Leucine Rich Repeat	497	519	0.36	T	03/07/19	IPR001611	Leucine-rich repeat	GO:0005515
FRLM_009310-RA	835fe2e7910f847cc944ec7c0a842cca	615	Pfam	PF01488	Shikimate / quinate 5-dehydrogenase	337	477	9.70E-45	T	03/07/19	IPR006151	Quinate/shikimate 5-dehydrogenase/glutamyl-tRNA reductase
FRLM_009310-RA	835fe2e7910f847cc944ec7c0a842cca	615	Pfam	PF00745	Glutamyl-tRNAGlu reductase, dimerisation domain	491	595	1.60E-25	T	03/07/19	IPR015896	Tetrapyrrole biosynthesis, glutamyl-tRNA reductase, dimerisation domain	GO:0008883|GO:0033014|GO:0050661|GO:0055114	KEGG: 00860+1.2.1.70|MetaCyc: PWY-5188
FRLM_009310-RA	835fe2e7910f847cc944ec7c0a842cca	615	Pfam	PF05201	Glutamyl-tRNAGlu reductase, N-terminal domain	172	321	8.60E-40	T	03/07/19	IPR015895	Tetrapyrrole biosynthesis, glutamyl-tRNA reductase, N-terminal	GO:0008883|GO:0033014|GO:0050661|GO:0055114	KEGG: 00860+1.2.1.70|MetaCyc: PWY-5188
FRLM_001954-RC	4dbab578d06835a0bf23a0096025ecea	383	Pfam	PF01237	Oxysterol-binding protein	126	357	4.10E-76	T	03/07/19	IPR000648	Oxysterol-binding protein
FRLM_007848-RA	f858b52a40fea7b3b4e82821b9561123	406	Pfam	PF00271	Helicase conserved C-terminal domain	259	367	7.20E-29	T	03/07/19	IPR001650	Helicase, C-terminal
FRLM_007848-RA	f858b52a40fea7b3b4e82821b9561123	406	Pfam	PF00270	DEAD/DEAH box helicase	58	219	1.10E-39	T	03/07/19	IPR011545	DEAD/DEAH box helicase domain	GO:0003676|GO:0005524
FRLM_012615-RA	9c2ac89c241c710c663cfa0e3d82e699	536	Pfam	PF13639	Ring finger domain	385	431	6.80E-10	T	03/07/19	IPR001841	Zinc finger, RING-type
FRLM_012615-RA	9c2ac89c241c710c663cfa0e3d82e699	536	Pfam	PF12738	twin BRCT domain	26	88	6.40E-19	T	03/07/19	IPR001357	BRCT domain
FRLM_002649-RA	a8368a4bc2a893038911c8019f50b3ee	201	Pfam	PF06405	Red chlorophyll catabolite reductase (RCC reductase)	58	200	2.40E-69	T	03/07/19	IPR009439	Red chlorophyll catabolite reductase	GO:0051743	KEGG: 00860+1.3.7.12|MetaCyc: PWY-5098|MetaCyc: PWY-6927
FRLM_004496-RA	387a03913993afd3cd91a5354e2a1c7c	272	Pfam	PF03283	Pectinacetylesterase	11	242	2.10E-93	T	03/07/19	IPR004963	Pectinacetylesterase/NOTUM	GO:0016787	Reactome: R-HSA-381426|Reactome: R-HSA-5362798|Reactome: R-HSA-8957275
FRLM_001119-RA	e0c786698640d9ce8723255116eb6775	198	Pfam	PF02739	5'-3' exonuclease, N-terminal resolvase-like domain	131	195	2.60E-09	T	03/07/19	IPR020046	5'-3' exonuclease, alpha-helical arch, N-terminal	GO:0003677
FRLM_015860-RA	f0daaf6165e2a554457ba072d98a00b8	531	Pfam	PF02373	JmjC domain, hydroxylase	204	327	3.60E-38	T	03/07/19	IPR003347	JmjC domain
FRLM_015860-RA	f0daaf6165e2a554457ba072d98a00b8	531	Pfam	PF02375	jmjN domain	28	60	8.10E-14	T	03/07/19	IPR003349	JmjN domain		Reactome: R-HSA-3214842
FRLM_003655-RA	03abb35bff4152ea66524cf6f5a8313b	262	Pfam	PF00254	FKBP-type peptidyl-prolyl cis-trans isomerase	156	254	3.70E-18	T	03/07/19	IPR001179	FKBP-type peptidyl-prolyl cis-trans isomerase domain
FRLM_017080-RA	c8d71f39b3ee2ce87790e0202c2ce0d9	269	Pfam	PF07039	SGF29 tudor-like domain	130	264	1.80E-33	T	03/07/19	IPR010750	SGF29 tudor-like domain		Reactome: R-HSA-3214847
FRLM_017080-RB	c8d71f39b3ee2ce87790e0202c2ce0d9	269	Pfam	PF07039	SGF29 tudor-like domain	130	264	1.80E-33	T	03/07/19	IPR010750	SGF29 tudor-like domain		Reactome: R-HSA-3214847
FRLM_015234-RB	9ddd776d2d63a87100bf8c9f98fd8b7d	520	Pfam	PF01472	PUA domain	135	172	9.90E-06	T	03/07/19	IPR002478	PUA domain	GO:0003723
FRLM_015234-RB	9ddd776d2d63a87100bf8c9f98fd8b7d	520	Pfam	PF01189	16S rRNA methyltransferase RsmB/F	265	334	9.10E-16	T	03/07/19	IPR001678	SAM-dependent methyltransferase RsmB/NOP2-type	GO:0008168
FRLM_015234-RB	9ddd776d2d63a87100bf8c9f98fd8b7d	520	Pfam	PF01189	16S rRNA methyltransferase RsmB/F	402	513	8.90E-19	T	03/07/19	IPR001678	SAM-dependent methyltransferase RsmB/NOP2-type	GO:0008168
FRLM_015234-RA	9ddd776d2d63a87100bf8c9f98fd8b7d	520	Pfam	PF01472	PUA domain	135	172	9.90E-06	T	03/07/19	IPR002478	PUA domain	GO:0003723
FRLM_015234-RA	9ddd776d2d63a87100bf8c9f98fd8b7d	520	Pfam	PF01189	16S rRNA methyltransferase RsmB/F	265	334	9.10E-16	T	03/07/19	IPR001678	SAM-dependent methyltransferase RsmB/NOP2-type	GO:0008168
FRLM_015234-RA	9ddd776d2d63a87100bf8c9f98fd8b7d	520	Pfam	PF01189	16S rRNA methyltransferase RsmB/F	402	513	8.90E-19	T	03/07/19	IPR001678	SAM-dependent methyltransferase RsmB/NOP2-type	GO:0008168
FRLM_012848-RA	bebad0a1a9209e5e31eac71761006a19	102	Pfam	PF00560	Leucine Rich Repeat	62	76	0.52	T	03/07/19	IPR001611	Leucine-rich repeat	GO:0005515
FRLM_012848-RA	bebad0a1a9209e5e31eac71761006a19	102	Pfam	PF00560	Leucine Rich Repeat	14	35	0.85	T	03/07/19	IPR001611	Leucine-rich repeat	GO:0005515
FRLM_012213-RA	191f398c3e8e28cc7c4d5c6c6f8bea8f	182	Pfam	PF06094	Gamma-glutamyl cyclotransferase, AIG2-like	9	128	1.60E-17	T	03/07/19	IPR009288	Gamma-glutamylcyclotransferase, AIG2-like
FRLM_004854-RC	99c9ff0fcb9219933b819ee5c3f28106	991	Pfam	PF00004	ATPase family associated with various cellular activities (AAA)	450	596	4.60E-14	T	03/07/19	IPR003959	ATPase, AAA-type, core	GO:0005524
FRLM_004854-RC	99c9ff0fcb9219933b819ee5c3f28106	991	Pfam	PF00004	ATPase family associated with various cellular activities (AAA)	738	865	7.20E-39	T	03/07/19	IPR003959	ATPase, AAA-type, core	GO:0005524
FRLM_004854-RB	99c9ff0fcb9219933b819ee5c3f28106	991	Pfam	PF00004	ATPase family associated with various cellular activities (AAA)	450	596	4.60E-14	T	03/07/19	IPR003959	ATPase, AAA-type, core	GO:0005524
FRLM_004854-RB	99c9ff0fcb9219933b819ee5c3f28106	991	Pfam	PF00004	ATPase family associated with various cellular activities (AAA)	738	865	7.20E-39	T	03/07/19	IPR003959	ATPase, AAA-type, core	GO:0005524
FRLM_016900-RA	c9a5f0b1b3a4c80b78b328718450571c	305	Pfam	PF00069	Protein kinase domain	108	288	2.50E-33	T	03/07/19	IPR000719	Protein kinase domain	GO:0004672|GO:0005524|GO:0006468
FRLM_019042-RD	a0fc7cd6080312ff217781ed572417f5	319	Pfam	PF00106	short chain dehydrogenase	31	176	2.20E-24	T	03/07/19	IPR002347	Short-chain dehydrogenase/reductase SDR
FRLM_021178-RA	2951c52ae7fe2d0f4f06f2103071ebf2	98	Pfam	PF00903	Glyoxalase/Bleomycin resistance protein/Dioxygenase superfamily	14	75	3.90E-06	T	03/07/19	IPR004360	Glyoxalase/fosfomycin resistance/dioxygenase domain
FRLM_021119-RA	41abec95b0cf2de3bf194c3e721151e3	87	Pfam	PF17181	Epidermal patterning factor proteins	15	87	1.20E-20	T	03/07/19
FRLM_004430-RA	43dba6a10b04d33b26b3207a7c8a1fae	741	Pfam	PF00385	Chromo (CHRromatin Organisation MOdifier) domain	496	534	8.70E-11	T	03/07/19	IPR023780	Chromo domain
FRLM_004430-RA	43dba6a10b04d33b26b3207a7c8a1fae	741	Pfam	PF00145	C-5 cytosine-specific DNA methylase	537	676	3.30E-20	T	03/07/19
FRLM_004430-RA	43dba6a10b04d33b26b3207a7c8a1fae	741	Pfam	PF01426	BAH domain	238	349	2.00E-11	T	03/07/19	IPR001025	Bromo adjacent homology (BAH) domain	GO:0003682
FRLM_014669-RA	36ec8015b3dfd5ccf46ae875f2b239f7	174	Pfam	PF00847	AP2 domain	37	86	1.50E-13	T	03/07/19	IPR001471	AP2/ERF domain	GO:0003700|GO:0006355
FRLM_017514-RA	c43e9b67d944ca575701eb184d809df0	266	Pfam	PF05703	Auxin canalisation	1	241	4.00E-50	T	03/07/19	IPR008546	Domain of unknown function DUF828
FRLM_007969-RB	4263a4b7b40ffa4dde9bdbd933fa2036	223	Pfam	PF00406	Adenylate kinase	26	178	1.10E-48	T	03/07/19
FRLM_015085-RA	1388197e9ef132f41e48633aab95e3bb	128	Pfam	PF00141	Peroxidase	41	128	9.80E-28	T	03/07/19	IPR002016	Haem peroxidase, plant/fungal/bacterial	GO:0004601|GO:0006979|GO:0020037|GO:0055114
FRLM_006519-RA	e7a03b79c809c2e7aa3364f81dec81ff	453	Pfam	PF00069	Protein kinase domain	106	366	1.00E-70	T	03/07/19	IPR000719	Protein kinase domain	GO:0004672|GO:0005524|GO:0006468
FRLM_015693-RA	be7a80b1b76b1964f9422c2412b73037	239	Pfam	PF01596	O-methyltransferase	28	237	2.20E-84	T	03/07/19	IPR002935	O-methyltransferase, family 3	GO:0008171
FRLM_007780-RA	b83b3ccf9fe77134429aa6cc4a9a0605	537	Pfam	PF08031	Berberine and berberine like	473	531	1.00E-22	T	03/07/19	IPR012951	Berberine/berberine-like	GO:0016491|GO:0050660|GO:0055114
FRLM_007780-RA	b83b3ccf9fe77134429aa6cc4a9a0605	537	Pfam	PF01565	FAD binding domain	81	217	1.90E-29	T	03/07/19	IPR006094	FAD linked oxidase, N-terminal	GO:0016491|GO:0050660|GO:0055114
FRLM_009531-RB	321b40d2611d79ea25130dd667d0dcf3	158	Pfam	PF05648	Peroxisomal biogenesis factor 11 (PEX11)	13	154	1.10E-28	T	03/07/19	IPR008733	Peroxisomal biogenesis factor 11	GO:0005779|GO:0016559
FRLM_003941-RC	74ec42201ffe155c43ff2635d8c935f8	298	Pfam	PF14617	U3-containing 90S pre-ribosomal complex subunit	24	262	6.20E-27	T	03/07/19	IPR032704	Protein Cms1
FRLM_012106-RA	9535ac10f17b004fc593264261829615	259	Pfam	PF13561	Enoyl-(Acyl carrier protein) reductase	16	255	3.00E-61	T	03/07/19
FRLM_004375-RA	b53dc494adcce20e7bc22b4bcf8410d0	222	Pfam	PF00249	Myb-like DNA-binding domain	73	111	1.30E-13	T	03/07/19	IPR001005	SANT/Myb domain
FRLM_004375-RA	b53dc494adcce20e7bc22b4bcf8410d0	222	Pfam	PF00249	Myb-like DNA-binding domain	14	61	2.00E-14	T	03/07/19	IPR001005	SANT/Myb domain
FRLM_012487-RA	eeb295cda7bb49883aa5ebb6d4424159	329	Pfam	PF00107	Zinc-binding dehydrogenase	164	286	1.00E-20	T	03/07/19	IPR013149	Alcohol dehydrogenase, C-terminal	GO:0055114
FRLM_012487-RA	eeb295cda7bb49883aa5ebb6d4424159	329	Pfam	PF08240	Alcohol dehydrogenase GroES-like domain	8	121	8.60E-27	T	03/07/19	IPR013154	Alcohol dehydrogenase, N-terminal	GO:0055114
FRLM_015679-RA	739d7b3df432f27636123c3aa04a9dd4	889	Pfam	PF13041	PPR repeat family	488	535	2.00E-08	T	03/07/19	IPR002885	Pentatricopeptide repeat
FRLM_015679-RA	739d7b3df432f27636123c3aa04a9dd4	889	Pfam	PF13041	PPR repeat family	315	363	2.80E-12	T	03/07/19	IPR002885	Pentatricopeptide repeat
FRLM_015679-RA	739d7b3df432f27636123c3aa04a9dd4	889	Pfam	PF13041	PPR repeat family	246	289	5.00E-12	T	03/07/19	IPR002885	Pentatricopeptide repeat
FRLM_015679-RA	739d7b3df432f27636123c3aa04a9dd4	889	Pfam	PF13041	PPR repeat family	416	455	1.00E-10	T	03/07/19	IPR002885	Pentatricopeptide repeat
FRLM_015679-RA	739d7b3df432f27636123c3aa04a9dd4	889	Pfam	PF13041	PPR repeat family	588	635	7.20E-11	T	03/07/19	IPR002885	Pentatricopeptide repeat
FRLM_015679-RA	739d7b3df432f27636123c3aa04a9dd4	889	Pfam	PF14432	DYW family of nucleic acid deaminases	765	879	1.20E-18	T	03/07/19	IPR032867	DYW domain	GO:0008270
FRLM_015679-RA	739d7b3df432f27636123c3aa04a9dd4	889	Pfam	PF01535	PPR repeat	121	145	0.0083	T	03/07/19	IPR002885	Pentatricopeptide repeat
FRLM_015679-RA	739d7b3df432f27636123c3aa04a9dd4	889	Pfam	PF01535	PPR repeat	663	687	0.019	T	03/07/19	IPR002885	Pentatricopeptide repeat
FRLM_015679-RA	739d7b3df432f27636123c3aa04a9dd4	889	Pfam	PF01535	PPR repeat	147	177	2.50E-05	T	03/07/19	IPR002885	Pentatricopeptide repeat
FRLM_019904-RA	72abfb4326b1c99c6430036682200707	508	Pfam	PF13812	Pentatricopeptide repeat domain	1	56	9.20E-12	T	03/07/19	IPR002885	Pentatricopeptide repeat
FRLM_019904-RA	72abfb4326b1c99c6430036682200707	508	Pfam	PF13812	Pentatricopeptide repeat domain	277	335	3.40E-04	T	03/07/19	IPR002885	Pentatricopeptide repeat
FRLM_019904-RA	72abfb4326b1c99c6430036682200707	508	Pfam	PF13812	Pentatricopeptide repeat domain	418	466	0.0091	T	03/07/19	IPR002885	Pentatricopeptide repeat
FRLM_019904-RA	72abfb4326b1c99c6430036682200707	508	Pfam	PF13041	PPR repeat family	148	196	2.00E-10	T	03/07/19	IPR002885	Pentatricopeptide repeat
FRLM_019904-RA	72abfb4326b1c99c6430036682200707	508	Pfam	PF13041	PPR repeat family	218	266	1.20E-07	T	03/07/19	IPR002885	Pentatricopeptide repeat
FRLM_019904-RA	72abfb4326b1c99c6430036682200707	508	Pfam	PF13041	PPR repeat family	78	124	7.30E-13	T	03/07/19	IPR002885	Pentatricopeptide repeat
FRLM_019904-RA	72abfb4326b1c99c6430036682200707	508	Pfam	PF01535	PPR repeat	362	389	1.50E-04	T	03/07/19	IPR002885	Pentatricopeptide repeat
FRLM_002588-RC	6ecbf93f0a57c5b4ce6bb6c6086d475b	512	Pfam	PF00400	WD domain, G-beta repeat	368	403	0.14	T	03/07/19	IPR001680	WD40 repeat	GO:0005515
FRLM_002588-RC	6ecbf93f0a57c5b4ce6bb6c6086d475b	512	Pfam	PF00400	WD domain, G-beta repeat	415	445	0.0023	T	03/07/19	IPR001680	WD40 repeat	GO:0005515
FRLM_004302-RA	a955b4879d9eb5d9abc724d402bf8659	2017	Pfam	PF00176	SNF2 family N-terminal domain	991	1287	1.60E-65	T	03/07/19	IPR000330	SNF2-related, N-terminal domain	GO:0005524
FRLM_004302-RA	a955b4879d9eb5d9abc724d402bf8659	2017	Pfam	PF00271	Helicase conserved C-terminal domain	1309	1420	1.30E-16	T	03/07/19	IPR001650	Helicase, C-terminal
FRLM_004302-RA	a955b4879d9eb5d9abc724d402bf8659	2017	Pfam	PF08880	QLQ	453	486	1.30E-09	T	03/07/19	IPR014978	Glutamine-Leucine-Glutamine, QLQ	GO:0005524|GO:0005634|GO:0006355	Reactome: R-HSA-3214858|Reactome: R-HSA-8939243
FRLM_012009-RA	f93b9af2c34b4ef2bd3068a475eed07c	549	Pfam	PF00027	Cyclic nucleotide-binding domain	342	430	1.70E-08	T	03/07/19	IPR000595	Cyclic nucleotide-binding domain
FRLM_012009-RA	f93b9af2c34b4ef2bd3068a475eed07c	549	Pfam	PF00520	Ion transport protein	32	248	7.50E-25	T	03/07/19	IPR005821	Ion transport domain	GO:0005216|GO:0006811|GO:0016020|GO:0055085
FRLM_002327-RA	9c576d498b4aefa223797990f909d8ac	162	Pfam	PF00190	Cupin	94	150	1.40E-13	T	03/07/19	IPR006045	Cupin 1	GO:0045735
FRLM_002327-RA	9c576d498b4aefa223797990f909d8ac	162	Pfam	PF00190	Cupin	40	92	1.90E-11	T	03/07/19	IPR006045	Cupin 1	GO:0045735
FRLM_008045-RB	22d8513468dbbb1ba17f2a4c5e4305b6	918	Pfam	PF00533	BRCA1 C Terminus (BRCT) domain	330	404	7.50E-09	T	03/07/19	IPR001357	BRCT domain
FRLM_008045-RB	22d8513468dbbb1ba17f2a4c5e4305b6	918	Pfam	PF00645	Poly(ADP-ribose) polymerase and DNA-Ligase Zn-finger region	31	103	9.80E-15	T	03/07/19	IPR001510	Zinc finger, PARP-type	GO:0003677|GO:0008270	Reactome: R-HSA-5685939
FRLM_008045-RB	22d8513468dbbb1ba17f2a4c5e4305b6	918	Pfam	PF00644	Poly(ADP-ribose) polymerase catalytic domain	713	914	5.70E-73	T	03/07/19	IPR012317	Poly(ADP-ribose) polymerase, catalytic domain	GO:0003950
FRLM_008045-RB	22d8513468dbbb1ba17f2a4c5e4305b6	918	Pfam	PF02877	Poly(ADP-ribose) polymerase, regulatory domain	569	699	7.80E-37	T	03/07/19	IPR004102	Poly(ADP-ribose) polymerase, regulatory domain	GO:0003950|GO:0006471
FRLM_008045-RB	22d8513468dbbb1ba17f2a4c5e4305b6	918	Pfam	PF08063	PADR1 (NUC008) domain	226	275	1.50E-19	T	03/07/19	IPR012982	PADR1 domain		Reactome: R-HSA-110362|Reactome: R-HSA-2173795|Reactome: R-HSA-3108214|Reactome: R-HSA-5685939|Reactome: R-HSA-5696394|Reactome: R-HSA-5696395|Reactome: R-HSA-5696400
FRLM_008045-RB	22d8513468dbbb1ba17f2a4c5e4305b6	918	Pfam	PF05406	WGR domain	457	535	2.30E-18	T	03/07/19	IPR008893	WGR domain
FRLM_003130-RA	f65ea4de5e41347c916a6055cf313ab6	212	Pfam	PF13833	EF-hand domain pair	48	93	0.02	T	03/07/19	IPR002048	EF-hand domain	GO:0005509
FRLM_003130-RA	f65ea4de5e41347c916a6055cf313ab6	212	Pfam	PF13499	EF-hand domain pair	106	175	3.30E-10	T	03/07/19	IPR002048	EF-hand domain	GO:0005509
FRLM_006241-RB	fc6071d098bee8bc6681e4c4b4c9798f	572	Pfam	PF12576	Protein of unknown function (DUF3754)	517	572	1.50E-08	T	03/07/19	IPR022227	Protein of unknown function DUF3754
FRLM_006241-RF	fc6071d098bee8bc6681e4c4b4c9798f	572	Pfam	PF12576	Protein of unknown function (DUF3754)	517	572	1.50E-08	T	03/07/19	IPR022227	Protein of unknown function DUF3754
FRLM_018708-RA	ad89e5dac5816eb26ccfdd249c3ec4bd	244	Pfam	PF13720	Udp N-acetylglucosamine O-acyltransferase; Domain 2	183	241	5.40E-17	T	03/07/19	IPR029098	UDP N-acetylglucosamine O-acyltransferase, C-terminal		KEGG: 00540+2.3.1.129
FRLM_018708-RA	ad89e5dac5816eb26ccfdd249c3ec4bd	244	Pfam	PF00132	Bacterial transferase hexapeptide (six repeats)	16	50	6.20E-05	T	03/07/19	IPR001451	Hexapeptide repeat
FRLM_018708-RA	ad89e5dac5816eb26ccfdd249c3ec4bd	244	Pfam	PF00132	Bacterial transferase hexapeptide (six repeats)	112	146	2.30E-08	T	03/07/19	IPR001451	Hexapeptide repeat
FRLM_005520-RC	13e5771d0a586b6be57fe4c79c0653a5	640	Pfam	PF00931	NB-ARC domain	205	459	8.20E-37	T	03/07/19	IPR002182	NB-ARC	GO:0043531	Reactome: R-HSA-111458|Reactome: R-HSA-111459|Reactome: R-HSA-6798695|Reactome: R-HSA-6803207|Reactome: R-HSA-8953750
FRLM_005520-RC	13e5771d0a586b6be57fe4c79c0653a5	640	Pfam	PF01582	TIR domain	16	197	4.50E-49	T	03/07/19	IPR000157	Toll/interleukin-1 receptor homology (TIR) domain	GO:0005515|GO:0007165
FRLM_005520-RC	13e5771d0a586b6be57fe4c79c0653a5	640	Pfam	PF07725	Leucine Rich Repeat	611	630	1.30E-06	T	03/07/19	IPR011713	Leucine-rich repeat 3
FRLM_005520-RA	13e5771d0a586b6be57fe4c79c0653a5	640	Pfam	PF00931	NB-ARC domain	205	459	8.20E-37	T	03/07/19	IPR002182	NB-ARC	GO:0043531	Reactome: R-HSA-111458|Reactome: R-HSA-111459|Reactome: R-HSA-6798695|Reactome: R-HSA-6803207|Reactome: R-HSA-8953750
FRLM_005520-RA	13e5771d0a586b6be57fe4c79c0653a5	640	Pfam	PF01582	TIR domain	16	197	4.50E-49	T	03/07/19	IPR000157	Toll/interleukin-1 receptor homology (TIR) domain	GO:0005515|GO:0007165
FRLM_005520-RA	13e5771d0a586b6be57fe4c79c0653a5	640	Pfam	PF07725	Leucine Rich Repeat	611	630	1.30E-06	T	03/07/19	IPR011713	Leucine-rich repeat 3
FRLM_004491-RE	15e4c6ea20afde65be7bd6e94206049b	541	Pfam	PF08699	Argonaute linker 1 domain	232	280	2.60E-16	T	03/07/19	IPR014811	Argonaute, linker 1 domain
FRLM_004491-RE	15e4c6ea20afde65be7bd6e94206049b	541	Pfam	PF16486	N-terminal domain of argonaute	59	220	2.30E-33	T	03/07/19	IPR032474	Protein argonaute, N-terminal		Reactome: R-HSA-1257604|Reactome: R-HSA-1912408|Reactome: R-HSA-203927|Reactome: R-HSA-4086398|Reactome: R-HSA-426486|Reactome: R-HSA-426496|Reactome: R-HSA-5628897|Reactome: R-HSA-5687128|Reactome: R-HSA-8934593|Reactome: R-HSA-8943723|Reactome: R-HSA-8948700
FRLM_004491-RE	15e4c6ea20afde65be7bd6e94206049b	541	Pfam	PF02170	PAZ domain	287	414	4.10E-24	T	03/07/19	IPR003100	PAZ domain	GO:0005515
FRLM_004491-RE	15e4c6ea20afde65be7bd6e94206049b	541	Pfam	PF16488	Argonaute linker 2 domain	424	469	8.30E-15	T	03/07/19	IPR032472	Argonaute linker 2 domain		Reactome: R-HSA-1257604|Reactome: R-HSA-1912408|Reactome: R-HSA-203927|Reactome: R-HSA-4086398|Reactome: R-HSA-426486|Reactome: R-HSA-426496|Reactome: R-HSA-5628897|Reactome: R-HSA-5687128|Reactome: R-HSA-8934593|Reactome: R-HSA-8943723|Reactome: R-HSA-8948700
FRLM_004491-RD	15e4c6ea20afde65be7bd6e94206049b	541	Pfam	PF08699	Argonaute linker 1 domain	232	280	2.60E-16	T	03/07/19	IPR014811	Argonaute, linker 1 domain
FRLM_004491-RD	15e4c6ea20afde65be7bd6e94206049b	541	Pfam	PF16486	N-terminal domain of argonaute	59	220	2.30E-33	T	03/07/19	IPR032474	Protein argonaute, N-terminal		Reactome: R-HSA-1257604|Reactome: R-HSA-1912408|Reactome: R-HSA-203927|Reactome: R-HSA-4086398|Reactome: R-HSA-426486|Reactome: R-HSA-426496|Reactome: R-HSA-5628897|Reactome: R-HSA-5687128|Reactome: R-HSA-8934593|Reactome: R-HSA-8943723|Reactome: R-HSA-8948700
FRLM_004491-RD	15e4c6ea20afde65be7bd6e94206049b	541	Pfam	PF02170	PAZ domain	287	414	4.10E-24	T	03/07/19	IPR003100	PAZ domain	GO:0005515
FRLM_004491-RD	15e4c6ea20afde65be7bd6e94206049b	541	Pfam	PF16488	Argonaute linker 2 domain	424	469	8.30E-15	T	03/07/19	IPR032472	Argonaute linker 2 domain		Reactome: R-HSA-1257604|Reactome: R-HSA-1912408|Reactome: R-HSA-203927|Reactome: R-HSA-4086398|Reactome: R-HSA-426486|Reactome: R-HSA-426496|Reactome: R-HSA-5628897|Reactome: R-HSA-5687128|Reactome: R-HSA-8934593|Reactome: R-HSA-8943723|Reactome: R-HSA-8948700
FRLM_005274-RB	ea189b0b3e430fd8c090d506034270fe	472	Pfam	PF08323	Starch synthase catalytic domain	113	341	5.80E-55	T	03/07/19	IPR013534	Starch synthase, catalytic domain		KEGG: 00500+2.4.1.21|MetaCyc: PWY-622
FRLM_005220-RA	a0d3c593b5cbf67bccdc0f92d0394eb4	649	Pfam	PF03730	Ku70/Ku80 C-terminal arm	453	525	1.50E-07	T	03/07/19	IPR005160	Ku70/Ku80 C-terminal arm	GO:0003677|GO:0004003|GO:0006303	Reactome: R-HSA-164843|Reactome: R-HSA-1834949|Reactome: R-HSA-3270619|Reactome: R-HSA-5693571|Reactome: R-HSA-6798695
FRLM_005220-RA	a0d3c593b5cbf67bccdc0f92d0394eb4	649	Pfam	PF08785	Ku C terminal domain like	568	628	4.70E-17	T	03/07/19	IPR014893	Ku, C-terminal	GO:0016817	Reactome: R-HSA-164843|Reactome: R-HSA-1834949|Reactome: R-HSA-3270619|Reactome: R-HSA-5693571|Reactome: R-HSA-6798695
FRLM_005220-RA	a0d3c593b5cbf67bccdc0f92d0394eb4	649	Pfam	PF02735	Ku70/Ku80 beta-barrel domain	226	431	2.20E-46	T	03/07/19	IPR006164	Ku70/Ku80 beta-barrel domain	GO:0003677|GO:0006303	Reactome: R-HSA-164843|Reactome: R-HSA-1834949|Reactome: R-HSA-3270619|Reactome: R-HSA-5693571|Reactome: R-HSA-6798695
FRLM_005220-RA	a0d3c593b5cbf67bccdc0f92d0394eb4	649	Pfam	PF03731	Ku70/Ku80 N-terminal alpha/beta domain	7	162	1.30E-13	T	03/07/19	IPR005161	Ku70/Ku80, N-terminal alpha/beta		Reactome: R-HSA-164843|Reactome: R-HSA-1834949|Reactome: R-HSA-3270619|Reactome: R-HSA-5693571|Reactome: R-HSA-6798695
FRLM_014165-RA	06e09026894890dda6944623316217cb	767	Pfam	PF00069	Protein kinase domain	707	766	4.30E-07	T	03/07/19	IPR000719	Protein kinase domain	GO:0004672|GO:0005524|GO:0006468
FRLM_014165-RA	06e09026894890dda6944623316217cb	767	Pfam	PF08263	Leucine rich repeat N-terminal domain	25	62	9.20E-12	T	03/07/19	IPR013210	Leucine-rich repeat-containing N-terminal, plant-type
FRLM_014165-RA	06e09026894890dda6944623316217cb	767	Pfam	PF13855	Leucine rich repeat	513	568	2.80E-08	T	03/07/19	IPR001611	Leucine-rich repeat	GO:0005515
FRLM_014165-RA	06e09026894890dda6944623316217cb	767	Pfam	PF13855	Leucine rich repeat	414	472	5.20E-08	T	03/07/19	IPR001611	Leucine-rich repeat	GO:0005515
FRLM_014165-RA	06e09026894890dda6944623316217cb	767	Pfam	PF13855	Leucine rich repeat	94	152	4.00E-09	T	03/07/19	IPR001611	Leucine-rich repeat	GO:0005515
FRLM_024396-RA	b7df7215a8e5cef8879646a25ad2dc8e	74	Pfam	PF00160	Cyclophilin type peptidyl-prolyl cis-trans isomerase/CLD	1	63	1.80E-18	T	03/07/19	IPR002130	Cyclophilin-type peptidyl-prolyl cis-trans isomerase domain	GO:0000413|GO:0003755
FRLM_003672-RB	9e127ccdb7624e3e1cfa1ff90caef24f	347	Pfam	PF00549	CoA-ligase	202	323	4.10E-21	T	03/07/19	IPR005811	ATP-citrate lyase/succinyl-CoA ligase	GO:0003824|GO:0008152	KEGG: 00020+6.2.1.5|KEGG: 00640+6.2.1.5|KEGG: 00660+6.2.1.5|KEGG: 00720+6.2.1.5|MetaCyc: PWY-5392|MetaCyc: PWY-5537|MetaCyc: PWY-5538|MetaCyc: PWY-5690|MetaCyc: PWY-5913|MetaCyc: PWY-6728|MetaCyc: PWY-6969|MetaCyc: PWY-7384
FRLM_003672-RB	9e127ccdb7624e3e1cfa1ff90caef24f	347	Pfam	PF02629	CoA binding domain	56	149	2.00E-32	T	03/07/19	IPR003781	CoA-binding	GO:0048037
FRLM_002727-RA	81918092e3101355ff80320f8a07eb27	173	Pfam	PF00085	Thioredoxin	70	166	5.60E-30	T	03/07/19	IPR013766	Thioredoxin domain	GO:0045454
FRLM_010385-RC	3d078a8e6fe1d904088a3f31b2a57244	426	Pfam	PF00481	Protein phosphatase 2C	61	266	9.60E-33	T	03/07/19	IPR001932	PPM-type phosphatase domain	GO:0003824	KEGG: 04658+3.1.3.16|KEGG: 04660+3.1.3.16
FRLM_010385-RA	3d078a8e6fe1d904088a3f31b2a57244	426	Pfam	PF00481	Protein phosphatase 2C	61	266	9.60E-33	T	03/07/19	IPR001932	PPM-type phosphatase domain	GO:0003824	KEGG: 04658+3.1.3.16|KEGG: 04660+3.1.3.16
FRLM_014330-RA	6f44b9e0086d6f91aa9b5f70b1dd5266	129	Pfam	PF01061	ABC-2 type transporter	2	70	2.60E-14	T	03/07/19	IPR013525	ABC-2 type transporter	GO:0016020	Reactome: R-HSA-1369062
FRLM_003765-RE	77f70c580d84c847befa68378d899754	398	Pfam	PF13365	Trypsin-like peptidase domain	7	98	3.20E-09	T	03/07/19
FRLM_003765-RE	77f70c580d84c847befa68378d899754	398	Pfam	PF13365	Trypsin-like peptidase domain	189	371	3.40E-28	T	03/07/19
FRLM_008659-RA	f193d74543128ff719fdbd63c4db746f	110	Pfam	PF00828	Ribosomal proteins 50S-L15, 50S-L18e, 60S-L27A	6	68	6.20E-12	T	03/07/19	IPR021131	Ribosomal protein L18e/L15P
FRLM_015121-RA	2c5365c6a20baa0d90dd8ab2c43132bc	439	Pfam	PF03140	Plant protein of unknown function	80	438	2.00E-52	T	03/07/19	IPR004158	Protein of unknown function DUF247, plant
FRLM_015121-RB	2c5365c6a20baa0d90dd8ab2c43132bc	439	Pfam	PF03140	Plant protein of unknown function	80	438	2.00E-52	T	03/07/19	IPR004158	Protein of unknown function DUF247, plant
FRLM_009460-RA	0c4e4a3669b1a7708a3529e172775348	165	Pfam	PF00168	C2 domain	6	92	1.40E-21	T	03/07/19	IPR000008	C2 domain
FRLM_004659-RA	95c671be666ac670576509ee50f4a508	500	Pfam	PF03016	Exostosin family	105	419	3.80E-63	T	03/07/19	IPR004263	Exostosin-like	GO:0006486|GO:0016757
FRLM_004292-RA	af68d080ed751153f9028141407e3d63	518	Pfam	PF03360	Glycosyltransferase family 43	188	431	2.60E-60	T	03/07/19	IPR005027	Glycosyl transferase, family 43	GO:0015018|GO:0016020	Reactome: R-HSA-1971475
FRLM_000351-RC	0b95e3948894482b18e3724f83969f36	616	Pfam	PF05003	Protein of unknown function (DUF668)	352	436	8.00E-30	T	03/07/19	IPR007700	Protein of unknown function DUF668
FRLM_000351-RC	0b95e3948894482b18e3724f83969f36	616	Pfam	PF11961	Domain of unknown function (DUF3475)	133	189	1.90E-23	T	03/07/19	IPR021864	Protein of unknown function DUF3475
FRLM_007005-RA	b7b70c00c52fd5793cf32c6865574f5d	315	Pfam	PF01657	Salt stress response/antifungal	45	134	8.00E-20	T	03/07/19	IPR002902	Gnk2-homologous domain
FRLM_007005-RA	b7b70c00c52fd5793cf32c6865574f5d	315	Pfam	PF01657	Salt stress response/antifungal	155	248	2.10E-15	T	03/07/19	IPR002902	Gnk2-homologous domain
FRLM_018785-RA	d802a83aa3bcedd392dbb4b36d93a9db	513	Pfam	PF01535	PPR repeat	144	169	0.013	T	03/07/19	IPR002885	Pentatricopeptide repeat
FRLM_018785-RA	d802a83aa3bcedd392dbb4b36d93a9db	513	Pfam	PF13041	PPR repeat family	380	429	9.10E-13	T	03/07/19	IPR002885	Pentatricopeptide repeat
FRLM_018785-RA	d802a83aa3bcedd392dbb4b36d93a9db	513	Pfam	PF13041	PPR repeat family	241	288	4.70E-15	T	03/07/19	IPR002885	Pentatricopeptide repeat
FRLM_018785-RA	d802a83aa3bcedd392dbb4b36d93a9db	513	Pfam	PF13041	PPR repeat family	310	354	2.30E-15	T	03/07/19	IPR002885	Pentatricopeptide repeat
FRLM_018785-RA	d802a83aa3bcedd392dbb4b36d93a9db	513	Pfam	PF12854	PPR repeat	202	233	2.20E-06	T	03/07/19	IPR002885	Pentatricopeptide repeat
FRLM_006257-RA	fda8d46d7024c42ab3dc230456687aab	772	Pfam	PF10551	MULE transposase domain	261	354	2.20E-25	T	03/07/19	IPR018289	MULE transposase domain
FRLM_006257-RA	fda8d46d7024c42ab3dc230456687aab	772	Pfam	PF04434	SWIM zinc finger	547	575	5.10E-07	T	03/07/19	IPR007527	Zinc finger, SWIM-type	GO:0008270
FRLM_006257-RA	fda8d46d7024c42ab3dc230456687aab	772	Pfam	PF03101	FAR1 DNA-binding domain	62	148	6.30E-29	T	03/07/19	IPR004330	FAR1 DNA binding domain
FRLM_004207-RC	d9d36b0d220d7ecf0c283bf649b4fb68	1207	Pfam	PF09324	Domain of unknown function (DUF1981)	800	872	5.10E-10	T	03/07/19	IPR015403	Sec7, C-terminal
FRLM_004207-RC	d9d36b0d220d7ecf0c283bf649b4fb68	1207	Pfam	PF12783	Guanine nucleotide exchange factor in Golgi transport N-terminal	230	389	2.10E-32	T	03/07/19	IPR032691	Guanine nucleotide exchange factor, N-terminal
FRLM_004207-RC	d9d36b0d220d7ecf0c283bf649b4fb68	1207	Pfam	PF16213	Dimerisation and cyclophilin-binding domain of Mon2	3	170	1.80E-38	T	03/07/19	IPR032629	Mon2, dimerisation and cyclophilin-binding domain
FRLM_004207-RC	d9d36b0d220d7ecf0c283bf649b4fb68	1207	Pfam	PF16206	C-terminal region of Mon2 protein	878	1132	2.50E-46	T	03/07/19	IPR032817	Mon2, C-terminal
FRLM_006813-RA	58766b2fc49afe165f42c7465b9ee3ea	545	Pfam	PF00501	AMP-binding enzyme	21	439	1.60E-85	T	03/07/19	IPR000873	AMP-dependent synthetase/ligase	GO:0003824|GO:0008152
FRLM_006813-RA	58766b2fc49afe165f42c7465b9ee3ea	545	Pfam	PF13193	AMP-binding enzyme C-terminal domain	448	525	3.70E-26	T	03/07/19	IPR025110	AMP-binding enzyme, C-terminal domain
FRLM_001596-RC	992b4603d67412285901fb993479d8a8	260	Pfam	PF00109	Beta-ketoacyl synthase, N-terminal domain	1	94	1.20E-28	T	03/07/19	IPR014030	Beta-ketoacyl synthase, N-terminal
FRLM_001596-RC	992b4603d67412285901fb993479d8a8	260	Pfam	PF02801	Beta-ketoacyl synthase, C-terminal domain	102	215	8.40E-36	T	03/07/19	IPR014031	Beta-ketoacyl synthase, C-terminal
FRLM_015210-RA	80e3cea6c3c0c2da2fabc432dce23ca1	201	Pfam	PF07859	alpha/beta hydrolase fold	75	198	2.50E-31	T	03/07/19	IPR013094	Alpha/beta hydrolase fold-3	GO:0008152|GO:0016787
FRLM_011294-RA	98500512dac9b6599dd3fce9bc303cf6	103	Pfam	PF04535	Domain of unknown function (DUF588)	1	87	1.70E-14	T	03/07/19	IPR006702	Domain of unknown function DUF588
FRLM_003150-RA	c2d21304166f6477d16621f969d4b799	569	Pfam	PF01985	CRS1 / YhbY (CRM) domain	211	292	1.40E-17	T	03/07/19	IPR001890	RNA-binding, CRM domain	GO:0003723
FRLM_003150-RA	c2d21304166f6477d16621f969d4b799	569	Pfam	PF01985	CRS1 / YhbY (CRM) domain	327	410	5.70E-12	T	03/07/19	IPR001890	RNA-binding, CRM domain	GO:0003723
FRLM_008237-RB	feede8c341fcfee074172f1489e98780	601	Pfam	PF04873	Ethylene insensitive 3	35	282	3.90E-125	T	03/07/19
FRLM_008237-RA	feede8c341fcfee074172f1489e98780	601	Pfam	PF04873	Ethylene insensitive 3	35	282	3.90E-125	T	03/07/19
FRLM_011003-RD	d556c7fb8cf9c45a9009a0804ff14917	961	Pfam	PF00497	Bacterial extracellular solute-binding proteins, family 3	554	841	1.50E-23	T	03/07/19	IPR001638	Solute-binding protein family 3/N-terminal domain of MltF
FRLM_011003-RD	d556c7fb8cf9c45a9009a0804ff14917	961	Pfam	PF01094	Receptor family ligand binding region	81	438	2.60E-80	T	03/07/19	IPR001828	Receptor, ligand binding region
FRLM_011003-RD	d556c7fb8cf9c45a9009a0804ff14917	961	Pfam	PF00060	Ligand-gated ion channel	619	873	5.50E-36	T	03/07/19	IPR001320	Ionotropic glutamate receptor	GO:0004970|GO:0016020
FRLM_011003-RA	d556c7fb8cf9c45a9009a0804ff14917	961	Pfam	PF00497	Bacterial extracellular solute-binding proteins, family 3	554	841	1.50E-23	T	03/07/19	IPR001638	Solute-binding protein family 3/N-terminal domain of MltF
FRLM_011003-RA	d556c7fb8cf9c45a9009a0804ff14917	961	Pfam	PF01094	Receptor family ligand binding region	81	438	2.60E-80	T	03/07/19	IPR001828	Receptor, ligand binding region
FRLM_011003-RA	d556c7fb8cf9c45a9009a0804ff14917	961	Pfam	PF00060	Ligand-gated ion channel	619	873	5.50E-36	T	03/07/19	IPR001320	Ionotropic glutamate receptor	GO:0004970|GO:0016020
FRLM_014809-RA	83e64c719a0d3faa70ace0946d35f7de	612	Pfam	PF03901	Alg9-like mannosyltransferase family	92	493	1.60E-103	T	03/07/19	IPR005599	GPI mannosyltransferase	GO:0016757
FRLM_013037-RA	5a458a46f126a01b5e3970a9785e2dd3	227	Pfam	PF00931	NB-ARC domain	183	226	1.80E-07	T	03/07/19	IPR002182	NB-ARC	GO:0043531	Reactome: R-HSA-111458|Reactome: R-HSA-111459|Reactome: R-HSA-6798695|Reactome: R-HSA-6803207|Reactome: R-HSA-8953750
FRLM_007068-RA	4187873f1713113558312a385560867b	372	Pfam	PF00583	Acetyltransferase (GNAT) family	33	128	2.10E-15	T	03/07/19	IPR000182	GNAT domain	GO:0008080
FRLM_019376-RA	6a5603890ad37712fd07cd94f91258c7	497	Pfam	PF00069	Protein kinase domain	426	496	7.20E-08	T	03/07/19	IPR000719	Protein kinase domain	GO:0004672|GO:0005524|GO:0006468
FRLM_019376-RA	6a5603890ad37712fd07cd94f91258c7	497	Pfam	PF13516	Leucine Rich repeat	122	142	0.064	T	03/07/19	IPR001611	Leucine-rich repeat	GO:0005515
FRLM_019376-RA	6a5603890ad37712fd07cd94f91258c7	497	Pfam	PF12799	Leucine Rich repeats (2 copies)	218	258	5.60E-07	T	03/07/19	IPR025875	Leucine rich repeat 4
FRLM_019376-RA	6a5603890ad37712fd07cd94f91258c7	497	Pfam	PF13855	Leucine rich repeat	50	108	4.30E-08	T	03/07/19	IPR001611	Leucine-rich repeat	GO:0005515
FRLM_019376-RA	6a5603890ad37712fd07cd94f91258c7	497	Pfam	PF13855	Leucine rich repeat	147	206	7.00E-07	T	03/07/19	IPR001611	Leucine-rich repeat	GO:0005515
FRLM_000638-RH	b8e060a5e4da27e2a35e87471ca7e058	371	Pfam	PF00690	Cation transporter/ATPase, N-terminus	143	209	4.20E-13	T	03/07/19	IPR004014	Cation-transporting P-type ATPase, N-terminal		Reactome: R-HSA-936837
FRLM_000638-RH	b8e060a5e4da27e2a35e87471ca7e058	371	Pfam	PF12515	Ca2+-ATPase N terminal autoinhibitory domain	34	77	8.40E-19	T	03/07/19	IPR024750	Calcium-transporting P-type ATPase, N-terminal autoinhibitory domain	GO:0005516
FRLM_000638-RH	b8e060a5e4da27e2a35e87471ca7e058	371	Pfam	PF00122	E1-E2 ATPase	262	370	3.80E-26	T	03/07/19
FRLM_015841-RB	5a881d23f502f5737d5296925a55c07d	748	Pfam	PF00931	NB-ARC domain	7	106	3.00E-10	T	03/07/19	IPR002182	NB-ARC	GO:0043531	Reactome: R-HSA-111458|Reactome: R-HSA-111459|Reactome: R-HSA-6798695|Reactome: R-HSA-6803207|Reactome: R-HSA-8953750
FRLM_014281-RA	325a9e22fc8a2a9aca41e9f7663dc2be	228	Pfam	PF03398	Regulator of Vps4 activity in the MVB pathway	10	164	2.80E-45	T	03/07/19	IPR005061	Vacuolar protein sorting-associated protein Ist1	GO:0015031	Reactome: R-HSA-6798695
FRLM_004576-RA	fc27bf1e8d8b3e9c6959c026c89c6b4f	247	Pfam	PF11883	Domain of unknown function (DUF3403)	204	247	4.40E-09	T	03/07/19	IPR021820	S-locus receptor kinase, C-terminal	GO:0004674	KEGG: 04150+2.7.11.1|KEGG: 04151+2.7.11.1|KEGG: 04926+2.7.11.1|KEGG: 05165+2.7.11.1
FRLM_004576-RA	fc27bf1e8d8b3e9c6959c026c89c6b4f	247	Pfam	PF07714	Protein tyrosine kinase	2	200	1.60E-30	T	03/07/19	IPR001245	Serine-threonine/tyrosine-protein kinase, catalytic domain	GO:0004672|GO:0006468
FRLM_003791-RB	793791c46ae8af0105887e4eec0c903d	299	Pfam	PF00931	NB-ARC domain	2	155	1.20E-12	T	03/07/19	IPR002182	NB-ARC	GO:0043531	Reactome: R-HSA-111458|Reactome: R-HSA-111459|Reactome: R-HSA-6798695|Reactome: R-HSA-6803207|Reactome: R-HSA-8953750
FRLM_012207-RC	9d3123059d626b5ce7e98e6f342d0ee5	1207	Pfam	PF01315	Aldehyde oxidase and xanthine dehydrogenase, a/b hammerhead domain	488	595	1.30E-29	T	03/07/19	IPR000674	Aldehyde oxidase/xanthine dehydrogenase, a/b hammerhead
FRLM_012207-RC	9d3123059d626b5ce7e98e6f342d0ee5	1207	Pfam	PF01799	[2Fe-2S] binding domain	1	40	1.50E-12	T	03/07/19	IPR002888	[2Fe-2S]-binding	GO:0016491|GO:0046872|GO:0055114
FRLM_012207-RC	9d3123059d626b5ce7e98e6f342d0ee5	1207	Pfam	PF00941	FAD binding domain in molybdopterin dehydrogenase	139	315	3.80E-50	T	03/07/19	IPR002346	Molybdopterin dehydrogenase, FAD-binding	GO:0016491|GO:0055114
FRLM_012207-RC	9d3123059d626b5ce7e98e6f342d0ee5	1207	Pfam	PF02738	Molybdopterin-binding domain of aldehyde dehydrogenase	612	1148	4.00E-188	T	03/07/19	IPR008274	Aldehyde oxidase/xanthine dehydrogenase, molybdopterin binding	GO:0016491|GO:0055114
FRLM_012207-RC	9d3123059d626b5ce7e98e6f342d0ee5	1207	Pfam	PF03450	CO dehydrogenase flavoprotein C-terminal domain	324	429	4.30E-30	T	03/07/19	IPR005107	CO dehydrogenase flavoprotein, C-terminal
FRLM_018076-RB	e9f29164009b81fa731ed8373d75e33b	238	Pfam	PF00722	Glycosyl hydrolases family 16	3	122	8.40E-39	T	03/07/19	IPR000757	Glycoside hydrolase family 16	GO:0004553|GO:0005975
FRLM_018076-RB	e9f29164009b81fa731ed8373d75e33b	238	Pfam	PF06955	Xyloglucan endo-transglycosylase (XET) C-terminus	160	196	3.30E-12	T	03/07/19	IPR010713	Xyloglucan endo-transglycosylase, C-terminal	GO:0005618|GO:0006073|GO:0016762|GO:0048046
FRLM_009317-RA	63a0b81d53240af5ecbd8f65efbd094b	276	Pfam	PF03141	Putative S-adenosyl-L-methionine-dependent methyltransferase	91	276	4.10E-94	T	03/07/19	IPR004159	Putative S-adenosyl-L-methionine-dependent methyltransferase	GO:0008168
FRLM_003497-RB	d234bf32ac7c786c5108c698e77483ed	475	Pfam	PF01429	Methyl-CpG binding domain	211	266	2.90E-10	T	03/07/19	IPR001739	Methyl-CpG DNA binding	GO:0003677|GO:0005634
FRLM_003497-RB	d234bf32ac7c786c5108c698e77483ed	475	Pfam	PF01429	Methyl-CpG binding domain	296	348	9.90E-05	T	03/07/19	IPR001739	Methyl-CpG DNA binding	GO:0003677|GO:0005634
FRLM_003497-RB	d234bf32ac7c786c5108c698e77483ed	475	Pfam	PF01429	Methyl-CpG binding domain	60	108	5.00E-09	T	03/07/19	IPR001739	Methyl-CpG DNA binding	GO:0003677|GO:0005634
FRLM_003497-RB	d234bf32ac7c786c5108c698e77483ed	475	Pfam	PF01429	Methyl-CpG binding domain	137	193	1.40E-12	T	03/07/19	IPR001739	Methyl-CpG DNA binding	GO:0003677|GO:0005634
FRLM_019391-RA	bac51b76e93e6f600070142f360f1226	538	Pfam	PF00168	C2 domain	128	239	3.70E-21	T	03/07/19	IPR000008	C2 domain
FRLM_019391-RA	bac51b76e93e6f600070142f360f1226	538	Pfam	PF00168	C2 domain	2	80	5.50E-13	T	03/07/19	IPR000008	C2 domain
FRLM_019391-RA	bac51b76e93e6f600070142f360f1226	538	Pfam	PF08372	Plant phosphoribosyltransferase C-terminal	383	538	1.20E-80	T	03/07/19	IPR013583	Phosphoribosyltransferase C-terminal
FRLM_017485-RA	0b572727070391373b60d8aceda46e3f	128	Pfam	PF00967	Barwin family	9	127	1.10E-65	T	03/07/19	IPR001153	Barwin domain	GO:0042742|GO:0050832
FRLM_001880-RF	c482c2da315f36edb8ede04ae8c5ebca	368	Pfam	PF01326	Pyruvate phosphate dikinase, PEP/pyruvate binding domain	76	366	2.40E-32	T	03/07/19	IPR002192	Pyruvate phosphate dikinase, PEP/pyruvate-binding	GO:0005524|GO:0016301|GO:0016310
FRLM_001822-RA	d264f1efae8f48fb9306addde6ac25b4	413	Pfam	PF03094	Mlo family	2	345	2.20E-182	T	03/07/19	IPR004326	Mlo-related protein	GO:0006952|GO:0016021
FRLM_000595-RC	59308f1d3e42f0165e3b474a332f733c	290	Pfam	PF02866	lactate/malate dehydrogenase, alpha/beta C-terminal domain	212	281	4.60E-13	T	03/07/19	IPR022383	Lactate/malate dehydrogenase, C-terminal	GO:0016616|GO:0055114
FRLM_000595-RC	59308f1d3e42f0165e3b474a332f733c	290	Pfam	PF00056	lactate/malate dehydrogenase, NAD binding domain	63	209	1.30E-35	T	03/07/19	IPR001236	Lactate/malate dehydrogenase, N-terminal	GO:0016491|GO:0055114
FRLM_000354-RA	08ab9b57d66dea004cccc8420e8b07a2	207	Pfam	PF00380	Ribosomal protein S9/S16	86	207	3.00E-42	T	03/07/19	IPR000754	Ribosomal protein S9	GO:0003735|GO:0005840|GO:0006412
FRLM_007511-RA	c4a3f13072184d464f78fd1ef80518da	255	Pfam	PF04139	Rad9	13	255	5.40E-70	T	03/07/19	IPR007268	Rad9/Ddc1	GO:0000077|GO:0030896	Reactome: R-HSA-176187|Reactome: R-HSA-5685938|Reactome: R-HSA-5693607|Reactome: R-HSA-5693616|Reactome: R-HSA-6804756|Reactome: R-HSA-69473
FRLM_008000-RC	9c46a554193440e709512f60cf2e0721	369	Pfam	PF13516	Leucine Rich repeat	231	254	0.04	T	03/07/19	IPR001611	Leucine-rich repeat	GO:0005515
FRLM_008000-RC	9c46a554193440e709512f60cf2e0721	369	Pfam	PF13516	Leucine Rich repeat	257	280	0.21	T	03/07/19	IPR001611	Leucine-rich repeat	GO:0005515
FRLM_008000-RC	9c46a554193440e709512f60cf2e0721	369	Pfam	PF13516	Leucine Rich repeat	205	228	0.0068	T	03/07/19	IPR001611	Leucine-rich repeat	GO:0005515
FRLM_008000-RC	9c46a554193440e709512f60cf2e0721	369	Pfam	PF13516	Leucine Rich repeat	152	175	0.11	T	03/07/19	IPR001611	Leucine-rich repeat	GO:0005515
FRLM_008000-RC	9c46a554193440e709512f60cf2e0721	369	Pfam	PF12937	F-box-like	38	73	1.30E-05	T	03/07/19	IPR001810	F-box domain	GO:0005515
FRLM_008000-RB	9c46a554193440e709512f60cf2e0721	369	Pfam	PF13516	Leucine Rich repeat	231	254	0.04	T	03/07/19	IPR001611	Leucine-rich repeat	GO:0005515
FRLM_008000-RB	9c46a554193440e709512f60cf2e0721	369	Pfam	PF13516	Leucine Rich repeat	257	280	0.21	T	03/07/19	IPR001611	Leucine-rich repeat	GO:0005515
FRLM_008000-RB	9c46a554193440e709512f60cf2e0721	369	Pfam	PF13516	Leucine Rich repeat	205	228	0.0068	T	03/07/19	IPR001611	Leucine-rich repeat	GO:0005515
FRLM_008000-RB	9c46a554193440e709512f60cf2e0721	369	Pfam	PF13516	Leucine Rich repeat	152	175	0.11	T	03/07/19	IPR001611	Leucine-rich repeat	GO:0005515
FRLM_008000-RB	9c46a554193440e709512f60cf2e0721	369	Pfam	PF12937	F-box-like	38	73	1.30E-05	T	03/07/19	IPR001810	F-box domain	GO:0005515
FRLM_001810-RA	ca55fb1aefc14eef84587f82dba78bf4	664	Pfam	PF01485	IBR domain, a half RING-finger domain	345	416	1.10E-11	T	03/07/19	IPR002867	IBR domain
FRLM_001810-RA	ca55fb1aefc14eef84587f82dba78bf4	664	Pfam	PF01485	IBR domain, a half RING-finger domain	434	484	1.60E-07	T	03/07/19	IPR002867	IBR domain
FRLM_001810-RA	ca55fb1aefc14eef84587f82dba78bf4	664	Pfam	PF13456	Reverse transcriptase-like	138	255	1.10E-13	T	03/07/19
FRLM_012097-RA	6fbe5a6bd7904c25e94dc05c0fe1c40f	572	Pfam	PF16135	TPL-binding domain in jasmonate signalling	444	506	9.80E-08	T	03/07/19	IPR032308	Jas TPL-binding domain
FRLM_016972-RA	7faf4efe7272799a28e1ea137a78ef78	188	Pfam	PF14226	non-haem dioxygenase in morphine synthesis N-terminal	56	157	7.70E-19	T	03/07/19	IPR026992	Non-haem dioxygenase N-terminal domain
FRLM_014314-RA	517ce1d59af56fb963d78584a462745b	314	Pfam	PF13489	Methyltransferase domain	121	275	4.20E-19	T	03/07/19
FRLM_017201-RB	55c64f0967a0b704cf74707d688b5e93	110	Pfam	PF02681	Divergent PAP2 family	27	103	1.70E-26	T	03/07/19	IPR003832	Acid phosphatase/vanadium-dependent haloperoxidase-related
FRLM_007123-RB	a51e76ce00aac0dd50fb5bea8fba6562	1749	Pfam	PF01504	Phosphatidylinositol-4-phosphate 5-Kinase	1516	1682	1.80E-35	T	03/07/19	IPR002498	Phosphatidylinositol-4-phosphate 5-kinase, core	GO:0016307|GO:0046488
FRLM_007123-RB	a51e76ce00aac0dd50fb5bea8fba6562	1749	Pfam	PF00118	TCP-1/cpn60 chaperonin family	402	656	2.90E-32	T	03/07/19	IPR002423	Chaperonin Cpn60/TCP-1 family	GO:0005524
FRLM_013424-RA	1a410a5641431d351092fecb63c2f5d9	178	Pfam	PF02941	Ferredoxin thioredoxin reductase variable alpha chain	102	174	4.80E-27	T	03/07/19	IPR004207	Ferredoxin thioredoxin reductase, alpha chain	GO:0015979
FRLM_007440-RA	cb6acd2ed366f8e70ed4b26e8d1beabe	304	Pfam	PF03643	Vacuolar protein sorting-associated protein 26	8	283	3.80E-124	T	03/07/19	IPR028934	Vacuolar protein sorting protein 26 related
FRLM_010089-RA	245eb6bad4aaa9ca9a51fd80892c3966	380	Pfam	PF13837	Myb/SANT-like DNA-binding domain	307	375	8.10E-17	T	03/07/19
FRLM_001932-RB	2a9b2e7efe055e08df309a11fd312196	272	Pfam	PF00656	Caspase domain	1	212	8.10E-49	T	03/07/19
FRLM_010641-RA	98f323dc5d55df18b64eb38b938e0701	270	Pfam	PF00069	Protein kinase domain	3	237	1.00E-40	T	03/07/19	IPR000719	Protein kinase domain	GO:0004672|GO:0005524|GO:0006468
FRLM_007015-RA	1156520e977ee07d1f9f120cb27e5a24	871	Pfam	PF13041	PPR repeat family	204	251	2.10E-10	T	03/07/19	IPR002885	Pentatricopeptide repeat
FRLM_007015-RA	1156520e977ee07d1f9f120cb27e5a24	871	Pfam	PF01535	PPR repeat	520	549	2.90E-06	T	03/07/19	IPR002885	Pentatricopeptide repeat
FRLM_007015-RA	1156520e977ee07d1f9f120cb27e5a24	871	Pfam	PF01535	PPR repeat	687	712	0.21	T	03/07/19	IPR002885	Pentatricopeptide repeat
FRLM_007015-RA	1156520e977ee07d1f9f120cb27e5a24	871	Pfam	PF01535	PPR repeat	651	680	7.00E-05	T	03/07/19	IPR002885	Pentatricopeptide repeat
FRLM_007015-RA	1156520e977ee07d1f9f120cb27e5a24	871	Pfam	PF01535	PPR repeat	491	511	0.32	T	03/07/19	IPR002885	Pentatricopeptide repeat
FRLM_007015-RA	1156520e977ee07d1f9f120cb27e5a24	871	Pfam	PF01535	PPR repeat	415	445	0.26	T	03/07/19	IPR002885	Pentatricopeptide repeat
FRLM_007015-RA	1156520e977ee07d1f9f120cb27e5a24	871	Pfam	PF01535	PPR repeat	387	413	0.22	T	03/07/19	IPR002885	Pentatricopeptide repeat
FRLM_007015-RA	1156520e977ee07d1f9f120cb27e5a24	871	Pfam	PF01535	PPR repeat	552	580	5.70E-04	T	03/07/19	IPR002885	Pentatricopeptide repeat
FRLM_007015-RA	1156520e977ee07d1f9f120cb27e5a24	871	Pfam	PF01535	PPR repeat	312	339	6.50E-05	T	03/07/19	IPR002885	Pentatricopeptide repeat
FRLM_007015-RA	1156520e977ee07d1f9f120cb27e5a24	871	Pfam	PF01535	PPR repeat	282	310	3.30E-05	T	03/07/19	IPR002885	Pentatricopeptide repeat
FRLM_007015-RA	1156520e977ee07d1f9f120cb27e5a24	871	Pfam	PF01535	PPR repeat	76	97	0.17	T	03/07/19	IPR002885	Pentatricopeptide repeat
FRLM_015489-RA	7dda8f17013ca8e75d0cc8bdc5765441	195	Pfam	PF00847	AP2 domain	9	56	2.10E-11	T	03/07/19	IPR001471	AP2/ERF domain	GO:0003700|GO:0006355
FRLM_013204-RB	837c232f7c5d93343155054f2778c5c6	814	Pfam	PF00441	Acyl-CoA dehydrogenase, C-terminal domain	662	810	1.10E-34	T	03/07/19	IPR009075	Acyl-CoA dehydrogenase/oxidase C-terminal	GO:0016627|GO:0055114
FRLM_013204-RB	837c232f7c5d93343155054f2778c5c6	814	Pfam	PF02770	Acyl-CoA dehydrogenase, middle domain	549	650	2.50E-17	T	03/07/19	IPR006091	Acyl-CoA oxidase/dehydrogenase, central domain	GO:0016627|GO:0055114
FRLM_013204-RB	837c232f7c5d93343155054f2778c5c6	814	Pfam	PF02771	Acyl-CoA dehydrogenase, N-terminal domain	409	544	1.20E-07	T	03/07/19	IPR013786	Acyl-CoA dehydrogenase/oxidase, N-terminal	GO:0016627|GO:0050660|GO:0055114
FRLM_013204-RB	837c232f7c5d93343155054f2778c5c6	814	Pfam	PF01636	Phosphotransferase enzyme family	43	300	2.20E-48	T	03/07/19	IPR002575	Aminoglycoside phosphotransferase
FRLM_001931-RA	6fc85f0b41cac2cbf0e52310f2e71d5a	488	Pfam	PF00361	Proton-conducting membrane transporter	132	419	5.60E-76	T	03/07/19	IPR001750	NADH:quinone oxidoreductase/Mrp antiporter, membrane subunit		Reactome: R-HSA-611105|Reactome: R-HSA-6799198
FRLM_001931-RA	6fc85f0b41cac2cbf0e52310f2e71d5a	488	Pfam	PF00662	NADH-Ubiquinone oxidoreductase (complex I), chain 5 N-terminus	63	118	2.50E-20	T	03/07/19	IPR001516	NADH-Ubiquinone oxidoreductase (complex I), chain 5 N-terminal		Reactome: R-HSA-611105|Reactome: R-HSA-6799198
FRLM_011005-RB	dd0e38814f8f26eb53ca3fc91d2ddcdc	437	Pfam	PF13962	Domain of unknown function	264	377	3.70E-32	T	03/07/19	IPR026961	PGG domain
FRLM_002650-RA	43843a6a929eb61f2b8f23f8d61719e9	168	Pfam	PF13499	EF-hand domain pair	96	147	2.60E-08	T	03/07/19	IPR002048	EF-hand domain	GO:0005509
FRLM_002650-RA	43843a6a929eb61f2b8f23f8d61719e9	168	Pfam	PF13499	EF-hand domain pair	24	86	6.80E-16	T	03/07/19	IPR002048	EF-hand domain	GO:0005509
FRLM_005621-RC	62d178e0e011eb1046d911a48fc83846	396	Pfam	PF00612	IQ calmodulin-binding motif	97	116	1.80E-05	T	03/07/19	IPR000048	IQ motif, EF-hand binding site	GO:0005515
FRLM_002888-RA	f940a5381a379501f9d8a1afe6ff1aa0	101	Pfam	PF14244	gag-polypeptide of LTR copia-type	34	77	9.40E-10	T	03/07/19	IPR029472	Gag-polypeptide of LTR copia-type
FRLM_011566-RA	ec8db204a06dc79c51e64a78ecfff673	271	Pfam	PF03096	Ndr family	10	229	9.00E-76	T	03/07/19	IPR004142	NDRG
FRLM_011950-RC	8815077e4f19f7954ded162b6804ad26	1232	Pfam	PF00648	Calpain family cysteine protease	777	1076	3.10E-87	T	03/07/19	IPR001300	Peptidase C2, calpain, catalytic domain	GO:0004198|GO:0005622|GO:0006508	Reactome: R-HSA-1474228
FRLM_011950-RC	8815077e4f19f7954ded162b6804ad26	1232	Pfam	PF01067	Calpain large subunit, domain III	1088	1225	1.60E-17	T	03/07/19	IPR022682	Peptidase C2, calpain, large subunit, domain III		Reactome: R-HSA-1474228
FRLM_011950-RC	8815077e4f19f7954ded162b6804ad26	1232	Pfam	PF13385	Concanavalin A-like lectin/glucanases superfamily	558	665	1.30E-06	T	03/07/19
FRLM_011950-RB	8815077e4f19f7954ded162b6804ad26	1232	Pfam	PF00648	Calpain family cysteine protease	777	1076	3.10E-87	T	03/07/19	IPR001300	Peptidase C2, calpain, catalytic domain	GO:0004198|GO:0005622|GO:0006508	Reactome: R-HSA-1474228
FRLM_011950-RB	8815077e4f19f7954ded162b6804ad26	1232	Pfam	PF01067	Calpain large subunit, domain III	1088	1225	1.60E-17	T	03/07/19	IPR022682	Peptidase C2, calpain, large subunit, domain III		Reactome: R-HSA-1474228
FRLM_011950-RB	8815077e4f19f7954ded162b6804ad26	1232	Pfam	PF13385	Concanavalin A-like lectin/glucanases superfamily	558	665	1.30E-06	T	03/07/19
FRLM_010794-RA	228d35c598cc1491fd3fdf6e8a8bba8d	506	Pfam	PF08244	Glycosyl hydrolases family 32 C terminal	376	497	9.40E-12	T	03/07/19	IPR013189	Glycosyl hydrolase family 32, C-terminal
FRLM_010794-RA	228d35c598cc1491fd3fdf6e8a8bba8d	506	Pfam	PF00251	Glycosyl hydrolases family 32 N-terminal domain	54	373	1.70E-109	T	03/07/19	IPR013148	Glycosyl hydrolase family 32, N-terminal
FRLM_001038-RB	f1c42508226ca7f8f804aa453a9e574c	535	Pfam	PF03914	CBF/Mak21 family	15	258	3.80E-56	T	03/07/19	IPR005612	CCAAT-binding factor
FRLM_001320-RA	dd879470ef10653467abc65b4bb11941	134	Pfam	PF00334	Nucleoside diphosphate kinase	1	65	8.30E-18	T	03/07/19	IPR034907	Nucleoside diphosphate kinase-like domain		KEGG: 00230+2.7.4.6|KEGG: 00240+2.7.4.6|MetaCyc: PWY-6545|MetaCyc: PWY-7176|MetaCyc: PWY-7184|MetaCyc: PWY-7187|MetaCyc: PWY-7197|MetaCyc: PWY-7198|MetaCyc: PWY-7205|MetaCyc: PWY-7210|MetaCyc: PWY-7220|MetaCyc: PWY-7221|MetaCyc: PWY-7222|MetaCyc: PWY-7224|MetaCyc: PWY-7226|MetaCyc: PWY-7227
FRLM_009059-RA	830364a76e671a336ec9b73cce9fead9	554	Pfam	PF04434	SWIM zinc finger	333	379	3.60E-12	T	03/07/19	IPR007527	Zinc finger, SWIM-type	GO:0008270
FRLM_009059-RA	830364a76e671a336ec9b73cce9fead9	554	Pfam	PF10551	MULE transposase domain	63	154	6.30E-26	T	03/07/19	IPR018289	MULE transposase domain
FRLM_009059-RB	830364a76e671a336ec9b73cce9fead9	554	Pfam	PF04434	SWIM zinc finger	333	379	3.60E-12	T	03/07/19	IPR007527	Zinc finger, SWIM-type	GO:0008270
FRLM_009059-RB	830364a76e671a336ec9b73cce9fead9	554	Pfam	PF10551	MULE transposase domain	63	154	6.30E-26	T	03/07/19	IPR018289	MULE transposase domain
FRLM_007977-RA	59e8f57ea46624c6b8a76e49dba281d8	540	Pfam	PF03715	Noc2p family	200	491	6.60E-94	T	03/07/19	IPR005343	Nucleolar complex protein 2		Reactome: R-HSA-6804756
FRLM_017258-RA	9eecd10cbbf760c657d329607b63f6ac	404	Pfam	PF08711	TFIIS helical bundle-like domain	328	381	2.00E-13	T	03/07/19	IPR017923	Transcription factor IIS, N-terminal	GO:0005634
FRLM_021045-RA	a04d5625e35ab57d6535fd613f62c24d	227	Pfam	PF13855	Leucine rich repeat	67	124	5.60E-08	T	03/07/19	IPR001611	Leucine-rich repeat	GO:0005515
FRLM_003835-RA	17b4c4247eee5ca38990d9be0e760f93	489	Pfam	PF00609	Diacylglycerol kinase accessory domain	230	404	2.70E-38	T	03/07/19	IPR000756	Diacylglycerol kinase, accessory domain	GO:0004143|GO:0007205	KEGG: 00561+2.7.1.107|KEGG: 00564+2.7.1.107|KEGG: 04070+2.7.1.107|MetaCyc: PWY-7039|MetaCyc: PWY-7817|Reactome: R-HSA-114508
FRLM_003835-RA	17b4c4247eee5ca38990d9be0e760f93	489	Pfam	PF00781	Diacylglycerol kinase catalytic domain	37	162	1.90E-24	T	03/07/19	IPR001206	Diacylglycerol kinase, catalytic domain	GO:0016301
FRLM_009518-RA	1b2cd3a201417447c06b5e10eb2af3c9	592	Pfam	PF13855	Leucine rich repeat	204	263	6.00E-09	T	03/07/19	IPR001611	Leucine-rich repeat	GO:0005515
FRLM_009518-RA	1b2cd3a201417447c06b5e10eb2af3c9	592	Pfam	PF13855	Leucine rich repeat	467	526	4.20E-08	T	03/07/19	IPR001611	Leucine-rich repeat	GO:0005515
FRLM_009518-RA	1b2cd3a201417447c06b5e10eb2af3c9	592	Pfam	PF13855	Leucine rich repeat	271	311	1.20E-07	T	03/07/19	IPR001611	Leucine-rich repeat	GO:0005515
FRLM_009518-RA	1b2cd3a201417447c06b5e10eb2af3c9	592	Pfam	PF13855	Leucine rich repeat	108	167	1.70E-07	T	03/07/19	IPR001611	Leucine-rich repeat	GO:0005515
FRLM_009518-RA	1b2cd3a201417447c06b5e10eb2af3c9	592	Pfam	PF08263	Leucine rich repeat N-terminal domain	33	73	2.50E-08	T	03/07/19	IPR013210	Leucine-rich repeat-containing N-terminal, plant-type
FRLM_013506-RA	34b40e116c0d8f5f4f2fb6f9ddbe6710	661	Pfam	PF08372	Plant phosphoribosyltransferase C-terminal	506	661	2.40E-77	T	03/07/19	IPR013583	Phosphoribosyltransferase C-terminal
FRLM_013506-RA	34b40e116c0d8f5f4f2fb6f9ddbe6710	661	Pfam	PF00168	C2 domain	253	361	4.40E-23	T	03/07/19	IPR000008	C2 domain
FRLM_013506-RA	34b40e116c0d8f5f4f2fb6f9ddbe6710	661	Pfam	PF00168	C2 domain	97	180	6.30E-12	T	03/07/19	IPR000008	C2 domain
FRLM_013506-RA	34b40e116c0d8f5f4f2fb6f9ddbe6710	661	Pfam	PF00168	C2 domain	3	44	0.022	T	03/07/19	IPR000008	C2 domain
FRLM_013627-RC	96590ddefc110ff13a5efa5cf6638156	465	Pfam	PF01554	MatE	316	462	1.10E-10	T	03/07/19	IPR002528	Multi antimicrobial extrusion protein	GO:0006855|GO:0015238|GO:0015297|GO:0016020|GO:0055085	Reactome: R-HSA-425366
FRLM_013627-RC	96590ddefc110ff13a5efa5cf6638156	465	Pfam	PF01554	MatE	165	256	2.00E-12	T	03/07/19	IPR002528	Multi antimicrobial extrusion protein	GO:0006855|GO:0015238|GO:0015297|GO:0016020|GO:0055085	Reactome: R-HSA-425366
FRLM_020119-RA	ea1bee97f85af5b1879a409d5d01c267	310	Pfam	PF08241	Methyltransferase domain	116	210	6.00E-17	T	03/07/19	IPR013216	Methyltransferase type 11	GO:0008152|GO:0008168
FRLM_015104-RA	0e4d8d0ed538d1a5f34e868a5060dee0	250	Pfam	PF02886	LBP / BPI / CETP family, C-terminal domain	108	227	1.20E-11	T	03/07/19	IPR001124	Lipid-binding serum glycoprotein, C-terminal	GO:0008289
FRLM_012444-RB	1fec249973f8564ec286d0cec972f596	413	Pfam	PF05406	WGR domain	171	250	2.60E-26	T	03/07/19	IPR008893	WGR domain
FRLM_012444-RB	1fec249973f8564ec286d0cec972f596	413	Pfam	PF02877	Poly(ADP-ribose) polymerase, regulatory domain	289	392	1.30E-33	T	03/07/19	IPR004102	Poly(ADP-ribose) polymerase, regulatory domain	GO:0003950|GO:0006471
FRLM_012444-RB	1fec249973f8564ec286d0cec972f596	413	Pfam	PF02037	SAP domain	3	35	5.10E-09	T	03/07/19	IPR003034	SAP domain
FRLM_009484-RA	8b196ad06f3554b21416c945ac8313e2	536	Pfam	PF00169	PH domain	137	270	1.80E-13	T	03/07/19	IPR001849	Pleckstrin homology domain
FRLM_009484-RA	8b196ad06f3554b21416c945ac8313e2	536	Pfam	PF01412	Putative GTPase activating protein for Arf	347	480	4.40E-35	T	03/07/19	IPR001164	Arf GTPase activating protein	GO:0005096
FRLM_009484-RA	8b196ad06f3554b21416c945ac8313e2	536	Pfam	PF16746	BAR domain of APPL family	2	77	9.40E-14	T	03/07/19
FRLM_007867-RA	539ded646f3c6a0a4eab419ac00f7be5	365	Pfam	PF13639	Ring finger domain	157	200	2.70E-13	T	03/07/19	IPR001841	Zinc finger, RING-type
FRLM_007867-RB	539ded646f3c6a0a4eab419ac00f7be5	365	Pfam	PF13639	Ring finger domain	157	200	2.70E-13	T	03/07/19	IPR001841	Zinc finger, RING-type
FRLM_018435-RA	3bc2a6f7dbbd58f86d196fa155ad51fa	316	Pfam	PF05703	Auxin canalisation	5	186	2.30E-59	T	03/07/19	IPR008546	Domain of unknown function DUF828
FRLM_018435-RA	3bc2a6f7dbbd58f86d196fa155ad51fa	316	Pfam	PF08458	Plant pleckstrin homology-like region	207	306	8.80E-12	T	03/07/19	IPR013666	Pleckstrin-like, plant
FRLM_005665-RD	a3368b25ce8199c15b170048ae43fe86	210	Pfam	PF13839	GDSL/SGNH-like Acyl-Esterase family found in Pmr5 and Cas1p	36	202	4.10E-41	T	03/07/19	IPR026057	PC-Esterase
FRLM_011534-RA	8d67a122dc091565de6c7d242569d8d6	196	Pfam	PF02365	No apical meristem (NAM) protein	11	129	4.00E-30	T	03/07/19	IPR003441	NAC domain	GO:0003677|GO:0006355
FRLM_004027-RC	6cb7006760ef93dc3b7c8f0c7253e61e	115	Pfam	PF00179	Ubiquitin-conjugating enzyme	24	88	1.10E-11	T	03/07/19	IPR000608	Ubiquitin-conjugating enzyme E2		Reactome: R-HSA-983168
FRLM_009784-RB	41c52529c54e03b8cfada2d72d2bb43a	388	Pfam	PF00512	His Kinase A (phospho-acceptor) domain	5	58	4.80E-07	T	03/07/19	IPR003661	Signal transduction histidine kinase, dimerisation/phosphoacceptor domain	GO:0000155|GO:0007165
FRLM_009784-RB	41c52529c54e03b8cfada2d72d2bb43a	388	Pfam	PF00072	Response regulator receiver domain	265	373	1.60E-18	T	03/07/19	IPR001789	Signal transduction response regulator, receiver domain	GO:0000160
FRLM_009784-RB	41c52529c54e03b8cfada2d72d2bb43a	388	Pfam	PF02518	Histidine kinase-, DNA gyrase B-, and HSP90-like ATPase	105	223	4.40E-08	T	03/07/19	IPR003594	Histidine kinase/HSP90-like ATPase
FRLM_011175-RA	92bbe2cd8556999f2f0687776f6c58e8	189	Pfam	PF00179	Ubiquitin-conjugating enzyme	12	142	5.70E-39	T	03/07/19	IPR000608	Ubiquitin-conjugating enzyme E2		Reactome: R-HSA-983168
FRLM_007052-RA	4f5c174415d7b4984c11391c30376890	721	Pfam	PF13041	PPR repeat family	505	552	4.10E-13	T	03/07/19	IPR002885	Pentatricopeptide repeat
FRLM_007052-RA	4f5c174415d7b4984c11391c30376890	721	Pfam	PF13041	PPR repeat family	364	412	2.30E-17	T	03/07/19	IPR002885	Pentatricopeptide repeat
FRLM_007052-RA	4f5c174415d7b4984c11391c30376890	721	Pfam	PF13041	PPR repeat family	224	273	3.80E-14	T	03/07/19	IPR002885	Pentatricopeptide repeat
FRLM_007052-RA	4f5c174415d7b4984c11391c30376890	721	Pfam	PF13041	PPR repeat family	295	343	2.60E-07	T	03/07/19	IPR002885	Pentatricopeptide repeat
FRLM_007052-RA	4f5c174415d7b4984c11391c30376890	721	Pfam	PF13041	PPR repeat family	434	472	1.10E-07	T	03/07/19	IPR002885	Pentatricopeptide repeat
FRLM_007052-RA	4f5c174415d7b4984c11391c30376890	721	Pfam	PF13812	Pentatricopeptide repeat domain	142	195	3.20E-05	T	03/07/19	IPR002885	Pentatricopeptide repeat
FRLM_007052-RA	4f5c174415d7b4984c11391c30376890	721	Pfam	PF01535	PPR repeat	611	634	0.011	T	03/07/19	IPR002885	Pentatricopeptide repeat
FRLM_007052-RA	4f5c174415d7b4984c11391c30376890	721	Pfam	PF01535	PPR repeat	646	675	1.2	T	03/07/19	IPR002885	Pentatricopeptide repeat
FRLM_007052-RA	4f5c174415d7b4984c11391c30376890	721	Pfam	PF01535	PPR repeat	475	502	0.0041	T	03/07/19	IPR002885	Pentatricopeptide repeat
FRLM_007052-RA	4f5c174415d7b4984c11391c30376890	721	Pfam	PF12854	PPR repeat	570	602	1.40E-06	T	03/07/19	IPR002885	Pentatricopeptide repeat
FRLM_003953-RB	0d38c6d02d3519cec5f6608718e0881b	224	Pfam	PF02810	SEC-C motif	196	210	1.60E-04	T	03/07/19	IPR004027	SEC-C motif
FRLM_003010-RA	21f6aff4cfe9c736f185bb3cd44e0253	428	Pfam	PF01553	Acyltransferase	213	309	7.50E-08	T	03/07/19	IPR002123	Phospholipid/glycerol acyltransferase	GO:0008152|GO:0016746
FRLM_003010-RA	21f6aff4cfe9c736f185bb3cd44e0253	428	Pfam	PF12710	haloacid dehalogenase-like hydrolase	1	146	8.10E-13	T	03/07/19
FRLM_016717-RA	41bbda7f8dc9b090ccec4ff7390c0c8f	307	Pfam	PF00153	Mitochondrial carrier protein	16	96	4.60E-18	T	03/07/19	IPR018108	Mitochondrial substrate/solute carrier
FRLM_016717-RA	41bbda7f8dc9b090ccec4ff7390c0c8f	307	Pfam	PF00153	Mitochondrial carrier protein	194	286	8.70E-20	T	03/07/19	IPR018108	Mitochondrial substrate/solute carrier
FRLM_016717-RA	41bbda7f8dc9b090ccec4ff7390c0c8f	307	Pfam	PF00153	Mitochondrial carrier protein	109	185	3.60E-10	T	03/07/19	IPR018108	Mitochondrial substrate/solute carrier
FRLM_001067-RB	4e89500ac7586e80ec7c92b3dae81360	1566	Pfam	PF00632	HECT-domain (ubiquitin-transferase)	1216	1566	9.30E-80	T	03/07/19	IPR000569	HECT domain	GO:0004842	MetaCyc: PWY-7511|Reactome: R-HSA-983168
FRLM_000246-RC	84ee69c9eb379addc819925b773da4e4	432	Pfam	PF02096	60Kd inner membrane protein	158	344	7.00E-30	T	03/07/19	IPR001708	Membrane insertase OXA1/ALB3/YidC	GO:0016021|GO:0051205
FRLM_000246-RD	84ee69c9eb379addc819925b773da4e4	432	Pfam	PF02096	60Kd inner membrane protein	158	344	7.00E-30	T	03/07/19	IPR001708	Membrane insertase OXA1/ALB3/YidC	GO:0016021|GO:0051205
FRLM_012493-RA	1da953da9c453a1dc54b4d84751e5199	214	Pfam	PF01048	Phosphorylase superfamily	55	194	1.00E-16	T	03/07/19	IPR000845	Nucleoside phosphorylase domain	GO:0003824|GO:0009116
FRLM_022983-RA	91559ae4103e1467d11421553987c33e	70	Pfam	PF00249	Myb-like DNA-binding domain	14	61	1.30E-17	T	03/07/19	IPR001005	SANT/Myb domain
FRLM_001230-RA	e942044d7dd0ab144280faf2c1d6203c	217	Pfam	PF13911	AhpC/TSA antioxidant enzyme	119	209	1.10E-13	T	03/07/19	IPR032801	Peroxiredoxin-like FAM213/AAED1
FRLM_018399-RA	e6a150fa8f7b01aca93b486f8bf922fe	269	Pfam	PF03404	Mo-co oxidoreductase dimerisation domain	133	252	1.00E-46	T	03/07/19	IPR005066	Moybdenum cofactor oxidoreductase, dimerisation	GO:0016491|GO:0030151|GO:0055114	Reactome: R-HSA-1614517
FRLM_018399-RA	e6a150fa8f7b01aca93b486f8bf922fe	269	Pfam	PF00174	Oxidoreductase molybdopterin binding domain	1	105	2.70E-30	T	03/07/19	IPR000572	Oxidoreductase, molybdopterin-binding domain	GO:0042128	Reactome: R-HSA-1614517
FRLM_010849-RA	378eb2447c2847ad01f992a3468a1761	421	Pfam	PF00035	Double-stranded RNA binding motif	321	379	2.90E-06	T	03/07/19	IPR014720	Double-stranded RNA-binding domain
FRLM_010849-RA	378eb2447c2847ad01f992a3468a1761	421	Pfam	PF04408	Helicase associated domain (HA2)	2	64	9.70E-11	T	03/07/19	IPR007502	Helicase-associated domain	GO:0004386
FRLM_010849-RA	378eb2447c2847ad01f992a3468a1761	421	Pfam	PF07717	Oligonucleotide/oligosaccharide-binding (OB)-fold	132	213	2.80E-16	T	03/07/19	IPR011709	Domain of unknown function DUF1605
FRLM_004335-RA	16495263e3eebaf66255fa0e25952322	414	Pfam	PF00931	NB-ARC domain	3	110	9.00E-13	T	03/07/19	IPR002182	NB-ARC	GO:0043531	Reactome: R-HSA-111458|Reactome: R-HSA-111459|Reactome: R-HSA-6798695|Reactome: R-HSA-6803207|Reactome: R-HSA-8953750
FRLM_007489-RA	c25cfa6ef60e024d8d375b67272f9fb3	340	Pfam	PF01501	Glycosyl transferase family 8	30	271	5.20E-39	T	03/07/19	IPR002495	Glycosyl transferase, family 8	GO:0016757
FRLM_013051-RB	24677265b36fe491f4278cacd9f04bce	132	Pfam	PF00166	Chaperonin 10 Kd subunit	55	132	2.50E-19	T	03/07/19	IPR020818	GroES chaperonin family	GO:0005737|GO:0006457
FRLM_003764-RA	0a6e1b33799044919ab713a48ea12f89	359	Pfam	PF02701	Dof domain, zinc finger	37	93	7.20E-34	T	03/07/19	IPR003851	Zinc finger, Dof-type	GO:0003677|GO:0006355
FRLM_016276-RA	92231987f26576b0bc9ec2bde20b23f8	514	Pfam	PF03514	GRAS domain family	144	512	2.20E-111	T	03/07/19	IPR005202	Transcription factor GRAS
FRLM_011420-RA	a5c2df594d5233bb56d71d1d55ebfc55	585	Pfam	PF08033	Sec23/Sec24 beta-sandwich domain	501	584	4.80E-20	T	03/07/19	IPR012990	Sec23/Sec24 beta-sandwich		Reactome: R-HSA-1655829|Reactome: R-HSA-204005|Reactome: R-HSA-2132295|Reactome: R-HSA-5694530|Reactome: R-HSA-983170
FRLM_011420-RA	a5c2df594d5233bb56d71d1d55ebfc55	585	Pfam	PF04811	Sec23/Sec24 trunk domain	220	490	1.20E-69	T	03/07/19	IPR006896	Sec23/Sec24, trunk domain	GO:0006886|GO:0006888|GO:0030127	Reactome: R-HSA-1655829|Reactome: R-HSA-204005|Reactome: R-HSA-2132295|Reactome: R-HSA-5694530|Reactome: R-HSA-983170
FRLM_011420-RA	a5c2df594d5233bb56d71d1d55ebfc55	585	Pfam	PF04810	Sec23/Sec24 zinc finger	134	172	8.70E-18	T	03/07/19	IPR006895	Zinc finger, Sec23/Sec24-type	GO:0006886|GO:0006888|GO:0008270|GO:0030127	Reactome: R-HSA-1655829|Reactome: R-HSA-204005|Reactome: R-HSA-2132295|Reactome: R-HSA-5694530|Reactome: R-HSA-983170
FRLM_014587-RA	8797b19784d017ad049356c8900e80a4	396	Pfam	PF01370	NAD dependent epimerase/dehydratase family	56	290	3.10E-49	T	03/07/19	IPR001509	NAD-dependent epimerase/dehydratase	GO:0003824|GO:0050662
FRLM_012989-RA	7ad2e13e28093b1e14c12667c4240e5b	540	Pfam	PF07732	Multicopper oxidase	2	114	7.30E-43	T	03/07/19	IPR011707	Multicopper oxidase, type 3	GO:0005507
FRLM_012989-RA	7ad2e13e28093b1e14c12667c4240e5b	540	Pfam	PF00394	Multicopper oxidase	128	280	6.90E-35	T	03/07/19	IPR001117	Multicopper oxidase, type 1	GO:0055114
FRLM_012989-RA	7ad2e13e28093b1e14c12667c4240e5b	540	Pfam	PF07731	Multicopper oxidase	387	522	1.60E-37	T	03/07/19	IPR011706	Multicopper oxidase, type 2	GO:0005507|GO:0016491|GO:0055114
FRLM_002344-RJ	5e3b895ede2a999daffa2e111cdd60dc	1211	Pfam	PF02364	1,3-beta-glucan synthase component	335	1110	1.90E-240	T	03/07/19	IPR003440	Glycosyl transferase, family 48	GO:0000148|GO:0003843|GO:0006075|GO:0016020	KEGG: 00500+2.4.1.34|MetaCyc: PWY-6773
FRLM_003161-RA	2b9a1725e48a74da1b52a0f8512a7ffc	304	Pfam	PF03981	Ubiquinol-cytochrome C chaperone	131	266	5.00E-31	T	03/07/19	IPR021150	Ubiquinol-cytochrome c chaperone/UPF0174
FRLM_016933-RA	7c0e485fbd6f289df1700a14a46e68a6	207	Pfam	PF02798	Glutathione S-transferase, N-terminal domain	1	72	3.80E-19	T	03/07/19	IPR004045	Glutathione S-transferase, N-terminal	GO:0005515
FRLM_016933-RA	7c0e485fbd6f289df1700a14a46e68a6	207	Pfam	PF00043	Glutathione S-transferase, C-terminal domain	101	190	8.50E-11	T	03/07/19	IPR004046	Glutathione S-transferase, C-terminal
FRLM_018316-RA	09ae74250328671699a581c95b979f86	81	Pfam	PF08030	Ferric reductase NAD binding domain	3	64	3.00E-17	T	03/07/19	IPR013121	Ferric reductase, NAD binding domain	GO:0016491|GO:0055114
FRLM_011330-RA	6efd453bcdb81fb27e68a25f47c5f95d	309	Pfam	PF02786	Carbamoyl-phosphate synthase L chain, ATP binding domain	150	282	6.20E-43	T	03/07/19	IPR005479	Carbamoyl-phosphate synthetase large subunit-like, ATP-binding domain	GO:0005524
FRLM_011330-RA	6efd453bcdb81fb27e68a25f47c5f95d	309	Pfam	PF00289	Biotin carboxylase, N-terminal domain	37	145	2.70E-45	T	03/07/19	IPR005481	Biotin carboxylase-like, N-terminal domain		Reactome: R-HSA-196780|Reactome: R-HSA-3371599
FRLM_015817-RA	1007853ede6565ebc1aafcecfd6bf98c	501	Pfam	PF00350	Dynamin family	37	213	2.50E-52	T	03/07/19	IPR022812	Dynamin superfamily
FRLM_015817-RA	1007853ede6565ebc1aafcecfd6bf98c	501	Pfam	PF01031	Dynamin central region	222	489	1.40E-66	T	03/07/19	IPR000375	Dynamin central domain	GO:0005525
FRLM_004511-RA	b355226eff08743816ce20d01765548e	239	Pfam	PF00762	Ferrochelatase	14	148	1.50E-47	T	03/07/19	IPR001015	Ferrochelatase	GO:0004325|GO:0006783	KEGG: 00860+4.99.1.1|Reactome: R-HSA-189451
FRLM_018949-RA	2d49639d83da1fa84fd5fdae3b3fb6af	411	Pfam	PF01535	PPR repeat	198	228	8.80E-06	T	03/07/19	IPR002885	Pentatricopeptide repeat
FRLM_018949-RA	2d49639d83da1fa84fd5fdae3b3fb6af	411	Pfam	PF01535	PPR repeat	270	294	0.019	T	03/07/19	IPR002885	Pentatricopeptide repeat
FRLM_018949-RA	2d49639d83da1fa84fd5fdae3b3fb6af	411	Pfam	PF01535	PPR repeat	1	24	0.71	T	03/07/19	IPR002885	Pentatricopeptide repeat
FRLM_018949-RA	2d49639d83da1fa84fd5fdae3b3fb6af	411	Pfam	PF01535	PPR repeat	234	261	0.004	T	03/07/19	IPR002885	Pentatricopeptide repeat
FRLM_018949-RA	2d49639d83da1fa84fd5fdae3b3fb6af	411	Pfam	PF01535	PPR repeat	170	196	5.50E-05	T	03/07/19	IPR002885	Pentatricopeptide repeat
FRLM_018949-RA	2d49639d83da1fa84fd5fdae3b3fb6af	411	Pfam	PF13041	PPR repeat family	95	141	3.40E-10	T	03/07/19	IPR002885	Pentatricopeptide repeat
FRLM_002770-RA	c1ddd08f5eca9f8ed2cb1041c533ef22	503	Pfam	PF00478	IMP dehydrogenase / GMP reductase domain	25	493	3.40E-121	T	03/07/19	IPR001093	IMP dehydrogenase/GMP reductase	GO:0003824|GO:0055114
FRLM_014743-RA	59e4a6a75500b8cdf8d3fd3e437c2af0	382	Pfam	PF03106	WRKY DNA -binding domain	2	59	4.00E-27	T	03/07/19	IPR003657	WRKY domain	GO:0003700|GO:0006355|GO:0043565
FRLM_001904-RA	9f94887089609053b33e293d4b42e247	109	Pfam	PF01221	Dynein light chain type 1	5	89	1.60E-31	T	03/07/19	IPR001372	Dynein light chain, type 1/2	GO:0007017|GO:0030286
FRLM_001728-RA	248d26578b2a94a86569c6c07d7a4f1a	142	Pfam	PF00013	KH domain	1	39	1.20E-08	T	03/07/19	IPR004088	K Homology domain, type 1	GO:0003723
FRLM_001728-RA	248d26578b2a94a86569c6c07d7a4f1a	142	Pfam	PF00013	KH domain	74	125	8.80E-10	T	03/07/19	IPR004088	K Homology domain, type 1	GO:0003723
FRLM_022945-RA	89699682a42bf996d4b8c2d6859b14c3	163	Pfam	PF00071	Ras family	4	114	7.50E-34	T	03/07/19	IPR001806	Small GTPase superfamily	GO:0003924|GO:0005525
FRLM_016189-RA	2389ecfa40fc54de1e2852d7ff0966e3	117	Pfam	PF03018	Dirigent-like protein	5	99	4.80E-23	T	03/07/19	IPR004265	Dirigent protein
FRLM_006261-RA	d97133b31f9e76dbecab941559f8cf4b	151	Pfam	PF03061	Thioesterase superfamily	61	131	1.50E-08	T	03/07/19	IPR006683	Thioesterase domain		Reactome: R-HSA-77289
FRLM_020478-RA	78eaf90102a61e05d625e53dd14bc21e	232	Pfam	PF00168	C2 domain	165	221	3.00E-14	T	03/07/19	IPR000008	C2 domain
FRLM_020478-RA	78eaf90102a61e05d625e53dd14bc21e	232	Pfam	PF01412	Putative GTPase activating protein for Arf	4	119	3.30E-37	T	03/07/19	IPR001164	Arf GTPase activating protein	GO:0005096
FRLM_006411-RA	5b4ae0ffd8ea7988a93c5db78f3a2ca1	611	Pfam	PF14432	DYW family of nucleic acid deaminases	476	601	1.40E-37	T	03/07/19	IPR032867	DYW domain	GO:0008270
FRLM_006411-RA	5b4ae0ffd8ea7988a93c5db78f3a2ca1	611	Pfam	PF13041	PPR repeat family	302	349	6.20E-13	T	03/07/19	IPR002885	Pentatricopeptide repeat
FRLM_006411-RA	5b4ae0ffd8ea7988a93c5db78f3a2ca1	611	Pfam	PF01535	PPR repeat	18	48	8.50E-08	T	03/07/19	IPR002885	Pentatricopeptide repeat
FRLM_006411-RA	5b4ae0ffd8ea7988a93c5db78f3a2ca1	611	Pfam	PF01535	PPR repeat	142	169	3.80E-06	T	03/07/19	IPR002885	Pentatricopeptide repeat
FRLM_006411-RA	5b4ae0ffd8ea7988a93c5db78f3a2ca1	611	Pfam	PF01535	PPR repeat	276	297	0.21	T	03/07/19	IPR002885	Pentatricopeptide repeat
FRLM_006411-RA	5b4ae0ffd8ea7988a93c5db78f3a2ca1	611	Pfam	PF01535	PPR repeat	378	402	0.0026	T	03/07/19	IPR002885	Pentatricopeptide repeat
FRLM_006411-RA	5b4ae0ffd8ea7988a93c5db78f3a2ca1	611	Pfam	PF01535	PPR repeat	111	140	6.80E-04	T	03/07/19	IPR002885	Pentatricopeptide repeat
FRLM_006411-RA	5b4ae0ffd8ea7988a93c5db78f3a2ca1	611	Pfam	PF01535	PPR repeat	205	234	3.20E-04	T	03/07/19	IPR002885	Pentatricopeptide repeat
FRLM_006411-RA	5b4ae0ffd8ea7988a93c5db78f3a2ca1	611	Pfam	PF01535	PPR repeat	83	110	6.20E-08	T	03/07/19	IPR002885	Pentatricopeptide repeat
FRLM_006411-RA	5b4ae0ffd8ea7988a93c5db78f3a2ca1	611	Pfam	PF01535	PPR repeat	49	78	1.20E-05	T	03/07/19	IPR002885	Pentatricopeptide repeat
FRLM_006411-RA	5b4ae0ffd8ea7988a93c5db78f3a2ca1	611	Pfam	PF01535	PPR repeat	173	201	4.20E-05	T	03/07/19	IPR002885	Pentatricopeptide repeat
FRLM_002810-RB	adb10a08387ccbdaef2068047fd7fc3d	257	Pfam	PF14543	Xylanase inhibitor N-terminal	70	239	2.40E-48	T	03/07/19	IPR032861	Xylanase inhibitor, N-terminal
FRLM_024427-RA	47ac8c480de5bfa3031fa007f60054f8	80	Pfam	PF01776	Ribosomal L22e protein family	2	80	5.10E-28	T	03/07/19	IPR002671	Ribosomal protein L22e	GO:0003735|GO:0005622|GO:0005840|GO:0006412	Reactome: R-HSA-156827|Reactome: R-HSA-156902|Reactome: R-HSA-1799339|Reactome: R-HSA-192823|Reactome: R-HSA-2408557|Reactome: R-HSA-6791226|Reactome: R-HSA-72689|Reactome: R-HSA-72706|Reactome: R-HSA-72764|Reactome: R-HSA-9010553|Reactome: R-HSA-975956|Reactome: R-HSA-975957
FRLM_005490-RD	1c33d496699220aa27ed7e0c5c53c215	208	Pfam	PF00155	Aminotransferase class I and II	3	164	9.60E-24	T	03/07/19	IPR004839	Aminotransferase, class I/classII	GO:0009058|GO:0030170
FRLM_004198-RA	dfc64f1960772b78a771c2129f6d482a	123	Pfam	PF00847	AP2 domain	18	68	1.50E-15	T	03/07/19	IPR001471	AP2/ERF domain	GO:0003700|GO:0006355
FRLM_004294-RA	0f626cb5d5f55f7360091098dee1b14f	215	Pfam	PF00583	Acetyltransferase (GNAT) family	69	158	6.50E-16	T	03/07/19	IPR000182	GNAT domain	GO:0008080
FRLM_011942-RB	e6f57d5e31a54006bc9054638952c7df	314	Pfam	PF00294	pfkB family carbohydrate kinase	6	235	4.70E-26	T	03/07/19	IPR011611	Carbohydrate kinase PfkB
FRLM_015976-RA	e907fc228f524137a0a31ab47971c024	329	Pfam	PF02678	Pirin	68	160	2.90E-32	T	03/07/19	IPR003829	Pirin, N-terminal domain		Reactome: R-HSA-8935690
FRLM_015976-RA	e907fc228f524137a0a31ab47971c024	329	Pfam	PF05726	Pirin C-terminal cupin domain	213	318	1.50E-35	T	03/07/19	IPR008778	Pirin, C-terminal domain		Reactome: R-HSA-8935690
FRLM_010319-RD	71590b6531211703565bfed84bdcdac6	958	Pfam	PF07990	Nucleic acid binding protein NABP	299	691	9.10E-142	T	03/07/19	IPR012940	Nucleic acid binding NABP
FRLM_010319-RD	71590b6531211703565bfed84bdcdac6	958	Pfam	PF00806	Pumilio-family RNA binding repeat	765	795	4.80E-06	T	03/07/19	IPR001313	Pumilio RNA-binding repeat	GO:0003723
FRLM_010319-RD	71590b6531211703565bfed84bdcdac6	958	Pfam	PF00806	Pumilio-family RNA binding repeat	839	869	1.50E-07	T	03/07/19	IPR001313	Pumilio RNA-binding repeat	GO:0003723
FRLM_010319-RD	71590b6531211703565bfed84bdcdac6	958	Pfam	PF00806	Pumilio-family RNA binding repeat	910	942	1.10E-05	T	03/07/19	IPR001313	Pumilio RNA-binding repeat	GO:0003723
FRLM_010319-RD	71590b6531211703565bfed84bdcdac6	958	Pfam	PF00806	Pumilio-family RNA binding repeat	693	725	2.50E-06	T	03/07/19	IPR001313	Pumilio RNA-binding repeat	GO:0003723
FRLM_010319-RD	71590b6531211703565bfed84bdcdac6	958	Pfam	PF00806	Pumilio-family RNA binding repeat	802	833	3.40E-06	T	03/07/19	IPR001313	Pumilio RNA-binding repeat	GO:0003723
FRLM_010319-RD	71590b6531211703565bfed84bdcdac6	958	Pfam	PF00806	Pumilio-family RNA binding repeat	731	760	4.70E-07	T	03/07/19	IPR001313	Pumilio RNA-binding repeat	GO:0003723
FRLM_010319-RD	71590b6531211703565bfed84bdcdac6	958	Pfam	PF00806	Pumilio-family RNA binding repeat	876	902	1.10E-06	T	03/07/19	IPR001313	Pumilio RNA-binding repeat	GO:0003723
FRLM_006585-RA	77231e6bbd880107ad56446161c3d81b	306	Pfam	PF03151	Triose-phosphate Transporter family	12	299	3.00E-46	T	03/07/19	IPR004853	Sugar phosphate transporter domain
FRLM_018957-RA	a413c016e8cf70f7ab3199e4f88985ee	41	Pfam	PF03083	Sugar efflux transporter for intercellular exchange	10	40	2.60E-08	T	03/07/19	IPR004316	SWEET sugar transporter	GO:0016021	Reactome: R-HSA-189200
FRLM_009966-RB	01c58c49b953b70fe7a880f520ee743f	508	Pfam	PF00332	Glycosyl hydrolases family 17	69	390	1.50E-105	T	03/07/19	IPR000490	Glycoside hydrolase family 17	GO:0004553|GO:0005975	KEGG: 00500+3.2.1.39
FRLM_009966-RB	01c58c49b953b70fe7a880f520ee743f	508	Pfam	PF07983	X8 domain	417	490	7.90E-16	T	03/07/19	IPR012946	X8 domain
FRLM_003803-RA	648f2d80a2e644f4fdf48f283633eb11	530	Pfam	PF03999	Microtubule associated protein (MAP65/ASE1 family)	17	482	9.10E-74	T	03/07/19
FRLM_005273-RB	d43754081072e6e43ee3e2b642a8671c	314	Pfam	PF04146	YT521-B-like domain	225	279	3.70E-12	T	03/07/19	IPR007275	YTH domain	GO:0003723
FRLM_002386-RE	8fa152a8477bf757eba6bbe1fbf23f37	766	Pfam	PF13925	con80 domain of Katanin	605	763	2.90E-51	T	03/07/19	IPR028021	Katanin p80 subunit, C-terminal
FRLM_002386-RE	8fa152a8477bf757eba6bbe1fbf23f37	766	Pfam	PF00400	WD domain, G-beta repeat	42	79	8.90E-10	T	03/07/19	IPR001680	WD40 repeat	GO:0005515
FRLM_002386-RE	8fa152a8477bf757eba6bbe1fbf23f37	766	Pfam	PF00400	WD domain, G-beta repeat	83	121	1.40E-06	T	03/07/19	IPR001680	WD40 repeat	GO:0005515
FRLM_002386-RE	8fa152a8477bf757eba6bbe1fbf23f37	766	Pfam	PF00400	WD domain, G-beta repeat	2	37	6.70E-08	T	03/07/19	IPR001680	WD40 repeat	GO:0005515
FRLM_019117-RA	dc7053bdfc5de73a379a41d99733f978	179	Pfam	PF01428	AN1-like Zinc finger	120	156	8.20E-10	T	03/07/19	IPR000058	Zinc finger, AN1-type	GO:0008270
FRLM_019117-RA	dc7053bdfc5de73a379a41d99733f978	179	Pfam	PF01754	A20-like zinc finger	17	39	2.30E-12	T	03/07/19	IPR002653	Zinc finger, A20-type	GO:0003677|GO:0008270
FRLM_021917-RA	250ee6170beb5cb6e3b2307cac0e65ea	251	Pfam	PF00119	ATP synthase A chain	34	244	5.40E-51	T	03/07/19	IPR000568	ATP synthase, F0 complex, subunit A	GO:0015078|GO:0015986|GO:0045263	Reactome: R-HSA-163210|Reactome: R-HSA-8949613
FRLM_008357-RB	e5a43c0c15153cdc730996584b84af0b	454	Pfam	PF07690	Major Facilitator Superfamily	3	387	4.80E-21	T	03/07/19	IPR011701	Major facilitator superfamily	GO:0016021|GO:0055085
FRLM_008357-RC	e5a43c0c15153cdc730996584b84af0b	454	Pfam	PF07690	Major Facilitator Superfamily	3	387	4.80E-21	T	03/07/19	IPR011701	Major facilitator superfamily	GO:0016021|GO:0055085
FRLM_008357-RA	e5a43c0c15153cdc730996584b84af0b	454	Pfam	PF07690	Major Facilitator Superfamily	3	387	4.80E-21	T	03/07/19	IPR011701	Major facilitator superfamily	GO:0016021|GO:0055085
FRLM_004144-RD	76845ea8087a7b4cc7f587d8a701e55a	1022	Pfam	PF16879	C-terminal domain of Sin3a protein	735	983	1.70E-63	T	03/07/19	IPR031693	Sin3, C-terminal		Reactome: R-HSA-400206|Reactome: R-HSA-427413|Reactome: R-HSA-8936459
FRLM_004144-RD	76845ea8087a7b4cc7f587d8a701e55a	1022	Pfam	PF08295	Sin3 family co-repressor	85	177	1.60E-36	T	03/07/19	IPR013194	Histone deacetylase interacting domain		Reactome: R-HSA-400206|Reactome: R-HSA-427413|Reactome: R-HSA-8936459
FRLM_022737-RA	4223b67bdb649d08d06cba17977e4b75	176	Pfam	PF14223	gag-polypeptide of LTR copia-type	66	176	1.30E-18	T	03/07/19
FRLM_007878-RA	183afaa5a9999ceb089329c6061f2bc7	97	Pfam	PF01725	Ham1 family	4	80	7.60E-25	T	03/07/19	IPR002637	Ham1-like protein	GO:0009143|GO:0047429	KEGG: 00230+3.6.1.66|Reactome: R-HSA-74259
FRLM_007799-RB	8b43ba504cfc04d9105db08f50babd0f	71	Pfam	PF14576	Sieve element occlusion N-terminus	12	71	3.40E-16	T	03/07/19	IPR027942	Sieve element occlusion, N-terminal
FRLM_012572-RA	1d51e83d3bab77a282937d24dd91878a	339	Pfam	PF07995	Glucose / Sorbosone dehydrogenase	7	163	1.10E-17	T	03/07/19	IPR012938	Glucose/Sorbosone dehydrogenase
FRLM_016141-RA	171061cc2ce8fb2c858e822a135b2bf6	133	Pfam	PF01655	Ribosomal protein L32	16	122	2.00E-52	T	03/07/19	IPR001515	Ribosomal protein L32e	GO:0003735|GO:0005622|GO:0005840|GO:0006412	Reactome: R-HSA-156827|Reactome: R-HSA-156902|Reactome: R-HSA-1799339|Reactome: R-HSA-192823|Reactome: R-HSA-2408557|Reactome: R-HSA-6791226|Reactome: R-HSA-72689|Reactome: R-HSA-72706|Reactome: R-HSA-72764|Reactome: R-HSA-9010553|Reactome: R-HSA-975956|Reactome: R-HSA-975957
FRLM_007410-RA	dab6f66675745be308b1002f19a1e670	441	Pfam	PF00433	Protein kinase C terminal domain	331	375	3.80E-06	T	03/07/19	IPR017892	Protein kinase, C-terminal	GO:0004674|GO:0005524|GO:0006468
FRLM_007410-RA	dab6f66675745be308b1002f19a1e670	441	Pfam	PF00069	Protein kinase domain	15	312	5.50E-65	T	03/07/19	IPR000719	Protein kinase domain	GO:0004672|GO:0005524|GO:0006468
FRLM_008452-RD	4da642e00c66882782686c57b66dd123	430	Pfam	PF14008	Iron/zinc purple acid phosphatase-like protein C	346	405	4.90E-18	T	03/07/19	IPR025733	Iron/zinc purple acid phosphatase-like C-terminal domain
FRLM_008452-RD	4da642e00c66882782686c57b66dd123	430	Pfam	PF00149	Calcineurin-like phosphoesterase	106	321	3.00E-20	T	03/07/19	IPR004843	Calcineurin-like phosphoesterase domain, ApaH type	GO:0016787
FRLM_008452-RD	4da642e00c66882782686c57b66dd123	430	Pfam	PF16656	Purple acid Phosphatase, N-terminal domain	1	94	3.00E-07	T	03/07/19	IPR015914	Purple acid phosphatase, N-terminal	GO:0003993|GO:0046872
FRLM_008452-RE	4da642e00c66882782686c57b66dd123	430	Pfam	PF14008	Iron/zinc purple acid phosphatase-like protein C	346	405	4.90E-18	T	03/07/19	IPR025733	Iron/zinc purple acid phosphatase-like C-terminal domain
FRLM_008452-RE	4da642e00c66882782686c57b66dd123	430	Pfam	PF00149	Calcineurin-like phosphoesterase	106	321	3.00E-20	T	03/07/19	IPR004843	Calcineurin-like phosphoesterase domain, ApaH type	GO:0016787
FRLM_008452-RE	4da642e00c66882782686c57b66dd123	430	Pfam	PF16656	Purple acid Phosphatase, N-terminal domain	1	94	3.00E-07	T	03/07/19	IPR015914	Purple acid phosphatase, N-terminal	GO:0003993|GO:0046872
FRLM_008452-RC	4da642e00c66882782686c57b66dd123	430	Pfam	PF14008	Iron/zinc purple acid phosphatase-like protein C	346	405	4.90E-18	T	03/07/19	IPR025733	Iron/zinc purple acid phosphatase-like C-terminal domain
FRLM_008452-RC	4da642e00c66882782686c57b66dd123	430	Pfam	PF00149	Calcineurin-like phosphoesterase	106	321	3.00E-20	T	03/07/19	IPR004843	Calcineurin-like phosphoesterase domain, ApaH type	GO:0016787
FRLM_008452-RC	4da642e00c66882782686c57b66dd123	430	Pfam	PF16656	Purple acid Phosphatase, N-terminal domain	1	94	3.00E-07	T	03/07/19	IPR015914	Purple acid phosphatase, N-terminal	GO:0003993|GO:0046872
FRLM_016192-RC	391450c7dfe1d2e41218774d7491fb7b	336	Pfam	PF03151	Triose-phosphate Transporter family	20	294	5.00E-20	T	03/07/19	IPR004853	Sugar phosphate transporter domain
FRLM_021395-RA	9b0bdcea270a408e783f65aeeebedd3f	128	Pfam	PF00294	pfkB family carbohydrate kinase	7	126	7.90E-26	T	03/07/19	IPR011611	Carbohydrate kinase PfkB
FRLM_002031-RB	b043410008a373863b98a848c69f4397	556	Pfam	PF01979	Amidohydrolase family	395	542	2.10E-30	T	03/07/19	IPR006680	Amidohydrolase-related	GO:0016787
FRLM_002031-RB	b043410008a373863b98a848c69f4397	556	Pfam	PF00547	Urease, gamma subunit	1	100	1.10E-41	T	03/07/19	IPR002026	Urease, gamma/gamma-beta subunit	GO:0016151|GO:0043419	KEGG: 00220+3.5.1.5|KEGG: 00230+3.5.1.5|KEGG: 00791+3.5.1.5|MetaCyc: PWY-5704
FRLM_002031-RB	b043410008a373863b98a848c69f4397	556	Pfam	PF00449	Urease alpha-subunit, N-terminal domain	271	389	6.50E-55	T	03/07/19	IPR011612	Urease alpha-subunit, N-terminal domain		KEGG: 00220+3.5.1.5|KEGG: 00230+3.5.1.5|KEGG: 00791+3.5.1.5|MetaCyc: PWY-5704
FRLM_002031-RB	b043410008a373863b98a848c69f4397	556	Pfam	PF00699	Urease beta subunit	133	229	2.30E-40	T	03/07/19	IPR002019	Urease, beta subunit		KEGG: 00220+3.5.1.5|KEGG: 00230+3.5.1.5|KEGG: 00791+3.5.1.5|MetaCyc: PWY-5704
FRLM_001946-RC	2c3c00b58f63f3b0ba95e7df4c3a41f8	992	Pfam	PF00806	Pumilio-family RNA binding repeat	780	806	7.10E-06	T	03/07/19	IPR001313	Pumilio RNA-binding repeat	GO:0003723
FRLM_001946-RC	2c3c00b58f63f3b0ba95e7df4c3a41f8	992	Pfam	PF00806	Pumilio-family RNA binding repeat	702	732	8.50E-07	T	03/07/19	IPR001313	Pumilio RNA-binding repeat	GO:0003723
FRLM_001946-RC	2c3c00b58f63f3b0ba95e7df4c3a41f8	992	Pfam	PF00806	Pumilio-family RNA binding repeat	881	915	1.10E-08	T	03/07/19	IPR001313	Pumilio RNA-binding repeat	GO:0003723
FRLM_001946-RC	2c3c00b58f63f3b0ba95e7df4c3a41f8	992	Pfam	PF00806	Pumilio-family RNA binding repeat	926	955	2.20E-06	T	03/07/19	IPR001313	Pumilio RNA-binding repeat	GO:0003723
FRLM_001946-RC	2c3c00b58f63f3b0ba95e7df4c3a41f8	992	Pfam	PF00806	Pumilio-family RNA binding repeat	845	879	2.10E-05	T	03/07/19	IPR001313	Pumilio RNA-binding repeat	GO:0003723
FRLM_001946-RC	2c3c00b58f63f3b0ba95e7df4c3a41f8	992	Pfam	PF00806	Pumilio-family RNA binding repeat	810	838	7.90E-06	T	03/07/19	IPR001313	Pumilio RNA-binding repeat	GO:0003723
FRLM_001946-RC	2c3c00b58f63f3b0ba95e7df4c3a41f8	992	Pfam	PF00806	Pumilio-family RNA binding repeat	665	694	1.80E-06	T	03/07/19	IPR001313	Pumilio RNA-binding repeat	GO:0003723
FRLM_001946-RC	2c3c00b58f63f3b0ba95e7df4c3a41f8	992	Pfam	PF00806	Pumilio-family RNA binding repeat	737	767	1.50E-05	T	03/07/19	IPR001313	Pumilio RNA-binding repeat	GO:0003723
FRLM_001946-RC	2c3c00b58f63f3b0ba95e7df4c3a41f8	992	Pfam	PF07990	Nucleic acid binding protein NABP	456	663	5.50E-13	T	03/07/19	IPR012940	Nucleic acid binding NABP
FRLM_001946-RD	2c3c00b58f63f3b0ba95e7df4c3a41f8	992	Pfam	PF00806	Pumilio-family RNA binding repeat	780	806	7.10E-06	T	03/07/19	IPR001313	Pumilio RNA-binding repeat	GO:0003723
FRLM_001946-RD	2c3c00b58f63f3b0ba95e7df4c3a41f8	992	Pfam	PF00806	Pumilio-family RNA binding repeat	702	732	8.50E-07	T	03/07/19	IPR001313	Pumilio RNA-binding repeat	GO:0003723
FRLM_001946-RD	2c3c00b58f63f3b0ba95e7df4c3a41f8	992	Pfam	PF00806	Pumilio-family RNA binding repeat	881	915	1.10E-08	T	03/07/19	IPR001313	Pumilio RNA-binding repeat	GO:0003723
FRLM_001946-RD	2c3c00b58f63f3b0ba95e7df4c3a41f8	992	Pfam	PF00806	Pumilio-family RNA binding repeat	926	955	2.20E-06	T	03/07/19	IPR001313	Pumilio RNA-binding repeat	GO:0003723
FRLM_001946-RD	2c3c00b58f63f3b0ba95e7df4c3a41f8	992	Pfam	PF00806	Pumilio-family RNA binding repeat	845	879	2.10E-05	T	03/07/19	IPR001313	Pumilio RNA-binding repeat	GO:0003723
FRLM_001946-RD	2c3c00b58f63f3b0ba95e7df4c3a41f8	992	Pfam	PF00806	Pumilio-family RNA binding repeat	810	838	7.90E-06	T	03/07/19	IPR001313	Pumilio RNA-binding repeat	GO:0003723
FRLM_001946-RD	2c3c00b58f63f3b0ba95e7df4c3a41f8	992	Pfam	PF00806	Pumilio-family RNA binding repeat	665	694	1.80E-06	T	03/07/19	IPR001313	Pumilio RNA-binding repeat	GO:0003723
FRLM_001946-RD	2c3c00b58f63f3b0ba95e7df4c3a41f8	992	Pfam	PF00806	Pumilio-family RNA binding repeat	737	767	1.50E-05	T	03/07/19	IPR001313	Pumilio RNA-binding repeat	GO:0003723
FRLM_001946-RD	2c3c00b58f63f3b0ba95e7df4c3a41f8	992	Pfam	PF07990	Nucleic acid binding protein NABP	456	663	5.50E-13	T	03/07/19	IPR012940	Nucleic acid binding NABP
FRLM_001651-RA	e731aec1135bcd6109b7a34f0815dedf	315	Pfam	PF00628	PHD-finger	262	310	2.10E-10	T	03/07/19	IPR019787	Zinc finger, PHD-finger
FRLM_001651-RA	e731aec1135bcd6109b7a34f0815dedf	315	Pfam	PF12165	Alfin	73	200	3.70E-68	T	03/07/19	IPR021998	Alfin	GO:0006355|GO:0042393
FRLM_002096-RB	adba584d892745b161a7c17459430f63	452	Pfam	PF00397	WW domain	219	249	8.50E-13	T	03/07/19	IPR001202	WW domain	GO:0005515
FRLM_002096-RB	adba584d892745b161a7c17459430f63	452	Pfam	PF00397	WW domain	263	293	7.80E-12	T	03/07/19	IPR001202	WW domain	GO:0005515
FRLM_004867-RB	08871cdf50e3d0fab4540bc0a401645f	1112	Pfam	PF13180	PDZ domain	296	367	4.10E-08	T	03/07/19	IPR001478	PDZ domain	GO:0005515
FRLM_004867-RB	08871cdf50e3d0fab4540bc0a401645f	1112	Pfam	PF12812	PDZ-like domain	372	445	2.60E-19	T	03/07/19	IPR025926	PDZ-like domain
FRLM_004867-RB	08871cdf50e3d0fab4540bc0a401645f	1112	Pfam	PF12812	PDZ-like domain	983	1059	3.90E-08	T	03/07/19	IPR025926	PDZ-like domain
FRLM_004867-RB	08871cdf50e3d0fab4540bc0a401645f	1112	Pfam	PF13365	Trypsin-like peptidase domain	73	219	1.60E-17	T	03/07/19
FRLM_009183-RA	9e7951a994f9149428c04aa596f8f132	807	Pfam	PF02260	FATC domain	778	807	9.20E-14	T	03/07/19	IPR003152	FATC domain	GO:0005515	KEGG: 04150+2.7.11.1|KEGG: 04151+2.7.11.1|KEGG: 04926+2.7.11.1|KEGG: 05165+2.7.11.1
FRLM_009183-RA	9e7951a994f9149428c04aa596f8f132	807	Pfam	PF00454	Phosphatidylinositol 3- and 4-kinase	483	723	2.50E-48	T	03/07/19	IPR000403	Phosphatidylinositol 3-/4-kinase, catalytic domain	GO:0016301
FRLM_009183-RC	9e7951a994f9149428c04aa596f8f132	807	Pfam	PF02260	FATC domain	778	807	9.20E-14	T	03/07/19	IPR003152	FATC domain	GO:0005515	KEGG: 04150+2.7.11.1|KEGG: 04151+2.7.11.1|KEGG: 04926+2.7.11.1|KEGG: 05165+2.7.11.1
FRLM_009183-RC	9e7951a994f9149428c04aa596f8f132	807	Pfam	PF00454	Phosphatidylinositol 3- and 4-kinase	483	723	2.50E-48	T	03/07/19	IPR000403	Phosphatidylinositol 3-/4-kinase, catalytic domain	GO:0016301
FRLM_002840-RA	dbe5e627840233c95e8df49aab4e4aee	636	Pfam	PF01936	NYN domain	32	168	9.30E-29	T	03/07/19	IPR021139	NYN domain, limkain-b1-type
FRLM_002840-RA	dbe5e627840233c95e8df49aab4e4aee	636	Pfam	PF14418	OST-HTH Associated domain	573	627	2.50E-10	T	03/07/19	IPR025677	OST-HTH associated domain
FRLM_006172-RB	727d1e7c97b0042aa69fc14a8fa251fd	484	Pfam	PF13893	RNA recognition motif. (a.k.a. RRM, RBD, or RNP domain)	105	175	0.0063	T	03/07/19
FRLM_006172-RB	727d1e7c97b0042aa69fc14a8fa251fd	484	Pfam	PF13893	RNA recognition motif. (a.k.a. RRM, RBD, or RNP domain)	230	326	2.30E-06	T	03/07/19
FRLM_006172-RB	727d1e7c97b0042aa69fc14a8fa251fd	484	Pfam	PF00076	RNA recognition motif. (a.k.a. RRM, RBD, or RNP domain)	21	70	6.50E-10	T	03/07/19	IPR000504	RNA recognition motif domain	GO:0003676
FRLM_014994-RA	ef555dc08ac4ef05d4c7884ca875eb01	407	Pfam	PF00067	Cytochrome P450	5	380	6.50E-64	T	03/07/19	IPR001128	Cytochrome P450	GO:0005506|GO:0016705|GO:0020037|GO:0055114
FRLM_000613-RC	c43978bb067d6cf136d73eee4ede100c	124	Pfam	PF10178	Proteasome assembly chaperone 3	37	120	8.00E-27	T	03/07/19	IPR018788	Proteasome assembly chaperone 3
FRLM_000613-RB	c43978bb067d6cf136d73eee4ede100c	124	Pfam	PF10178	Proteasome assembly chaperone 3	37	120	8.00E-27	T	03/07/19	IPR018788	Proteasome assembly chaperone 3
FRLM_002174-RC	1bc7cf3e1a18187d31b35ec609c6a083	1944	Pfam	PF00627	UBA/TS-N domain	1303	1340	1.90E-09	T	03/07/19	IPR015940	Ubiquitin-associated domain
FRLM_002174-RC	1bc7cf3e1a18187d31b35ec609c6a083	1944	Pfam	PF06012	Domain of Unknown Function (DUF908)	107	409	1.10E-37	T	03/07/19	IPR010309	E3 ubiquitin ligase, domain of unknown function DUF908		MetaCyc: PWY-7511|Reactome: R-HSA-6798695|Reactome: R-HSA-983168
FRLM_002174-RC	1bc7cf3e1a18187d31b35ec609c6a083	1944	Pfam	PF06025	Domain of Unknown Function (DUF913)	472	805	1.00E-65	T	03/07/19	IPR010314	E3 ubiquitin ligase, domain of unknown function DUF913		MetaCyc: PWY-7511|Reactome: R-HSA-6798695|Reactome: R-HSA-983168
FRLM_010534-RB	ffe0d70c224d74d185b7eb570686d936	717	Pfam	PF02714	Calcium-dependent channel, 7TM region, putative phosphate	358	623	2.30E-73	T	03/07/19	IPR003864	Calcium-dependent channel, 7TM region, putative phosphate	GO:0016020
FRLM_010534-RB	ffe0d70c224d74d185b7eb570686d936	717	Pfam	PF13967	Late exocytosis, associated with Golgi transport	6	168	1.80E-40	T	03/07/19	IPR032880	Calcium permeable stress-gated cation channel 1, N-terminal transmembrane domain
FRLM_010534-RB	ffe0d70c224d74d185b7eb570686d936	717	Pfam	PF14703	Cytosolic domain of 10TM putative phosphate transporter	189	345	4.80E-35	T	03/07/19	IPR027815	10TM putative phosphate transporter, cytosolic domain
FRLM_003462-RE	b61b2670aaf4b9ad58355e6acf267c2e	664	Pfam	PF06087	Tyrosyl-DNA phosphodiesterase	192	629	1.40E-101	T	03/07/19	IPR010347	Tyrosyl-DNA phosphodiesterase I	GO:0005634|GO:0006281|GO:0008081	Reactome: R-HSA-5693571
FRLM_007773-RC	91f47df3864d22a7364e10e3e41cf51e	638	Pfam	PF01321	Creatinase/Prolidase N-terminal domain	5	140	9.80E-15	T	03/07/19	IPR000587	Creatinase, N-terminal	GO:0016787
FRLM_007773-RC	91f47df3864d22a7364e10e3e41cf51e	638	Pfam	PF16188	C-terminal region of peptidase_M24	577	636	1.70E-23	T	03/07/19	IPR032416	Peptidase M24, C-terminal domain
FRLM_007773-RC	91f47df3864d22a7364e10e3e41cf51e	638	Pfam	PF00557	Metallopeptidase family M24	376	565	6.50E-43	T	03/07/19	IPR000994	Peptidase M24
FRLM_007773-RC	91f47df3864d22a7364e10e3e41cf51e	638	Pfam	PF16189	Creatinase/Prolidase N-terminal domain	147	325	3.10E-51	T	03/07/19
FRLM_005500-RB	9a2a441170ab9a1a5aa97b10354327d5	367	Pfam	PF00005	ABC transporter	74	219	5.10E-15	T	03/07/19	IPR003439	ABC transporter-like	GO:0005524|GO:0016887
FRLM_008136-RA	001145ec06be6428d9147fe974360a66	646	Pfam	PF13041	PPR repeat family	230	279	1.50E-16	T	03/07/19	IPR002885	Pentatricopeptide repeat
FRLM_008136-RA	001145ec06be6428d9147fe974360a66	646	Pfam	PF13041	PPR repeat family	163	207	2.20E-12	T	03/07/19	IPR002885	Pentatricopeptide repeat
FRLM_008136-RA	001145ec06be6428d9147fe974360a66	646	Pfam	PF13041	PPR repeat family	414	460	6.60E-09	T	03/07/19	IPR002885	Pentatricopeptide repeat
FRLM_008136-RA	001145ec06be6428d9147fe974360a66	646	Pfam	PF01535	PPR repeat	309	332	1.3	T	03/07/19	IPR002885	Pentatricopeptide repeat
FRLM_008136-RA	001145ec06be6428d9147fe974360a66	646	Pfam	PF01535	PPR repeat	97	123	0.0015	T	03/07/19	IPR002885	Pentatricopeptide repeat
FRLM_008136-RA	001145ec06be6428d9147fe974360a66	646	Pfam	PF01535	PPR repeat	383	412	1.10E-04	T	03/07/19	IPR002885	Pentatricopeptide repeat
FRLM_008136-RA	001145ec06be6428d9147fe974360a66	646	Pfam	PF01535	PPR repeat	341	368	8.60E-04	T	03/07/19	IPR002885	Pentatricopeptide repeat
FRLM_009274-RA	639d1f7df053627d3f7b3099c3b082e9	838	Pfam	PF13812	Pentatricopeptide repeat domain	404	451	2.50E-04	T	03/07/19	IPR002885	Pentatricopeptide repeat
FRLM_009274-RA	639d1f7df053627d3f7b3099c3b082e9	838	Pfam	PF13041	PPR repeat family	506	553	4.30E-09	T	03/07/19	IPR002885	Pentatricopeptide repeat
FRLM_009274-RA	639d1f7df053627d3f7b3099c3b082e9	838	Pfam	PF13041	PPR repeat family	205	250	1.40E-07	T	03/07/19	IPR002885	Pentatricopeptide repeat
FRLM_009274-RA	639d1f7df053627d3f7b3099c3b082e9	838	Pfam	PF13041	PPR repeat family	304	346	1.80E-08	T	03/07/19	IPR002885	Pentatricopeptide repeat
FRLM_009274-RA	639d1f7df053627d3f7b3099c3b082e9	838	Pfam	PF13041	PPR repeat family	606	653	1.40E-10	T	03/07/19	IPR002885	Pentatricopeptide repeat
FRLM_009274-RA	639d1f7df053627d3f7b3099c3b082e9	838	Pfam	PF01535	PPR repeat	482	505	0.04	T	03/07/19	IPR002885	Pentatricopeptide repeat
FRLM_009274-RA	639d1f7df053627d3f7b3099c3b082e9	838	Pfam	PF01535	PPR repeat	278	300	0.43	T	03/07/19	IPR002885	Pentatricopeptide repeat
FRLM_009274-RA	639d1f7df053627d3f7b3099c3b082e9	838	Pfam	PF01535	PPR repeat	177	202	0.0023	T	03/07/19	IPR002885	Pentatricopeptide repeat
FRLM_009274-RA	639d1f7df053627d3f7b3099c3b082e9	838	Pfam	PF01535	PPR repeat	682	705	0.028	T	03/07/19	IPR002885	Pentatricopeptide repeat
FRLM_017221-RB	7afe37560b5d4db6c4c9515f7c88e969	203	Pfam	PF08766	DEK C terminal domain	46	99	1.00E-14	T	03/07/19	IPR014876	DEK, C-terminal
FRLM_017221-RB	7afe37560b5d4db6c4c9515f7c88e969	203	Pfam	PF02229	Transcriptional Coactivator p15 (PC4)	138	188	7.40E-23	T	03/07/19	IPR003173	Transcriptional coactivator p15 (PC4)	GO:0003677|GO:0003713|GO:0006355
FRLM_003398-RA	beba9d040fce6c1f8ffb22263e6c52d7	410	Pfam	PF03283	Pectinacetylesterase	41	388	3.90E-161	T	03/07/19	IPR004963	Pectinacetylesterase/NOTUM	GO:0016787	Reactome: R-HSA-381426|Reactome: R-HSA-5362798|Reactome: R-HSA-8957275
FRLM_007101-RA	1babff7bbe4afe8dec78701c86ff8d6b	558	Pfam	PF05029	Timeless protein C terminal region	1	466	4.10E-39	T	03/07/19	IPR007725	Timeless C-terminal		Reactome: R-HSA-5693607
FRLM_005890-RA	c840985a3ab0c26d6e2b14a6280dc335	264	Pfam	PF00900	Ribosomal family S4e	95	169	3.50E-35	T	03/07/19	IPR013845	Ribosomal protein S4e, central region		Reactome: R-HSA-156827|Reactome: R-HSA-156902|Reactome: R-HSA-1799339|Reactome: R-HSA-192823|Reactome: R-HSA-2408557|Reactome: R-HSA-6791226|Reactome: R-HSA-72649|Reactome: R-HSA-72689|Reactome: R-HSA-72695|Reactome: R-HSA-72702|Reactome: R-HSA-72706|Reactome: R-HSA-72764|Reactome: R-HSA-9010553|Reactome: R-HSA-975956|Reactome: R-HSA-975957
FRLM_005890-RA	c840985a3ab0c26d6e2b14a6280dc335	264	Pfam	PF01479	S4 domain	47	90	7.40E-06	T	03/07/19	IPR002942	RNA-binding S4 domain	GO:0003723	Reactome: R-HSA-156827|Reactome: R-HSA-156902|Reactome: R-HSA-1799339|Reactome: R-HSA-192823|Reactome: R-HSA-2408557|Reactome: R-HSA-6791226|Reactome: R-HSA-72649|Reactome: R-HSA-72689|Reactome: R-HSA-72695|Reactome: R-HSA-72702|Reactome: R-HSA-72706|Reactome: R-HSA-72764|Reactome: R-HSA-9010553|Reactome: R-HSA-975956|Reactome: R-HSA-975957
FRLM_005890-RA	c840985a3ab0c26d6e2b14a6280dc335	264	Pfam	PF00467	KOW motif	177	210	1.50E-05	T	03/07/19	IPR005824	KOW
FRLM_005890-RA	c840985a3ab0c26d6e2b14a6280dc335	264	Pfam	PF08071	RS4NT (NUC023) domain	3	39	1.80E-19	T	03/07/19	IPR013843	Ribosomal protein S4e, N-terminal		Reactome: R-HSA-156827|Reactome: R-HSA-156902|Reactome: R-HSA-1799339|Reactome: R-HSA-192823|Reactome: R-HSA-2408557|Reactome: R-HSA-6791226|Reactome: R-HSA-72649|Reactome: R-HSA-72689|Reactome: R-HSA-72695|Reactome: R-HSA-72702|Reactome: R-HSA-72706|Reactome: R-HSA-72764|Reactome: R-HSA-9010553|Reactome: R-HSA-975956|Reactome: R-HSA-975957
FRLM_005890-RA	c840985a3ab0c26d6e2b14a6280dc335	264	Pfam	PF16121	40S ribosomal protein S4 C-terminus	212	259	1.30E-27	T	03/07/19	IPR032277	40S ribosomal protein S4, C-terminal domain		Reactome: R-HSA-156827|Reactome: R-HSA-156902|Reactome: R-HSA-1799339|Reactome: R-HSA-192823|Reactome: R-HSA-2408557|Reactome: R-HSA-6791226|Reactome: R-HSA-72649|Reactome: R-HSA-72689|Reactome: R-HSA-72695|Reactome: R-HSA-72702|Reactome: R-HSA-72706|Reactome: R-HSA-72764|Reactome: R-HSA-9010553|Reactome: R-HSA-975956|Reactome: R-HSA-975957
FRLM_020167-RA	ba723af6f5cfd3d3d647cfc469684c91	277	Pfam	PF02517	CAAX protease self-immunity	202	255	6.00E-07	T	03/07/19	IPR003675	CAAX amino terminal protease	GO:0016020	Reactome: R-HSA-5689880
FRLM_006931-RA	0652418a271c547c433b9dbfb5dbd96c	155	Pfam	PF00538	linker histone H1 and H5 family	1	62	1.00E-14	T	03/07/19	IPR005818	Linker histone H1/H5, domain H15	GO:0000786|GO:0003677|GO:0005634|GO:0006334
FRLM_008985-RB	9e1ee45f231712d22d01633f96d8613e	614	Pfam	PF01031	Dynamin central region	226	492	1.40E-63	T	03/07/19	IPR000375	Dynamin central domain	GO:0005525
FRLM_008985-RB	9e1ee45f231712d22d01633f96d8613e	614	Pfam	PF02212	Dynamin GTPase effector domain	519	610	2.90E-26	T	03/07/19	IPR003130	Dynamin GTPase effector	GO:0003924|GO:0005525
FRLM_008985-RB	9e1ee45f231712d22d01633f96d8613e	614	Pfam	PF00350	Dynamin family	41	216	3.30E-54	T	03/07/19	IPR022812	Dynamin superfamily
FRLM_019489-RA	9197e6462df8db93d7b506b8679f0c48	247	Pfam	PF13417	Glutathione S-transferase, N-terminal domain	19	87	1.10E-17	T	03/07/19	IPR004045	Glutathione S-transferase, N-terminal	GO:0005515
FRLM_019489-RA	9197e6462df8db93d7b506b8679f0c48	247	Pfam	PF13410	Glutathione S-transferase, C-terminal domain	119	183	4.20E-08	T	03/07/19
FRLM_003367-RD	0c3a88786fd63009c1b8c7beed459a4e	123	Pfam	PF01148	Cytidylyltransferase family	2	84	1.50E-29	T	03/07/19
FRLM_005088-RE	64cb51f3a69b6bb05b99ada425293e8a	504	Pfam	PF09088	MIF4G like	2	109	1.10E-32	T	03/07/19	IPR015172	MIF4G-like, type 1	GO:0016070	Reactome: R-HSA-109688|Reactome: R-HSA-111367|Reactome: R-HSA-112382|Reactome: R-HSA-113418|Reactome: R-HSA-159227|Reactome: R-HSA-159230|Reactome: R-HSA-159231|Reactome: R-HSA-159236|Reactome: R-HSA-167152|Reactome: R-HSA-167158|Reactome: R-HSA-167200|Reactome: R-HSA-167242|Reactome: R-HSA-191859|Reactome: R-HSA-674695|Reactome: R-HSA-6803529|Reactome: R-HSA-6807505|Reactome: R-HSA-72086|Reactom…
FRLM_005088-RE	64cb51f3a69b6bb05b99ada425293e8a	504	Pfam	PF09090	MIF4G like	132	467	3.50E-34	T	03/07/19	IPR015174	MIF4G-like, type 2	GO:0016070	Reactome: R-HSA-109688|Reactome: R-HSA-111367|Reactome: R-HSA-112382|Reactome: R-HSA-113418|Reactome: R-HSA-159227|Reactome: R-HSA-159230|Reactome: R-HSA-159231|Reactome: R-HSA-159236|Reactome: R-HSA-167152|Reactome: R-HSA-167158|Reactome: R-HSA-167200|Reactome: R-HSA-167242|Reactome: R-HSA-191859|Reactome: R-HSA-674695|Reactome: R-HSA-6803529|Reactome: R-HSA-6807505|Reactome: R-HSA-72086|Reactom…
FRLM_005088-RD	64cb51f3a69b6bb05b99ada425293e8a	504	Pfam	PF09088	MIF4G like	2	109	1.10E-32	T	03/07/19	IPR015172	MIF4G-like, type 1	GO:0016070	Reactome: R-HSA-109688|Reactome: R-HSA-111367|Reactome: R-HSA-112382|Reactome: R-HSA-113418|Reactome: R-HSA-159227|Reactome: R-HSA-159230|Reactome: R-HSA-159231|Reactome: R-HSA-159236|Reactome: R-HSA-167152|Reactome: R-HSA-167158|Reactome: R-HSA-167200|Reactome: R-HSA-167242|Reactome: R-HSA-191859|Reactome: R-HSA-674695|Reactome: R-HSA-6803529|Reactome: R-HSA-6807505|Reactome: R-HSA-72086|Reactom…
FRLM_005088-RD	64cb51f3a69b6bb05b99ada425293e8a	504	Pfam	PF09090	MIF4G like	132	467	3.50E-34	T	03/07/19	IPR015174	MIF4G-like, type 2	GO:0016070	Reactome: R-HSA-109688|Reactome: R-HSA-111367|Reactome: R-HSA-112382|Reactome: R-HSA-113418|Reactome: R-HSA-159227|Reactome: R-HSA-159230|Reactome: R-HSA-159231|Reactome: R-HSA-159236|Reactome: R-HSA-167152|Reactome: R-HSA-167158|Reactome: R-HSA-167200|Reactome: R-HSA-167242|Reactome: R-HSA-191859|Reactome: R-HSA-674695|Reactome: R-HSA-6803529|Reactome: R-HSA-6807505|Reactome: R-HSA-72086|Reactom…
FRLM_001714-RE	05d06c92e9720f0ac9c4e97b1f303e5d	1222	Pfam	PF00004	ATPase family associated with various cellular activities (AAA)	958	1087	1.70E-36	T	03/07/19	IPR003959	ATPase, AAA-type, core	GO:0005524
FRLM_013916-RA	8d6241852bc97ac55c91f47084912bd6	308	Pfam	PF02183	Homeobox associated leucine zipper	121	161	5.40E-14	T	03/07/19	IPR003106	Leucine zipper, homeobox-associated	GO:0003700|GO:0006355|GO:0043565	Reactome: R-HSA-432722|Reactome: R-HSA-6807878
FRLM_013916-RA	8d6241852bc97ac55c91f47084912bd6	308	Pfam	PF00046	Homeobox domain	66	119	1.00E-17	T	03/07/19	IPR001356	Homeobox domain	GO:0003677
FRLM_004009-RA	392109f7977522964ba93922429fe2ad	167	Pfam	PF02681	Divergent PAP2 family	27	160	3.00E-45	T	03/07/19	IPR003832	Acid phosphatase/vanadium-dependent haloperoxidase-related
FRLM_000292-RC	0530f0a7b3a48ad6d62f23326932b39e	249	Pfam	PF03151	Triose-phosphate Transporter family	39	235	1.80E-08	T	03/07/19	IPR004853	Sugar phosphate transporter domain
FRLM_010116-RA	a0aa6fa64e3214e0cbb08340f007f8d8	261	Pfam	PF00628	PHD-finger	208	256	4.30E-10	T	03/07/19	IPR019787	Zinc finger, PHD-finger
FRLM_010116-RA	a0aa6fa64e3214e0cbb08340f007f8d8	261	Pfam	PF12165	Alfin	20	147	1.10E-61	T	03/07/19	IPR021998	Alfin	GO:0006355|GO:0042393
FRLM_007004-RA	eeb78419d7c6da97f20c84fbe69681bf	371	Pfam	PF02701	Dof domain, zinc finger	22	78	8.60E-34	T	03/07/19	IPR003851	Zinc finger, Dof-type	GO:0003677|GO:0006355
FRLM_011255-RA	8c4b43b6264556cf0ff67ec10cbcf40d	492	Pfam	PF01966	HD domain	116	253	2.60E-12	T	03/07/19	IPR006674	HD domain
FRLM_009868-RA	e7b0892d6af08d092e61a774c84057f5	901	Pfam	PF00612	IQ calmodulin-binding motif	129	147	0.0021	T	03/07/19	IPR000048	IQ motif, EF-hand binding site	GO:0005515
FRLM_009868-RA	e7b0892d6af08d092e61a774c84057f5	901	Pfam	PF00612	IQ calmodulin-binding motif	224	244	2.10E-06	T	03/07/19	IPR000048	IQ motif, EF-hand binding site	GO:0005515
FRLM_009868-RA	e7b0892d6af08d092e61a774c84057f5	901	Pfam	PF00612	IQ calmodulin-binding motif	248	267	0.0019	T	03/07/19	IPR000048	IQ motif, EF-hand binding site	GO:0005515
FRLM_009868-RA	e7b0892d6af08d092e61a774c84057f5	901	Pfam	PF00612	IQ calmodulin-binding motif	177	196	6.50E-04	T	03/07/19	IPR000048	IQ motif, EF-hand binding site	GO:0005515
FRLM_009868-RA	e7b0892d6af08d092e61a774c84057f5	901	Pfam	PF00612	IQ calmodulin-binding motif	151	170	6.40E-04	T	03/07/19	IPR000048	IQ motif, EF-hand binding site	GO:0005515
FRLM_009868-RA	e7b0892d6af08d092e61a774c84057f5	901	Pfam	PF00063	Myosin head (motor domain)	2	112	1.90E-29	T	03/07/19	IPR001609	Myosin head, motor domain	GO:0003774|GO:0005524|GO:0016459
FRLM_009868-RA	e7b0892d6af08d092e61a774c84057f5	901	Pfam	PF01843	DIL domain	723	826	9.70E-23	T	03/07/19	IPR002710	Dilute domain
FRLM_019534-RA	55d503f5f6821e7acf54252c52f2442d	505	Pfam	PF09118	Domain of unknown function (DUF1929)	398	502	1.00E-24	T	03/07/19	IPR015202	Galactose oxidase-like, Early set domain
FRLM_019534-RA	55d503f5f6821e7acf54252c52f2442d	505	Pfam	PF07250	Glyoxal oxidase N-terminus	1	243	7.60E-113	T	03/07/19	IPR009880	Glyoxal oxidase, N-terminal
FRLM_009507-RA	066ae0e7606b37aecd1975605b36b66d	453	Pfam	PF12171	Zinc-finger double-stranded RNA-binding	11	33	4.50E-05	T	03/07/19	IPR022755	Zinc finger, double-stranded RNA binding
FRLM_012805-RA	6bf068964092d500bc1684048c5b5711	905	Pfam	PF04931	DNA polymerase phi	105	905	2.00E-192	T	03/07/19	IPR007015	DNA polymerase V	GO:0003677|GO:0003887|GO:0006351	Reactome: R-HSA-5250924
FRLM_008409-RB	c3c4d87ebc8d8116e47491e9e269e148	340	Pfam	PF08212	Lipocalin-like domain	123	283	1.10E-07	T	03/07/19	IPR000566	Lipocalin/cytosolic fatty-acid binding domain
FRLM_000440-RB	79ae7b0184f764184318ce12e7fc3210	441	Pfam	PF00314	Thaumatin family	240	441	3.50E-61	T	03/07/19	IPR001938	Thaumatin
FRLM_000440-RB	79ae7b0184f764184318ce12e7fc3210	441	Pfam	PF00314	Thaumatin family	32	224	8.70E-46	T	03/07/19	IPR001938	Thaumatin
FRLM_000440-RB	79ae7b0184f764184318ce12e7fc3210	441	Pfam	PF00947	Picornavirus core protein 2A	292	308	0.017	T	03/07/19	IPR000081	Peptidase C3, picornavirus core protein 2A	GO:0006508|GO:0008233|GO:0016032	KEGG: 00230+3.6.1.15|KEGG: 00730+3.6.1.15|MetaCyc: PWY-6545|MetaCyc: PWY-7184|MetaCyc: PWY-7198|MetaCyc: PWY-7210
FRLM_014747-RA	8f63740480d79ee34a29dda44dfed27d	117	Pfam	PF00664	ABC transporter transmembrane region	12	113	7.90E-20	T	03/07/19	IPR011527	ABC transporter type 1, transmembrane domain	GO:0005524|GO:0016021|GO:0042626|GO:0055085
FRLM_011445-RA	2757d712271389eeab86ca5fbb5ef52c	364	Pfam	PF03007	Wax ester synthase-like Acyl-CoA acyltransferase domain	3	163	1.90E-11	T	03/07/19	IPR004255	O-acyltransferase, WSD1, N-terminal	GO:0004144|GO:0045017	KEGG: 00073+2.3.1.20|KEGG: 00561+2.3.1.20
FRLM_011445-RA	2757d712271389eeab86ca5fbb5ef52c	364	Pfam	PF06974	Protein of unknown function (DUF1298)	233	339	1.70E-30	T	03/07/19	IPR009721	O-acyltransferase WSD1, C-terminal	GO:0004144	KEGG: 00073+2.3.1.20|KEGG: 00561+2.3.1.20
FRLM_004170-RB	b80b48fc1be2022c939682770cb044a2	513	Pfam	PF00083	Sugar (and other) transporter	30	489	3.40E-119	T	03/07/19	IPR005828	Major facilitator, sugar transporter-like	GO:0016021|GO:0022857|GO:0055085
FRLM_007206-RA	4996c38b44e40ad62ab01b60478999ca	764	Pfam	PF14510	ABC-transporter extracellular N-terminal	24	128	3.30E-13	T	03/07/19	IPR029481	ABC-transporter N-terminal domain
FRLM_007206-RA	4996c38b44e40ad62ab01b60478999ca	764	Pfam	PF01061	ABC-2 type transporter	489	701	2.10E-43	T	03/07/19	IPR013525	ABC-2 type transporter	GO:0016020	Reactome: R-HSA-1369062
FRLM_007206-RA	4996c38b44e40ad62ab01b60478999ca	764	Pfam	PF00005	ABC transporter	153	335	5.20E-15	T	03/07/19	IPR003439	ABC transporter-like	GO:0005524|GO:0016887
FRLM_007206-RA	4996c38b44e40ad62ab01b60478999ca	764	Pfam	PF08370	Plant PDR ABC transporter associated	706	760	3.50E-26	T	03/07/19	IPR013581	Plant PDR ABC transporter associated
FRLM_020214-RA	acf586a331174afbd5d7a7d2dade97cd	126	Pfam	PF08534	Redoxin	19	124	8.00E-20	T	03/07/19	IPR013740	Redoxin	GO:0016491	Reactome: R-HSA-3299685|Reactome: R-HSA-5628897
FRLM_017151-RA	6b05a6de94e5122ad2ca40a9e784345e	523	Pfam	PF01582	TIR domain	18	194	2.10E-50	T	03/07/19	IPR000157	Toll/interleukin-1 receptor homology (TIR) domain	GO:0005515|GO:0007165
FRLM_017151-RA	6b05a6de94e5122ad2ca40a9e784345e	523	Pfam	PF00931	NB-ARC domain	200	448	2.50E-30	T	03/07/19	IPR002182	NB-ARC	GO:0043531	Reactome: R-HSA-111458|Reactome: R-HSA-111459|Reactome: R-HSA-6798695|Reactome: R-HSA-6803207|Reactome: R-HSA-8953750
FRLM_010922-RA	14c2730084879c26e1f3a3a91c7ca5a8	1315	Pfam	PF14225	Cell morphogenesis C-terminal	927	1211	6.70E-83	T	03/07/19	IPR025481	Cell morphogenesis protein C-terminal
FRLM_010922-RA	14c2730084879c26e1f3a3a91c7ca5a8	1315	Pfam	PF14228	Cell morphogenesis central region	1	902	0	T	03/07/19	IPR029473	Cell morphogenesis central region
FRLM_005551-RC	5b243aabb8032f55bfa2c94edf194eba	787	Pfam	PF13041	PPR repeat family	537	580	6.70E-12	T	03/07/19	IPR002885	Pentatricopeptide repeat
FRLM_005551-RC	5b243aabb8032f55bfa2c94edf194eba	787	Pfam	PF13812	Pentatricopeptide repeat domain	416	459	0.0018	T	03/07/19	IPR002885	Pentatricopeptide repeat
FRLM_005551-RC	5b243aabb8032f55bfa2c94edf194eba	787	Pfam	PF13812	Pentatricopeptide repeat domain	627	688	1.30E-05	T	03/07/19	IPR002885	Pentatricopeptide repeat
FRLM_005551-RC	5b243aabb8032f55bfa2c94edf194eba	787	Pfam	PF01535	PPR repeat	125	142	0.52	T	03/07/19	IPR002885	Pentatricopeptide repeat
FRLM_021723-RA	bd13f50c4e1f435e2b22399fc2abb8b5	186	Pfam	PF00067	Cytochrome P450	2	161	1.20E-59	T	03/07/19	IPR001128	Cytochrome P450	GO:0005506|GO:0016705|GO:0020037|GO:0055114
FRLM_019547-RA	2a4eaf862f23ce2dbff5285b05a90913	289	Pfam	PF00854	POT family	91	270	6.50E-58	T	03/07/19	IPR000109	Proton-dependent oligopeptide transporter family	GO:0016020|GO:0022857|GO:0055085	Reactome: R-HSA-427975
FRLM_009931-RA	9c5df5e177d0f9855b79926b5a73cf11	354	Pfam	PF00447	HSF-type DNA-binding	49	138	1.20E-28	T	03/07/19	IPR000232	Heat shock factor (HSF)-type, DNA-binding	GO:0003700|GO:0005634|GO:0006355|GO:0043565
FRLM_009931-RB	9c5df5e177d0f9855b79926b5a73cf11	354	Pfam	PF00447	HSF-type DNA-binding	49	138	1.20E-28	T	03/07/19	IPR000232	Heat shock factor (HSF)-type, DNA-binding	GO:0003700|GO:0005634|GO:0006355|GO:0043565
FRLM_004832-RA	14b8f9a44f03540fc950b61582f459f1	732	Pfam	PF00888	Cullin family	29	630	1.20E-223	T	03/07/19	IPR001373	Cullin, N-terminal	GO:0006511|GO:0031625	Reactome: R-HSA-8951664
FRLM_004832-RA	14b8f9a44f03540fc950b61582f459f1	732	Pfam	PF10557	Cullin protein neddylation domain	662	723	1.50E-26	T	03/07/19	IPR019559	Cullin protein, neddylation domain		Reactome: R-HSA-8951664
FRLM_009165-RA	5d08314087f2f6c9b814e60049bff9bb	186	Pfam	PF00724	NADH:flavin oxidoreductase / NADH oxidase family	8	173	9.40E-50	T	03/07/19	IPR001155	NADH:flavin oxidoreductase/NADH oxidase, N-terminal	GO:0010181|GO:0016491|GO:0055114
FRLM_012194-RA	7277b00ca6df054a5be19c5f4146b292	530	Pfam	PF03062	MBOAT, membrane-bound O-acyltransferase family	296	517	5.30E-27	T	03/07/19	IPR004299	Membrane bound O-acyl transferase, MBOAT
FRLM_020147-RA	823eac68bbf98a822d8c10a15865ddf9	426	Pfam	PF13855	Leucine rich repeat	82	127	1.60E-06	T	03/07/19	IPR001611	Leucine-rich repeat	GO:0005515
FRLM_020147-RA	823eac68bbf98a822d8c10a15865ddf9	426	Pfam	PF08263	Leucine rich repeat N-terminal domain	26	62	2.40E-08	T	03/07/19	IPR013210	Leucine-rich repeat-containing N-terminal, plant-type
FRLM_020147-RA	823eac68bbf98a822d8c10a15865ddf9	426	Pfam	PF07714	Protein tyrosine kinase	348	424	3.90E-08	T	03/07/19	IPR001245	Serine-threonine/tyrosine-protein kinase, catalytic domain	GO:0004672|GO:0006468
FRLM_007524-RB	aba152764c00a7f471cc1d99165bec72	533	Pfam	PF01487	Type I 3-dehydroquinase	29	246	1.10E-69	T	03/07/19	IPR001381	3-dehydroquinate dehydratase type I	GO:0003855	KEGG: 00400+4.2.1.10|MetaCyc: PWY-6163|MetaCyc: PWY-6416|MetaCyc: PWY-6707
FRLM_007524-RB	aba152764c00a7f471cc1d99165bec72	533	Pfam	PF01488	Shikimate / quinate 5-dehydrogenase	380	452	1.10E-08	T	03/07/19	IPR006151	Quinate/shikimate 5-dehydrogenase/glutamyl-tRNA reductase
FRLM_007524-RB	aba152764c00a7f471cc1d99165bec72	533	Pfam	PF08501	Shikimate dehydrogenase substrate binding domain	260	340	1.00E-26	T	03/07/19	IPR013708	Shikimate dehydrogenase substrate binding, N-terminal	GO:0004764|GO:0055114	KEGG: 00400+1.1.1.25|MetaCyc: PWY-6163
FRLM_018231-RA	e72fb53a90ddd0f7e08aca37218c7c35	246	Pfam	PF01926	50S ribosome-binding GTPase	136	182	9.50E-10	T	03/07/19	IPR006073	GTP binding domain	GO:0005525
FRLM_007881-RA	0ad481e72f891fd8e8e0d60c1fb978f3	471	Pfam	PF12068	Domain of unknown function (DUF3548)	97	189	5.20E-22	T	03/07/19	IPR021935	Domain of unknown function DUF3548		Reactome: R-HSA-8854214
FRLM_007881-RA	0ad481e72f891fd8e8e0d60c1fb978f3	471	Pfam	PF00566	Rab-GTPase-TBC domain	361	469	3.60E-13	T	03/07/19	IPR000195	Rab-GTPase-TBC domain
FRLM_009528-RC	11350daff8bc403fafce6c28616b50af	653	Pfam	PF00702	haloacid dehalogenase-like hydrolase	328	605	1.90E-18	T	03/07/19
FRLM_009528-RC	11350daff8bc403fafce6c28616b50af	653	Pfam	PF00122	E1-E2 ATPase	134	311	3.10E-48	T	03/07/19
FRLM_009528-RC	11350daff8bc403fafce6c28616b50af	653	Pfam	PF00690	Cation transporter/ATPase, N-terminus	22	84	3.20E-14	T	03/07/19	IPR004014	Cation-transporting P-type ATPase, N-terminal		Reactome: R-HSA-936837
FRLM_016832-RA	aaa8abf97ef8589c62626c37802e9c5f	205	Pfam	PF04525	LURP-one-related	6	183	5.10E-58	T	03/07/19	IPR007612	LURP-one-related
FRLM_002902-RD	db763904edfeb64ec6eb2a190ff52521	195	Pfam	PF00149	Calcineurin-like phosphoesterase	55	195	2.10E-28	T	03/07/19	IPR004843	Calcineurin-like phosphoesterase domain, ApaH type	GO:0016787
FRLM_005380-RA	da0355932e2d3e2b15091035f7000f21	329	Pfam	PF13855	Leucine rich repeat	170	229	2.60E-10	T	03/07/19	IPR001611	Leucine-rich repeat	GO:0005515
FRLM_005380-RA	da0355932e2d3e2b15091035f7000f21	329	Pfam	PF13855	Leucine rich repeat	12	71	3.10E-07	T	03/07/19	IPR001611	Leucine-rich repeat	GO:0005515
FRLM_005702-RA	bae750bcb2bb70eaeb5c00592e551b6f	399	Pfam	PF00106	short chain dehydrogenase	89	231	5.20E-20	T	03/07/19	IPR002347	Short-chain dehydrogenase/reductase SDR
FRLM_007145-RA	6315062d89871a68fe8ab497a89d7b97	298	Pfam	PF12937	F-box-like	119	162	2.60E-14	T	03/07/19	IPR001810	F-box domain	GO:0005515
FRLM_014864-RC	23ca2ab4b7068955eccdef1a488f16b1	350	Pfam	PF02338	OTU-like cysteine protease	193	280	2.60E-11	T	03/07/19	IPR003323	OTU domain
FRLM_001398-RA	5259d7d53b2747a06b4e5db86d8f85c5	444	Pfam	PF03016	Exostosin family	34	373	3.70E-69	T	03/07/19	IPR004263	Exostosin-like	GO:0006486|GO:0016757
FRLM_014062-RA	ea1c27e78dec4a94c938d8f86bbbdcfb	310	Pfam	PF00847	AP2 domain	161	211	5.60E-14	T	03/07/19	IPR001471	AP2/ERF domain	GO:0003700|GO:0006355
FRLM_000316-RB	82fce6f00889909efae1b63de90b84eb	585	Pfam	PF03715	Noc2p family	298	576	2.30E-104	T	03/07/19	IPR005343	Nucleolar complex protein 2		Reactome: R-HSA-6804756
FRLM_005725-RB	43d217693a0fb2ff625d385451d2b266	747	Pfam	PF00503	G-protein alpha subunit	575	737	2.90E-19	T	03/07/19	IPR001019	Guanine nucleotide binding protein (G-protein), alpha subunit	GO:0003924|GO:0004871|GO:0007186|GO:0019001|GO:0031683
FRLM_005725-RC	43d217693a0fb2ff625d385451d2b266	747	Pfam	PF00503	G-protein alpha subunit	575	737	2.90E-19	T	03/07/19	IPR001019	Guanine nucleotide binding protein (G-protein), alpha subunit	GO:0003924|GO:0004871|GO:0007186|GO:0019001|GO:0031683
FRLM_003995-RB	b3316d6a8e286b482f9c9c237dfb2c79	395	Pfam	PF00004	ATPase family associated with various cellular activities (AAA)	250	382	8.10E-42	T	03/07/19	IPR003959	ATPase, AAA-type, core	GO:0005524
FRLM_004077-RC	3e114f2de53849a5f82eab7ea89641d3	789	Pfam	PF00360	Phytochrome region	427	601	1.30E-59	T	03/07/19	IPR013515	Phytochrome, central region	GO:0006355|GO:0009584|GO:0018298
FRLM_004077-RC	3e114f2de53849a5f82eab7ea89641d3	789	Pfam	PF01590	GAF domain	234	415	1.70E-33	T	03/07/19	IPR003018	GAF domain	GO:0005515
FRLM_004077-RC	3e114f2de53849a5f82eab7ea89641d3	789	Pfam	PF00989	PAS fold	633	748	1.50E-24	T	03/07/19	IPR013767	PAS fold	GO:0006355
FRLM_004077-RC	3e114f2de53849a5f82eab7ea89641d3	789	Pfam	PF08446	PAS fold	71	201	1.10E-40	T	03/07/19	IPR013654	PAS fold-2	GO:0006355
FRLM_013539-RC	3421add035494e333e41429090e7f83a	218	Pfam	PF03357	Snf7	20	186	2.60E-46	T	03/07/19	IPR005024	Snf7 family	GO:0007034
FRLM_002810-RA	5657fbfc1620a9256b5cb5dc5485ba7a	391	Pfam	PF14543	Xylanase inhibitor N-terminal	70	239	7.40E-48	T	03/07/19	IPR032861	Xylanase inhibitor, N-terminal
FRLM_005149-RB	c8f1d211388fa07851b56d3ad65a4db8	590	Pfam	PF07714	Protein tyrosine kinase	302	551	2.90E-61	T	03/07/19	IPR001245	Serine-threonine/tyrosine-protein kinase, catalytic domain	GO:0004672|GO:0006468
FRLM_013772-RA	8c284e9b364e3420750cd6c5dc0bc612	826	Pfam	PF00626	Gelsolin repeat	698	784	3.40E-06	T	03/07/19	IPR007123	Gelsolin-like domain
FRLM_013772-RA	8c284e9b364e3420750cd6c5dc0bc612	826	Pfam	PF08033	Sec23/Sec24 beta-sandwich domain	472	572	2.50E-22	T	03/07/19	IPR012990	Sec23/Sec24 beta-sandwich		Reactome: R-HSA-1655829|Reactome: R-HSA-204005|Reactome: R-HSA-2132295|Reactome: R-HSA-5694530|Reactome: R-HSA-983170
FRLM_013772-RA	8c284e9b364e3420750cd6c5dc0bc612	826	Pfam	PF04811	Sec23/Sec24 trunk domain	204	460	1.60E-54	T	03/07/19	IPR006896	Sec23/Sec24, trunk domain	GO:0006886|GO:0006888|GO:0030127	Reactome: R-HSA-1655829|Reactome: R-HSA-204005|Reactome: R-HSA-2132295|Reactome: R-HSA-5694530|Reactome: R-HSA-983170
FRLM_013772-RA	8c284e9b364e3420750cd6c5dc0bc612	826	Pfam	PF04810	Sec23/Sec24 zinc finger	88	126	1.30E-14	T	03/07/19	IPR006895	Zinc finger, Sec23/Sec24-type	GO:0006886|GO:0006888|GO:0008270|GO:0030127	Reactome: R-HSA-1655829|Reactome: R-HSA-204005|Reactome: R-HSA-2132295|Reactome: R-HSA-5694530|Reactome: R-HSA-983170
FRLM_013772-RA	8c284e9b364e3420750cd6c5dc0bc612	826	Pfam	PF04815	Sec23/Sec24 helical domain	584	679	4.10E-23	T	03/07/19	IPR006900	Sec23/Sec24, helical domain	GO:0006886|GO:0006888|GO:0030127	Reactome: R-HSA-1655829|Reactome: R-HSA-204005|Reactome: R-HSA-2132295|Reactome: R-HSA-5694530|Reactome: R-HSA-983170
FRLM_008671-RD	b3b0b830414a513d5e61f6484e44dfcc	497	Pfam	PF02450	Lecithin:cholesterol acyltransferase	191	358	1.80E-19	T	03/07/19	IPR003386	Lecithin:cholesterol/phospholipid:diacylglycerol acyltransferase	GO:0006629|GO:0008374
FRLM_003111-RA	6830fb0921e613c1cb4069bc92539898	232	Pfam	PF16113	Enoyl-CoA hydratase/isomerase	23	168	5.60E-64	T	03/07/19	IPR032259	Enoyl-CoA hydratase/isomerase, HIBYL-CoA-H type	GO:0003860	Reactome: R-HSA-70895
FRLM_012839-RA	642b17323fa025e030ab5aba208be94a	358	Pfam	PF08449	UAA transporter family	23	310	5.90E-82	T	03/07/19	IPR013657	UAA transporter	GO:0055085
FRLM_008951-RA	c3fad4851206abef9a4cd006f249b67f	249	Pfam	PF07851	TMPIT-like protein	1	236	1.30E-86	T	03/07/19	IPR012926	TMPIT-like	GO:0016021
FRLM_002231-RB	61e58172e727287f2e80879af9e13760	444	Pfam	PF00069	Protein kinase domain	344	436	2.60E-18	T	03/07/19	IPR000719	Protein kinase domain	GO:0004672|GO:0005524|GO:0006468
FRLM_002231-RB	61e58172e727287f2e80879af9e13760	444	Pfam	PF00069	Protein kinase domain	148	295	4.30E-43	T	03/07/19	IPR000719	Protein kinase domain	GO:0004672|GO:0005524|GO:0006468
FRLM_004914-RB	28b30ee6b5bd04ba134aaef410bf1f62	481	Pfam	PF01363	FYVE zinc finger	167	232	5.40E-19	T	03/07/19	IPR000306	FYVE zinc finger	GO:0046872
FRLM_004914-RB	28b30ee6b5bd04ba134aaef410bf1f62	481	Pfam	PF04366	Las17-binding protein actin regulator	349	474	1.90E-36	T	03/07/19	IPR007461	Ysc84 actin-binding domain
FRLM_004914-RA	28b30ee6b5bd04ba134aaef410bf1f62	481	Pfam	PF01363	FYVE zinc finger	167	232	5.40E-19	T	03/07/19	IPR000306	FYVE zinc finger	GO:0046872
FRLM_004914-RA	28b30ee6b5bd04ba134aaef410bf1f62	481	Pfam	PF04366	Las17-binding protein actin regulator	349	474	1.90E-36	T	03/07/19	IPR007461	Ysc84 actin-binding domain
FRLM_013667-RA	a214312c31bd03e96be85d36215e69f7	399	Pfam	PF00069	Protein kinase domain	42	243	2.20E-40	T	03/07/19	IPR000719	Protein kinase domain	GO:0004672|GO:0005524|GO:0006468
FRLM_016201-RA	726ce380b3b44b7435126f49554a8ab4	165	Pfam	PF00891	O-methyltransferase	2	164	6.50E-53	T	03/07/19	IPR001077	O-methyltransferase, family 2	GO:0008171
FRLM_014277-RA	cc2eca00b28ed2f906d08d14c64d0958	298	Pfam	PF06955	Xyloglucan endo-transglycosylase (XET) C-terminus	251	295	4.50E-23	T	03/07/19	IPR010713	Xyloglucan endo-transglycosylase, C-terminal	GO:0005618|GO:0006073|GO:0016762|GO:0048046
FRLM_014277-RA	cc2eca00b28ed2f906d08d14c64d0958	298	Pfam	PF00722	Glycosyl hydrolases family 16	29	208	7.70E-63	T	03/07/19	IPR000757	Glycoside hydrolase family 16	GO:0004553|GO:0005975
FRLM_008079-RB	8ac3c49f0272121e984b733be186b105	446	Pfam	PF08066	PMC2NT (NUC016) domain	55	131	4.00E-12	T	03/07/19	IPR012588	Exosome-associated factor Rrp6, N-terminal	GO:0000176|GO:0006396	Reactome: R-HSA-6791226
FRLM_008079-RB	8ac3c49f0272121e984b733be186b105	446	Pfam	PF01612	3'-5' exonuclease	277	434	1.90E-34	T	03/07/19	IPR002562	3'-5' exonuclease domain	GO:0003676|GO:0006139|GO:0008408
FRLM_017821-RA	39f8db45baacafd9ea233e5893713cbb	333	Pfam	PF00892	EamA-like transporter family	11	149	3.30E-13	T	03/07/19	IPR000620	EamA domain	GO:0016020|GO:0016021
FRLM_004424-RB	5aabc7cd47a333b6d5043393bd06c14e	472	Pfam	PF04646	Protein of unknown function, DUF604	192	445	2.30E-102	T	03/07/19	IPR006740	Protein of unknown function DUF604
FRLM_004424-RC	5aabc7cd47a333b6d5043393bd06c14e	472	Pfam	PF04646	Protein of unknown function, DUF604	192	445	2.30E-102	T	03/07/19	IPR006740	Protein of unknown function DUF604
FRLM_002566-RA	21e063e7b29f03e5b3f726ebc2c8b1c6	123	Pfam	PF03140	Plant protein of unknown function	1	110	1.20E-25	T	03/07/19	IPR004158	Protein of unknown function DUF247, plant
FRLM_002097-RB	569afe84a1f9df79e96a07f06e057771	188	Pfam	PF01205	Uncharacterized protein family UPF0029	72	149	5.70E-16	T	03/07/19	IPR001498	Impact, N-terminal
FRLM_007497-RA	abf30e251ed3f986f2f3c9941e58dbcb	956	Pfam	PF01602	Adaptin N terminal region	31	493	4.30E-85	T	03/07/19	IPR002553	Clathrin/coatomer adaptor, adaptin-like, N-terminal	GO:0006886|GO:0016192|GO:0030117
FRLM_001766-RA	abbc8835de168831ee9d5a64fce6d00e	114	Pfam	PF01883	Iron-sulfur cluster assembly protein	39	109	1.90E-09	T	03/07/19	IPR002744	MIP18 family-like
FRLM_017696-RA	882a8f4c98a6914ec57c3a90ebb98808	236	Pfam	PF00931	NB-ARC domain	1	41	3.10E-07	T	03/07/19	IPR002182	NB-ARC	GO:0043531	Reactome: R-HSA-111458|Reactome: R-HSA-111459|Reactome: R-HSA-6798695|Reactome: R-HSA-6803207|Reactome: R-HSA-8953750
FRLM_017696-RA	882a8f4c98a6914ec57c3a90ebb98808	236	Pfam	PF13855	Leucine rich repeat	167	221	3.60E-07	T	03/07/19	IPR001611	Leucine-rich repeat	GO:0005515
FRLM_009736-RC	b09026d6940f3b78182c5aff9d2292e1	603	Pfam	PF03949	Malic enzyme, NAD binding domain	296	558	9.20E-89	T	03/07/19	IPR012302	Malic enzyme, NAD-binding	GO:0051287
FRLM_009736-RC	b09026d6940f3b78182c5aff9d2292e1	603	Pfam	PF00390	Malic enzyme, N-terminal domain	106	286	2.70E-74	T	03/07/19	IPR012301	Malic enzyme, N-terminal domain	GO:0004471|GO:0055114
FRLM_007896-RA	0940174368f87c9733f3fd2b45d3594c	461	Pfam	PF00201	UDP-glucoronosyl and UDP-glucosyl transferase	281	424	4.80E-37	T	03/07/19	IPR002213	UDP-glucuronosyl/UDP-glucosyltransferase	GO:0008152|GO:0016758	Reactome: R-HSA-156588
FRLM_003181-RB	fb472b38f2767dd163039de4ea05f89d	605	Pfam	PF00479	Glucose-6-phosphate dehydrogenase, NAD binding domain	123	301	5.70E-58	T	03/07/19	IPR022674	Glucose-6-phosphate dehydrogenase, NAD-binding	GO:0004345|GO:0006006|GO:0050661|GO:0055114	KEGG: 00030+1.1.1.49|KEGG: 00480+1.1.1.49|MetaCyc: PWY-7268
FRLM_003181-RB	fb472b38f2767dd163039de4ea05f89d	605	Pfam	PF02781	Glucose-6-phosphate dehydrogenase, C-terminal domain	304	598	9.60E-113	T	03/07/19	IPR022675	Glucose-6-phosphate dehydrogenase, C-terminal	GO:0004345|GO:0006006|GO:0050661|GO:0055114	KEGG: 00030+1.1.1.49|KEGG: 00480+1.1.1.49|MetaCyc: PWY-7268
FRLM_018955-RA	6753aaf9a60c14f01326d94d5720a3b1	119	Pfam	PF13202	EF hand	2	21	0.0099	T	03/07/19	IPR002048	EF-hand domain	GO:0005509
FRLM_018955-RA	6753aaf9a60c14f01326d94d5720a3b1	119	Pfam	PF13499	EF-hand domain pair	33	101	1.60E-07	T	03/07/19	IPR002048	EF-hand domain	GO:0005509
FRLM_004917-RA	1b9a1e25859d7c704e13438605615713	285	Pfam	PF00141	Peroxidase	60	261	2.60E-44	T	03/07/19	IPR002016	Haem peroxidase, plant/fungal/bacterial	GO:0004601|GO:0006979|GO:0020037|GO:0055114
FRLM_008285-RA	093b062dbc85981f25b55b63d7b53952	92	Pfam	PF04117	Mpv17 / PMP22 family	3	63	3.10E-19	T	03/07/19	IPR007248	Mpv17/PMP22	GO:0016021
FRLM_008627-RE	6461c00261c7d53613b62e255bdfa8ca	1053	Pfam	PF17137	Domain of unknown function (DUF5110)	687	754	1.10E-09	T	03/07/19	IPR033403	Domain of unknown function DUF5110
FRLM_008627-RE	6461c00261c7d53613b62e255bdfa8ca	1053	Pfam	PF01055	Glycosyl hydrolases family 31	239	668	6.80E-131	T	03/07/19	IPR000322	Glycoside hydrolase family 31	GO:0004553|GO:0005975
FRLM_008627-RE	6461c00261c7d53613b62e255bdfa8ca	1053	Pfam	PF13802	Galactose mutarotase-like	148	214	3.50E-14	T	03/07/19	IPR025887	Glycoside hydrolase family 31, N-terminal domain
FRLM_008627-RA	6461c00261c7d53613b62e255bdfa8ca	1053	Pfam	PF17137	Domain of unknown function (DUF5110)	687	754	1.10E-09	T	03/07/19	IPR033403	Domain of unknown function DUF5110
FRLM_008627-RA	6461c00261c7d53613b62e255bdfa8ca	1053	Pfam	PF01055	Glycosyl hydrolases family 31	239	668	6.80E-131	T	03/07/19	IPR000322	Glycoside hydrolase family 31	GO:0004553|GO:0005975
FRLM_008627-RA	6461c00261c7d53613b62e255bdfa8ca	1053	Pfam	PF13802	Galactose mutarotase-like	148	214	3.50E-14	T	03/07/19	IPR025887	Glycoside hydrolase family 31, N-terminal domain
FRLM_001581-RA	366cc26ff53de881417fae45fdf0175b	363	Pfam	PF01985	CRS1 / YhbY (CRM) domain	152	234	1.20E-17	T	03/07/19	IPR001890	RNA-binding, CRM domain	GO:0003723
FRLM_001581-RA	366cc26ff53de881417fae45fdf0175b	363	Pfam	PF01985	CRS1 / YhbY (CRM) domain	269	352	9.10E-12	T	03/07/19	IPR001890	RNA-binding, CRM domain	GO:0003723
FRLM_010414-RA	2d0fb3f921cf86a9a6c57fe607629e45	320	Pfam	PF01453	D-mannose binding lectin	48	154	1.70E-30	T	03/07/19	IPR001480	Bulb-type lectin domain
FRLM_010414-RA	2d0fb3f921cf86a9a6c57fe607629e45	320	Pfam	PF00954	S-locus glycoprotein domain	190	299	2.50E-34	T	03/07/19	IPR000858	S-locus glycoprotein domain	GO:0048544	KEGG: 04150+2.7.11.1|KEGG: 04151+2.7.11.1|KEGG: 04926+2.7.11.1|KEGG: 05165+2.7.11.1
FRLM_007153-RB	362610a5f70084c1178659cc927ab382	477	Pfam	PF00450	Serine carboxypeptidase	49	465	5.00E-143	T	03/07/19	IPR001563	Peptidase S10, serine carboxypeptidase	GO:0004185|GO:0006508
FRLM_014938-RA	ed3123ea111eead8182f0e1d746d3268	364	Pfam	PF08392	FAE1/Type III polyketide synthase-like protein	2	251	1.50E-122	T	03/07/19	IPR013601	FAE1/Type III polyketide synthase-like protein	GO:0006633|GO:0016020|GO:0016747	KEGG: 00062+2.3.1.199|MetaCyc: PWY-5080|MetaCyc: PWY-5972|MetaCyc: PWY-6433|MetaCyc: PWY-6598|MetaCyc: PWY-7036|MetaCyc: PWY-7601|MetaCyc: PWY-7602|MetaCyc: PWY-7619|MetaCyc: PWY-7724|MetaCyc: PWY-7725
FRLM_014938-RA	ed3123ea111eead8182f0e1d746d3268	364	Pfam	PF08541	3-Oxoacyl-[acyl-carrier-protein (ACP)] synthase III C terminal	252	332	1.60E-11	T	03/07/19	IPR013747	3-Oxoacyl-[acyl-carrier-protein (ACP)] synthase III, C-terminal		KEGG: 00061+2.3.1.180|MetaCyc: PWY-4381
FRLM_012323-RA	86d316b311bbf7d42c67fab12ef4fce8	387	Pfam	PF00190	Cupin	229	368	1.30E-21	T	03/07/19	IPR006045	Cupin 1	GO:0045735
FRLM_012323-RA	86d316b311bbf7d42c67fab12ef4fce8	387	Pfam	PF00190	Cupin	42	188	4.20E-29	T	03/07/19	IPR006045	Cupin 1	GO:0045735
FRLM_002887-RA	6ac4c4b1ff62e4f17ab9aeef7b1a4f56	222	Pfam	PF01564	Spermine/spermidine synthase domain	1	183	2.70E-55	T	03/07/19
FRLM_009188-RA	1f885dccec2fbea97f3d9a1737a0dd20	970	Pfam	PF13855	Leucine rich repeat	506	564	2.70E-08	T	03/07/19	IPR001611	Leucine-rich repeat	GO:0005515
FRLM_009188-RA	1f885dccec2fbea97f3d9a1737a0dd20	970	Pfam	PF00931	NB-ARC domain	137	405	4.50E-63	T	03/07/19	IPR002182	NB-ARC	GO:0043531	Reactome: R-HSA-111458|Reactome: R-HSA-111459|Reactome: R-HSA-6798695|Reactome: R-HSA-6803207|Reactome: R-HSA-8953750
FRLM_009188-RB	1f885dccec2fbea97f3d9a1737a0dd20	970	Pfam	PF13855	Leucine rich repeat	506	564	2.70E-08	T	03/07/19	IPR001611	Leucine-rich repeat	GO:0005515
FRLM_009188-RB	1f885dccec2fbea97f3d9a1737a0dd20	970	Pfam	PF00931	NB-ARC domain	137	405	4.50E-63	T	03/07/19	IPR002182	NB-ARC	GO:0043531	Reactome: R-HSA-111458|Reactome: R-HSA-111459|Reactome: R-HSA-6798695|Reactome: R-HSA-6803207|Reactome: R-HSA-8953750
FRLM_016770-RC	6a08e5106c8b3096862b58c9116ac8c7	76	Pfam	PF14288	1,3-beta-glucan synthase subunit FKS1, domain-1	30	64	4.00E-17	T	03/07/19	IPR026899	1,3-beta-glucan synthase subunit FKS1-like, domain-1		KEGG: 00500+2.4.1.34|MetaCyc: PWY-6773
FRLM_018905-RA	39de6a77ea88b550a03c12f1a909dada	71	Pfam	PF10203	Cytochrome c oxidase assembly protein PET191	2	68	7.20E-26	T	03/07/19	IPR018793	Cytochrome c oxidase assembly protein PET191
FRLM_010893-RA	ba59599dff20c0f58c8b892449f33a70	371	Pfam	PF08033	Sec23/Sec24 beta-sandwich domain	42	124	1.50E-15	T	03/07/19	IPR012990	Sec23/Sec24 beta-sandwich		Reactome: R-HSA-1655829|Reactome: R-HSA-204005|Reactome: R-HSA-2132295|Reactome: R-HSA-5694530|Reactome: R-HSA-983170
FRLM_009186-RA	9d3aa3f6e9abb96ba29fc211d135bf33	269	Pfam	PF00226	DnaJ domain	80	147	6.60E-21	T	03/07/19	IPR001623	DnaJ domain
FRLM_010435-RA	b2f2afc3bb80e320755d50f3ebc9ba18	597	Pfam	PF07645	Calcium-binding EGF domain	138	165	8.80E-07	T	03/07/19	IPR001881	EGF-like calcium-binding domain	GO:0005509
FRLM_010435-RA	b2f2afc3bb80e320755d50f3ebc9ba18	597	Pfam	PF00069	Protein kinase domain	255	524	3.40E-54	T	03/07/19	IPR000719	Protein kinase domain	GO:0004672|GO:0005524|GO:0006468
FRLM_000980-RB	329a315a9031c71806dc8195a45563b6	349	Pfam	PF01063	Amino-transferase class IV	109	316	1.80E-28	T	03/07/19	IPR001544	Aminotransferase class IV	GO:0003824|GO:0008152	Reactome: R-HSA-70895
FRLM_015307-RA	bb589efb408a0b487f4be5d9e1b40120	271	Pfam	PF13839	GDSL/SGNH-like Acyl-Esterase family found in Pmr5 and Cas1p	100	271	4.80E-59	T	03/07/19	IPR026057	PC-Esterase
FRLM_015307-RA	bb589efb408a0b487f4be5d9e1b40120	271	Pfam	PF14416	PMR5 N terminal Domain	46	99	2.60E-23	T	03/07/19	IPR025846	PMR5 N-terminal domain
FRLM_010632-RA	75fd6ac8db7c07c8bc3595d52855f958	262	Pfam	PF01535	PPR repeat	43	70	1.1	T	03/07/19	IPR002885	Pentatricopeptide repeat
FRLM_010632-RA	75fd6ac8db7c07c8bc3595d52855f958	262	Pfam	PF01535	PPR repeat	227	249	0.024	T	03/07/19	IPR002885	Pentatricopeptide repeat
FRLM_010632-RA	75fd6ac8db7c07c8bc3595d52855f958	262	Pfam	PF12854	PPR repeat	143	175	1.20E-08	T	03/07/19	IPR002885	Pentatricopeptide repeat
FRLM_010632-RA	75fd6ac8db7c07c8bc3595d52855f958	262	Pfam	PF13812	Pentatricopeptide repeat domain	97	141	0.0014	T	03/07/19	IPR002885	Pentatricopeptide repeat
FRLM_006345-RC	a1d0a84c57f3599348379e9a57a687af	425	Pfam	PF02919	Eukaryotic DNA topoisomerase I, DNA binding fragment	2	93	8.10E-43	T	03/07/19	IPR008336	DNA topoisomerase I, DNA binding, eukaryotic-type	GO:0003677|GO:0003917|GO:0005694|GO:0006265
FRLM_006345-RC	a1d0a84c57f3599348379e9a57a687af	425	Pfam	PF14370	C-terminal topoisomerase domain	357	425	1.30E-36	T	03/07/19	IPR025834	Topoisomerase I C-terminal domain
FRLM_006345-RC	a1d0a84c57f3599348379e9a57a687af	425	Pfam	PF01028	Eukaryotic DNA topoisomerase I, catalytic core	96	319	3.00E-94	T	03/07/19	IPR013500	DNA topoisomerase I, catalytic core, eukaryotic-type	GO:0003677|GO:0003917|GO:0006265
FRLM_001159-RE	2e87123d7335fd963868af91cff60b7e	283	Pfam	PF00202	Aminotransferase class-III	29	273	1.20E-30	T	03/07/19	IPR005814	Aminotransferase class-III	GO:0008483|GO:0030170
FRLM_004347-RA	79b6a7198e26183cf4b1fe44ce65f7f8	590	Pfam	PF04046	PSP	345	383	1.20E-11	T	03/07/19	IPR006568	PSP, proline-rich
FRLM_004347-RB	79b6a7198e26183cf4b1fe44ce65f7f8	590	Pfam	PF04046	PSP	345	383	1.20E-11	T	03/07/19	IPR006568	PSP, proline-rich
FRLM_008598-RA	05b368575b25ae36c2629cbd778586df	1545	Pfam	PF00063	Myosin head (motor domain)	79	735	9.50E-255	T	03/07/19	IPR001609	Myosin head, motor domain	GO:0003774|GO:0005524|GO:0016459
FRLM_008598-RA	05b368575b25ae36c2629cbd778586df	1545	Pfam	PF00612	IQ calmodulin-binding motif	774	789	0.14	T	03/07/19	IPR000048	IQ motif, EF-hand binding site	GO:0005515
FRLM_008598-RA	05b368575b25ae36c2629cbd778586df	1545	Pfam	PF00612	IQ calmodulin-binding motif	800	819	2.90E-04	T	03/07/19	IPR000048	IQ motif, EF-hand binding site	GO:0005515
FRLM_008598-RA	05b368575b25ae36c2629cbd778586df	1545	Pfam	PF00612	IQ calmodulin-binding motif	752	770	0.18	T	03/07/19	IPR000048	IQ motif, EF-hand binding site	GO:0005515
FRLM_008598-RA	05b368575b25ae36c2629cbd778586df	1545	Pfam	PF00612	IQ calmodulin-binding motif	847	867	0.013	T	03/07/19	IPR000048	IQ motif, EF-hand binding site	GO:0005515
FRLM_008598-RA	05b368575b25ae36c2629cbd778586df	1545	Pfam	PF01843	DIL domain	1363	1467	4.80E-24	T	03/07/19	IPR002710	Dilute domain
FRLM_008598-RA	05b368575b25ae36c2629cbd778586df	1545	Pfam	PF02736	Myosin N-terminal SH3-like domain	25	62	6.10E-07	T	03/07/19	IPR004009	Myosin, N-terminal, SH3-like	GO:0003774|GO:0005524|GO:0016459
FRLM_008707-RA	350f05e888883a4ca0c2356f37bada66	343	Pfam	PF00854	POT family	149	326	3.20E-41	T	03/07/19	IPR000109	Proton-dependent oligopeptide transporter family	GO:0016020|GO:0022857|GO:0055085	Reactome: R-HSA-427975
FRLM_003286-RA	60150bab70a3e0cf44230f8d0a64e187	315	Pfam	PF00571	CBS domain	266	312	2.90E-08	T	03/07/19	IPR000644	CBS domain
FRLM_003286-RA	60150bab70a3e0cf44230f8d0a64e187	315	Pfam	PF00571	CBS domain	178	224	2.40E-06	T	03/07/19	IPR000644	CBS domain
FRLM_015822-RA	fed49cef59fb988f2e226dda2d48ade1	93	Pfam	PF13359	DDE superfamily endonuclease	9	69	7.90E-10	T	03/07/19	IPR027806	Harbinger transposase-derived nuclease domain
FRLM_006637-RC	6828e29ffea7fbe72663859fc727743c	91	Pfam	PF00736	EF-1 guanine nucleotide exchange domain	38	91	2.00E-15	T	03/07/19	IPR014038	Translation elongation factor EF1B, beta/delta subunit, guanine nucleotide exchange domain	GO:0003746|GO:0006414	Reactome: R-HSA-156842
FRLM_006939-RD	7193a123ed976968b4bfe733de92e553	1070	Pfam	PF07725	Leucine Rich Repeat	421	440	1.80E-08	T	03/07/19	IPR011713	Leucine-rich repeat 3
FRLM_006939-RD	7193a123ed976968b4bfe733de92e553	1070	Pfam	PF00931	NB-ARC domain	22	263	2.00E-32	T	03/07/19	IPR002182	NB-ARC	GO:0043531	Reactome: R-HSA-111458|Reactome: R-HSA-111459|Reactome: R-HSA-6798695|Reactome: R-HSA-6803207|Reactome: R-HSA-8953750
FRLM_006934-RA	72672b1719a9a2727304b1a3acc8e4fd	1589	Pfam	PF02213	GYF domain	609	659	1.40E-09	T	03/07/19	IPR003169	GYF domain	GO:0005515
FRLM_009248-RA	e959b2e785cceea5a298a005fbf43290	560	Pfam	PF01535	PPR repeat	262	283	0.08	T	03/07/19	IPR002885	Pentatricopeptide repeat
FRLM_009248-RA	e959b2e785cceea5a298a005fbf43290	560	Pfam	PF01535	PPR repeat	190	218	3.00E-09	T	03/07/19	IPR002885	Pentatricopeptide repeat
FRLM_009248-RA	e959b2e785cceea5a298a005fbf43290	560	Pfam	PF13041	PPR repeat family	86	132	2.10E-08	T	03/07/19	IPR002885	Pentatricopeptide repeat
FRLM_009248-RA	e959b2e785cceea5a298a005fbf43290	560	Pfam	PF13041	PPR repeat family	287	335	2.10E-08	T	03/07/19	IPR002885	Pentatricopeptide repeat
FRLM_009248-RA	e959b2e785cceea5a298a005fbf43290	560	Pfam	PF14432	DYW family of nucleic acid deaminases	461	559	3.00E-22	T	03/07/19	IPR032867	DYW domain	GO:0008270
FRLM_018714-RA	691354de298c8a95637e2354163613f7	307	Pfam	PF01501	Glycosyl transferase family 8	1	258	2.60E-51	T	03/07/19	IPR002495	Glycosyl transferase, family 8	GO:0016757
FRLM_002467-RA	85bba67474193e413f02a9e93c10687c	41	Pfam	PF12907	Zinc-binding	2	39	4.10E-19	T	03/07/19
FRLM_001057-RA	6bb6aac662a0385c61cc476c9ebe9964	195	Pfam	PF01582	TIR domain	11	170	5.50E-46	T	03/07/19	IPR000157	Toll/interleukin-1 receptor homology (TIR) domain	GO:0005515|GO:0007165
FRLM_009688-RA	27c331345b45b1cbbb9d9aef6afcdb0f	201	Pfam	PF00295	Glycosyl hydrolases family 28	23	152	6.70E-07	T	03/07/19	IPR000743	Glycoside hydrolase, family 28	GO:0004650|GO:0005975
FRLM_010099-RA	ee7380cf692a65213f6955f58bfe5242	151	Pfam	PF04398	Protein of unknown function, DUF538	1	97	1.10E-27	T	03/07/19	IPR007493	Protein of unknown function DUF538
FRLM_012205-RA	efa4d4247aa48b3cbb8c232220723bb8	105	Pfam	PF00071	Ras family	8	62	1.20E-17	T	03/07/19	IPR001806	Small GTPase superfamily	GO:0003924|GO:0005525
FRLM_017123-RA	6b866c57ac391af2722fc5b9df969dfc	162	Pfam	PF03767	HAD superfamily, subfamily IIIB (Acid phosphatase)	41	139	1.80E-23	T	03/07/19	IPR005519	Acid phosphatase, class B-like
FRLM_010637-RA	914a0e5c691a86e8c31bafab848b6777	412	Pfam	PF11891	Protein RETICULATA-related	188	366	2.90E-64	T	03/07/19	IPR021825	Protein RETICULATA-related
FRLM_010130-RC	798beb4a58f726102bcc8639f6065e20	179	Pfam	PF14571	Stress-induced protein Di19, C-terminal	105	178	1.70E-13	T	03/07/19	IPR027935	Protein dehydration-induced 19, C-terminal
FRLM_010130-RC	798beb4a58f726102bcc8639f6065e20	179	Pfam	PF05605	Drought induced 19 protein (Di19), zinc-binding	21	73	8.50E-17	T	03/07/19	IPR008598	Drought induced 19 protein type, zinc-binding domain
FRLM_013521-RA	751432329263c4d150da46288f8f8cd7	408	Pfam	PF00013	KH domain	169	235	5.00E-09	T	03/07/19	IPR004088	K Homology domain, type 1	GO:0003723
FRLM_013521-RA	751432329263c4d150da46288f8f8cd7	408	Pfam	PF00013	KH domain	342	405	3.20E-09	T	03/07/19	IPR004088	K Homology domain, type 1	GO:0003723
FRLM_013521-RA	751432329263c4d150da46288f8f8cd7	408	Pfam	PF00013	KH domain	79	131	1.30E-11	T	03/07/19	IPR004088	K Homology domain, type 1	GO:0003723
FRLM_013425-RA	1534444fdfe5bbbc2f1ea9774dc0809f	405	Pfam	PF00656	Caspase domain	3	402	3.30E-76	T	03/07/19
FRLM_001262-RA	5a73e9d23c29a0a36ee6fd0b4d8e36bb	679	Pfam	PF03030	Inorganic H+ pyrophosphatase	7	674	5.20E-251	T	03/07/19	IPR004131	Pyrophosphate-energised proton pump	GO:0004427|GO:0009678|GO:0015992|GO:0016020	KEGG: 00190+3.6.1.1|MetaCyc: PWY-7805|MetaCyc: PWY-7807
FRLM_001262-RB	5a73e9d23c29a0a36ee6fd0b4d8e36bb	679	Pfam	PF03030	Inorganic H+ pyrophosphatase	7	674	5.20E-251	T	03/07/19	IPR004131	Pyrophosphate-energised proton pump	GO:0004427|GO:0009678|GO:0015992|GO:0016020	KEGG: 00190+3.6.1.1|MetaCyc: PWY-7805|MetaCyc: PWY-7807
FRLM_008937-RB	fc8c251fe7fc72c0db901beea612108c	276	Pfam	PF00076	RNA recognition motif. (a.k.a. RRM, RBD, or RNP domain)	113	175	1.60E-10	T	03/07/19	IPR000504	RNA recognition motif domain	GO:0003676
FRLM_008937-RB	fc8c251fe7fc72c0db901beea612108c	276	Pfam	PF00076	RNA recognition motif. (a.k.a. RRM, RBD, or RNP domain)	9	76	3.60E-18	T	03/07/19	IPR000504	RNA recognition motif domain	GO:0003676
FRLM_005553-RA	9b3de07812207cf0435002f5918b3007	464	Pfam	PF04841	Vps16, N-terminal region	58	455	3.20E-82	T	03/07/19	IPR006926	Vps16, N-terminal	GO:0005737|GO:0006886
FRLM_014240-RA	0cd7929babb0cfe21ae22eb7db6ca91e	181	Pfam	PF08240	Alcohol dehydrogenase GroES-like domain	68	130	3.50E-09	T	03/07/19	IPR013154	Alcohol dehydrogenase, N-terminal	GO:0055114
FRLM_014501-RA	d896052d2ec18e8f89ca84039bc5337b	306	Pfam	PF13641	Glycosyltransferase like family 2	98	306	3.50E-17	T	03/07/19
FRLM_008901-RB	6c6a8c141070e8c1f09bd5c3af33e8b9	626	Pfam	PF00183	Hsp90 protein	270	604	2.10E-133	T	03/07/19	IPR001404	Heat shock protein Hsp90 family	GO:0005524|GO:0006457|GO:0006950|GO:0051082
FRLM_008901-RB	6c6a8c141070e8c1f09bd5c3af33e8b9	626	Pfam	PF02518	Histidine kinase-, DNA gyrase B-, and HSP90-like ATPase	106	265	9.50E-13	T	03/07/19	IPR003594	Histidine kinase/HSP90-like ATPase
FRLM_006010-RB	97c1518071b0ee766bc906feab90e53b	344	Pfam	PF00270	DEAD/DEAH box helicase	7	130	8.50E-23	T	03/07/19	IPR011545	DEAD/DEAH box helicase domain	GO:0003676|GO:0005524
FRLM_006010-RB	97c1518071b0ee766bc906feab90e53b	344	Pfam	PF00271	Helicase conserved C-terminal domain	171	275	4.70E-30	T	03/07/19	IPR001650	Helicase, C-terminal
FRLM_019646-RA	932ef6a423c79ecfc4e68a28137dbd78	154	Pfam	PF01900	Rpp14/Pop5 family	7	115	8.70E-29	T	03/07/19	IPR002759	Ribonuclease P/MRP protein subunit	GO:0004540|GO:0008033	Reactome: R-HSA-6784531
FRLM_003896-RC	1d77ce9ae0ca19e945023de525b92d83	684	Pfam	PF13718	GNAT acetyltransferase 2	555	664	4.40E-50	T	03/07/19	IPR000182	GNAT domain	GO:0008080
FRLM_003896-RC	1d77ce9ae0ca19e945023de525b92d83	684	Pfam	PF05127	Helicase	320	515	1.00E-60	T	03/07/19	IPR007807	Helicase domain		Reactome: R-HSA-6790901
FRLM_003896-RC	1d77ce9ae0ca19e945023de525b92d83	684	Pfam	PF08351	Domain of unknown function (DUF1726)	144	238	9.30E-32	T	03/07/19	IPR013562	tRNA(Met) cytidine acetyltransferase TmcA, N-terminal		Reactome: R-HSA-6790901
FRLM_012708-RB	f8a19a0b6c1f460f689c81bb33d23285	575	Pfam	PF05277	Protein of unknown function (DUF726)	304	530	4.20E-47	T	03/07/19	IPR007941	Protein of unknown function DUF726
FRLM_015216-RA	c6a3a6a4e8e0bf5867062a419427d90c	196	Pfam	PF00931	NB-ARC domain	1	101	1.20E-18	T	03/07/19	IPR002182	NB-ARC	GO:0043531	Reactome: R-HSA-111458|Reactome: R-HSA-111459|Reactome: R-HSA-6798695|Reactome: R-HSA-6803207|Reactome: R-HSA-8953750
FRLM_002873-RB	6e81e3702755a5b24bbd6696e426d2e0	1745	Pfam	PF11865	Domain of unknown function (DUF3385)	757	925	2.00E-50	T	03/07/19	IPR024585	Domain of unknown function DUF3385, target of rapamycin protein		KEGG: 04150+2.7.11.1|KEGG: 04151+2.7.11.1|KEGG: 04926+2.7.11.1|KEGG: 05165+2.7.11.1|Reactome: R-HSA-1257604|Reactome: R-HSA-1632852|Reactome: R-HSA-165159|Reactome: R-HSA-166208|Reactome: R-HSA-3371571|Reactome: R-HSA-380972|Reactome: R-HSA-389357|Reactome: R-HSA-5218920|Reactome: R-HSA-5628897|Reactome: R-HSA-5674400|Reactome: R-HSA-6804757|Reactome: R-HSA-8943724
FRLM_002873-RB	6e81e3702755a5b24bbd6696e426d2e0	1745	Pfam	PF02259	FAT domain	1435	1744	5.60E-86	T	03/07/19	IPR003151	PIK-related kinase, FAT	GO:0005515	KEGG: 04150+2.7.11.1|KEGG: 04151+2.7.11.1|KEGG: 04926+2.7.11.1|KEGG: 05165+2.7.11.1
FRLM_013507-RD	b3b733ce262f579a3e0ccd52017102be	253	Pfam	PF04055	Radical SAM superfamily	122	243	2.90E-08	T	03/07/19	IPR007197	Radical SAM	GO:0003824|GO:0051536
FRLM_013507-RD	b3b733ce262f579a3e0ccd52017102be	253	Pfam	PF00919	Uncharacterized protein family UPF0004	1	62	1.50E-10	T	03/07/19	IPR013848	Methylthiotransferase, N-terminal	GO:0051539
FRLM_000067-RA	db951688312031adfe5224cc28e88260	148	Pfam	PF00505	HMG (high mobility group) box	39	108	8.70E-23	T	03/07/19	IPR009071	High mobility group box domain
FRLM_000067-RB	db951688312031adfe5224cc28e88260	148	Pfam	PF00505	HMG (high mobility group) box	39	108	8.70E-23	T	03/07/19	IPR009071	High mobility group box domain
FRLM_010770-RA	8c324903d7e54a2cf0431a33c48c7d1b	679	Pfam	PF08276	PAN-like domain	353	419	4.30E-22	T	03/07/19	IPR003609	PAN/Apple domain
FRLM_010770-RA	8c324903d7e54a2cf0431a33c48c7d1b	679	Pfam	PF00954	S-locus glycoprotein domain	220	330	6.60E-24	T	03/07/19	IPR000858	S-locus glycoprotein domain	GO:0048544	KEGG: 04150+2.7.11.1|KEGG: 04151+2.7.11.1|KEGG: 04926+2.7.11.1|KEGG: 05165+2.7.11.1
FRLM_010770-RA	8c324903d7e54a2cf0431a33c48c7d1b	679	Pfam	PF07714	Protein tyrosine kinase	511	673	3.20E-33	T	03/07/19	IPR001245	Serine-threonine/tyrosine-protein kinase, catalytic domain	GO:0004672|GO:0006468
FRLM_010770-RA	8c324903d7e54a2cf0431a33c48c7d1b	679	Pfam	PF01453	D-mannose binding lectin	82	189	8.90E-33	T	03/07/19	IPR001480	Bulb-type lectin domain
FRLM_010770-RB	8c324903d7e54a2cf0431a33c48c7d1b	679	Pfam	PF08276	PAN-like domain	353	419	4.30E-22	T	03/07/19	IPR003609	PAN/Apple domain
FRLM_010770-RB	8c324903d7e54a2cf0431a33c48c7d1b	679	Pfam	PF00954	S-locus glycoprotein domain	220	330	6.60E-24	T	03/07/19	IPR000858	S-locus glycoprotein domain	GO:0048544	KEGG: 04150+2.7.11.1|KEGG: 04151+2.7.11.1|KEGG: 04926+2.7.11.1|KEGG: 05165+2.7.11.1
FRLM_010770-RB	8c324903d7e54a2cf0431a33c48c7d1b	679	Pfam	PF07714	Protein tyrosine kinase	511	673	3.20E-33	T	03/07/19	IPR001245	Serine-threonine/tyrosine-protein kinase, catalytic domain	GO:0004672|GO:0006468
FRLM_010770-RB	8c324903d7e54a2cf0431a33c48c7d1b	679	Pfam	PF01453	D-mannose binding lectin	82	189	8.90E-33	T	03/07/19	IPR001480	Bulb-type lectin domain
FRLM_010796-RA	6303acce327856345ca038a8ddee4562	662	Pfam	PF00005	ABC transporter	30	175	4.70E-19	T	03/07/19	IPR003439	ABC transporter-like	GO:0005524|GO:0016887
FRLM_010796-RA	6303acce327856345ca038a8ddee4562	662	Pfam	PF01061	ABC-2 type transporter	339	548	7.00E-33	T	03/07/19	IPR013525	ABC-2 type transporter	GO:0016020	Reactome: R-HSA-1369062
FRLM_006438-RA	7b64f4668f3ebd21e67245105534d993	157	Pfam	PF00190	Cupin	15	157	3.40E-48	T	03/07/19	IPR006045	Cupin 1	GO:0045735
FRLM_002895-RE	bdb9aa7ec849fd230c59d7ea55537951	426	Pfam	PF04130	Spc97 / Spc98 family	71	407	9.40E-75	T	03/07/19	IPR007259	Gamma-tubulin complex component protein	GO:0000226|GO:0000922|GO:0005815|GO:0007020|GO:0043015	Reactome: R-HSA-380270|Reactome: R-HSA-380320
FRLM_002895-RI	bdb9aa7ec849fd230c59d7ea55537951	426	Pfam	PF04130	Spc97 / Spc98 family	71	407	9.40E-75	T	03/07/19	IPR007259	Gamma-tubulin complex component protein	GO:0000226|GO:0000922|GO:0005815|GO:0007020|GO:0043015	Reactome: R-HSA-380270|Reactome: R-HSA-380320
FRLM_003240-RA	8a1ed5e36e4bc3e627543dd498d6ec9d	199	Pfam	PF01280	Ribosomal protein L19e	4	146	1.20E-66	T	03/07/19	IPR000196	Ribosomal protein L19/L19e	GO:0003735|GO:0005622|GO:0005840|GO:0006412	Reactome: R-HSA-156827|Reactome: R-HSA-156902|Reactome: R-HSA-1799339|Reactome: R-HSA-192823|Reactome: R-HSA-2408557|Reactome: R-HSA-6791226|Reactome: R-HSA-72689|Reactome: R-HSA-72706|Reactome: R-HSA-72764|Reactome: R-HSA-9010553|Reactome: R-HSA-975956|Reactome: R-HSA-975957
FRLM_003915-RA	586051a06849c2f29293940c4cf2e264	1044	Pfam	PF05192	MutS domain III	401	708	1.80E-35	T	03/07/19	IPR007696	DNA mismatch repair protein MutS, core	GO:0005524|GO:0006298|GO:0030983
FRLM_003915-RA	586051a06849c2f29293940c4cf2e264	1044	Pfam	PF00488	MutS domain V	764	963	4.70E-80	T	03/07/19	IPR000432	DNA mismatch repair protein MutS, C-terminal	GO:0005524|GO:0006298|GO:0030983
FRLM_003915-RA	586051a06849c2f29293940c4cf2e264	1044	Pfam	PF05190	MutS family domain IV	571	667	1.10E-17	T	03/07/19	IPR007861	DNA mismatch repair protein MutS, clamp	GO:0005524|GO:0006298|GO:0030983
FRLM_003915-RA	586051a06849c2f29293940c4cf2e264	1044	Pfam	PF01624	MutS domain I	125	230	5.30E-15	T	03/07/19	IPR007695	DNA mismatch repair protein MutS-like, N-terminal	GO:0005524|GO:0006298|GO:0030983	Reactome: R-HSA-5632928
FRLM_003915-RA	586051a06849c2f29293940c4cf2e264	1044	Pfam	PF05188	MutS domain II	245	385	3.30E-18	T	03/07/19	IPR007860	DNA mismatch repair protein MutS, connector domain	GO:0005524|GO:0006298|GO:0030983
FRLM_012462-RA	8639890e45ba9f19c35151ad382af99a	884	Pfam	PF00133	tRNA synthetases class I (I, L, M and V)	96	721	2.60E-205	T	03/07/19	IPR002300	Aminoacyl-tRNA synthetase, class Ia	GO:0000166|GO:0004812|GO:0005524|GO:0006418
FRLM_012462-RA	8639890e45ba9f19c35151ad382af99a	884	Pfam	PF08264	Anticodon-binding domain of tRNA	767	880	2.10E-32	T	03/07/19	IPR013155	Methionyl/Valyl/Leucyl/Isoleucyl-tRNA synthetase, anticodon-binding	GO:0004812|GO:0006418
FRLM_002811-RD	890c855e78679369f3efac326920d38f	202	Pfam	PF08381	Transcription factor regulating root and shoot growth via Pin3	1	22	2.70E-06	T	03/07/19	IPR013591	Brevis radix (BRX) domain
FRLM_002811-RD	890c855e78679369f3efac326920d38f	202	Pfam	PF08381	Transcription factor regulating root and shoot growth via Pin3	148	201	1.20E-28	T	03/07/19	IPR013591	Brevis radix (BRX) domain
FRLM_007781-RA	2326dfa86a0fe5e1ea8b49a35937ebf1	197	Pfam	PF01363	FYVE zinc finger	7	65	2.40E-14	T	03/07/19	IPR000306	FYVE zinc finger	GO:0046872
FRLM_015756-RA	05ca611c04719cb7271609e07ff5cc17	157	Pfam	PF04654	Protein of unknown function, DUF599	11	153	1.50E-53	T	03/07/19	IPR006747	Protein of unknown function DUF599
FRLM_009005-RA	585cf056ac40987b5fa5dafb7036a7e5	479	Pfam	PF00004	ATPase family associated with various cellular activities (AAA)	246	364	4.40E-13	T	03/07/19	IPR003959	ATPase, AAA-type, core	GO:0005524
FRLM_009005-RA	585cf056ac40987b5fa5dafb7036a7e5	479	Pfam	PF12796	Ankyrin repeats (3 copies)	82	152	8.80E-13	T	03/07/19	IPR020683	Ankyrin repeat-containing domain
FRLM_016226-RA	90581f72896b4e2c056c70114f59c2ba	90	Pfam	PF00249	Myb-like DNA-binding domain	13	60	1.40E-16	T	03/07/19	IPR001005	SANT/Myb domain
FRLM_006914-RB	d2a0742c4cdb3eca7b4dc601ae383550	560	Pfam	PF03109	ABC1 family	222	342	3.40E-33	T	03/07/19	IPR004147	UbiB domain
FRLM_006914-RE	d2a0742c4cdb3eca7b4dc601ae383550	560	Pfam	PF03109	ABC1 family	222	342	3.40E-33	T	03/07/19	IPR004147	UbiB domain
FRLM_006914-RA	d2a0742c4cdb3eca7b4dc601ae383550	560	Pfam	PF03109	ABC1 family	222	342	3.40E-33	T	03/07/19	IPR004147	UbiB domain
FRLM_002317-RA	a7f4576cc9eca38a9c5ee0db3d8d5a39	170	Pfam	PF13499	EF-hand domain pair	24	86	3.90E-14	T	03/07/19	IPR002048	EF-hand domain	GO:0005509
FRLM_002317-RA	a7f4576cc9eca38a9c5ee0db3d8d5a39	170	Pfam	PF13499	EF-hand domain pair	95	157	2.00E-12	T	03/07/19	IPR002048	EF-hand domain	GO:0005509
FRLM_005145-RB	85241969692aeea7dff7156bcbc0cb3d	1851	Pfam	PF04992	RNA polymerase Rpb1, domain 6	891	1075	3.70E-65	T	03/07/19	IPR007075	RNA polymerase Rpb1, domain 6	GO:0003677|GO:0003899|GO:0006351	KEGG: 00230+2.7.7.6|KEGG: 00240+2.7.7.6|Reactome: R-HSA-112382|Reactome: R-HSA-113418|Reactome: R-HSA-167152|Reactome: R-HSA-167158|Reactome: R-HSA-167160|Reactome: R-HSA-167161|Reactome: R-HSA-167162|Reactome: R-HSA-167172|Reactome: R-HSA-167200|Reactome: R-HSA-167238|Reactome: R-HSA-167242|Reactome: R-HSA-167243|Reactome: R-HSA-167246|Reactome: R-HSA-167287|Reactome: R-HSA-167290|Reactome: R-HS…
FRLM_005145-RB	85241969692aeea7dff7156bcbc0cb3d	1851	Pfam	PF04997	RNA polymerase Rpb1, domain 1	14	350	5.30E-113	T	03/07/19	IPR007080	RNA polymerase Rpb1, domain 1	GO:0003677|GO:0003899|GO:0006351	KEGG: 00230+2.7.7.6|KEGG: 00240+2.7.7.6
FRLM_005145-RB	85241969692aeea7dff7156bcbc0cb3d	1851	Pfam	PF05001	RNA polymerase Rpb1 C-terminal repeat	1719	1732	0.48	T	03/07/19	IPR000684	RNA polymerase II, heptapeptide repeat, eukaryotic	GO:0003677|GO:0005665|GO:0006366	KEGG: 00230+2.7.7.6|KEGG: 00240+2.7.7.6
FRLM_005145-RB	85241969692aeea7dff7156bcbc0cb3d	1851	Pfam	PF05001	RNA polymerase Rpb1 C-terminal repeat	1635	1648	0.41	T	03/07/19	IPR000684	RNA polymerase II, heptapeptide repeat, eukaryotic	GO:0003677|GO:0005665|GO:0006366	KEGG: 00230+2.7.7.6|KEGG: 00240+2.7.7.6
FRLM_005145-RB	85241969692aeea7dff7156bcbc0cb3d	1851	Pfam	PF05001	RNA polymerase Rpb1 C-terminal repeat	1780	1793	3.1	T	03/07/19	IPR000684	RNA polymerase II, heptapeptide repeat, eukaryotic	GO:0003677|GO:0005665|GO:0006366	KEGG: 00230+2.7.7.6|KEGG: 00240+2.7.7.6
FRLM_005145-RB	85241969692aeea7dff7156bcbc0cb3d	1851	Pfam	PF05001	RNA polymerase Rpb1 C-terminal repeat	1565	1578	0.0019	T	03/07/19	IPR000684	RNA polymerase II, heptapeptide repeat, eukaryotic	GO:0003677|GO:0005665|GO:0006366	KEGG: 00230+2.7.7.6|KEGG: 00240+2.7.7.6
FRLM_005145-RB	85241969692aeea7dff7156bcbc0cb3d	1851	Pfam	PF05001	RNA polymerase Rpb1 C-terminal repeat	1663	1676	0.022	T	03/07/19	IPR000684	RNA polymerase II, heptapeptide repeat, eukaryotic	GO:0003677|GO:0005665|GO:0006366	KEGG: 00230+2.7.7.6|KEGG: 00240+2.7.7.6
FRLM_005145-RB	85241969692aeea7dff7156bcbc0cb3d	1851	Pfam	PF05001	RNA polymerase Rpb1 C-terminal repeat	1593	1606	0.024	T	03/07/19	IPR000684	RNA polymerase II, heptapeptide repeat, eukaryotic	GO:0003677|GO:0005665|GO:0006366	KEGG: 00230+2.7.7.6|KEGG: 00240+2.7.7.6
FRLM_005145-RB	85241969692aeea7dff7156bcbc0cb3d	1851	Pfam	PF05001	RNA polymerase Rpb1 C-terminal repeat	1649	1662	0.0041	T	03/07/19	IPR000684	RNA polymerase II, heptapeptide repeat, eukaryotic	GO:0003677|GO:0005665|GO:0006366	KEGG: 00230+2.7.7.6|KEGG: 00240+2.7.7.6
FRLM_005145-RB	85241969692aeea7dff7156bcbc0cb3d	1851	Pfam	PF05001	RNA polymerase Rpb1 C-terminal repeat	1691	1704	0.46	T	03/07/19	IPR000684	RNA polymerase II, heptapeptide repeat, eukaryotic	GO:0003677|GO:0005665|GO:0006366	KEGG: 00230+2.7.7.6|KEGG: 00240+2.7.7.6
FRLM_005145-RB	85241969692aeea7dff7156bcbc0cb3d	1851	Pfam	PF05001	RNA polymerase Rpb1 C-terminal repeat	1705	1718	0.0027	T	03/07/19	IPR000684	RNA polymerase II, heptapeptide repeat, eukaryotic	GO:0003677|GO:0005665|GO:0006366	KEGG: 00230+2.7.7.6|KEGG: 00240+2.7.7.6
FRLM_005145-RB	85241969692aeea7dff7156bcbc0cb3d	1851	Pfam	PF05001	RNA polymerase Rpb1 C-terminal repeat	1677	1690	0.42	T	03/07/19	IPR000684	RNA polymerase II, heptapeptide repeat, eukaryotic	GO:0003677|GO:0005665|GO:0006366	KEGG: 00230+2.7.7.6|KEGG: 00240+2.7.7.6
FRLM_005145-RB	85241969692aeea7dff7156bcbc0cb3d	1851	Pfam	PF05001	RNA polymerase Rpb1 C-terminal repeat	1607	1620	0.42	T	03/07/19	IPR000684	RNA polymerase II, heptapeptide repeat, eukaryotic	GO:0003677|GO:0005665|GO:0006366	KEGG: 00230+2.7.7.6|KEGG: 00240+2.7.7.6
FRLM_005145-RB	85241969692aeea7dff7156bcbc0cb3d	1851	Pfam	PF05001	RNA polymerase Rpb1 C-terminal repeat	1621	1634	0.39	T	03/07/19	IPR000684	RNA polymerase II, heptapeptide repeat, eukaryotic	GO:0003677|GO:0005665|GO:0006366	KEGG: 00230+2.7.7.6|KEGG: 00240+2.7.7.6
FRLM_005145-RB	85241969692aeea7dff7156bcbc0cb3d	1851	Pfam	PF05001	RNA polymerase Rpb1 C-terminal repeat	1766	1779	0.14	T	03/07/19	IPR000684	RNA polymerase II, heptapeptide repeat, eukaryotic	GO:0003677|GO:0005665|GO:0006366	KEGG: 00230+2.7.7.6|KEGG: 00240+2.7.7.6
FRLM_005145-RB	85241969692aeea7dff7156bcbc0cb3d	1851	Pfam	PF05001	RNA polymerase Rpb1 C-terminal repeat	1536	1550	3.2	T	03/07/19	IPR000684	RNA polymerase II, heptapeptide repeat, eukaryotic	GO:0003677|GO:0005665|GO:0006366	KEGG: 00230+2.7.7.6|KEGG: 00240+2.7.7.6
FRLM_005145-RB	85241969692aeea7dff7156bcbc0cb3d	1851	Pfam	PF05001	RNA polymerase Rpb1 C-terminal repeat	1551	1564	0.069	T	03/07/19	IPR000684	RNA polymerase II, heptapeptide repeat, eukaryotic	GO:0003677|GO:0005665|GO:0006366	KEGG: 00230+2.7.7.6|KEGG: 00240+2.7.7.6
FRLM_005145-RB	85241969692aeea7dff7156bcbc0cb3d	1851	Pfam	PF05001	RNA polymerase Rpb1 C-terminal repeat	1579	1592	0.95	T	03/07/19	IPR000684	RNA polymerase II, heptapeptide repeat, eukaryotic	GO:0003677|GO:0005665|GO:0006366	KEGG: 00230+2.7.7.6|KEGG: 00240+2.7.7.6
FRLM_005145-RB	85241969692aeea7dff7156bcbc0cb3d	1851	Pfam	PF04998	RNA polymerase Rpb1, domain 5	825	1415	1.20E-105	T	03/07/19	IPR007081	RNA polymerase Rpb1, domain 5	GO:0003677|GO:0003899|GO:0006351	KEGG: 00230+2.7.7.6|KEGG: 00240+2.7.7.6
FRLM_005145-RB	85241969692aeea7dff7156bcbc0cb3d	1851	Pfam	PF00623	RNA polymerase Rpb1, domain 2	352	520	2.00E-71	T	03/07/19	IPR000722	RNA polymerase, alpha subunit	GO:0003677|GO:0003899|GO:0006351	KEGG: 00230+2.7.7.6|KEGG: 00240+2.7.7.6
FRLM_005145-RB	85241969692aeea7dff7156bcbc0cb3d	1851	Pfam	PF04990	RNA polymerase Rpb1, domain 7	1160	1294	1.40E-53	T	03/07/19	IPR007073	RNA polymerase Rpb1, domain 7	GO:0003677|GO:0003899|GO:0006351	KEGG: 00230+2.7.7.6|KEGG: 00240+2.7.7.6|Reactome: R-HSA-112382|Reactome: R-HSA-113418|Reactome: R-HSA-167152|Reactome: R-HSA-167158|Reactome: R-HSA-167160|Reactome: R-HSA-167161|Reactome: R-HSA-167162|Reactome: R-HSA-167172|Reactome: R-HSA-167200|Reactome: R-HSA-167238|Reactome: R-HSA-167242|Reactome: R-HSA-167243|Reactome: R-HSA-167246|Reactome: R-HSA-167287|Reactome: R-HSA-167290|Reactome: R-HS…
FRLM_005145-RB	85241969692aeea7dff7156bcbc0cb3d	1851	Pfam	PF05000	RNA polymerase Rpb1, domain 4	715	818	4.80E-38	T	03/07/19	IPR007083	RNA polymerase Rpb1, domain 4	GO:0003677|GO:0003899|GO:0006351	KEGG: 00230+2.7.7.6|KEGG: 00240+2.7.7.6
FRLM_005145-RB	85241969692aeea7dff7156bcbc0cb3d	1851	Pfam	PF04983	RNA polymerase Rpb1, domain 3	524	687	2.50E-49	T	03/07/19	IPR007066	RNA polymerase Rpb1, domain 3	GO:0003677|GO:0003899|GO:0006351	KEGG: 00230+2.7.7.6|KEGG: 00240+2.7.7.6
FRLM_005145-RD	85241969692aeea7dff7156bcbc0cb3d	1851	Pfam	PF04992	RNA polymerase Rpb1, domain 6	891	1075	3.70E-65	T	03/07/19	IPR007075	RNA polymerase Rpb1, domain 6	GO:0003677|GO:0003899|GO:0006351	KEGG: 00230+2.7.7.6|KEGG: 00240+2.7.7.6|Reactome: R-HSA-112382|Reactome: R-HSA-113418|Reactome: R-HSA-167152|Reactome: R-HSA-167158|Reactome: R-HSA-167160|Reactome: R-HSA-167161|Reactome: R-HSA-167162|Reactome: R-HSA-167172|Reactome: R-HSA-167200|Reactome: R-HSA-167238|Reactome: R-HSA-167242|Reactome: R-HSA-167243|Reactome: R-HSA-167246|Reactome: R-HSA-167287|Reactome: R-HSA-167290|Reactome: R-HS…
FRLM_005145-RD	85241969692aeea7dff7156bcbc0cb3d	1851	Pfam	PF04997	RNA polymerase Rpb1, domain 1	14	350	5.30E-113	T	03/07/19	IPR007080	RNA polymerase Rpb1, domain 1	GO:0003677|GO:0003899|GO:0006351	KEGG: 00230+2.7.7.6|KEGG: 00240+2.7.7.6
FRLM_005145-RD	85241969692aeea7dff7156bcbc0cb3d	1851	Pfam	PF05001	RNA polymerase Rpb1 C-terminal repeat	1719	1732	0.48	T	03/07/19	IPR000684	RNA polymerase II, heptapeptide repeat, eukaryotic	GO:0003677|GO:0005665|GO:0006366	KEGG: 00230+2.7.7.6|KEGG: 00240+2.7.7.6
FRLM_005145-RD	85241969692aeea7dff7156bcbc0cb3d	1851	Pfam	PF05001	RNA polymerase Rpb1 C-terminal repeat	1635	1648	0.41	T	03/07/19	IPR000684	RNA polymerase II, heptapeptide repeat, eukaryotic	GO:0003677|GO:0005665|GO:0006366	KEGG: 00230+2.7.7.6|KEGG: 00240+2.7.7.6
FRLM_005145-RD	85241969692aeea7dff7156bcbc0cb3d	1851	Pfam	PF05001	RNA polymerase Rpb1 C-terminal repeat	1780	1793	3.1	T	03/07/19	IPR000684	RNA polymerase II, heptapeptide repeat, eukaryotic	GO:0003677|GO:0005665|GO:0006366	KEGG: 00230+2.7.7.6|KEGG: 00240+2.7.7.6
FRLM_005145-RD	85241969692aeea7dff7156bcbc0cb3d	1851	Pfam	PF05001	RNA polymerase Rpb1 C-terminal repeat	1565	1578	0.0019	T	03/07/19	IPR000684	RNA polymerase II, heptapeptide repeat, eukaryotic	GO:0003677|GO:0005665|GO:0006366	KEGG: 00230+2.7.7.6|KEGG: 00240+2.7.7.6
FRLM_005145-RD	85241969692aeea7dff7156bcbc0cb3d	1851	Pfam	PF05001	RNA polymerase Rpb1 C-terminal repeat	1663	1676	0.022	T	03/07/19	IPR000684	RNA polymerase II, heptapeptide repeat, eukaryotic	GO:0003677|GO:0005665|GO:0006366	KEGG: 00230+2.7.7.6|KEGG: 00240+2.7.7.6
FRLM_005145-RD	85241969692aeea7dff7156bcbc0cb3d	1851	Pfam	PF05001	RNA polymerase Rpb1 C-terminal repeat	1593	1606	0.024	T	03/07/19	IPR000684	RNA polymerase II, heptapeptide repeat, eukaryotic	GO:0003677|GO:0005665|GO:0006366	KEGG: 00230+2.7.7.6|KEGG: 00240+2.7.7.6
FRLM_005145-RD	85241969692aeea7dff7156bcbc0cb3d	1851	Pfam	PF05001	RNA polymerase Rpb1 C-terminal repeat	1649	1662	0.0041	T	03/07/19	IPR000684	RNA polymerase II, heptapeptide repeat, eukaryotic	GO:0003677|GO:0005665|GO:0006366	KEGG: 00230+2.7.7.6|KEGG: 00240+2.7.7.6
FRLM_005145-RD	85241969692aeea7dff7156bcbc0cb3d	1851	Pfam	PF05001	RNA polymerase Rpb1 C-terminal repeat	1691	1704	0.46	T	03/07/19	IPR000684	RNA polymerase II, heptapeptide repeat, eukaryotic	GO:0003677|GO:0005665|GO:0006366	KEGG: 00230+2.7.7.6|KEGG: 00240+2.7.7.6
FRLM_005145-RD	85241969692aeea7dff7156bcbc0cb3d	1851	Pfam	PF05001	RNA polymerase Rpb1 C-terminal repeat	1705	1718	0.0027	T	03/07/19	IPR000684	RNA polymerase II, heptapeptide repeat, eukaryotic	GO:0003677|GO:0005665|GO:0006366	KEGG: 00230+2.7.7.6|KEGG: 00240+2.7.7.6
FRLM_005145-RD	85241969692aeea7dff7156bcbc0cb3d	1851	Pfam	PF05001	RNA polymerase Rpb1 C-terminal repeat	1677	1690	0.42	T	03/07/19	IPR000684	RNA polymerase II, heptapeptide repeat, eukaryotic	GO:0003677|GO:0005665|GO:0006366	KEGG: 00230+2.7.7.6|KEGG: 00240+2.7.7.6
FRLM_005145-RD	85241969692aeea7dff7156bcbc0cb3d	1851	Pfam	PF05001	RNA polymerase Rpb1 C-terminal repeat	1607	1620	0.42	T	03/07/19	IPR000684	RNA polymerase II, heptapeptide repeat, eukaryotic	GO:0003677|GO:0005665|GO:0006366	KEGG: 00230+2.7.7.6|KEGG: 00240+2.7.7.6
FRLM_005145-RD	85241969692aeea7dff7156bcbc0cb3d	1851	Pfam	PF05001	RNA polymerase Rpb1 C-terminal repeat	1621	1634	0.39	T	03/07/19	IPR000684	RNA polymerase II, heptapeptide repeat, eukaryotic	GO:0003677|GO:0005665|GO:0006366	KEGG: 00230+2.7.7.6|KEGG: 00240+2.7.7.6
FRLM_005145-RD	85241969692aeea7dff7156bcbc0cb3d	1851	Pfam	PF05001	RNA polymerase Rpb1 C-terminal repeat	1766	1779	0.14	T	03/07/19	IPR000684	RNA polymerase II, heptapeptide repeat, eukaryotic	GO:0003677|GO:0005665|GO:0006366	KEGG: 00230+2.7.7.6|KEGG: 00240+2.7.7.6
FRLM_005145-RD	85241969692aeea7dff7156bcbc0cb3d	1851	Pfam	PF05001	RNA polymerase Rpb1 C-terminal repeat	1536	1550	3.2	T	03/07/19	IPR000684	RNA polymerase II, heptapeptide repeat, eukaryotic	GO:0003677|GO:0005665|GO:0006366	KEGG: 00230+2.7.7.6|KEGG: 00240+2.7.7.6
FRLM_005145-RD	85241969692aeea7dff7156bcbc0cb3d	1851	Pfam	PF05001	RNA polymerase Rpb1 C-terminal repeat	1551	1564	0.069	T	03/07/19	IPR000684	RNA polymerase II, heptapeptide repeat, eukaryotic	GO:0003677|GO:0005665|GO:0006366	KEGG: 00230+2.7.7.6|KEGG: 00240+2.7.7.6
FRLM_005145-RD	85241969692aeea7dff7156bcbc0cb3d	1851	Pfam	PF05001	RNA polymerase Rpb1 C-terminal repeat	1579	1592	0.95	T	03/07/19	IPR000684	RNA polymerase II, heptapeptide repeat, eukaryotic	GO:0003677|GO:0005665|GO:0006366	KEGG: 00230+2.7.7.6|KEGG: 00240+2.7.7.6
FRLM_005145-RD	85241969692aeea7dff7156bcbc0cb3d	1851	Pfam	PF04998	RNA polymerase Rpb1, domain 5	825	1415	1.20E-105	T	03/07/19	IPR007081	RNA polymerase Rpb1, domain 5	GO:0003677|GO:0003899|GO:0006351	KEGG: 00230+2.7.7.6|KEGG: 00240+2.7.7.6
FRLM_005145-RD	85241969692aeea7dff7156bcbc0cb3d	1851	Pfam	PF00623	RNA polymerase Rpb1, domain 2	352	520	2.00E-71	T	03/07/19	IPR000722	RNA polymerase, alpha subunit	GO:0003677|GO:0003899|GO:0006351	KEGG: 00230+2.7.7.6|KEGG: 00240+2.7.7.6
FRLM_005145-RD	85241969692aeea7dff7156bcbc0cb3d	1851	Pfam	PF04990	RNA polymerase Rpb1, domain 7	1160	1294	1.40E-53	T	03/07/19	IPR007073	RNA polymerase Rpb1, domain 7	GO:0003677|GO:0003899|GO:0006351	KEGG: 00230+2.7.7.6|KEGG: 00240+2.7.7.6|Reactome: R-HSA-112382|Reactome: R-HSA-113418|Reactome: R-HSA-167152|Reactome: R-HSA-167158|Reactome: R-HSA-167160|Reactome: R-HSA-167161|Reactome: R-HSA-167162|Reactome: R-HSA-167172|Reactome: R-HSA-167200|Reactome: R-HSA-167238|Reactome: R-HSA-167242|Reactome: R-HSA-167243|Reactome: R-HSA-167246|Reactome: R-HSA-167287|Reactome: R-HSA-167290|Reactome: R-HS…
FRLM_005145-RD	85241969692aeea7dff7156bcbc0cb3d	1851	Pfam	PF05000	RNA polymerase Rpb1, domain 4	715	818	4.80E-38	T	03/07/19	IPR007083	RNA polymerase Rpb1, domain 4	GO:0003677|GO:0003899|GO:0006351	KEGG: 00230+2.7.7.6|KEGG: 00240+2.7.7.6
FRLM_005145-RD	85241969692aeea7dff7156bcbc0cb3d	1851	Pfam	PF04983	RNA polymerase Rpb1, domain 3	524	687	2.50E-49	T	03/07/19	IPR007066	RNA polymerase Rpb1, domain 3	GO:0003677|GO:0003899|GO:0006351	KEGG: 00230+2.7.7.6|KEGG: 00240+2.7.7.6
FRLM_010781-RB	670f8197a6f2cf4eed93ea6fd3345155	549	Pfam	PF00076	RNA recognition motif. (a.k.a. RRM, RBD, or RNP domain)	334	382	4.60E-07	T	03/07/19	IPR000504	RNA recognition motif domain	GO:0003676
FRLM_010781-RB	670f8197a6f2cf4eed93ea6fd3345155	549	Pfam	PF12872	OST-HTH/LOTUS domain	217	295	4.40E-15	T	03/07/19	IPR025605	OST-HTH/LOTUS domain
FRLM_010781-RB	670f8197a6f2cf4eed93ea6fd3345155	549	Pfam	PF00642	Zinc finger C-x8-C-x5-C-x3-H type (and similar)	166	187	4.20E-05	T	03/07/19	IPR000571	Zinc finger, CCCH-type	GO:0046872
FRLM_004854-RG	7644269b237bfd3b3636c31fe6d10571	884	Pfam	PF00004	ATPase family associated with various cellular activities (AAA)	592	738	3.90E-14	T	03/07/19	IPR003959	ATPase, AAA-type, core	GO:0005524
FRLM_004854-RG	7644269b237bfd3b3636c31fe6d10571	884	Pfam	PF09262	Peroxisome biogenesis factor 1, N-terminal	102	175	1.40E-23	T	03/07/19	IPR015342	Peroxisome biogenesis factor 1, N-terminal, psi beta-barrel fold	GO:0005524|GO:0005777|GO:0007031
FRLM_011130-RA	e2761358d4fff5a00757d220c86983d1	105	Pfam	PF01582	TIR domain	15	104	2.60E-31	T	03/07/19	IPR000157	Toll/interleukin-1 receptor homology (TIR) domain	GO:0005515|GO:0007165
FRLM_004190-RB	c8631180aa29553a1e0e06246ae9636d	640	Pfam	PF13041	PPR repeat family	399	445	2.30E-15	T	03/07/19	IPR002885	Pentatricopeptide repeat
FRLM_004190-RB	c8631180aa29553a1e0e06246ae9636d	640	Pfam	PF13041	PPR repeat family	467	515	1.50E-15	T	03/07/19	IPR002885	Pentatricopeptide repeat
FRLM_004190-RB	c8631180aa29553a1e0e06246ae9636d	640	Pfam	PF01535	PPR repeat	155	184	1.60E-04	T	03/07/19	IPR002885	Pentatricopeptide repeat
FRLM_004190-RB	c8631180aa29553a1e0e06246ae9636d	640	Pfam	PF01535	PPR repeat	230	255	0.15	T	03/07/19	IPR002885	Pentatricopeptide repeat
FRLM_004190-RA	c8631180aa29553a1e0e06246ae9636d	640	Pfam	PF13041	PPR repeat family	399	445	2.30E-15	T	03/07/19	IPR002885	Pentatricopeptide repeat
FRLM_004190-RA	c8631180aa29553a1e0e06246ae9636d	640	Pfam	PF13041	PPR repeat family	467	515	1.50E-15	T	03/07/19	IPR002885	Pentatricopeptide repeat
FRLM_004190-RA	c8631180aa29553a1e0e06246ae9636d	640	Pfam	PF01535	PPR repeat	155	184	1.60E-04	T	03/07/19	IPR002885	Pentatricopeptide repeat
FRLM_004190-RA	c8631180aa29553a1e0e06246ae9636d	640	Pfam	PF01535	PPR repeat	230	255	0.15	T	03/07/19	IPR002885	Pentatricopeptide repeat
FRLM_006604-RC	6cc9be23d2ff87d1f681bc7945778377	1119	Pfam	PF12799	Leucine Rich repeats (2 copies)	193	231	3.50E-07	T	03/07/19	IPR025875	Leucine rich repeat 4
FRLM_006306-RA	77de5d1a50322880edb21f5b4fc89b51	477	Pfam	PF00561	alpha/beta hydrolase fold	179	445	1.20E-15	T	03/07/19	IPR000073	Alpha/beta hydrolase fold-1
FRLM_013572-RA	9ef43578d0f4577683a34e6371624edb	404	Pfam	PF13041	PPR repeat family	185	230	6.90E-09	T	03/07/19	IPR002885	Pentatricopeptide repeat
FRLM_013572-RA	9ef43578d0f4577683a34e6371624edb	404	Pfam	PF01535	PPR repeat	84	113	8.10E-08	T	03/07/19	IPR002885	Pentatricopeptide repeat
FRLM_013572-RA	9ef43578d0f4577683a34e6371624edb	404	Pfam	PF01535	PPR repeat	259	283	9.60E-04	T	03/07/19	IPR002885	Pentatricopeptide repeat
FRLM_013572-RA	9ef43578d0f4577683a34e6371624edb	404	Pfam	PF01535	PPR repeat	156	178	0.013	T	03/07/19	IPR002885	Pentatricopeptide repeat
FRLM_005305-RA	67192d2a271442c70b12dce587c4e4c8	854	Pfam	PF00072	Response regulator receiver domain	797	854	8.10E-10	T	03/07/19	IPR001789	Signal transduction response regulator, receiver domain	GO:0000160
FRLM_005305-RA	67192d2a271442c70b12dce587c4e4c8	854	Pfam	PF00512	His Kinase A (phospho-acceptor) domain	330	395	3.20E-17	T	03/07/19	IPR003661	Signal transduction histidine kinase, dimerisation/phosphoacceptor domain	GO:0000155|GO:0007165
FRLM_005305-RA	67192d2a271442c70b12dce587c4e4c8	854	Pfam	PF03924	CHASE domain	61	242	1.50E-37	T	03/07/19	IPR006189	CHASE domain
FRLM_005305-RA	67192d2a271442c70b12dce587c4e4c8	854	Pfam	PF02518	Histidine kinase-, DNA gyrase B-, and HSP90-like ATPase	442	608	3.60E-31	T	03/07/19	IPR003594	Histidine kinase/HSP90-like ATPase
FRLM_016049-RA	f7337f9dcb183f286fc6425af635b2e1	291	Pfam	PF00348	Polyprenyl synthetase	155	232	7.10E-17	T	03/07/19	IPR000092	Polyprenyl synthetase	GO:0008299
FRLM_016049-RA	f7337f9dcb183f286fc6425af635b2e1	291	Pfam	PF00348	Polyprenyl synthetase	24	131	3.00E-24	T	03/07/19	IPR000092	Polyprenyl synthetase	GO:0008299
FRLM_011855-RB	e0875b35925e8c32f2ff5dc014eb8fe4	237	Pfam	PF06479	Ribonuclease 2-5A	159	233	9.90E-06	T	03/07/19	IPR010513	KEN domain	GO:0004540|GO:0006397	KEGG: 04150+2.7.11.1|KEGG: 04151+2.7.11.1|KEGG: 04926+2.7.11.1|KEGG: 05165+2.7.11.1
FRLM_011855-RB	e0875b35925e8c32f2ff5dc014eb8fe4	237	Pfam	PF00069	Protein kinase domain	3	153	1.00E-23	T	03/07/19	IPR000719	Protein kinase domain	GO:0004672|GO:0005524|GO:0006468
FRLM_019363-RA	33e91cf1306ea422564b8903a6a49cea	289	Pfam	PF00112	Papain family cysteine protease	74	288	3.60E-79	T	03/07/19	IPR000668	Peptidase C1A, papain C-terminal	GO:0006508|GO:0008234
FRLM_019363-RA	33e91cf1306ea422564b8903a6a49cea	289	Pfam	PF08246	Cathepsin propeptide inhibitor domain (I29)	2	42	8.30E-10	T	03/07/19	IPR013201	Cathepsin propeptide inhibitor domain (I29)		Reactome: R-HSA-2132295
FRLM_011196-RE	18bd53a6a2b6464de637fd5271c8304b	231	Pfam	PF01633	Choline/ethanolamine kinase	15	213	8.50E-63	T	03/07/19
FRLM_002115-RA	556eb2bbce7487d520ad3336f995d5b0	179	Pfam	PF04800	ETC complex I subunit conserved region	72	166	9.30E-33	T	03/07/19	IPR006885	NADH dehydrogenase ubiquinone Fe-S protein 4, mitochondrial	GO:0016651|GO:0022900
FRLM_004712-RC	a93beeb7b0ccee24e3d1a33ed4b1c6ce	773	Pfam	PF02201	SWIB/MDM2 domain	552	625	2.60E-16	T	03/07/19	IPR003121	SWIB/MDM2 domain	GO:0005515
FRLM_004712-RC	a93beeb7b0ccee24e3d1a33ed4b1c6ce	773	Pfam	PF03126	Plus-3 domain	691	742	3.20E-09	T	03/07/19	IPR004343	Plus-3 domain	GO:0003677	Reactome: R-HSA-112382|Reactome: R-HSA-674695|Reactome: R-HSA-75955|Reactome: R-HSA-8866654
FRLM_004229-RB	5ce694e69370aec7e104fd5e8a704970	206	Pfam	PF00085	Thioredoxin	97	190	2.40E-13	T	03/07/19	IPR013766	Thioredoxin domain	GO:0045454
FRLM_004229-RA	5ce694e69370aec7e104fd5e8a704970	206	Pfam	PF00085	Thioredoxin	97	190	2.40E-13	T	03/07/19	IPR013766	Thioredoxin domain	GO:0045454
FRLM_004928-RA	f7868e0a742d264edab2d7e6b38908d9	1027	Pfam	PF12872	OST-HTH/LOTUS domain	743	799	6.60E-07	T	03/07/19	IPR025605	OST-HTH/LOTUS domain
FRLM_004928-RA	f7868e0a742d264edab2d7e6b38908d9	1027	Pfam	PF12872	OST-HTH/LOTUS domain	263	322	0.0051	T	03/07/19	IPR025605	OST-HTH/LOTUS domain
FRLM_004928-RA	f7868e0a742d264edab2d7e6b38908d9	1027	Pfam	PF14418	OST-HTH Associated domain	622	664	3.10E-07	T	03/07/19	IPR025677	OST-HTH associated domain
FRLM_004928-RA	f7868e0a742d264edab2d7e6b38908d9	1027	Pfam	PF01936	NYN domain	59	194	2.20E-25	T	03/07/19	IPR021139	NYN domain, limkain-b1-type
FRLM_013943-RB	1845f31ad467363f7767d80557864a42	635	Pfam	PF03470	XS zinc finger domain	43	85	3.30E-21	T	03/07/19	IPR005381	Zinc finger-XS domain	GO:0031047
FRLM_013943-RB	1845f31ad467363f7767d80557864a42	635	Pfam	PF03469	XH domain	503	633	2.30E-56	T	03/07/19	IPR005379	Uncharacterised domain XH
FRLM_013943-RB	1845f31ad467363f7767d80557864a42	635	Pfam	PF03468	XS domain	115	225	5.70E-31	T	03/07/19	IPR005380	XS domain	GO:0031047
FRLM_013943-RC	1845f31ad467363f7767d80557864a42	635	Pfam	PF03470	XS zinc finger domain	43	85	3.30E-21	T	03/07/19	IPR005381	Zinc finger-XS domain	GO:0031047
FRLM_013943-RC	1845f31ad467363f7767d80557864a42	635	Pfam	PF03469	XH domain	503	633	2.30E-56	T	03/07/19	IPR005379	Uncharacterised domain XH
FRLM_013943-RC	1845f31ad467363f7767d80557864a42	635	Pfam	PF03468	XS domain	115	225	5.70E-31	T	03/07/19	IPR005380	XS domain	GO:0031047
FRLM_020895-RA	4fb77ec816fd704e54644dfc09b8261c	204	Pfam	PF00332	Glycosyl hydrolases family 17	1	203	5.60E-67	T	03/07/19	IPR000490	Glycoside hydrolase family 17	GO:0004553|GO:0005975	KEGG: 00500+3.2.1.39
FRLM_017020-RB	6eef11b6eb613acb8ad0b2b193addf30	362	Pfam	PF02985	HEAT repeat	242	270	9.00E-05	T	03/07/19	IPR000357	HEAT repeat	GO:0005515
FRLM_005767-RA	500912ed5fdfe96990beb23264c83cd1	170	Pfam	PF13359	DDE superfamily endonuclease	8	169	2.10E-14	T	03/07/19	IPR027806	Harbinger transposase-derived nuclease domain
FRLM_016302-RA	321c6e2d48de32a27aa1b3680760145a	309	Pfam	PF03031	NLI interacting factor-like phosphatase	110	274	3.30E-34	T	03/07/19	IPR004274	FCP1 homology domain
FRLM_013050-RA	19c6dd1bca6dcf0a6cb355e4946d3533	529	Pfam	PF00394	Multicopper oxidase	124	275	7.90E-40	T	03/07/19	IPR001117	Multicopper oxidase, type 1	GO:0055114
FRLM_013050-RA	19c6dd1bca6dcf0a6cb355e4946d3533	529	Pfam	PF07731	Multicopper oxidase	385	512	5.20E-39	T	03/07/19	IPR011706	Multicopper oxidase, type 2	GO:0005507|GO:0016491|GO:0055114
FRLM_013050-RA	19c6dd1bca6dcf0a6cb355e4946d3533	529	Pfam	PF07732	Multicopper oxidase	3	111	3.70E-39	T	03/07/19	IPR011707	Multicopper oxidase, type 3	GO:0005507
FRLM_011276-RD	d50b56e526c1c8c4bf63cc733fe6905f	298	Pfam	PF12697	Alpha/beta hydrolase family	83	290	7.90E-18	T	03/07/19	IPR000073	Alpha/beta hydrolase fold-1
FRLM_011276-RB	d50b56e526c1c8c4bf63cc733fe6905f	298	Pfam	PF12697	Alpha/beta hydrolase family	83	290	7.90E-18	T	03/07/19	IPR000073	Alpha/beta hydrolase fold-1
FRLM_006100-RA	e439ddababd6aa56e25f78b6e681210b	413	Pfam	PF00560	Leucine Rich Repeat	28	50	0.27	T	03/07/19	IPR001611	Leucine-rich repeat	GO:0005515
FRLM_006100-RA	e439ddababd6aa56e25f78b6e681210b	413	Pfam	PF00560	Leucine Rich Repeat	3	25	0.044	T	03/07/19	IPR001611	Leucine-rich repeat	GO:0005515
FRLM_006100-RA	e439ddababd6aa56e25f78b6e681210b	413	Pfam	PF13855	Leucine rich repeat	77	136	8.30E-08	T	03/07/19	IPR001611	Leucine-rich repeat	GO:0005515
FRLM_006100-RA	e439ddababd6aa56e25f78b6e681210b	413	Pfam	PF13855	Leucine rich repeat	215	274	2.20E-07	T	03/07/19	IPR001611	Leucine-rich repeat	GO:0005515
FRLM_000398-RA	4b62caaff7dc08218ae1a3bc40bd3e67	1194	Pfam	PF02791	DDT domain	206	260	6.40E-11	T	03/07/19	IPR018501	DDT domain
FRLM_000398-RA	4b62caaff7dc08218ae1a3bc40bd3e67	1194	Pfam	PF00628	PHD-finger	433	475	6.90E-09	T	03/07/19	IPR019787	Zinc finger, PHD-finger
FRLM_000398-RA	4b62caaff7dc08218ae1a3bc40bd3e67	1194	Pfam	PF15612	WSTF, HB1, Itc1p, MBD9 motif 1	307	350	5.10E-11	T	03/07/19	IPR028942	WHIM1 domain
FRLM_022933-RA	e7be43d7cb1adbb9e5aea61615bb8fbd	70	Pfam	PF00420	NADH-ubiquinone/plastoquinone oxidoreductase chain 4L	3	70	2.10E-10	T	03/07/19
FRLM_006368-RA	7140590c5364a73e1c81bd03e3bc3951	289	Pfam	PF00860	Permease family	26	238	5.90E-18	T	03/07/19	IPR006043	Xanthine/uracil/vitamin C permease	GO:0016020|GO:0022857|GO:0055085
FRLM_012892-RA	e7943920cbfad4c5d9d8f0e377016687	250	Pfam	PF00582	Universal stress protein family	80	221	4.00E-11	T	03/07/19	IPR006016	UspA	GO:0006950
FRLM_012956-RA	04e8d51ea0a03562508dc11c911713a6	221	Pfam	PF00076	RNA recognition motif. (a.k.a. RRM, RBD, or RNP domain)	95	163	8.40E-17	T	03/07/19	IPR000504	RNA recognition motif domain	GO:0003676
FRLM_002538-RB	e0789ee49b936899064f91b055d2906f	397	Pfam	PF13532	2OG-Fe(II) oxygenase superfamily	234	376	1.50E-06	T	03/07/19	IPR027450	Alpha-ketoglutarate-dependent dioxygenase AlkB-like
FRLM_006161-RC	4f32b1267c7ad761c559e7528a4ead34	1111	Pfam	PF00957	Synaptobrevin	1064	1107	1.40E-06	T	03/07/19	IPR001388	Synaptobrevin	GO:0016021|GO:0016192
FRLM_011746-RA	245dbce219ce96f79cc46ae9f135fe03	200	Pfam	PF00240	Ubiquitin family	34	92	9.30E-06	T	03/07/19	IPR000626	Ubiquitin domain	GO:0005515
FRLM_011746-RA	245dbce219ce96f79cc46ae9f135fe03	200	Pfam	PF02179	BAG domain	118	193	2.20E-18	T	03/07/19	IPR003103	BAG domain	GO:0051087	Reactome: R-HSA-3371453
FRLM_006912-RA	defd90539407440e3a5ee136c7d9bdfc	363	Pfam	PF00069	Protein kinase domain	23	279	2.50E-72	T	03/07/19	IPR000719	Protein kinase domain	GO:0004672|GO:0005524|GO:0006468
FRLM_013196-RA	6ce285f5ca6339ddc039784551032b35	414	Pfam	PF04278	Tic22-like family	66	141	1.00E-06	T	03/07/19	IPR007378	Tic22-like	GO:0015031
FRLM_007445-RA	c4baff79248bbd6e9d3e3d21d708b183	320	Pfam	PF16639	Apocytochrome F, N-terminal	36	190	2.00E-77	T	03/07/19	IPR024094	Cytochrome f large domain
FRLM_007445-RA	c4baff79248bbd6e9d3e3d21d708b183	320	Pfam	PF01333	Apocytochrome F, C-terminal	202	320	4.40E-51	T	03/07/19	IPR002325	Cytochrome f	GO:0005506|GO:0009055|GO:0015979|GO:0020037|GO:0031361
FRLM_014441-RB	ad6a76374584662bb82a692705574066	233	Pfam	PF03096	Ndr family	1	184	1.50E-64	T	03/07/19	IPR004142	NDRG
FRLM_013678-RA	35c00a30e31984ffe1a11632356f94d7	193	Pfam	PF00332	Glycosyl hydrolases family 17	103	183	1.70E-13	T	03/07/19	IPR000490	Glycoside hydrolase family 17	GO:0004553|GO:0005975	KEGG: 00500+3.2.1.39
FRLM_003765-RC	e97e1256cc52a11fb2c07a71f66b449b	416	Pfam	PF13365	Trypsin-like peptidase domain	7	98	3.50E-09	T	03/07/19
FRLM_003765-RC	e97e1256cc52a11fb2c07a71f66b449b	416	Pfam	PF13365	Trypsin-like peptidase domain	189	371	3.80E-28	T	03/07/19
FRLM_003765-RD	e97e1256cc52a11fb2c07a71f66b449b	416	Pfam	PF13365	Trypsin-like peptidase domain	7	98	3.50E-09	T	03/07/19
FRLM_003765-RD	e97e1256cc52a11fb2c07a71f66b449b	416	Pfam	PF13365	Trypsin-like peptidase domain	189	371	3.80E-28	T	03/07/19
FRLM_023006-RA	43d1ae976d793245228d8fe4b5c70a31	81	Pfam	PF01907	Ribosomal protein L37e	8	39	8.50E-14	T	03/07/19	IPR001569	Ribosomal protein L37e	GO:0003735|GO:0005622|GO:0005840|GO:0006412	Reactome: R-HSA-156827|Reactome: R-HSA-156902|Reactome: R-HSA-1799339|Reactome: R-HSA-192823|Reactome: R-HSA-2408557|Reactome: R-HSA-6791226|Reactome: R-HSA-72689|Reactome: R-HSA-72706|Reactome: R-HSA-72764|Reactome: R-HSA-9010553|Reactome: R-HSA-975956|Reactome: R-HSA-975957
FRLM_006722-RB	aef519ef3375500a36fe51d86d344813	666	Pfam	PF00004	ATPase family associated with various cellular activities (AAA)	425	555	1.70E-38	T	03/07/19	IPR003959	ATPase, AAA-type, core	GO:0005524
FRLM_006722-RB	aef519ef3375500a36fe51d86d344813	666	Pfam	PF09336	Vps4 C terminal oligomerisation domain	628	662	1.20E-08	T	03/07/19	IPR015415	Vps4 oligomerisation, C-terminal
FRLM_004430-RB	e87ad507adc3cfcaa7b5b320a872c039	711	Pfam	PF01426	BAH domain	238	349	1.90E-11	T	03/07/19	IPR001025	Bromo adjacent homology (BAH) domain	GO:0003682
FRLM_004430-RB	e87ad507adc3cfcaa7b5b320a872c039	711	Pfam	PF00145	C-5 cytosine-specific DNA methylase	537	662	1.00E-19	T	03/07/19
FRLM_004430-RB	e87ad507adc3cfcaa7b5b320a872c039	711	Pfam	PF00385	Chromo (CHRromatin Organisation MOdifier) domain	496	534	8.30E-11	T	03/07/19	IPR023780	Chromo domain
FRLM_000829-RA	473012d2396699714b5aa55a6b9811a2	284	Pfam	PF00364	Biotin-requiring enzyme	210	282	9.00E-25	T	03/07/19	IPR000089	Biotin/lipoyl attachment
FRLM_019906-RB	015494949181814e2893ffb21fae1b1a	350	Pfam	PF00128	Alpha amylase, catalytic domain	12	135	2.10E-10	T	03/07/19	IPR006047	Glycosyl hydrolase, family 13, catalytic domain	GO:0003824|GO:0005975
FRLM_019906-RB	015494949181814e2893ffb21fae1b1a	350	Pfam	PF07821	Alpha-amylase C-terminal beta-sheet domain	289	347	2.00E-20	T	03/07/19	IPR012850	Alpha-amylase, C-terminal beta-sheet	GO:0004556|GO:0005509|GO:0005975	KEGG: 00500+3.2.1.1
FRLM_006950-RA	2197e62ed34c7c612eb924a950e40c72	512	Pfam	PF08323	Starch synthase catalytic domain	388	504	1.00E-29	T	03/07/19	IPR013534	Starch synthase, catalytic domain		KEGG: 00500+2.4.1.21|MetaCyc: PWY-622
FRLM_006950-RB	2197e62ed34c7c612eb924a950e40c72	512	Pfam	PF08323	Starch synthase catalytic domain	388	504	1.00E-29	T	03/07/19	IPR013534	Starch synthase, catalytic domain		KEGG: 00500+2.4.1.21|MetaCyc: PWY-622
FRLM_009742-RA	bc5e8abbd28e80faa94043c32aa375b2	437	Pfam	PF00067	Cytochrome P450	2	414	1.40E-90	T	03/07/19	IPR001128	Cytochrome P450	GO:0005506|GO:0016705|GO:0020037|GO:0055114
FRLM_001027-RA	a603e2a603eda17b767d6227511887c4	105	Pfam	PF01778	Ribosomal L28e protein family	4	83	2.20E-17	T	03/07/19	IPR029004	Ribosomal L28e/Mak16
FRLM_015934-RC	3c34ed1f62eb197cac435bd4658dda43	421	Pfam	PF07818	HCNGP-like protein	222	315	4.50E-27	T	03/07/19	IPR012479	SAP30-binding protein	GO:0006355	Reactome: R-HSA-427413
FRLM_015934-RA	3c34ed1f62eb197cac435bd4658dda43	421	Pfam	PF07818	HCNGP-like protein	222	315	4.50E-27	T	03/07/19	IPR012479	SAP30-binding protein	GO:0006355	Reactome: R-HSA-427413
FRLM_015934-RB	3c34ed1f62eb197cac435bd4658dda43	421	Pfam	PF07818	HCNGP-like protein	222	315	4.50E-27	T	03/07/19	IPR012479	SAP30-binding protein	GO:0006355	Reactome: R-HSA-427413
FRLM_002192-RA	16d242777fa5365f78c5466e1849c7f6	439	Pfam	PF13041	PPR repeat family	195	242	5.20E-15	T	03/07/19	IPR002885	Pentatricopeptide repeat
FRLM_002192-RA	16d242777fa5365f78c5466e1849c7f6	439	Pfam	PF13041	PPR repeat family	265	311	5.10E-13	T	03/07/19	IPR002885	Pentatricopeptide repeat
FRLM_002192-RA	16d242777fa5365f78c5466e1849c7f6	439	Pfam	PF13812	Pentatricopeptide repeat domain	128	173	0.0073	T	03/07/19	IPR002885	Pentatricopeptide repeat
FRLM_002192-RA	16d242777fa5365f78c5466e1849c7f6	439	Pfam	PF01535	PPR repeat	343	368	0.036	T	03/07/19	IPR002885	Pentatricopeptide repeat
FRLM_002192-RA	16d242777fa5365f78c5466e1849c7f6	439	Pfam	PF01535	PPR repeat	378	401	0.23	T	03/07/19	IPR002885	Pentatricopeptide repeat
FRLM_005366-RA	c2613875960c2605747883b3d8c3f68a	311	Pfam	PF00291	Pyridoxal-phosphate dependent enzyme	37	284	1.20E-53	T	03/07/19	IPR001926	Pyridoxal-phosphate dependent enzyme
FRLM_007108-RA	1b80d41dc9ecf1c04cd95ed41978acd0	128	Pfam	PF02298	Plastocyanin-like domain	47	122	1.90E-20	T	03/07/19	IPR003245	Phytocyanin domain	GO:0009055
FRLM_019239-RA	4301072956ba54a2e06e49177567af53	189	Pfam	PF11938	TLR4 regulator and MIR-interacting MSAP	29	168	1.40E-35	T	03/07/19	IPR021852	Domain of unknown function DUF3456
FRLM_008040-RA	a34bc10573a634859b99acde043ede14	786	Pfam	PF00954	S-locus glycoprotein domain	214	324	6.20E-28	T	03/07/19	IPR000858	S-locus glycoprotein domain	GO:0048544	KEGG: 04150+2.7.11.1|KEGG: 04151+2.7.11.1|KEGG: 04926+2.7.11.1|KEGG: 05165+2.7.11.1
FRLM_008040-RA	a34bc10573a634859b99acde043ede14	786	Pfam	PF01453	D-mannose binding lectin	72	179	5.00E-32	T	03/07/19	IPR001480	Bulb-type lectin domain
FRLM_008040-RA	a34bc10573a634859b99acde043ede14	786	Pfam	PF08276	PAN-like domain	345	413	2.60E-22	T	03/07/19	IPR003609	PAN/Apple domain
FRLM_008040-RA	a34bc10573a634859b99acde043ede14	786	Pfam	PF07714	Protein tyrosine kinase	470	739	3.00E-52	T	03/07/19	IPR001245	Serine-threonine/tyrosine-protein kinase, catalytic domain	GO:0004672|GO:0006468
FRLM_008040-RA	a34bc10573a634859b99acde043ede14	786	Pfam	PF11883	Domain of unknown function (DUF3403)	743	786	2.20E-08	T	03/07/19	IPR021820	S-locus receptor kinase, C-terminal	GO:0004674	KEGG: 04150+2.7.11.1|KEGG: 04151+2.7.11.1|KEGG: 04926+2.7.11.1|KEGG: 05165+2.7.11.1
FRLM_007823-RA	25941a561996d3775c98022cc33b058a	143	Pfam	PF00169	PH domain	28	123	1.60E-20	T	03/07/19	IPR001849	Pleckstrin homology domain
FRLM_008662-RA	058b6ffb6b1c588359a5efb3cbcb9ebb	332	Pfam	PF06694	Plant nuclear matrix protein 1 (NMP1)	6	324	6.70E-191	T	03/07/19	IPR010604	Plant AUGMIN subunit 7	GO:0051011
FRLM_008662-RC	058b6ffb6b1c588359a5efb3cbcb9ebb	332	Pfam	PF06694	Plant nuclear matrix protein 1 (NMP1)	6	324	6.70E-191	T	03/07/19	IPR010604	Plant AUGMIN subunit 7	GO:0051011
FRLM_008662-RB	058b6ffb6b1c588359a5efb3cbcb9ebb	332	Pfam	PF06694	Plant nuclear matrix protein 1 (NMP1)	6	324	6.70E-191	T	03/07/19	IPR010604	Plant AUGMIN subunit 7	GO:0051011
FRLM_008691-RA	625ba3bb870e8d0db3eb951567de3d39	82	Pfam	PF01095	Pectinesterase	2	80	9.60E-19	T	03/07/19	IPR000070	Pectinesterase, catalytic	GO:0005618|GO:0030599|GO:0042545	KEGG: 00040+3.1.1.11|MetaCyc: PWY-1081|MetaCyc: PWY-7246|MetaCyc: PWY-7248
FRLM_003275-RC	0aa18040d25185ce8b9513413be8be9e	397	Pfam	PF01704	UTP--glucose-1-phosphate uridylyltransferase	132	290	1.20E-15	T	03/07/19	IPR002618	UDPGP family	GO:0008152|GO:0070569
FRLM_012182-RC	f8de9b93df1cd4d55732a0656ba23630	545	Pfam	PF00654	Voltage gated chloride channel	1	352	3.00E-68	T	03/07/19	IPR001807	Chloride channel, voltage gated	GO:0005247|GO:0006821|GO:0016020|GO:0055085	Reactome: R-HSA-2672351
FRLM_013306-RE	0f588f01594c19259818431f9b63723c	86	Pfam	PF01487	Type I 3-dehydroquinase	10	67	2.70E-08	T	03/07/19	IPR001381	3-dehydroquinate dehydratase type I	GO:0003855	KEGG: 00400+4.2.1.10|MetaCyc: PWY-6163|MetaCyc: PWY-6416|MetaCyc: PWY-6707
FRLM_019967-RA	ab0965f817f30435078de12c701cc2a5	210	Pfam	PF01435	Peptidase family M48	3	189	1.80E-19	T	03/07/19	IPR001915	Peptidase M48	GO:0004222|GO:0006508
FRLM_002139-RC	d90fe5b6b5b74d3d733d1bb875a1f7bd	699	Pfam	PF00271	Helicase conserved C-terminal domain	492	600	1.10E-14	T	03/07/19	IPR001650	Helicase, C-terminal
FRLM_002139-RC	d90fe5b6b5b74d3d733d1bb875a1f7bd	699	Pfam	PF00176	SNF2 family N-terminal domain	210	481	2.10E-28	T	03/07/19	IPR000330	SNF2-related, N-terminal domain	GO:0005524
FRLM_002139-RD	d90fe5b6b5b74d3d733d1bb875a1f7bd	699	Pfam	PF00271	Helicase conserved C-terminal domain	492	600	1.10E-14	T	03/07/19	IPR001650	Helicase, C-terminal
FRLM_002139-RD	d90fe5b6b5b74d3d733d1bb875a1f7bd	699	Pfam	PF00176	SNF2 family N-terminal domain	210	481	2.10E-28	T	03/07/19	IPR000330	SNF2-related, N-terminal domain	GO:0005524
FRLM_014804-RA	d2e35ea59020466ad8b20d25c9ece8dc	142	Pfam	PF00035	Double-stranded RNA binding motif	20	82	6.30E-13	T	03/07/19	IPR014720	Double-stranded RNA-binding domain
FRLM_020222-RA	22a6bfaf8a6584111eabeac7144ae10d	284	Pfam	PF05368	NmrA-like family	7	238	7.10E-73	T	03/07/19	IPR008030	NmrA-like domain		Reactome: R-HSA-70635
FRLM_006657-RC	1841df1b5d95a9e9fba6cd164837d1a0	181	Pfam	PF00076	RNA recognition motif. (a.k.a. RRM, RBD, or RNP domain)	31	94	3.60E-07	T	03/07/19	IPR000504	RNA recognition motif domain	GO:0003676
FRLM_007135-RC	f6a73f2651d826acf9c01bd94af40834	532	Pfam	PF01764	Lipase (class 3)	202	315	1.00E-15	T	03/07/19	IPR002921	Fungal lipase-like domain	GO:0006629	Reactome: R-HSA-426048
FRLM_018053-RA	ae7d4f8c3739de8e848468abc26d0f66	466	Pfam	PF00004	ATPase family associated with various cellular activities (AAA)	218	355	1.00E-37	T	03/07/19	IPR003959	ATPase, AAA-type, core	GO:0005524
FRLM_018053-RA	ae7d4f8c3739de8e848468abc26d0f66	466	Pfam	PF09336	Vps4 C terminal oligomerisation domain	419	464	1.20E-10	T	03/07/19	IPR015415	Vps4 oligomerisation, C-terminal
FRLM_000425-RF	b01515edc036316eda138769b6bc232b	735	Pfam	PF08033	Sec23/Sec24 beta-sandwich domain	374	479	1.60E-28	T	03/07/19	IPR012990	Sec23/Sec24 beta-sandwich		Reactome: R-HSA-1655829|Reactome: R-HSA-204005|Reactome: R-HSA-2132295|Reactome: R-HSA-5694530|Reactome: R-HSA-983170
FRLM_000425-RF	b01515edc036316eda138769b6bc232b	735	Pfam	PF04815	Sec23/Sec24 helical domain	493	591	1.70E-22	T	03/07/19	IPR006900	Sec23/Sec24, helical domain	GO:0006886|GO:0006888|GO:0030127	Reactome: R-HSA-1655829|Reactome: R-HSA-204005|Reactome: R-HSA-2132295|Reactome: R-HSA-5694530|Reactome: R-HSA-983170
FRLM_000425-RF	b01515edc036316eda138769b6bc232b	735	Pfam	PF04810	Sec23/Sec24 zinc finger	25	63	2.30E-17	T	03/07/19	IPR006895	Zinc finger, Sec23/Sec24-type	GO:0006886|GO:0006888|GO:0008270|GO:0030127	Reactome: R-HSA-1655829|Reactome: R-HSA-204005|Reactome: R-HSA-2132295|Reactome: R-HSA-5694530|Reactome: R-HSA-983170
FRLM_000425-RF	b01515edc036316eda138769b6bc232b	735	Pfam	PF00626	Gelsolin repeat	607	693	2.80E-15	T	03/07/19	IPR007123	Gelsolin-like domain
FRLM_000425-RF	b01515edc036316eda138769b6bc232b	735	Pfam	PF04811	Sec23/Sec24 trunk domain	96	363	1.40E-71	T	03/07/19	IPR006896	Sec23/Sec24, trunk domain	GO:0006886|GO:0006888|GO:0030127	Reactome: R-HSA-1655829|Reactome: R-HSA-204005|Reactome: R-HSA-2132295|Reactome: R-HSA-5694530|Reactome: R-HSA-983170
FRLM_013415-RA	da718c04315c62c25f4668a477b10049	1107	Pfam	PF13246	Cation transport ATPase (P-type)	559	641	4.30E-09	T	03/07/19
FRLM_013415-RA	da718c04315c62c25f4668a477b10049	1107	Pfam	PF00122	E1-E2 ATPase	174	416	2.80E-09	T	03/07/19
FRLM_013415-RA	da718c04315c62c25f4668a477b10049	1107	Pfam	PF16212	Phospholipid-translocating P-type ATPase C-terminal	906	1101	2.90E-64	T	03/07/19	IPR032630	P-type ATPase, C-terminal		Reactome: R-HSA-936837
FRLM_013415-RA	da718c04315c62c25f4668a477b10049	1107	Pfam	PF16209	Phospholipid-translocating ATPase N-terminal	75	141	2.70E-24	T	03/07/19	IPR032631	P-type ATPase, N-terminal		Reactome: R-HSA-936837
FRLM_003078-RC	5ede09dbabf511d72e65f7f240940e0b	666	Pfam	PF08389	Exportin 1-like protein	108	253	1.20E-19	T	03/07/19	IPR013598	Exportin-1/Importin-beta-like
FRLM_003078-RC	5ede09dbabf511d72e65f7f240940e0b	666	Pfam	PF03810	Importin-beta N-terminal domain	36	102	1.60E-05	T	03/07/19	IPR001494	Importin-beta, N-terminal domain	GO:0006886|GO:0008536
FRLM_006125-RA	9c29f93b8a63b0ead0db617d9319b951	351	Pfam	PF06880	Protein of unknown function (DUF1262)	1	91	3.80E-29	T	03/07/19	IPR010683	Protein of unknown function DUF1262
FRLM_001235-RA	6c195ec8f4c09849e7d0dc7de6b39c79	86	Pfam	PF14547	Hydrophobic seed protein	2	86	6.00E-28	T	03/07/19	IPR027923	Hydrophobic seed protein
FRLM_000546-RA	7ff1a59a05f6c4ce9b2f1ebc22b978b8	88	Pfam	PF02826	D-isomer specific 2-hydroxyacid dehydrogenase, NAD binding domain	41	81	4.40E-07	T	03/07/19	IPR006140	D-isomer specific 2-hydroxyacid dehydrogenase, NAD-binding domain	GO:0051287|GO:0055114
FRLM_000546-RB	7ff1a59a05f6c4ce9b2f1ebc22b978b8	88	Pfam	PF02826	D-isomer specific 2-hydroxyacid dehydrogenase, NAD binding domain	41	81	4.40E-07	T	03/07/19	IPR006140	D-isomer specific 2-hydroxyacid dehydrogenase, NAD-binding domain	GO:0051287|GO:0055114
FRLM_003904-RC	44aaa5fca72ff4d91d8a44e9ea1a20cf	179	Pfam	PF16987	KIX domain	35	110	7.00E-31	T	03/07/19	IPR036546	Mediator complex subunit 15, KIX domain
FRLM_008808-RA	72be172c29e5da1fb44de9e154b7ce83	938	Pfam	PF02148	Zn-finger in ubiquitin-hydrolases and other protein	74	164	6.30E-14	T	03/07/19	IPR001607	Zinc finger, UBP-type	GO:0008270
FRLM_008808-RA	72be172c29e5da1fb44de9e154b7ce83	938	Pfam	PF00443	Ubiquitin carboxyl-terminal hydrolase	231	927	6.40E-42	T	03/07/19	IPR001394	Peptidase C19, ubiquitin carboxyl-terminal hydrolase	GO:0016579|GO:0036459
FRLM_005576-RD	a253f3628dc8bc22ed00b6a4fb44881f	427	Pfam	PF13639	Ring finger domain	367	408	1.80E-12	T	03/07/19	IPR001841	Zinc finger, RING-type
FRLM_005576-RC	a253f3628dc8bc22ed00b6a4fb44881f	427	Pfam	PF13639	Ring finger domain	367	408	1.80E-12	T	03/07/19	IPR001841	Zinc finger, RING-type
FRLM_005576-RB	a253f3628dc8bc22ed00b6a4fb44881f	427	Pfam	PF13639	Ring finger domain	367	408	1.80E-12	T	03/07/19	IPR001841	Zinc finger, RING-type
FRLM_016932-RB	76f7bca93e3c64aea582bc3503779c21	661	Pfam	PF07714	Protein tyrosine kinase	348	614	9.20E-50	T	03/07/19	IPR001245	Serine-threonine/tyrosine-protein kinase, catalytic domain	GO:0004672|GO:0006468
FRLM_016932-RB	76f7bca93e3c64aea582bc3503779c21	661	Pfam	PF01657	Salt stress response/antifungal	41	136	4.60E-17	T	03/07/19	IPR002902	Gnk2-homologous domain
FRLM_016932-RB	76f7bca93e3c64aea582bc3503779c21	661	Pfam	PF01657	Salt stress response/antifungal	162	248	4.00E-11	T	03/07/19	IPR002902	Gnk2-homologous domain
FRLM_008650-RB	e34e9d87af4936472a6d80d4186b7203	1207	Pfam	PF03450	CO dehydrogenase flavoprotein C-terminal domain	478	583	1.40E-25	T	03/07/19	IPR005107	CO dehydrogenase flavoprotein, C-terminal
FRLM_008650-RB	e34e9d87af4936472a6d80d4186b7203	1207	Pfam	PF02738	Molybdopterin-binding domain of aldehyde dehydrogenase	794	1202	4.80E-122	T	03/07/19	IPR008274	Aldehyde oxidase/xanthine dehydrogenase, molybdopterin binding	GO:0016491|GO:0055114
FRLM_008650-RB	e34e9d87af4936472a6d80d4186b7203	1207	Pfam	PF01799	[2Fe-2S] binding domain	132	217	6.70E-21	T	03/07/19	IPR002888	[2Fe-2S]-binding	GO:0016491|GO:0046872|GO:0055114
FRLM_008650-RB	e34e9d87af4936472a6d80d4186b7203	1207	Pfam	PF01315	Aldehyde oxidase and xanthine dehydrogenase, a/b hammerhead domain	656	764	9.30E-31	T	03/07/19	IPR000674	Aldehyde oxidase/xanthine dehydrogenase, a/b hammerhead
FRLM_008650-RB	e34e9d87af4936472a6d80d4186b7203	1207	Pfam	PF00941	FAD binding domain in molybdopterin dehydrogenase	281	460	1.10E-38	T	03/07/19	IPR002346	Molybdopterin dehydrogenase, FAD-binding	GO:0016491|GO:0055114
FRLM_008650-RB	e34e9d87af4936472a6d80d4186b7203	1207	Pfam	PF00111	2Fe-2S iron-sulfur cluster binding domain	54	121	1.10E-08	T	03/07/19	IPR001041	2Fe-2S ferredoxin-type iron-sulfur binding domain	GO:0009055|GO:0051536
FRLM_008650-RD	e34e9d87af4936472a6d80d4186b7203	1207	Pfam	PF03450	CO dehydrogenase flavoprotein C-terminal domain	478	583	1.40E-25	T	03/07/19	IPR005107	CO dehydrogenase flavoprotein, C-terminal
FRLM_008650-RD	e34e9d87af4936472a6d80d4186b7203	1207	Pfam	PF02738	Molybdopterin-binding domain of aldehyde dehydrogenase	794	1202	4.80E-122	T	03/07/19	IPR008274	Aldehyde oxidase/xanthine dehydrogenase, molybdopterin binding	GO:0016491|GO:0055114
FRLM_008650-RD	e34e9d87af4936472a6d80d4186b7203	1207	Pfam	PF01799	[2Fe-2S] binding domain	132	217	6.70E-21	T	03/07/19	IPR002888	[2Fe-2S]-binding	GO:0016491|GO:0046872|GO:0055114
FRLM_008650-RD	e34e9d87af4936472a6d80d4186b7203	1207	Pfam	PF01315	Aldehyde oxidase and xanthine dehydrogenase, a/b hammerhead domain	656	764	9.30E-31	T	03/07/19	IPR000674	Aldehyde oxidase/xanthine dehydrogenase, a/b hammerhead
FRLM_008650-RD	e34e9d87af4936472a6d80d4186b7203	1207	Pfam	PF00941	FAD binding domain in molybdopterin dehydrogenase	281	460	1.10E-38	T	03/07/19	IPR002346	Molybdopterin dehydrogenase, FAD-binding	GO:0016491|GO:0055114
FRLM_008650-RD	e34e9d87af4936472a6d80d4186b7203	1207	Pfam	PF00111	2Fe-2S iron-sulfur cluster binding domain	54	121	1.10E-08	T	03/07/19	IPR001041	2Fe-2S ferredoxin-type iron-sulfur binding domain	GO:0009055|GO:0051536
FRLM_008650-RC	e34e9d87af4936472a6d80d4186b7203	1207	Pfam	PF03450	CO dehydrogenase flavoprotein C-terminal domain	478	583	1.40E-25	T	03/07/19	IPR005107	CO dehydrogenase flavoprotein, C-terminal
FRLM_008650-RC	e34e9d87af4936472a6d80d4186b7203	1207	Pfam	PF02738	Molybdopterin-binding domain of aldehyde dehydrogenase	794	1202	4.80E-122	T	03/07/19	IPR008274	Aldehyde oxidase/xanthine dehydrogenase, molybdopterin binding	GO:0016491|GO:0055114
FRLM_008650-RC	e34e9d87af4936472a6d80d4186b7203	1207	Pfam	PF01799	[2Fe-2S] binding domain	132	217	6.70E-21	T	03/07/19	IPR002888	[2Fe-2S]-binding	GO:0016491|GO:0046872|GO:0055114
FRLM_008650-RC	e34e9d87af4936472a6d80d4186b7203	1207	Pfam	PF01315	Aldehyde oxidase and xanthine dehydrogenase, a/b hammerhead domain	656	764	9.30E-31	T	03/07/19	IPR000674	Aldehyde oxidase/xanthine dehydrogenase, a/b hammerhead
FRLM_008650-RC	e34e9d87af4936472a6d80d4186b7203	1207	Pfam	PF00941	FAD binding domain in molybdopterin dehydrogenase	281	460	1.10E-38	T	03/07/19	IPR002346	Molybdopterin dehydrogenase, FAD-binding	GO:0016491|GO:0055114
FRLM_008650-RC	e34e9d87af4936472a6d80d4186b7203	1207	Pfam	PF00111	2Fe-2S iron-sulfur cluster binding domain	54	121	1.10E-08	T	03/07/19	IPR001041	2Fe-2S ferredoxin-type iron-sulfur binding domain	GO:0009055|GO:0051536
FRLM_008650-RE	e34e9d87af4936472a6d80d4186b7203	1207	Pfam	PF03450	CO dehydrogenase flavoprotein C-terminal domain	478	583	1.40E-25	T	03/07/19	IPR005107	CO dehydrogenase flavoprotein, C-terminal
FRLM_008650-RE	e34e9d87af4936472a6d80d4186b7203	1207	Pfam	PF02738	Molybdopterin-binding domain of aldehyde dehydrogenase	794	1202	4.80E-122	T	03/07/19	IPR008274	Aldehyde oxidase/xanthine dehydrogenase, molybdopterin binding	GO:0016491|GO:0055114
FRLM_008650-RE	e34e9d87af4936472a6d80d4186b7203	1207	Pfam	PF01799	[2Fe-2S] binding domain	132	217	6.70E-21	T	03/07/19	IPR002888	[2Fe-2S]-binding	GO:0016491|GO:0046872|GO:0055114
FRLM_008650-RE	e34e9d87af4936472a6d80d4186b7203	1207	Pfam	PF01315	Aldehyde oxidase and xanthine dehydrogenase, a/b hammerhead domain	656	764	9.30E-31	T	03/07/19	IPR000674	Aldehyde oxidase/xanthine dehydrogenase, a/b hammerhead
FRLM_008650-RE	e34e9d87af4936472a6d80d4186b7203	1207	Pfam	PF00941	FAD binding domain in molybdopterin dehydrogenase	281	460	1.10E-38	T	03/07/19	IPR002346	Molybdopterin dehydrogenase, FAD-binding	GO:0016491|GO:0055114
FRLM_008650-RE	e34e9d87af4936472a6d80d4186b7203	1207	Pfam	PF00111	2Fe-2S iron-sulfur cluster binding domain	54	121	1.10E-08	T	03/07/19	IPR001041	2Fe-2S ferredoxin-type iron-sulfur binding domain	GO:0009055|GO:0051536
FRLM_004368-RA	d5b1ca7159542b2804e246b7bf5fea5b	62	Pfam	PF02533	Photosystem II 4 kDa reaction centre component	13	46	4.30E-09	T	03/07/19	IPR003687	Photosystem II PsbK	GO:0009523|GO:0009539|GO:0015979
FRLM_000816-RC	317ee25bdb530fe1c2cb4242a8916c94	1191	Pfam	PF01061	ABC-2 type transporter	475	687	4.90E-43	T	03/07/19	IPR013525	ABC-2 type transporter	GO:0016020	Reactome: R-HSA-1369062
FRLM_000816-RC	317ee25bdb530fe1c2cb4242a8916c94	1191	Pfam	PF01061	ABC-2 type transporter	1146	1188	8.50E-07	T	03/07/19	IPR013525	ABC-2 type transporter	GO:0016020	Reactome: R-HSA-1369062
FRLM_000816-RC	317ee25bdb530fe1c2cb4242a8916c94	1191	Pfam	PF14510	ABC-transporter extracellular N-terminal	63	115	6.70E-10	T	03/07/19	IPR029481	ABC-transporter N-terminal domain
FRLM_000816-RC	317ee25bdb530fe1c2cb4242a8916c94	1191	Pfam	PF08370	Plant PDR ABC transporter associated	692	754	7.10E-27	T	03/07/19	IPR013581	Plant PDR ABC transporter associated
FRLM_000816-RC	317ee25bdb530fe1c2cb4242a8916c94	1191	Pfam	PF00005	ABC transporter	140	322	3.10E-12	T	03/07/19	IPR003439	ABC transporter-like	GO:0005524|GO:0016887
FRLM_000816-RC	317ee25bdb530fe1c2cb4242a8916c94	1191	Pfam	PF00005	ABC transporter	849	1001	1.40E-20	T	03/07/19	IPR003439	ABC transporter-like	GO:0005524|GO:0016887
FRLM_017104-RA	99874ee44a9364fd80dd4d4a53ec87ac	197	Pfam	PF04140	Isoprenylcysteine carboxyl methyltransferase (ICMT) family	83	174	3.10E-28	T	03/07/19	IPR007269	Isoprenylcysteine carboxyl methyltransferase	GO:0004671|GO:0006481|GO:0016021	Reactome: R-HSA-163841
FRLM_024199-RA	fdbb24d56de9c6b41e2b93843014e1f9	149	Pfam	PF13855	Leucine rich repeat	6	47	8.80E-09	T	03/07/19	IPR001611	Leucine-rich repeat	GO:0005515
FRLM_005099-RA	a83d020dfb5d2866e9d410f531846e94	507	Pfam	PF00384	Molybdopterin oxidoreductase	105	424	2.70E-74	T	03/07/19	IPR006656	Molybdopterin oxidoreductase	GO:0016491|GO:0055114	Reactome: R-HSA-611105|Reactome: R-HSA-6799198
FRLM_005099-RA	a83d020dfb5d2866e9d410f531846e94	507	Pfam	PF09326	NADH-ubiquinone oxidoreductase subunit G, C-terminal	467	500	1.20E-11	T	03/07/19	IPR015405	NADH-quinone oxidoreductase, chain G, C-terminal	GO:0016651|GO:0051536|GO:0055114	Reactome: R-HSA-611105|Reactome: R-HSA-6799198
FRLM_008334-RA	799dabcb2bfb72036abc4fc50e7edc3b	470	Pfam	PF08276	PAN-like domain	340	408	1.30E-20	T	03/07/19	IPR003609	PAN/Apple domain
FRLM_008334-RA	799dabcb2bfb72036abc4fc50e7edc3b	470	Pfam	PF01453	D-mannose binding lectin	67	174	2.30E-29	T	03/07/19	IPR001480	Bulb-type lectin domain
FRLM_008334-RA	799dabcb2bfb72036abc4fc50e7edc3b	470	Pfam	PF00954	S-locus glycoprotein domain	210	319	1.80E-28	T	03/07/19	IPR000858	S-locus glycoprotein domain	GO:0048544	KEGG: 04150+2.7.11.1|KEGG: 04151+2.7.11.1|KEGG: 04926+2.7.11.1|KEGG: 05165+2.7.11.1
FRLM_013133-RA	689a4da6039c38a731517520eb17220a	157	Pfam	PF00076	RNA recognition motif. (a.k.a. RRM, RBD, or RNP domain)	26	90	7.70E-18	T	03/07/19	IPR000504	RNA recognition motif domain	GO:0003676
FRLM_006308-RA	ccb64e707ce9c61faecfb5bdcdf28309	1092	Pfam	PF03810	Importin-beta N-terminal domain	25	94	3.10E-07	T	03/07/19	IPR001494	Importin-beta, N-terminal domain	GO:0006886|GO:0008536
FRLM_002959-RD	fd4366093f14155a3baaced8a595028c	298	Pfam	PF00069	Protein kinase domain	3	200	5.00E-55	T	03/07/19	IPR000719	Protein kinase domain	GO:0004672|GO:0005524|GO:0006468
FRLM_012151-RA	f8a2d6822b2df1af8341d57e097f70a5	747	Pfam	PF12819	Carbohydrate-binding protein of the ER	2	222	3.80E-48	T	03/07/19	IPR024788	Malectin-like carbohydrate-binding domain
FRLM_012151-RA	f8a2d6822b2df1af8341d57e097f70a5	747	Pfam	PF07714	Protein tyrosine kinase	473	738	1.70E-49	T	03/07/19	IPR001245	Serine-threonine/tyrosine-protein kinase, catalytic domain	GO:0004672|GO:0006468
FRLM_012151-RA	f8a2d6822b2df1af8341d57e097f70a5	747	Pfam	PF00560	Leucine Rich Repeat	321	343	1.3	T	03/07/19	IPR001611	Leucine-rich repeat	GO:0005515
FRLM_017973-RB	1e34df93ddfc8d5fff0d1205ef2a3a4b	185	Pfam	PF05175	Methyltransferase small domain	44	130	7.40E-16	T	03/07/19	IPR007848	Methyltransferase small domain	GO:0008168
FRLM_001736-RB	7c40807f2070465cb15124957d3c8f46	868	Pfam	PF10539	Development and cell death domain	37	165	4.50E-51	T	03/07/19	IPR013989	Development/cell death domain
FRLM_001736-RB	7c40807f2070465cb15124957d3c8f46	868	Pfam	PF01344	Kelch motif	675	714	5.60E-07	T	03/07/19	IPR006652	Kelch repeat type 1	GO:0005515
FRLM_001736-RB	7c40807f2070465cb15124957d3c8f46	868	Pfam	PF01344	Kelch motif	765	809	4.40E-11	T	03/07/19	IPR006652	Kelch repeat type 1	GO:0005515
FRLM_001736-RB	7c40807f2070465cb15124957d3c8f46	868	Pfam	PF01344	Kelch motif	624	668	3.30E-11	T	03/07/19	IPR006652	Kelch repeat type 1	GO:0005515
FRLM_001736-RB	7c40807f2070465cb15124957d3c8f46	868	Pfam	PF01344	Kelch motif	718	761	3.90E-14	T	03/07/19	IPR006652	Kelch repeat type 1	GO:0005515
FRLM_001736-RB	7c40807f2070465cb15124957d3c8f46	868	Pfam	PF01344	Kelch motif	812	843	2.00E-04	T	03/07/19	IPR006652	Kelch repeat type 1	GO:0005515
FRLM_000686-RB	04f6966126b31ba5e2623a00eee3d59d	579	Pfam	PF00646	F-box domain	139	175	9.30E-09	T	03/07/19	IPR001810	F-box domain	GO:0005515
FRLM_000686-RB	04f6966126b31ba5e2623a00eee3d59d	579	Pfam	PF13964	Kelch motif	228	283	2.60E-07	T	03/07/19
FRLM_000686-RB	04f6966126b31ba5e2623a00eee3d59d	579	Pfam	PF01344	Kelch motif	372	403	1.30E-05	T	03/07/19	IPR006652	Kelch repeat type 1	GO:0005515
FRLM_012194-RB	3ab02126e2f8965481872020e0d4e609	432	Pfam	PF03062	MBOAT, membrane-bound O-acyltransferase family	296	421	1.90E-10	T	03/07/19	IPR004299	Membrane bound O-acyl transferase, MBOAT
FRLM_013023-RB	2a42a475832f47660a2d851c3f471d24	566	Pfam	PF00069	Protein kinase domain	262	521	7.10E-41	T	03/07/19	IPR000719	Protein kinase domain	GO:0004672|GO:0005524|GO:0006468
FRLM_000574-RE	21a39c72543aa9746923878efb240847	669	Pfam	PF00076	RNA recognition motif. (a.k.a. RRM, RBD, or RNP domain)	502	565	3.50E-06	T	03/07/19	IPR000504	RNA recognition motif domain	GO:0003676
FRLM_000574-RE	21a39c72543aa9746923878efb240847	669	Pfam	PF00076	RNA recognition motif. (a.k.a. RRM, RBD, or RNP domain)	4	72	3.10E-17	T	03/07/19	IPR000504	RNA recognition motif domain	GO:0003676
FRLM_000574-RE	21a39c72543aa9746923878efb240847	669	Pfam	PF00076	RNA recognition motif. (a.k.a. RRM, RBD, or RNP domain)	306	376	1.90E-22	T	03/07/19	IPR000504	RNA recognition motif domain	GO:0003676
FRLM_000489-RD	6303b414925e6fe8ccf9c14884b0e6d9	291	Pfam	PF00481	Protein phosphatase 2C	62	272	1.10E-66	T	03/07/19	IPR001932	PPM-type phosphatase domain	GO:0003824	KEGG: 04658+3.1.3.16|KEGG: 04660+3.1.3.16
FRLM_000489-RA	6303b414925e6fe8ccf9c14884b0e6d9	291	Pfam	PF00481	Protein phosphatase 2C	62	272	1.10E-66	T	03/07/19	IPR001932	PPM-type phosphatase domain	GO:0003824	KEGG: 04658+3.1.3.16|KEGG: 04660+3.1.3.16
FRLM_007696-RA	0f8ec95415f111b7f055defee3fdc4d1	389	Pfam	PF00069	Protein kinase domain	105	364	7.90E-66	T	03/07/19	IPR000719	Protein kinase domain	GO:0004672|GO:0005524|GO:0006468
FRLM_007414-RB	a11e4fe77f1c8c28f423124a1c731276	392	Pfam	PF01399	PCI domain	216	321	7.40E-23	T	03/07/19	IPR000717	Proteasome component (PCI) domain	GO:0005515
FRLM_007414-RB	a11e4fe77f1c8c28f423124a1c731276	392	Pfam	PF08375	Proteasome regulatory subunit C-terminal	325	391	2.00E-28	T	03/07/19	IPR013586	26S proteasome regulatory subunit, C-terminal	GO:0000502|GO:0030234|GO:0042176	Reactome: R-HSA-1169091|Reactome: R-HSA-1234176|Reactome: R-HSA-1236974|Reactome: R-HSA-1236978|Reactome: R-HSA-174084|Reactome: R-HSA-174113|Reactome: R-HSA-174154|Reactome: R-HSA-174178|Reactome: R-HSA-174184|Reactome: R-HSA-180534|Reactome: R-HSA-180585|Reactome: R-HSA-187577|Reactome: R-HSA-195253|Reactome: R-HSA-202424|Reactome: R-HSA-211733|Reactome: R-HSA-2467813|Reactome: R-HSA-2871837|Re…
FRLM_004792-RA	43c4bff5bc07971488a53d9ddf0eb7fd	480	Pfam	PF02985	HEAT repeat	274	304	3.20E-04	T	03/07/19	IPR000357	HEAT repeat	GO:0005515
FRLM_004792-RA	43c4bff5bc07971488a53d9ddf0eb7fd	480	Pfam	PF13513	HEAT-like repeat	16	69	1.80E-12	T	03/07/19
FRLM_018445-RA	4c5fc8f7954d007e8d3816af1a995e1c	99	Pfam	PF03478	Protein of unknown function (DUF295)	1	36	3.00E-08	T	03/07/19	IPR005174	Domain unknown function DUF295
FRLM_014159-RA	f29049251e311ac5a326f84d5192990b	125	Pfam	PF05056	Protein of unknown function (DUF674)	1	125	4.90E-29	T	03/07/19	IPR007750	Protein of unknown function DUF674
FRLM_010017-RB	c5a6c639cf7179f66d7823402a782065	408	Pfam	PF06479	Ribonuclease 2-5A	266	404	3.70E-22	T	03/07/19	IPR010513	KEN domain	GO:0004540|GO:0006397	KEGG: 04150+2.7.11.1|KEGG: 04151+2.7.11.1|KEGG: 04926+2.7.11.1|KEGG: 05165+2.7.11.1
FRLM_010017-RB	c5a6c639cf7179f66d7823402a782065	408	Pfam	PF00069	Protein kinase domain	115	260	1.60E-09	T	03/07/19	IPR000719	Protein kinase domain	GO:0004672|GO:0005524|GO:0006468
FRLM_007233-RA	b0392d6f644ddae33b68c3450ce19277	362	Pfam	PF14226	non-haem dioxygenase in morphine synthesis N-terminal	56	164	7.50E-19	T	03/07/19	IPR026992	Non-haem dioxygenase N-terminal domain
FRLM_007233-RA	b0392d6f644ddae33b68c3450ce19277	362	Pfam	PF03171	2OG-Fe(II) oxygenase superfamily	210	311	4.60E-25	T	03/07/19	IPR005123	Oxoglutarate/iron-dependent dioxygenase	GO:0016491|GO:0055114
FRLM_016236-RA	a83a915e1af5a9a6cb33630193f92feb	497	Pfam	PF07983	X8 domain	375	446	4.90E-19	T	03/07/19	IPR012946	X8 domain
FRLM_016236-RA	a83a915e1af5a9a6cb33630193f92feb	497	Pfam	PF00332	Glycosyl hydrolases family 17	34	355	1.10E-90	T	03/07/19	IPR000490	Glycoside hydrolase family 17	GO:0004553|GO:0005975	KEGG: 00500+3.2.1.39
FRLM_010157-RA	72f3dfbdac377e9122b2428964e87f31	807	Pfam	PF00225	Kinesin motor domain	1	230	1.20E-79	T	03/07/19	IPR001752	Kinesin motor domain	GO:0003777|GO:0005524|GO:0007018|GO:0008017	Reactome: R-HSA-6811434|Reactome: R-HSA-983189
FRLM_001376-RA	e45ff2e116a7a6ef377d7e8cf3094bce	192	Pfam	PF01532	Glycosyl hydrolase family 47	43	186	1.40E-46	T	03/07/19	IPR001382	Glycoside hydrolase family 47	GO:0004571|GO:0005509|GO:0016020	KEGG: 00510+3.2.1.113|KEGG: 00513+3.2.1.113
FRLM_002429-RC	e4aa84e620fba79292aef35d6115bc0d	785	Pfam	PF01068	ATP dependent DNA ligase domain	420	624	3.30E-64	T	03/07/19	IPR012310	DNA ligase, ATP-dependent, central	GO:0003910|GO:0005524|GO:0006281|GO:0006310
FRLM_002429-RC	e4aa84e620fba79292aef35d6115bc0d	785	Pfam	PF04675	DNA ligase N terminus	178	353	9.40E-43	T	03/07/19	IPR012308	DNA ligase, ATP-dependent, N-terminal	GO:0003677|GO:0003910|GO:0006281|GO:0006310
FRLM_002429-RC	e4aa84e620fba79292aef35d6115bc0d	785	Pfam	PF04679	ATP dependent DNA ligase C terminal region	649	753	3.20E-17	T	03/07/19	IPR012309	DNA ligase, ATP-dependent, C-terminal	GO:0003910|GO:0006281|GO:0006310
FRLM_019267-RA	d660cd4723089a52b63158ab84047cb7	274	Pfam	PF07714	Protein tyrosine kinase	4	225	5.30E-37	T	03/07/19	IPR001245	Serine-threonine/tyrosine-protein kinase, catalytic domain	GO:0004672|GO:0006468
FRLM_006345-RD	fa11c1723b8450c6bda38de40c61a5e0	385	Pfam	PF02919	Eukaryotic DNA topoisomerase I, DNA binding fragment	23	53	6.40E-08	T	03/07/19	IPR008336	DNA topoisomerase I, DNA binding, eukaryotic-type	GO:0003677|GO:0003917|GO:0005694|GO:0006265
FRLM_006345-RD	fa11c1723b8450c6bda38de40c61a5e0	385	Pfam	PF01028	Eukaryotic DNA topoisomerase I, catalytic core	56	279	2.30E-94	T	03/07/19	IPR013500	DNA topoisomerase I, catalytic core, eukaryotic-type	GO:0003677|GO:0003917|GO:0006265
FRLM_006345-RD	fa11c1723b8450c6bda38de40c61a5e0	385	Pfam	PF14370	C-terminal topoisomerase domain	317	385	1.10E-36	T	03/07/19	IPR025834	Topoisomerase I C-terminal domain
FRLM_002763-RA	72812c055f595bd091c08d9ee902ba0a	731	Pfam	PF01535	PPR repeat	421	441	0.38	T	03/07/19	IPR002885	Pentatricopeptide repeat
FRLM_002763-RA	72812c055f595bd091c08d9ee902ba0a	731	Pfam	PF01535	PPR repeat	152	180	8.20E-05	T	03/07/19	IPR002885	Pentatricopeptide repeat
FRLM_002763-RA	72812c055f595bd091c08d9ee902ba0a	731	Pfam	PF01535	PPR repeat	120	149	3.00E-06	T	03/07/19	IPR002885	Pentatricopeptide repeat
FRLM_002763-RA	72812c055f595bd091c08d9ee902ba0a	731	Pfam	PF01535	PPR repeat	351	377	0.092	T	03/07/19	IPR002885	Pentatricopeptide repeat
FRLM_002763-RA	72812c055f595bd091c08d9ee902ba0a	731	Pfam	PF01535	PPR repeat	524	549	0.0062	T	03/07/19	IPR002885	Pentatricopeptide repeat
FRLM_002763-RA	72812c055f595bd091c08d9ee902ba0a	731	Pfam	PF01535	PPR repeat	323	350	0.69	T	03/07/19	IPR002885	Pentatricopeptide repeat
FRLM_002763-RA	72812c055f595bd091c08d9ee902ba0a	731	Pfam	PF13041	PPR repeat family	550	598	1.40E-12	T	03/07/19	IPR002885	Pentatricopeptide repeat
FRLM_002763-RA	72812c055f595bd091c08d9ee902ba0a	731	Pfam	PF13041	PPR repeat family	251	297	3.60E-08	T	03/07/19	IPR002885	Pentatricopeptide repeat
FRLM_000728-RD	585318fcca41cc050caeedd33892975c	457	Pfam	PF03000	NPH3 family	213	456	5.50E-80	T	03/07/19	IPR027356	NPH3 domain
FRLM_000728-RD	585318fcca41cc050caeedd33892975c	457	Pfam	PF00651	BTB/POZ domain	54	140	9.40E-08	T	03/07/19	IPR000210	BTB/POZ domain	GO:0005515
FRLM_000728-RC	585318fcca41cc050caeedd33892975c	457	Pfam	PF03000	NPH3 family	213	456	5.50E-80	T	03/07/19	IPR027356	NPH3 domain
FRLM_000728-RC	585318fcca41cc050caeedd33892975c	457	Pfam	PF00651	BTB/POZ domain	54	140	9.40E-08	T	03/07/19	IPR000210	BTB/POZ domain	GO:0005515
FRLM_003211-RG	46c5fb7729efae4e9c180bc1608c3aa5	210	Pfam	PF00171	Aldehyde dehydrogenase family	62	210	3.60E-43	T	03/07/19	IPR015590	Aldehyde dehydrogenase domain	GO:0008152|GO:0016491|GO:0055114
FRLM_021331-RA	ec8572e1f9ea9aa20f5b4dfcbf59f35e	314	Pfam	PF00067	Cytochrome P450	25	282	7.80E-72	T	03/07/19	IPR001128	Cytochrome P450	GO:0005506|GO:0016705|GO:0020037|GO:0055114
FRLM_017834-RA	e6795a1acd44714f6161263df8fb9c7f	220	Pfam	PF00022	Actin	1	220	1.60E-80	T	03/07/19	IPR004000	Actin family
FRLM_019352-RB	106c4ba5df5fa8bd4aeb4df4fbb3ca1e	298	Pfam	PF03492	SAM dependent carboxyl methyltransferase	65	265	6.30E-78	T	03/07/19	IPR005299	SAM dependent carboxyl methyltransferase	GO:0008168
FRLM_007460-RA	bd2c5c07aaa132c782a713fde7b8acdc	585	Pfam	PF00400	WD domain, G-beta repeat	548	585	0.086	T	03/07/19	IPR001680	WD40 repeat	GO:0005515
FRLM_007460-RA	bd2c5c07aaa132c782a713fde7b8acdc	585	Pfam	PF00400	WD domain, G-beta repeat	414	451	0.0012	T	03/07/19	IPR001680	WD40 repeat	GO:0005515
FRLM_007460-RA	bd2c5c07aaa132c782a713fde7b8acdc	585	Pfam	PF00400	WD domain, G-beta repeat	285	323	4.40E-06	T	03/07/19	IPR001680	WD40 repeat	GO:0005515
FRLM_007460-RA	bd2c5c07aaa132c782a713fde7b8acdc	585	Pfam	PF00400	WD domain, G-beta repeat	507	542	0.047	T	03/07/19	IPR001680	WD40 repeat	GO:0005515
FRLM_007460-RA	bd2c5c07aaa132c782a713fde7b8acdc	585	Pfam	PF00400	WD domain, G-beta repeat	328	366	3.50E-07	T	03/07/19	IPR001680	WD40 repeat	GO:0005515
FRLM_005671-RF	0cf8169872da6d173e6ec1779fe0bb8c	690	Pfam	PF01582	TIR domain	85	264	1.20E-45	T	03/07/19	IPR000157	Toll/interleukin-1 receptor homology (TIR) domain	GO:0005515|GO:0007165
FRLM_005671-RF	0cf8169872da6d173e6ec1779fe0bb8c	690	Pfam	PF07725	Leucine Rich Repeat	663	680	3.40E-07	T	03/07/19	IPR011713	Leucine-rich repeat 3
FRLM_005671-RF	0cf8169872da6d173e6ec1779fe0bb8c	690	Pfam	PF00931	NB-ARC domain	267	507	1.00E-28	T	03/07/19	IPR002182	NB-ARC	GO:0043531	Reactome: R-HSA-111458|Reactome: R-HSA-111459|Reactome: R-HSA-6798695|Reactome: R-HSA-6803207|Reactome: R-HSA-8953750
FRLM_005671-RE	0cf8169872da6d173e6ec1779fe0bb8c	690	Pfam	PF01582	TIR domain	85	264	1.20E-45	T	03/07/19	IPR000157	Toll/interleukin-1 receptor homology (TIR) domain	GO:0005515|GO:0007165
FRLM_005671-RE	0cf8169872da6d173e6ec1779fe0bb8c	690	Pfam	PF07725	Leucine Rich Repeat	663	680	3.40E-07	T	03/07/19	IPR011713	Leucine-rich repeat 3
FRLM_005671-RE	0cf8169872da6d173e6ec1779fe0bb8c	690	Pfam	PF00931	NB-ARC domain	267	507	1.00E-28	T	03/07/19	IPR002182	NB-ARC	GO:0043531	Reactome: R-HSA-111458|Reactome: R-HSA-111459|Reactome: R-HSA-6798695|Reactome: R-HSA-6803207|Reactome: R-HSA-8953750
FRLM_012088-RA	73c2c74d47c4ef25e4d1443b20804b83	447	Pfam	PF01399	PCI domain	300	401	3.10E-16	T	03/07/19	IPR000717	Proteasome component (PCI) domain	GO:0005515
FRLM_012088-RA	73c2c74d47c4ef25e4d1443b20804b83	447	Pfam	PF10602	26S proteasome subunit RPN7	111	284	9.50E-54	T	03/07/19	IPR019585	26S proteasome regulatory subunit Rpn7/COP9 signalosome complex subunit 1		Reactome: R-HSA-8951664
FRLM_001748-RB	6be6e6c0bc33ecff189c004f3a62ea34	1714	Pfam	PF00364	Biotin-requiring enzyme	137	200	1.70E-10	T	03/07/19	IPR000089	Biotin/lipoyl attachment
FRLM_001748-RB	6be6e6c0bc33ecff189c004f3a62ea34	1714	Pfam	PF01039	Carboxyl transferase domain	1046	1598	9.10E-172	T	03/07/19	IPR034733	Acetyl-CoA carboxylase		KEGG: 00061+6.4.1.2|KEGG: 00254+6.4.1.2|KEGG: 00620+6.4.1.2|KEGG: 00640+6.4.1.2|KEGG: 00720+6.4.1.2|MetaCyc: PWY-6679|MetaCyc: PWY-7388|Reactome: R-HSA-196780
FRLM_001748-RB	6be6e6c0bc33ecff189c004f3a62ea34	1714	Pfam	PF08326	Acetyl-CoA carboxylase, central region	201	944	3.70E-202	T	03/07/19	IPR013537	Acetyl-CoA carboxylase, central domain	GO:0003989|GO:0005524|GO:0006633	KEGG: 00061+6.4.1.2|KEGG: 00254+6.4.1.2|KEGG: 00620+6.4.1.2|KEGG: 00640+6.4.1.2|KEGG: 00720+6.4.1.2|MetaCyc: PWY-5743|MetaCyc: PWY-5744|MetaCyc: PWY-5789|MetaCyc: PWY-6679|MetaCyc: PWY-7388|Reactome: R-HSA-163765|Reactome: R-HSA-196780|Reactome: R-HSA-200425|Reactome: R-HSA-2426168
FRLM_004392-RA	c814694591214f37766536bc5ad05dc1	758	Pfam	PF16135	TPL-binding domain in jasmonate signalling	246	310	1.40E-07	T	03/07/19	IPR032308	Jas TPL-binding domain
FRLM_004392-RA	c814694591214f37766536bc5ad05dc1	758	Pfam	PF16135	TPL-binding domain in jasmonate signalling	443	515	1.20E-22	T	03/07/19	IPR032308	Jas TPL-binding domain
FRLM_004392-RA	c814694591214f37766536bc5ad05dc1	758	Pfam	PF00628	PHD-finger	543	585	1.20E-07	T	03/07/19	IPR019787	Zinc finger, PHD-finger
FRLM_010945-RA	edbe2f91b3ea5e447f97ab94f22e47a9	184	Pfam	PF12357	Phospholipase D C terminal	104	174	4.10E-30	T	03/07/19	IPR024632	Phospholipase D, C-terminal		KEGG: 00564+3.1.4.4|KEGG: 00565+3.1.4.4|MetaCyc: PWY-3561|MetaCyc: PWY-7039
FRLM_010945-RA	edbe2f91b3ea5e447f97ab94f22e47a9	184	Pfam	PF00614	Phospholipase D Active site motif	31	57	2.20E-07	T	03/07/19	IPR001736	Phospholipase D/Transphosphatidylase	GO:0003824	Reactome: R-HSA-1483148
FRLM_007785-RA	707c187ee8e641b2f7ab5d5bc86a9744	154	Pfam	PF01416	tRNA pseudouridine synthase	66	134	9.70E-07	T	03/07/19	IPR020097	Pseudouridine synthase I, TruA, alpha/beta domain	GO:0001522|GO:0003723|GO:0009451|GO:0009982
FRLM_014624-RA	a1a4c5c2d5f42acd6a3d240526ab45bf	438	Pfam	PF09412	Endoribonuclease XendoU	171	434	2.00E-100	T	03/07/19	IPR018998	EndoU ribonuclease family	GO:0004521
FRLM_008473-RB	a617c1692876e0f21b95e5278bd46d96	352	Pfam	PF13920	Zinc finger, C3HC4 type (RING finger)	306	345	2.70E-09	T	03/07/19
FRLM_008473-RB	a617c1692876e0f21b95e5278bd46d96	352	Pfam	PF07002	Copine	44	255	3.20E-74	T	03/07/19	IPR010734	Copine
FRLM_000637-RE	9d797256bce6858dd8dfe8d7fde47a8e	418	Pfam	PF00848	Ring hydroxylating alpha subunit (catalytic domain)	241	409	1.10E-26	T	03/07/19	IPR015879	Aromatic-ring-hydroxylating dioxygenase, alpha subunit, C-terminal domain	GO:0005506|GO:0016708|GO:0019439|GO:0051537|GO:0055114
FRLM_000637-RE	9d797256bce6858dd8dfe8d7fde47a8e	418	Pfam	PF00355	Rieske [2Fe-2S] domain	95	172	2.10E-16	T	03/07/19	IPR017941	Rieske [2Fe-2S] iron-sulphur domain	GO:0016491|GO:0051537|GO:0055114
FRLM_011103-RA	7ee6400ba1688d7690008f6f5fe12d73	260	Pfam	PF00504	Chlorophyll A-B binding protein	72	248	4.00E-48	T	03/07/19	IPR022796	Chlorophyll A-B binding protein
FRLM_016097-RA	70968d968369fb5c4ca280563c5c97d8	227	Pfam	PF01582	TIR domain	18	183	9.90E-45	T	03/07/19	IPR000157	Toll/interleukin-1 receptor homology (TIR) domain	GO:0005515|GO:0007165
FRLM_011040-RB	c5655c3af6c3a72cb310316ec0d68b2d	1027	Pfam	PF01753	MYND finger	74	111	1.30E-08	T	03/07/19	IPR002893	Zinc finger, MYND-type
FRLM_011040-RB	c5655c3af6c3a72cb310316ec0d68b2d	1027	Pfam	PF00443	Ubiquitin carboxyl-terminal hydrolase	595	896	3.00E-45	T	03/07/19	IPR001394	Peptidase C19, ubiquitin carboxyl-terminal hydrolase	GO:0016579|GO:0036459
FRLM_001637-RA	187d3dc820cc4dc6d43240f33e27cebf	408	Pfam	PF01118	Semialdehyde dehydrogenase, NAD binding domain	74	186	1.00E-30	T	03/07/19	IPR000534	Semialdehyde dehydrogenase, NAD-binding	GO:0016620|GO:0051287|GO:0055114
FRLM_001637-RA	187d3dc820cc4dc6d43240f33e27cebf	408	Pfam	PF02774	Semialdehyde dehydrogenase, dimerisation domain	214	394	2.60E-45	T	03/07/19	IPR012280	Semialdehyde dehydrogenase, dimerisation domain	GO:0003942|GO:0005737|GO:0008652|GO:0016620|GO:0046983|GO:0055114	KEGG: 00220+1.2.1.38|MetaCyc: PWY-5154|MetaCyc: PWY-7400
FRLM_006043-RA	1a0e964075a9ff3fecf4026cb4bae622	167	Pfam	PF07714	Protein tyrosine kinase	5	167	1.40E-35	T	03/07/19	IPR001245	Serine-threonine/tyrosine-protein kinase, catalytic domain	GO:0004672|GO:0006468
FRLM_016318-RA	f97f7484c79d1cd11de1efe2c2a74e4d	104	Pfam	PF01182	Glucosamine-6-phosphate isomerases/6-phosphogluconolactonase	1	94	2.80E-34	T	03/07/19	IPR006148	Glucosamine/galactosamine-6-phosphate isomerase	GO:0005975	KEGG: 00520+3.5.99.6|MetaCyc: PWY-5514|MetaCyc: PWY-6855|MetaCyc: PWY-6906
FRLM_020817-RA	f97f7484c79d1cd11de1efe2c2a74e4d	104	Pfam	PF01182	Glucosamine-6-phosphate isomerases/6-phosphogluconolactonase	1	94	2.80E-34	T	03/07/19	IPR006148	Glucosamine/galactosamine-6-phosphate isomerase	GO:0005975	KEGG: 00520+3.5.99.6|MetaCyc: PWY-5514|MetaCyc: PWY-6855|MetaCyc: PWY-6906
FRLM_004600-RB	5fea8470e03432a187e28d22d17b4fcc	964	Pfam	PF00271	Helicase conserved C-terminal domain	329	418	8.70E-11	T	03/07/19	IPR001650	Helicase, C-terminal
FRLM_004600-RB	5fea8470e03432a187e28d22d17b4fcc	964	Pfam	PF07717	Oligonucleotide/oligosaccharide-binding (OB)-fold	700	788	2.20E-16	T	03/07/19	IPR011709	Domain of unknown function DUF1605
FRLM_004600-RB	5fea8470e03432a187e28d22d17b4fcc	964	Pfam	PF04408	Helicase associated domain (HA2)	480	612	2.90E-20	T	03/07/19	IPR007502	Helicase-associated domain	GO:0004386
FRLM_002811-RB	20397760bf216e3ac4aa388da8a7c3e7	236	Pfam	PF08381	Transcription factor regulating root and shoot growth via Pin3	2	56	1.80E-28	T	03/07/19	IPR013591	Brevis radix (BRX) domain
FRLM_002811-RB	20397760bf216e3ac4aa388da8a7c3e7	236	Pfam	PF08381	Transcription factor regulating root and shoot growth via Pin3	182	235	1.60E-28	T	03/07/19	IPR013591	Brevis radix (BRX) domain
FRLM_002811-RC	20397760bf216e3ac4aa388da8a7c3e7	236	Pfam	PF08381	Transcription factor regulating root and shoot growth via Pin3	2	56	1.80E-28	T	03/07/19	IPR013591	Brevis radix (BRX) domain
FRLM_002811-RC	20397760bf216e3ac4aa388da8a7c3e7	236	Pfam	PF08381	Transcription factor regulating root and shoot growth via Pin3	182	235	1.60E-28	T	03/07/19	IPR013591	Brevis radix (BRX) domain
FRLM_004078-RB	08b4a842488eb6a4ff5dac5ddc22b93a	608	Pfam	PF00549	CoA-ligase	173	298	1.20E-12	T	03/07/19	IPR005811	ATP-citrate lyase/succinyl-CoA ligase	GO:0003824|GO:0008152	KEGG: 00020+6.2.1.5|KEGG: 00640+6.2.1.5|KEGG: 00660+6.2.1.5|KEGG: 00720+6.2.1.5|MetaCyc: PWY-5392|MetaCyc: PWY-5537|MetaCyc: PWY-5538|MetaCyc: PWY-5690|MetaCyc: PWY-5913|MetaCyc: PWY-6728|MetaCyc: PWY-6969|MetaCyc: PWY-7384
FRLM_004078-RB	08b4a842488eb6a4ff5dac5ddc22b93a	608	Pfam	PF00285	Citrate synthase, C-terminal domain	400	596	9.30E-18	T	03/07/19	IPR002020	Citrate synthase	GO:0046912
FRLM_009137-RC	d68bf7179ae8cb07731b98cee785d374	517	Pfam	PF07690	Major Facilitator Superfamily	114	475	4.60E-61	T	03/07/19	IPR011701	Major facilitator superfamily	GO:0016021|GO:0055085
FRLM_010283-RA	41f304b162a731311a9b8ea89917271a	680	Pfam	PF03000	NPH3 family	229	524	5.80E-108	T	03/07/19	IPR027356	NPH3 domain
FRLM_010283-RA	41f304b162a731311a9b8ea89917271a	680	Pfam	PF00651	BTB/POZ domain	46	131	4.50E-05	T	03/07/19	IPR000210	BTB/POZ domain	GO:0005515
FRLM_021409-RA	7c8af1ec84d80b12f32e80e2b31ad5b0	453	Pfam	PF01535	PPR repeat	386	415	0.14	T	03/07/19	IPR002885	Pentatricopeptide repeat
FRLM_021409-RA	7c8af1ec84d80b12f32e80e2b31ad5b0	453	Pfam	PF01535	PPR repeat	250	280	1.20E-04	T	03/07/19	IPR002885	Pentatricopeptide repeat
FRLM_021409-RA	7c8af1ec84d80b12f32e80e2b31ad5b0	453	Pfam	PF12854	PPR repeat	349	381	3.70E-06	T	03/07/19	IPR002885	Pentatricopeptide repeat
FRLM_021409-RA	7c8af1ec84d80b12f32e80e2b31ad5b0	453	Pfam	PF13041	PPR repeat family	107	156	6.70E-10	T	03/07/19	IPR002885	Pentatricopeptide repeat
FRLM_021409-RA	7c8af1ec84d80b12f32e80e2b31ad5b0	453	Pfam	PF13041	PPR repeat family	177	224	3.90E-13	T	03/07/19	IPR002885	Pentatricopeptide repeat
FRLM_021409-RA	7c8af1ec84d80b12f32e80e2b31ad5b0	453	Pfam	PF13041	PPR repeat family	283	331	4.60E-18	T	03/07/19	IPR002885	Pentatricopeptide repeat
FRLM_021409-RA	7c8af1ec84d80b12f32e80e2b31ad5b0	453	Pfam	PF13041	PPR repeat family	37	83	3.90E-12	T	03/07/19	IPR002885	Pentatricopeptide repeat
FRLM_011509-RA	eac916def6113204296ea7dc7011944a	331	Pfam	PF00249	Myb-like DNA-binding domain	10	81	3.00E-07	T	03/07/19	IPR001005	SANT/Myb domain
FRLM_011509-RA	eac916def6113204296ea7dc7011944a	331	Pfam	PF00249	Myb-like DNA-binding domain	156	200	7.70E-11	T	03/07/19	IPR001005	SANT/Myb domain
FRLM_002572-RA	8f0fa6ce7bff32f8f7a30dbb21c84e23	758	Pfam	PF14703	Cytosolic domain of 10TM putative phosphate transporter	198	360	6.20E-44	T	03/07/19	IPR027815	10TM putative phosphate transporter, cytosolic domain
FRLM_002572-RA	8f0fa6ce7bff32f8f7a30dbb21c84e23	758	Pfam	PF13967	Late exocytosis, associated with Golgi transport	7	177	1.00E-49	T	03/07/19	IPR032880	Calcium permeable stress-gated cation channel 1, N-terminal transmembrane domain
FRLM_002572-RA	8f0fa6ce7bff32f8f7a30dbb21c84e23	758	Pfam	PF02714	Calcium-dependent channel, 7TM region, putative phosphate	371	643	9.50E-81	T	03/07/19	IPR003864	Calcium-dependent channel, 7TM region, putative phosphate	GO:0016020
FRLM_015405-RA	81ed09508911a6809a10e697a2045ed6	815	Pfam	PF01535	PPR repeat	275	301	0.0039	T	03/07/19	IPR002885	Pentatricopeptide repeat
FRLM_015405-RA	81ed09508911a6809a10e697a2045ed6	815	Pfam	PF13041	PPR repeat family	692	739	3.10E-13	T	03/07/19	IPR002885	Pentatricopeptide repeat
FRLM_015405-RA	81ed09508911a6809a10e697a2045ed6	815	Pfam	PF13041	PPR repeat family	307	348	3.30E-09	T	03/07/19	IPR002885	Pentatricopeptide repeat
FRLM_015405-RA	81ed09508911a6809a10e697a2045ed6	815	Pfam	PF13041	PPR repeat family	517	566	1.60E-11	T	03/07/19	IPR002885	Pentatricopeptide repeat
FRLM_015405-RA	81ed09508911a6809a10e697a2045ed6	815	Pfam	PF13041	PPR repeat family	447	494	6.60E-11	T	03/07/19	IPR002885	Pentatricopeptide repeat
FRLM_015405-RA	81ed09508911a6809a10e697a2045ed6	815	Pfam	PF13812	Pentatricopeptide repeat domain	366	426	8.80E-18	T	03/07/19	IPR002885	Pentatricopeptide repeat
FRLM_015405-RA	81ed09508911a6809a10e697a2045ed6	815	Pfam	PF13812	Pentatricopeptide repeat domain	612	669	2.30E-10	T	03/07/19	IPR002885	Pentatricopeptide repeat
FRLM_015405-RA	81ed09508911a6809a10e697a2045ed6	815	Pfam	PF13812	Pentatricopeptide repeat domain	189	251	8.10E-18	T	03/07/19	IPR002885	Pentatricopeptide repeat
FRLM_015405-RA	81ed09508911a6809a10e697a2045ed6	815	Pfam	PF12854	PPR repeat	759	789	1.60E-08	T	03/07/19	IPR002885	Pentatricopeptide repeat
FRLM_016730-RA	2427f4100beb099987f8d389186f7027	1214	Pfam	PF10433	Mono-functional DNA-alkylating methyl methanesulfonate N-term	75	589	8.60E-175	T	03/07/19
FRLM_016730-RA	2427f4100beb099987f8d389186f7027	1214	Pfam	PF03178	CPSF A subunit region	861	1180	6.40E-94	T	03/07/19	IPR004871	Cleavage/polyadenylation specificity factor, A subunit, C-terminal	GO:0003676|GO:0005634
FRLM_016730-RB	2427f4100beb099987f8d389186f7027	1214	Pfam	PF10433	Mono-functional DNA-alkylating methyl methanesulfonate N-term	75	589	8.60E-175	T	03/07/19
FRLM_016730-RB	2427f4100beb099987f8d389186f7027	1214	Pfam	PF03178	CPSF A subunit region	861	1180	6.40E-94	T	03/07/19	IPR004871	Cleavage/polyadenylation specificity factor, A subunit, C-terminal	GO:0003676|GO:0005634
FRLM_001665-RA	dab1a73711cc28a7deabe2500dfabee1	227	Pfam	PF00347	Ribosomal protein L6	57	129	1.30E-15	T	03/07/19	IPR020040	Ribosomal protein L6, alpha-beta domain	GO:0003735|GO:0005840|GO:0006412|GO:0019843	Reactome: R-HSA-156827|Reactome: R-HSA-156902|Reactome: R-HSA-1799339|Reactome: R-HSA-192823|Reactome: R-HSA-2408557|Reactome: R-HSA-6791226|Reactome: R-HSA-72689|Reactome: R-HSA-72706|Reactome: R-HSA-72764|Reactome: R-HSA-9010553|Reactome: R-HSA-975956|Reactome: R-HSA-975957
FRLM_001665-RA	dab1a73711cc28a7deabe2500dfabee1	227	Pfam	PF00347	Ribosomal protein L6	137	211	3.40E-20	T	03/07/19	IPR020040	Ribosomal protein L6, alpha-beta domain	GO:0003735|GO:0005840|GO:0006412|GO:0019843	Reactome: R-HSA-156827|Reactome: R-HSA-156902|Reactome: R-HSA-1799339|Reactome: R-HSA-192823|Reactome: R-HSA-2408557|Reactome: R-HSA-6791226|Reactome: R-HSA-72689|Reactome: R-HSA-72706|Reactome: R-HSA-72764|Reactome: R-HSA-9010553|Reactome: R-HSA-975956|Reactome: R-HSA-975957
FRLM_000682-RA	700aa6bee33114e5e678ffba9c65d14f	816	Pfam	PF12763	Cytoskeletal-regulatory complex EF hand	348	422	1.10E-10	T	03/07/19	IPR000261	EH domain	GO:0005515
FRLM_000682-RA	700aa6bee33114e5e678ffba9c65d14f	816	Pfam	PF13202	EF hand	13	31	2.70E-04	T	03/07/19	IPR002048	EF-hand domain	GO:0005509
FRLM_011197-RA	e0fd55f24cdfee58e6e1664695f48218	174	Pfam	PF13606	Ankyrin repeat	31	59	0.0043	T	03/07/19	IPR002110	Ankyrin repeat	GO:0005515
FRLM_011197-RA	e0fd55f24cdfee58e6e1664695f48218	174	Pfam	PF12796	Ankyrin repeats (3 copies)	67	127	1.00E-12	T	03/07/19	IPR020683	Ankyrin repeat-containing domain
FRLM_008874-RA	035bbb90065b5cd6189113b372f2769e	615	Pfam	PF07714	Protein tyrosine kinase	304	576	2.80E-46	T	03/07/19	IPR001245	Serine-threonine/tyrosine-protein kinase, catalytic domain	GO:0004672|GO:0006468
FRLM_008874-RA	035bbb90065b5cd6189113b372f2769e	615	Pfam	PF13855	Leucine rich repeat	114	170	1.50E-07	T	03/07/19	IPR001611	Leucine-rich repeat	GO:0005515
FRLM_009930-RC	ada78c952269de04b03f8897ad627bc4	163	Pfam	PF00565	Staphylococcal nuclease homologue	44	151	5.10E-13	T	03/07/19	IPR016071	Staphylococcal nuclease (SNase-like), OB-fold		Reactome: R-HSA-6802952
FRLM_008784-RA	87d55ae3e776113b804f561e163412b0	545	Pfam	PF00497	Bacterial extracellular solute-binding proteins, family 3	48	373	3.10E-20	T	03/07/19	IPR001638	Solute-binding protein family 3/N-terminal domain of MltF
FRLM_008784-RA	87d55ae3e776113b804f561e163412b0	545	Pfam	PF00060	Ligand-gated ion channel	151	404	1.50E-34	T	03/07/19	IPR001320	Ionotropic glutamate receptor	GO:0004970|GO:0016020
FRLM_018823-RD	61596f173c7feb18d079c63e28eadfc0	88	Pfam	PF00069	Protein kinase domain	3	53	5.00E-09	T	03/07/19	IPR000719	Protein kinase domain	GO:0004672|GO:0005524|GO:0006468
FRLM_011729-RB	753723834a19fde757f0cc7d0bd4421f	230	Pfam	PF03572	Peptidase family S41	64	218	7.20E-48	T	03/07/19	IPR005151	Tail specific protease	GO:0006508|GO:0008236	Reactome: R-HSA-2187335|Reactome: R-HSA-2453902
FRLM_012058-RB	50bbfa05f682f6fe6a7fa37afa938f3a	664	Pfam	PF13855	Leucine rich repeat	108	165	2.50E-06	T	03/07/19	IPR001611	Leucine-rich repeat	GO:0005515
FRLM_012058-RB	50bbfa05f682f6fe6a7fa37afa938f3a	664	Pfam	PF07714	Protein tyrosine kinase	374	631	3.40E-23	T	03/07/19	IPR001245	Serine-threonine/tyrosine-protein kinase, catalytic domain	GO:0004672|GO:0006468
FRLM_012058-RB	50bbfa05f682f6fe6a7fa37afa938f3a	664	Pfam	PF08263	Leucine rich repeat N-terminal domain	39	81	9.40E-10	T	03/07/19	IPR013210	Leucine-rich repeat-containing N-terminal, plant-type
FRLM_018517-RC	b5e1f925138fda313442a160fef227d1	58	Pfam	PF16041	Domain of unknown function (DUF4793)	1	43	4.00E-07	T	03/07/19	IPR032010	Domain of unknown function DUF4793
FRLM_007770-RC	3332a9667c2fe2514e446133113bdf63	1072	Pfam	PF02375	jmjN domain	57	90	3.70E-15	T	03/07/19	IPR003349	JmjN domain		Reactome: R-HSA-3214842
FRLM_007770-RC	3332a9667c2fe2514e446133113bdf63	1072	Pfam	PF02928	C5HC2 zinc finger	521	573	1.80E-12	T	03/07/19	IPR004198	Zinc finger, C5HC2-type		Reactome: R-HSA-3214842
FRLM_007770-RC	3332a9667c2fe2514e446133113bdf63	1072	Pfam	PF05965	F/Y rich C-terminus	875	961	1.00E-23	T	03/07/19	IPR003889	FY-rich, C-terminal	GO:0005634	Reactome: R-HSA-3214841|Reactome: R-HSA-8936459
FRLM_007770-RC	3332a9667c2fe2514e446133113bdf63	1072	Pfam	PF02373	JmjC domain, hydroxylase	298	414	5.10E-46	T	03/07/19	IPR003347	JmjC domain
FRLM_007770-RC	3332a9667c2fe2514e446133113bdf63	1072	Pfam	PF05964	F/Y-rich N-terminus	821	868	7.70E-08	T	03/07/19	IPR003888	FY-rich, N-terminal	GO:0005634	Reactome: R-HSA-3214841|Reactome: R-HSA-8936459
FRLM_020658-RA	a2d7b996eaf836c71d2b0d4c54d3f3e0	166	Pfam	PF13920	Zinc finger, C3HC4 type (RING finger)	120	159	3.90E-09	T	03/07/19
FRLM_020658-RA	a2d7b996eaf836c71d2b0d4c54d3f3e0	166	Pfam	PF07002	Copine	2	60	2.80E-10	T	03/07/19	IPR010734	Copine
FRLM_002369-RA	dc8269d08ff6d202be92ef5c15f5a6d2	335	Pfam	PF00182	Chitinase class I	78	308	2.50E-120	T	03/07/19	IPR000726	Glycoside hydrolase, family 19, catalytic	GO:0004568|GO:0006032|GO:0016998	KEGG: 00520+3.2.1.14|MetaCyc: PWY-6855|MetaCyc: PWY-6902|MetaCyc: PWY-7822
FRLM_002369-RA	dc8269d08ff6d202be92ef5c15f5a6d2	335	Pfam	PF00187	Chitin recognition protein	24	62	4.70E-13	T	03/07/19	IPR001002	Chitin-binding, type 1	GO:0008061
FRLM_021049-RA	a30d2411ef3233be25498896fa50e46c	398	Pfam	PF02780	Transketolase, C-terminal domain	260	383	1.30E-30	T	03/07/19	IPR033248	Transketolase, C-terminal domain
FRLM_021049-RA	a30d2411ef3233be25498896fa50e46c	398	Pfam	PF13292	1-deoxy-D-xylulose-5-phosphate synthase	2	44	2.20E-11	T	03/07/19	IPR005477	Deoxyxylulose-5-phosphate synthase	GO:0008661|GO:0016114	KEGG: 00730+2.2.1.7|KEGG: 00900+2.2.1.7|MetaCyc: PWY-6891|MetaCyc: PWY-6892|MetaCyc: PWY-7560
FRLM_021049-RA	a30d2411ef3233be25498896fa50e46c	398	Pfam	PF02779	Transketolase, pyrimidine binding domain	82	242	6.50E-41	T	03/07/19	IPR005475	Transketolase-like, pyrimidine-binding domain
FRLM_004892-RB	7eded0c2716c974ed36d067350f26bf4	754	Pfam	PF07744	SPOC domain	688	752	7.00E-07	T	03/07/19	IPR012921	Spen paralogue and orthologue SPOC, C-terminal
FRLM_004892-RB	7eded0c2716c974ed36d067350f26bf4	754	Pfam	PF07500	Transcription factor S-II (TFIIS), central domain	373	458	1.00E-29	T	03/07/19	IPR003618	Transcription elongation factor S-II, central domain	GO:0006351
FRLM_022820-RA	940fe7b1b9d7162b2acc0c7d9f645788	66	Pfam	PF00280	Potato inhibitor I family	2	66	1.10E-24	T	03/07/19	IPR000864	Proteinase inhibitor I13, potato inhibitor I	GO:0004867|GO:0009611
FRLM_007034-RA	154d1758b024c0b39b93a74fa1e1b2f0	245	Pfam	PF00160	Cyclophilin type peptidyl-prolyl cis-trans isomerase/CLD	93	240	2.50E-33	T	03/07/19	IPR002130	Cyclophilin-type peptidyl-prolyl cis-trans isomerase domain	GO:0000413|GO:0003755
FRLM_001284-RC	b536746c622edd2e9ecece2365f7062f	318	Pfam	PF04782	Protein of unknown function (DUF632)	1	203	7.10E-80	T	03/07/19	IPR006867	Domain of unknown function DUF632
FRLM_011910-RC	1cbf683a4c5d49f76c8b805f90d12d0a	472	Pfam	PF14432	DYW family of nucleic acid deaminases	340	462	1.80E-41	T	03/07/19	IPR032867	DYW domain	GO:0008270
FRLM_011910-RC	1cbf683a4c5d49f76c8b805f90d12d0a	472	Pfam	PF13041	PPR repeat family	164	211	6.70E-13	T	03/07/19	IPR002885	Pentatricopeptide repeat
FRLM_011910-RC	1cbf683a4c5d49f76c8b805f90d12d0a	472	Pfam	PF13041	PPR repeat family	63	110	9.90E-09	T	03/07/19	IPR002885	Pentatricopeptide repeat
FRLM_011910-RC	1cbf683a4c5d49f76c8b805f90d12d0a	472	Pfam	PF01535	PPR repeat	36	61	2.70E-04	T	03/07/19	IPR002885	Pentatricopeptide repeat
FRLM_011910-RC	1cbf683a4c5d49f76c8b805f90d12d0a	472	Pfam	PF01535	PPR repeat	238	262	0.21	T	03/07/19	IPR002885	Pentatricopeptide repeat
FRLM_013491-RA	cb80d3e9c8580d31dcef5a31afbdce78	157	Pfam	PF14299	Phloem protein 2	3	153	1.90E-42	T	03/07/19	IPR025886	Phloem protein 2-like
FRLM_015389-RA	c4e7380ec93f930ff6bc8ab3440ec568	445	Pfam	PF08276	PAN-like domain	340	408	1.00E-22	T	03/07/19	IPR003609	PAN/Apple domain
FRLM_015389-RA	c4e7380ec93f930ff6bc8ab3440ec568	445	Pfam	PF00954	S-locus glycoprotein domain	210	319	1.20E-29	T	03/07/19	IPR000858	S-locus glycoprotein domain	GO:0048544	KEGG: 04150+2.7.11.1|KEGG: 04151+2.7.11.1|KEGG: 04926+2.7.11.1|KEGG: 05165+2.7.11.1
FRLM_015389-RA	c4e7380ec93f930ff6bc8ab3440ec568	445	Pfam	PF01453	D-mannose binding lectin	66	174	7.40E-33	T	03/07/19	IPR001480	Bulb-type lectin domain
FRLM_010755-RB	cbbdc96739a3e011b70dc362c724c3ef	484	Pfam	PF05199	GMC oxidoreductase	371	482	4.80E-20	T	03/07/19	IPR007867	Glucose-methanol-choline oxidoreductase, C-terminal	GO:0016614|GO:0055114	Reactome: R-HSA-6798163
FRLM_010755-RB	cbbdc96739a3e011b70dc362c724c3ef	484	Pfam	PF00732	GMC oxidoreductase	16	286	9.70E-34	T	03/07/19	IPR000172	Glucose-methanol-choline oxidoreductase, N-terminal	GO:0016614|GO:0050660|GO:0055114	Reactome: R-HSA-6798163
FRLM_015347-RA	6d175ec856da64783352cf20d2672b4a	248	Pfam	PF03330	Lytic transglycolase	61	146	8.50E-24	T	03/07/19	IPR009009	RlpA-like protein, double-psi beta-barrel domain
FRLM_015347-RA	6d175ec856da64783352cf20d2672b4a	248	Pfam	PF01357	Pollen allergen	157	234	1.10E-29	T	03/07/19	IPR007117	Expansin, cellulose-binding-like domain
FRLM_001282-RB	3091de0e866ad30c53d0020d32cb75e2	478	Pfam	PF06045	Rhamnogalacturonate lyase family	1	45	6.00E-13	T	03/07/19	IPR010325	Rhamnogalacturonate lyase
FRLM_001282-RB	3091de0e866ad30c53d0020d32cb75e2	478	Pfam	PF14683	Polysaccharide lyase family 4, domain III	285	472	2.90E-57	T	03/07/19	IPR029411	Rhamnogalacturonan lyase, domain III		MetaCyc: PWY-6769|MetaCyc: PWY-6771
FRLM_001282-RB	3091de0e866ad30c53d0020d32cb75e2	478	Pfam	PF14686	Polysaccharide lyase family 4, domain II	198	270	7.20E-28	T	03/07/19	IPR029413	Rhamnogalacturonan lyase, domain II		MetaCyc: PWY-6769|MetaCyc: PWY-6771
FRLM_001517-RB	ab0ed26bfd949dfdf1a600394f23a894	944	Pfam	PF05623	Protein of unknown function (DUF789)	578	938	3.70E-70	T	03/07/19	IPR008507	Protein of unknown function DUF789
FRLM_001517-RE	ab0ed26bfd949dfdf1a600394f23a894	944	Pfam	PF05623	Protein of unknown function (DUF789)	578	938	3.70E-70	T	03/07/19	IPR008507	Protein of unknown function DUF789
FRLM_001517-RD	ab0ed26bfd949dfdf1a600394f23a894	944	Pfam	PF05623	Protein of unknown function (DUF789)	578	938	3.70E-70	T	03/07/19	IPR008507	Protein of unknown function DUF789
FRLM_001517-RA	ab0ed26bfd949dfdf1a600394f23a894	944	Pfam	PF05623	Protein of unknown function (DUF789)	578	938	3.70E-70	T	03/07/19	IPR008507	Protein of unknown function DUF789
FRLM_001517-RF	ab0ed26bfd949dfdf1a600394f23a894	944	Pfam	PF05623	Protein of unknown function (DUF789)	578	938	3.70E-70	T	03/07/19	IPR008507	Protein of unknown function DUF789
FRLM_018517-RB	7f3ef555eb4fc7f8bb821d806787c30a	322	Pfam	PF16040	Domain of unknown function (DUF4792)	16	79	1.90E-10	T	03/07/19	IPR032008	Domain of unknown function DUF4792
FRLM_018517-RB	7f3ef555eb4fc7f8bb821d806787c30a	322	Pfam	PF16041	Domain of unknown function (DUF4793)	101	203	8.00E-24	T	03/07/19	IPR032010	Domain of unknown function DUF4793
FRLM_018517-RB	7f3ef555eb4fc7f8bb821d806787c30a	322	Pfam	PF13920	Zinc finger, C3HC4 type (RING finger)	267	315	1.90E-14	T	03/07/19
FRLM_005534-RB	373bacbab02a8facc88f9a99447fb745	283	Pfam	PF05002	SGS domain	202	281	1.30E-36	T	03/07/19	IPR007699	SGS domain
FRLM_005534-RB	373bacbab02a8facc88f9a99447fb745	283	Pfam	PF04969	CS domain	86	161	2.50E-16	T	03/07/19	IPR007052	CS domain
FRLM_008375-RB	0ddae10d6cdb941ee252b4a0d61213f3	293	Pfam	PF03798	TLC domain	65	263	5.00E-40	T	03/07/19	IPR006634	TRAM/LAG1/CLN8 homology domain	GO:0016021
FRLM_015113-RA	49c1c84a6c1f3059b26231abb6208901	263	Pfam	PF08234	Chromosome segregation protein Spc25	158	226	6.50E-25	T	03/07/19	IPR013255	Chromosome segregation protein Spc25		Reactome: R-HSA-141444|Reactome: R-HSA-2467813|Reactome: R-HSA-2500257|Reactome: R-HSA-5663220|Reactome: R-HSA-68877
FRLM_000419-RA	46f7acad8790aae5e2ed01663a922b79	252	Pfam	PF07734	F-box associated	94	198	2.10E-10	T	03/07/19	IPR006527	F-box associated domain, type 1
FRLM_004897-RB	eab716e0ca626e8278dd0dfe3f7777eb	583	Pfam	PF02171	Piwi domain	222	540	2.60E-102	T	03/07/19	IPR003165	Piwi domain	GO:0003676
FRLM_004897-RB	eab716e0ca626e8278dd0dfe3f7777eb	583	Pfam	PF16488	Argonaute linker 2 domain	79	125	4.30E-13	T	03/07/19	IPR032472	Argonaute linker 2 domain		Reactome: R-HSA-1257604|Reactome: R-HSA-1912408|Reactome: R-HSA-203927|Reactome: R-HSA-4086398|Reactome: R-HSA-426486|Reactome: R-HSA-426496|Reactome: R-HSA-5628897|Reactome: R-HSA-5687128|Reactome: R-HSA-8934593|Reactome: R-HSA-8943723|Reactome: R-HSA-8948700
FRLM_004897-RB	eab716e0ca626e8278dd0dfe3f7777eb	583	Pfam	PF02170	PAZ domain	2	70	6.90E-13	T	03/07/19	IPR003100	PAZ domain	GO:0005515
FRLM_004897-RB	eab716e0ca626e8278dd0dfe3f7777eb	583	Pfam	PF16487	Mid domain of argonaute	135	212	7.90E-07	T	03/07/19	IPR032473	Protein argonaute, Mid domain		Reactome: R-HSA-1257604|Reactome: R-HSA-1912408|Reactome: R-HSA-203927|Reactome: R-HSA-4086398|Reactome: R-HSA-426486|Reactome: R-HSA-426496|Reactome: R-HSA-5628897|Reactome: R-HSA-5687128|Reactome: R-HSA-8934593|Reactome: R-HSA-8943723|Reactome: R-HSA-8948700
FRLM_016489-RA	cf27d6422440e0fe1596a1cf4315ab8a	224	Pfam	PF00782	Dual specificity phosphatase, catalytic domain	105	214	2.50E-11	T	03/07/19	IPR000340	Dual specificity phosphatase, catalytic domain	GO:0008138|GO:0016311
FRLM_005674-RA	89b6b7b46ba54e85a5c3708a05a41e82	670	Pfam	PF00628	PHD-finger	240	294	1.90E-11	T	03/07/19	IPR019787	Zinc finger, PHD-finger
FRLM_005674-RA	89b6b7b46ba54e85a5c3708a05a41e82	670	Pfam	PF00046	Homeobox domain	482	526	2.90E-09	T	03/07/19	IPR001356	Homeobox domain	GO:0003677
FRLM_009570-RB	975dc893ca8b5a89fb52e8d0e4ad8dad	344	Pfam	PF01554	MatE	48	207	1.70E-29	T	03/07/19	IPR002528	Multi antimicrobial extrusion protein	GO:0006855|GO:0015238|GO:0015297|GO:0016020|GO:0055085	Reactome: R-HSA-425366
FRLM_005543-RA	8110a7b5dfdd1be18e282cdc51edce1c	538	Pfam	PF13041	PPR repeat family	228	276	1.10E-10	T	03/07/19	IPR002885	Pentatricopeptide repeat
FRLM_005543-RA	8110a7b5dfdd1be18e282cdc51edce1c	538	Pfam	PF13041	PPR repeat family	126	173	9.60E-09	T	03/07/19	IPR002885	Pentatricopeptide repeat
FRLM_005543-RA	8110a7b5dfdd1be18e282cdc51edce1c	538	Pfam	PF01535	PPR repeat	303	325	0.008	T	03/07/19	IPR002885	Pentatricopeptide repeat
FRLM_005543-RA	8110a7b5dfdd1be18e282cdc51edce1c	538	Pfam	PF01535	PPR repeat	27	55	0.0059	T	03/07/19	IPR002885	Pentatricopeptide repeat
FRLM_005543-RA	8110a7b5dfdd1be18e282cdc51edce1c	538	Pfam	PF01535	PPR repeat	371	398	0.016	T	03/07/19	IPR002885	Pentatricopeptide repeat
FRLM_005543-RA	8110a7b5dfdd1be18e282cdc51edce1c	538	Pfam	PF14432	DYW family of nucleic acid deaminases	402	527	6.60E-43	T	03/07/19	IPR032867	DYW domain	GO:0008270
FRLM_008666-RB	ccf016f4524db827762c9d92536be421	530	Pfam	PF08699	Argonaute linker 1 domain	232	279	3.50E-15	T	03/07/19	IPR014811	Argonaute, linker 1 domain
FRLM_008666-RB	ccf016f4524db827762c9d92536be421	530	Pfam	PF16486	N-terminal domain of argonaute	61	220	4.20E-31	T	03/07/19	IPR032474	Protein argonaute, N-terminal		Reactome: R-HSA-1257604|Reactome: R-HSA-1912408|Reactome: R-HSA-203927|Reactome: R-HSA-4086398|Reactome: R-HSA-426486|Reactome: R-HSA-426496|Reactome: R-HSA-5628897|Reactome: R-HSA-5687128|Reactome: R-HSA-8934593|Reactome: R-HSA-8943723|Reactome: R-HSA-8948700
FRLM_008666-RB	ccf016f4524db827762c9d92536be421	530	Pfam	PF16488	Argonaute linker 2 domain	428	472	6.00E-13	T	03/07/19	IPR032472	Argonaute linker 2 domain		Reactome: R-HSA-1257604|Reactome: R-HSA-1912408|Reactome: R-HSA-203927|Reactome: R-HSA-4086398|Reactome: R-HSA-426486|Reactome: R-HSA-426496|Reactome: R-HSA-5628897|Reactome: R-HSA-5687128|Reactome: R-HSA-8934593|Reactome: R-HSA-8943723|Reactome: R-HSA-8948700
FRLM_008666-RB	ccf016f4524db827762c9d92536be421	530	Pfam	PF02170	PAZ domain	287	416	4.80E-26	T	03/07/19	IPR003100	PAZ domain	GO:0005515
FRLM_008666-RE	ccf016f4524db827762c9d92536be421	530	Pfam	PF08699	Argonaute linker 1 domain	232	279	3.50E-15	T	03/07/19	IPR014811	Argonaute, linker 1 domain
FRLM_008666-RE	ccf016f4524db827762c9d92536be421	530	Pfam	PF16486	N-terminal domain of argonaute	61	220	4.20E-31	T	03/07/19	IPR032474	Protein argonaute, N-terminal		Reactome: R-HSA-1257604|Reactome: R-HSA-1912408|Reactome: R-HSA-203927|Reactome: R-HSA-4086398|Reactome: R-HSA-426486|Reactome: R-HSA-426496|Reactome: R-HSA-5628897|Reactome: R-HSA-5687128|Reactome: R-HSA-8934593|Reactome: R-HSA-8943723|Reactome: R-HSA-8948700
FRLM_008666-RE	ccf016f4524db827762c9d92536be421	530	Pfam	PF16488	Argonaute linker 2 domain	428	472	6.00E-13	T	03/07/19	IPR032472	Argonaute linker 2 domain		Reactome: R-HSA-1257604|Reactome: R-HSA-1912408|Reactome: R-HSA-203927|Reactome: R-HSA-4086398|Reactome: R-HSA-426486|Reactome: R-HSA-426496|Reactome: R-HSA-5628897|Reactome: R-HSA-5687128|Reactome: R-HSA-8934593|Reactome: R-HSA-8943723|Reactome: R-HSA-8948700
FRLM_008666-RE	ccf016f4524db827762c9d92536be421	530	Pfam	PF02170	PAZ domain	287	416	4.80E-26	T	03/07/19	IPR003100	PAZ domain	GO:0005515
FRLM_004129-RB	17e159d7385c4ca31e3329789fc8eba6	1090	Pfam	PF16488	Argonaute linker 2 domain	566	612	5.10E-16	T	03/07/19	IPR032472	Argonaute linker 2 domain		Reactome: R-HSA-1257604|Reactome: R-HSA-1912408|Reactome: R-HSA-203927|Reactome: R-HSA-4086398|Reactome: R-HSA-426486|Reactome: R-HSA-426496|Reactome: R-HSA-5628897|Reactome: R-HSA-5687128|Reactome: R-HSA-8934593|Reactome: R-HSA-8943723|Reactome: R-HSA-8948700
FRLM_004129-RB	17e159d7385c4ca31e3329789fc8eba6	1090	Pfam	PF16486	N-terminal domain of argonaute	231	364	9.40E-35	T	03/07/19	IPR032474	Protein argonaute, N-terminal		Reactome: R-HSA-1257604|Reactome: R-HSA-1912408|Reactome: R-HSA-203927|Reactome: R-HSA-4086398|Reactome: R-HSA-426486|Reactome: R-HSA-426496|Reactome: R-HSA-5628897|Reactome: R-HSA-5687128|Reactome: R-HSA-8934593|Reactome: R-HSA-8943723|Reactome: R-HSA-8948700
FRLM_004129-RB	17e159d7385c4ca31e3329789fc8eba6	1090	Pfam	PF08699	Argonaute linker 1 domain	374	424	7.90E-23	T	03/07/19	IPR014811	Argonaute, linker 1 domain
FRLM_004129-RB	17e159d7385c4ca31e3329789fc8eba6	1090	Pfam	PF12764	Glycine-rich region of argonaut	101	211	5.70E-20	T	03/07/19	IPR024357	Argonaut, glycine-rich domain
FRLM_004129-RB	17e159d7385c4ca31e3329789fc8eba6	1090	Pfam	PF02170	PAZ domain	429	555	2.40E-28	T	03/07/19	IPR003100	PAZ domain	GO:0005515
FRLM_004129-RB	17e159d7385c4ca31e3329789fc8eba6	1090	Pfam	PF02171	Piwi domain	717	1036	4.30E-113	T	03/07/19	IPR003165	Piwi domain	GO:0003676
FRLM_004129-RB	17e159d7385c4ca31e3329789fc8eba6	1090	Pfam	PF16487	Mid domain of argonaute	623	698	8.20E-09	T	03/07/19	IPR032473	Protein argonaute, Mid domain		Reactome: R-HSA-1257604|Reactome: R-HSA-1912408|Reactome: R-HSA-203927|Reactome: R-HSA-4086398|Reactome: R-HSA-426486|Reactome: R-HSA-426496|Reactome: R-HSA-5628897|Reactome: R-HSA-5687128|Reactome: R-HSA-8934593|Reactome: R-HSA-8943723|Reactome: R-HSA-8948700
FRLM_016281-RE	1d8b2530f19a799518b8cdda3779995a	542	Pfam	PF00999	Sodium/hydrogen exchanger family	32	446	2.00E-62	T	03/07/19	IPR006153	Cation/H+ exchanger	GO:0006812|GO:0015299|GO:0016021|GO:0055085
FRLM_017501-RA	6c9d7a00883557492e99f1c0f8a7b761	203	Pfam	PF01179	Copper amine oxidase, enzyme domain	1	188	1.30E-57	T	03/07/19	IPR015798	Copper amine oxidase, catalytic domain	GO:0005507|GO:0008131|GO:0009308|GO:0048038|GO:0055114	Reactome: R-HSA-211945
FRLM_008906-RB	ef295c5671b5e646bc010efc33156f39	542	Pfam	PF00171	Aldehyde dehydrogenase family	54	518	5.10E-141	T	03/07/19	IPR015590	Aldehyde dehydrogenase domain	GO:0008152|GO:0016491|GO:0055114
FRLM_016739-RA	aa2098612223c47dc57a8dfee573e977	223	Pfam	PF13867	Sin3 binding region of histone deacetylase complex subunit SAP30	163	216	4.40E-22	T	03/07/19	IPR025718	Histone deacetylase complex subunit SAP30, Sin3 binding domain	GO:0005515	Reactome: R-HSA-3214815|Reactome: R-HSA-427413
FRLM_009920-RA	558dde33b65b9c9afa31f80df6d9cbf0	175	Pfam	PF13774	Regulated-SNARE-like domain	1	68	2.10E-18	T	03/07/19	IPR010908	Longin domain		Reactome: R-HSA-204005
FRLM_009920-RA	558dde33b65b9c9afa31f80df6d9cbf0	175	Pfam	PF00957	Synaptobrevin	86	172	4.30E-34	T	03/07/19	IPR001388	Synaptobrevin	GO:0016021|GO:0016192
FRLM_009337-RA	84e08faeb3ad8338412fc0461abc609c	294	Pfam	PF00155	Aminotransferase class I and II	61	270	9.80E-41	T	03/07/19	IPR004839	Aminotransferase, class I/classII	GO:0009058|GO:0030170
FRLM_002742-RD	bfa2c87e203bdd517862faef06f90018	712	Pfam	PF00664	ABC transporter transmembrane region	289	553	2.20E-22	T	03/07/19	IPR011527	ABC transporter type 1, transmembrane domain	GO:0005524|GO:0016021|GO:0042626|GO:0055085
FRLM_002742-RD	bfa2c87e203bdd517862faef06f90018	712	Pfam	PF00005	ABC transporter	631	677	4.90E-08	T	03/07/19	IPR003439	ABC transporter-like	GO:0005524|GO:0016887
FRLM_002742-RC	bfa2c87e203bdd517862faef06f90018	712	Pfam	PF00664	ABC transporter transmembrane region	289	553	2.20E-22	T	03/07/19	IPR011527	ABC transporter type 1, transmembrane domain	GO:0005524|GO:0016021|GO:0042626|GO:0055085
FRLM_002742-RC	bfa2c87e203bdd517862faef06f90018	712	Pfam	PF00005	ABC transporter	631	677	4.90E-08	T	03/07/19	IPR003439	ABC transporter-like	GO:0005524|GO:0016887
FRLM_010997-RD	015e2132c6891d6883f74a03cc0b70d5	747	Pfam	PF00787	PX domain	149	229	1.00E-14	T	03/07/19	IPR001683	Phox homologous domain	GO:0035091
FRLM_011624-RB	89aea5fad0c110dc8567c828fa479556	292	Pfam	PF01583	Adenylylsulphate kinase	114	268	2.40E-71	T	03/07/19
FRLM_011596-RA	6fe16a3b8210fba3c3bbc5a6f563b7bb	162	Pfam	PF00025	ADP-ribosylation factor family	7	110	2.10E-46	T	03/07/19	IPR006689	Small GTPase superfamily, ARF/SAR type	GO:0005525
FRLM_010306-RC	844f4bb30f6326a769ff425a08cd846d	356	Pfam	PF13520	Amino acid permease	5	254	4.00E-39	T	03/07/19	IPR002293	Amino acid/polyamine transporter I	GO:0003333|GO:0015171|GO:0016020
FRLM_010306-RD	844f4bb30f6326a769ff425a08cd846d	356	Pfam	PF13520	Amino acid permease	5	254	4.00E-39	T	03/07/19	IPR002293	Amino acid/polyamine transporter I	GO:0003333|GO:0015171|GO:0016020
FRLM_009596-RE	ff32e5243ee73012533f48b7f7f69a7a	482	Pfam	PF09742	Dyggve-Melchior-Clausen syndrome protein	1	481	2.70E-87	T	03/07/19
FRLM_012279-RA	44aaca6078c5d44394c744cfc4a29223	86	Pfam	PF15511	Centromere kinetochore component CENP-T histone fold	26	79	2.20E-08	T	03/07/19	IPR035425	CENP-T/Histone H4, histone fold		Reactome: R-HSA-606279
FRLM_018411-RA	44aaca6078c5d44394c744cfc4a29223	86	Pfam	PF15511	Centromere kinetochore component CENP-T histone fold	26	79	2.20E-08	T	03/07/19	IPR035425	CENP-T/Histone H4, histone fold		Reactome: R-HSA-606279
FRLM_017122-RA	44aaca6078c5d44394c744cfc4a29223	86	Pfam	PF15511	Centromere kinetochore component CENP-T histone fold	26	79	2.20E-08	T	03/07/19	IPR035425	CENP-T/Histone H4, histone fold		Reactome: R-HSA-606279
FRLM_018016-RA	44aaca6078c5d44394c744cfc4a29223	86	Pfam	PF15511	Centromere kinetochore component CENP-T histone fold	26	79	2.20E-08	T	03/07/19	IPR035425	CENP-T/Histone H4, histone fold		Reactome: R-HSA-606279
FRLM_016314-RA	44aaca6078c5d44394c744cfc4a29223	86	Pfam	PF15511	Centromere kinetochore component CENP-T histone fold	26	79	2.20E-08	T	03/07/19	IPR035425	CENP-T/Histone H4, histone fold		Reactome: R-HSA-606279
FRLM_011856-RB	9f907b90254520ee654cda3db5a3de04	406	Pfam	PF15801	zf-MYND-like zinc finger, mRNA-binding	16	59	3.60E-15	T	03/07/19	IPR031615	MYND-like zinc finger, mRNA-binding		MetaCyc: PWY-7799|MetaCyc: PWY-7800|Reactome: R-HSA-2514859
FRLM_011856-RB	9f907b90254520ee654cda3db5a3de04	406	Pfam	PF00557	Metallopeptidase family M24	153	380	1.60E-53	T	03/07/19	IPR000994	Peptidase M24
FRLM_019645-RA	bebda8c31587416ab63733c84a17eb56	307	Pfam	PF13738	Pyridine nucleotide-disulphide oxidoreductase	21	221	1.50E-21	T	03/07/19
FRLM_012884-RA	bfcbc30319230a792fa577e4e5bc6b91	348	Pfam	PF00067	Cytochrome P450	56	325	4.50E-34	T	03/07/19	IPR001128	Cytochrome P450	GO:0005506|GO:0016705|GO:0020037|GO:0055114
FRLM_009223-RB	651f37b2f004816e819e67d430c76fb6	754	Pfam	PF12796	Ankyrin repeats (3 copies)	659	724	3.00E-08	T	03/07/19	IPR020683	Ankyrin repeat-containing domain
FRLM_009223-RB	651f37b2f004816e819e67d430c76fb6	754	Pfam	PF16746	BAR domain of APPL family	1	155	9.70E-29	T	03/07/19
FRLM_009223-RB	651f37b2f004816e819e67d430c76fb6	754	Pfam	PF00169	PH domain	217	350	4.50E-12	T	03/07/19	IPR001849	Pleckstrin homology domain
FRLM_009223-RB	651f37b2f004816e819e67d430c76fb6	754	Pfam	PF01412	Putative GTPase activating protein for Arf	424	561	6.10E-34	T	03/07/19	IPR001164	Arf GTPase activating protein	GO:0005096
FRLM_017464-RA	b02a817122b1dc222bdb44e5ffb79fe0	460	Pfam	PF13664	Domain of unknown function (DUF4149)	294	394	3.70E-21	T	03/07/19	IPR025423	Domain of unknown function DUF4149
FRLM_003202-RA	82f08672f6f1d44c4b8bc5a48ba4af7b	130	Pfam	PF00173	Cytochrome b5-like Heme/Steroid binding domain	5	76	1.80E-28	T	03/07/19	IPR001199	Cytochrome b5-like heme/steroid binding domain
FRLM_021793-RA	637477e599fe3ed77027e844dd4d81e5	128	Pfam	PF03931	Skp1 family, tetramerisation domain	8	66	1.80E-31	T	03/07/19	IPR016073	SKP1 component, POZ domain	GO:0006511	Reactome: R-HSA-8951664|Reactome: R-HSA-983168
FRLM_001802-RA	266de867e470a3d0d3096e03dd9a7eb1	558	Pfam	PF02782	FGGY family of carbohydrate kinases, C-terminal domain	300	495	4.40E-25	T	03/07/19	IPR018485	Carbohydrate kinase, FGGY, C-terminal	GO:0005975|GO:0016773
FRLM_001802-RA	266de867e470a3d0d3096e03dd9a7eb1	558	Pfam	PF00370	FGGY family of carbohydrate kinases, N-terminal domain	139	288	2.10E-16	T	03/07/19	IPR018484	Carbohydrate kinase, FGGY, N-terminal	GO:0005975|GO:0016773
FRLM_008527-RA	6aac397bd9803ce610e0f50d9ad0d84e	253	Pfam	PF02325	YGGT family	137	200	5.50E-16	T	03/07/19	IPR003425	CCB3/YggT	GO:0016020
FRLM_015357-RC	9ca9f1e70f2f0f42664aee08e357492c	211	Pfam	PF04193	PQ loop repeat	151	192	5.40E-12	T	03/07/19	IPR006603	PQ-loop repeat
FRLM_015357-RC	9ca9f1e70f2f0f42664aee08e357492c	211	Pfam	PF04193	PQ loop repeat	30	89	4.30E-13	T	03/07/19	IPR006603	PQ-loop repeat
FRLM_017558-RA	43086071d8d14f2d4ed5032be9b44843	334	Pfam	PF12327	FtsZ family, C-terminal domain	187	280	4.00E-30	T	03/07/19	IPR024757	Cell division protein FtsZ, C-terminal
FRLM_017558-RA	43086071d8d14f2d4ed5032be9b44843	334	Pfam	PF00091	Tubulin/FtsZ family, GTPase domain	5	138	1.30E-35	T	03/07/19	IPR003008	Tubulin/FtsZ, GTPase domain	GO:0003924	Reactome: R-HSA-380320
FRLM_011763-RA	4c87392c80c6253ebf15f30e0b563277	381	Pfam	PF13639	Ring finger domain	33	75	7.70E-10	T	03/07/19	IPR001841	Zinc finger, RING-type
FRLM_002971-RA	881fd346a240c4667f8f688778b5fdc1	1049	Pfam	PF00534	Glycosyl transferases group 1	401	516	2.30E-11	T	03/07/19	IPR001296	Glycosyl transferase, family 1
FRLM_003417-RB	6c4f23dc6fa17047204d2423bad7f519	284	Pfam	PF02544	3-oxo-5-alpha-steroid 4-dehydrogenase	133	283	9.10E-28	T	03/07/19	IPR001104	3-oxo-5-alpha-steroid 4-dehydrogenase, C-terminal	GO:0005737|GO:0006629|GO:0016021|GO:0016627
FRLM_019830-RA	e63e2d89ea0b6ced50f57f8b9505d966	53	Pfam	PF01487	Type I 3-dehydroquinase	1	52	2.10E-10	T	03/07/19	IPR001381	3-dehydroquinate dehydratase type I	GO:0003855	KEGG: 00400+4.2.1.10|MetaCyc: PWY-6163|MetaCyc: PWY-6416|MetaCyc: PWY-6707
FRLM_006689-RA	5dee1332c84d890d7c5634cf05b63411	142	Pfam	PF10447	Exosome component EXOSC1/CSL4	99	140	1.40E-10	T	03/07/19	IPR019495	Exosome complex component CSL4	GO:0000178|GO:0003723	Reactome: R-HSA-380994|Reactome: R-HSA-429958|Reactome: R-HSA-450385|Reactome: R-HSA-450513|Reactome: R-HSA-450604|Reactome: R-HSA-6791226
FRLM_006689-RA	5dee1332c84d890d7c5634cf05b63411	142	Pfam	PF14382	Exosome complex exonuclease RRP4 N-terminal region	7	45	3.20E-12	T	03/07/19	IPR025721	Exosome complex component, N-terminal domain		Reactome: R-HSA-380994|Reactome: R-HSA-429958|Reactome: R-HSA-450385|Reactome: R-HSA-450513|Reactome: R-HSA-450604|Reactome: R-HSA-6791226
FRLM_021658-RA	ccd3334abe2024d738a915a322d0496d	74	Pfam	PF00137	ATP synthase subunit C	8	70	7.90E-13	T	03/07/19	IPR002379	V-ATPase proteolipid subunit C-like domain	GO:0015078|GO:0015991|GO:0033177
FRLM_001386-RA	ccd3334abe2024d738a915a322d0496d	74	Pfam	PF00137	ATP synthase subunit C	8	70	7.90E-13	T	03/07/19	IPR002379	V-ATPase proteolipid subunit C-like domain	GO:0015078|GO:0015991|GO:0033177
FRLM_011132-RA	f0fd4b0532b1ac94feafd0285469a626	207	Pfam	PF00875	DNA photolyase	1	89	1.90E-19	T	03/07/19	IPR006050	DNA photolyase, N-terminal		Reactome: R-HSA-1368108|Reactome: R-HSA-400253
FRLM_011779-RD	8848e3f67a8a439c7b58082c2d5f7740	315	Pfam	PF00481	Protein phosphatase 2C	136	276	1.10E-47	T	03/07/19	IPR001932	PPM-type phosphatase domain	GO:0003824	KEGG: 04658+3.1.3.16|KEGG: 04660+3.1.3.16
FRLM_011779-RD	8848e3f67a8a439c7b58082c2d5f7740	315	Pfam	PF00481	Protein phosphatase 2C	23	103	1.80E-10	T	03/07/19	IPR001932	PPM-type phosphatase domain	GO:0003824	KEGG: 04658+3.1.3.16|KEGG: 04660+3.1.3.16
FRLM_011779-RC	8848e3f67a8a439c7b58082c2d5f7740	315	Pfam	PF00481	Protein phosphatase 2C	136	276	1.10E-47	T	03/07/19	IPR001932	PPM-type phosphatase domain	GO:0003824	KEGG: 04658+3.1.3.16|KEGG: 04660+3.1.3.16
FRLM_011779-RC	8848e3f67a8a439c7b58082c2d5f7740	315	Pfam	PF00481	Protein phosphatase 2C	23	103	1.80E-10	T	03/07/19	IPR001932	PPM-type phosphatase domain	GO:0003824	KEGG: 04658+3.1.3.16|KEGG: 04660+3.1.3.16
FRLM_007931-RA	3274703e1d802c688bcc3c26a08743a3	216	Pfam	PF00071	Ras family	10	187	7.30E-53	T	03/07/19	IPR001806	Small GTPase superfamily	GO:0003924|GO:0005525
FRLM_000814-RC	23d1e90fc958197580c800928c47c402	2617	Pfam	PF02259	FAT domain	1810	2177	1.30E-51	T	03/07/19	IPR003151	PIK-related kinase, FAT	GO:0005515	KEGG: 04150+2.7.11.1|KEGG: 04151+2.7.11.1|KEGG: 04926+2.7.11.1|KEGG: 05165+2.7.11.1
FRLM_000814-RC	23d1e90fc958197580c800928c47c402	2617	Pfam	PF08064	UME (NUC010) domain	1108	1208	1.10E-16	T	03/07/19	IPR012993	UME domain	GO:0004674	KEGG: 04150+2.7.11.1|KEGG: 04151+2.7.11.1|KEGG: 04926+2.7.11.1|KEGG: 05165+2.7.11.1|Reactome: R-HSA-1221632|Reactome: R-HSA-176187|Reactome: R-HSA-3371453|Reactome: R-HSA-5685938|Reactome: R-HSA-5693607|Reactome: R-HSA-5693616|Reactome: R-HSA-6783310|Reactome: R-HSA-6796648|Reactome: R-HSA-6804756|Reactome: R-HSA-69473
FRLM_000814-RC	23d1e90fc958197580c800928c47c402	2617	Pfam	PF00454	Phosphatidylinositol 3- and 4-kinase	2405	2601	1.20E-35	T	03/07/19	IPR000403	Phosphatidylinositol 3-/4-kinase, catalytic domain	GO:0016301
FRLM_003458-RA	88797b0d0cc47b00d3d3605f68a79a0e	461	Pfam	PF09409	PUB domain	186	249	4.00E-17	T	03/07/19	IPR018997	PUB domain
FRLM_003458-RA	88797b0d0cc47b00d3d3605f68a79a0e	461	Pfam	PF00789	UBX domain	354	403	1.60E-06	T	03/07/19	IPR001012	UBX domain	GO:0005515
FRLM_015454-RA	8876e1fc0b9f87b29d43be90ccbd50cf	241	Pfam	PF12998	Inhibitor of growth proteins N-terminal histone-binding	4	111	1.00E-19	T	03/07/19	IPR024610	Inhibitor of growth protein, N-terminal histone-binding
FRLM_003002-RB	742d1914fd229b7db203d87ea3c0d2e4	449	Pfam	PF00134	Cyclin, N-terminal domain	8	147	2.90E-14	T	03/07/19	IPR006671	Cyclin, N-terminal
FRLM_003002-RA	742d1914fd229b7db203d87ea3c0d2e4	449	Pfam	PF00134	Cyclin, N-terminal domain	8	147	2.90E-14	T	03/07/19	IPR006671	Cyclin, N-terminal
FRLM_009280-RB	aedc6ae8a1f64f17c2b48fe980aa9318	393	Pfam	PF06418	CTP synthase N-terminus	92	348	1.80E-123	T	03/07/19	IPR017456	CTP synthase, N-terminal	GO:0003883|GO:0006221	KEGG: 00240+6.3.4.2|MetaCyc: PWY-7176|MetaCyc: PWY-7177|MetaCyc: PWY-7185|Reactome: R-HSA-499943
FRLM_015924-RA	ce380e3aad75b80ab32beeba3b94d21d	76	Pfam	PF04885	Stigma-specific protein, Stig1	1	76	2.50E-29	T	03/07/19	IPR006969	Stigma-specific protein Stig1
FRLM_011377-RB	cf94a9c2303ece8b1db8ee15aeff99a6	297	Pfam	PF01975	Survival protein SurE	14	205	3.10E-48	T	03/07/19	IPR002828	Survival protein SurE-like phosphatase/nucleotidase	GO:0016787	KEGG: 00230+3.1.3.5|KEGG: 00240+3.1.3.5|KEGG: 00760+3.1.3.5|MetaCyc: PWY-5381|MetaCyc: PWY-5695|MetaCyc: PWY-6596|MetaCyc: PWY-6606|MetaCyc: PWY-6607|MetaCyc: PWY-6608|MetaCyc: PWY-7185|MetaCyc: PWY-7821
FRLM_003145-RA	78899940c014ef84ca3f82a272f521fe	406	Pfam	PF08263	Leucine rich repeat N-terminal domain	2	19	7.10E-04	T	03/07/19	IPR013210	Leucine-rich repeat-containing N-terminal, plant-type
FRLM_003145-RA	78899940c014ef84ca3f82a272f521fe	406	Pfam	PF13855	Leucine rich repeat	175	235	1.90E-11	T	03/07/19	IPR001611	Leucine-rich repeat	GO:0005515
FRLM_003145-RA	78899940c014ef84ca3f82a272f521fe	406	Pfam	PF13855	Leucine rich repeat	78	138	1.20E-08	T	03/07/19	IPR001611	Leucine-rich repeat	GO:0005515
FRLM_003145-RA	78899940c014ef84ca3f82a272f521fe	406	Pfam	PF00560	Leucine Rich Repeat	151	172	0.28	T	03/07/19	IPR001611	Leucine-rich repeat	GO:0005515
FRLM_015019-RA	c76e045593418949db3171cfda34a11f	458	Pfam	PF04437	RINT-1 / TIP-1 family	18	297	5.60E-08	T	03/07/19	IPR007528	RINT-1/Tip20	GO:0005783|GO:0048193	Reactome: R-HSA-6811434
FRLM_015019-RA	c76e045593418949db3171cfda34a11f	458	Pfam	PF04100	Vps53-like, N-terminal	15	52	4.70E-09	T	03/07/19	IPR007234	Vps53-like, N-terminal		Reactome: R-HSA-6811440
FRLM_005598-RA	f4d7a80a2dc535507de5a1568b27dc82	70	Pfam	PF01582	TIR domain	1	69	2.30E-11	T	03/07/19	IPR000157	Toll/interleukin-1 receptor homology (TIR) domain	GO:0005515|GO:0007165
FRLM_012745-RC	7ec6fa7d951267254107785d7010cb3a	205	Pfam	PF01070	FMN-dependent dehydrogenase	13	183	1.10E-64	T	03/07/19	IPR000262	FMN-dependent dehydrogenase	GO:0016491
FRLM_012745-RA	7ec6fa7d951267254107785d7010cb3a	205	Pfam	PF01070	FMN-dependent dehydrogenase	13	183	1.10E-64	T	03/07/19	IPR000262	FMN-dependent dehydrogenase	GO:0016491
FRLM_005955-RA	5817c7641ec85bd572d26081d36333d1	166	Pfam	PF13187	4Fe-4S dicluster domain	63	118	2.40E-08	T	03/07/19	IPR017896	4Fe-4S ferredoxin-type, iron-sulphur binding domain
FRLM_019548-RA	1c3681ad384ec55c25efad713d353db7	267	Pfam	PF03936	Terpene synthase family, metal binding domain	180	267	1.20E-32	T	03/07/19	IPR005630	Terpene synthase, metal-binding domain	GO:0000287|GO:0010333|GO:0016829
FRLM_019548-RA	1c3681ad384ec55c25efad713d353db7	267	Pfam	PF01397	Terpene synthase, N-terminal domain	3	147	3.10E-42	T	03/07/19	IPR001906	Terpene synthase, N-terminal domain	GO:0008152|GO:0010333|GO:0016829
FRLM_015317-RB	581cc4a03f122673d68eb77ae93c4b37	502	Pfam	PF00026	Eukaryotic aspartyl protease	77	500	8.00E-126	T	03/07/19	IPR033121	Peptidase family A1 domain
FRLM_015317-RB	581cc4a03f122673d68eb77ae93c4b37	502	Pfam	PF05184	Saposin-like type B, region 1	375	411	6.40E-11	T	03/07/19	IPR007856	Saposin-like type B, region 1	GO:0006629
FRLM_015317-RB	581cc4a03f122673d68eb77ae93c4b37	502	Pfam	PF03489	Saposin-like type B, region 2	311	344	3.10E-12	T	03/07/19	IPR008138	Saposin B type, region 2
FRLM_013885-RB	7ca8ea20d1982cce8af884a858dc26a1	292	Pfam	PF05212	Protein of unknown function (DUF707)	101	290	3.10E-88	T	03/07/19	IPR007877	Protein of unknown function DUF707
FRLM_015239-RA	1083ffa29cf19c9064c42b9e36305661	137	Pfam	PF01521	Iron-sulphur cluster biosynthesis	22	121	2.10E-19	T	03/07/19	IPR000361	FeS cluster biogenesis		Reactome: R-HSA-1362409
FRLM_000006-RA	b99a98c9cc78e7f35c3454ce7e3cf3ef	198	Pfam	PF05405	Mitochondrial ATP synthase B chain precursor (ATP-synt_B)	20	183	2.00E-54	T	03/07/19	IPR008688	ATP synthase, F0 complex, subunit B/MI25	GO:0000276|GO:0015078|GO:0015986	Reactome: R-HSA-163210|Reactome: R-HSA-8949613
FRLM_005388-RF	740bc1d20566c8dee8b896b50e891952	911	Pfam	PF00271	Helicase conserved C-terminal domain	578	688	1.60E-11	T	03/07/19	IPR001650	Helicase, C-terminal
FRLM_005388-RF	740bc1d20566c8dee8b896b50e891952	911	Pfam	PF00270	DEAD/DEAH box helicase	334	502	1.60E-23	T	03/07/19	IPR011545	DEAD/DEAH box helicase domain	GO:0003676|GO:0005524
FRLM_015889-RA	8cf0e53b6e6b0bbbba27756ac911d757	484	Pfam	PF01535	PPR repeat	51	74	0.083	T	03/07/19	IPR002885	Pentatricopeptide repeat
FRLM_015889-RA	8cf0e53b6e6b0bbbba27756ac911d757	484	Pfam	PF01535	PPR repeat	253	274	0.57	T	03/07/19	IPR002885	Pentatricopeptide repeat
FRLM_015889-RA	8cf0e53b6e6b0bbbba27756ac911d757	484	Pfam	PF14432	DYW family of nucleic acid deaminases	351	473	1.40E-38	T	03/07/19	IPR032867	DYW domain	GO:0008270
FRLM_015889-RA	8cf0e53b6e6b0bbbba27756ac911d757	484	Pfam	PF13041	PPR repeat family	75	122	1.70E-11	T	03/07/19	IPR002885	Pentatricopeptide repeat
FRLM_015889-RA	8cf0e53b6e6b0bbbba27756ac911d757	484	Pfam	PF13041	PPR repeat family	176	223	3.00E-13	T	03/07/19	IPR002885	Pentatricopeptide repeat
FRLM_004362-RB	7537136d177b2b23722771631528711f	551	Pfam	PF14432	DYW family of nucleic acid deaminases	418	541	2.50E-38	T	03/07/19	IPR032867	DYW domain	GO:0008270
FRLM_004362-RB	7537136d177b2b23722771631528711f	551	Pfam	PF13041	PPR repeat family	43	82	1.60E-10	T	03/07/19	IPR002885	Pentatricopeptide repeat
FRLM_004362-RB	7537136d177b2b23722771631528711f	551	Pfam	PF13041	PPR repeat family	244	292	1.50E-13	T	03/07/19	IPR002885	Pentatricopeptide repeat
FRLM_004362-RB	7537136d177b2b23722771631528711f	551	Pfam	PF13041	PPR repeat family	144	191	6.60E-10	T	03/07/19	IPR002885	Pentatricopeptide repeat
FRLM_004362-RB	7537136d177b2b23722771631528711f	551	Pfam	PF01535	PPR repeat	319	343	0.036	T	03/07/19	IPR002885	Pentatricopeptide repeat
FRLM_004362-RB	7537136d177b2b23722771631528711f	551	Pfam	PF01535	PPR repeat	218	242	0.018	T	03/07/19	IPR002885	Pentatricopeptide repeat
FRLM_004362-RB	7537136d177b2b23722771631528711f	551	Pfam	PF01535	PPR repeat	118	141	0.1	T	03/07/19	IPR002885	Pentatricopeptide repeat
FRLM_004362-RA	7537136d177b2b23722771631528711f	551	Pfam	PF14432	DYW family of nucleic acid deaminases	418	541	2.50E-38	T	03/07/19	IPR032867	DYW domain	GO:0008270
FRLM_004362-RA	7537136d177b2b23722771631528711f	551	Pfam	PF13041	PPR repeat family	43	82	1.60E-10	T	03/07/19	IPR002885	Pentatricopeptide repeat
FRLM_004362-RA	7537136d177b2b23722771631528711f	551	Pfam	PF13041	PPR repeat family	244	292	1.50E-13	T	03/07/19	IPR002885	Pentatricopeptide repeat
FRLM_004362-RA	7537136d177b2b23722771631528711f	551	Pfam	PF13041	PPR repeat family	144	191	6.60E-10	T	03/07/19	IPR002885	Pentatricopeptide repeat
FRLM_004362-RA	7537136d177b2b23722771631528711f	551	Pfam	PF01535	PPR repeat	319	343	0.036	T	03/07/19	IPR002885	Pentatricopeptide repeat
FRLM_004362-RA	7537136d177b2b23722771631528711f	551	Pfam	PF01535	PPR repeat	218	242	0.018	T	03/07/19	IPR002885	Pentatricopeptide repeat
FRLM_004362-RA	7537136d177b2b23722771631528711f	551	Pfam	PF01535	PPR repeat	118	141	0.1	T	03/07/19	IPR002885	Pentatricopeptide repeat
FRLM_000653-RC	f92ce0eb660f74fcd1e4f188906863a7	453	Pfam	PF13519	von Willebrand factor type A domain	55	163	2.10E-27	T	03/07/19	IPR002035	von Willebrand factor, type A
FRLM_000653-RC	f92ce0eb660f74fcd1e4f188906863a7	453	Pfam	PF02809	Ubiquitin interaction motif	272	285	0.64	T	03/07/19	IPR003903	Ubiquitin interacting motif
FRLM_000653-RC	f92ce0eb660f74fcd1e4f188906863a7	453	Pfam	PF02809	Ubiquitin interaction motif	340	355	0.05	T	03/07/19	IPR003903	Ubiquitin interacting motif
FRLM_000653-RC	f92ce0eb660f74fcd1e4f188906863a7	453	Pfam	PF02809	Ubiquitin interaction motif	373	387	0.28	T	03/07/19	IPR003903	Ubiquitin interacting motif
FRLM_001271-RC	8f0904826cd7dc519bd27e255b34604c	1074	Pfam	PF00690	Cation transporter/ATPase, N-terminus	142	209	3.30E-12	T	03/07/19	IPR004014	Cation-transporting P-type ATPase, N-terminal		Reactome: R-HSA-936837
FRLM_001271-RC	8f0904826cd7dc519bd27e255b34604c	1074	Pfam	PF00689	Cation transporting ATPase, C-terminus	877	1054	3.10E-48	T	03/07/19	IPR006068	Cation-transporting P-type ATPase, C-terminal		Reactome: R-HSA-936837
FRLM_001271-RC	8f0904826cd7dc519bd27e255b34604c	1074	Pfam	PF12515	Ca2+-ATPase N terminal autoinhibitory domain	33	77	1.00E-16	T	03/07/19	IPR024750	Calcium-transporting P-type ATPase, N-terminal autoinhibitory domain	GO:0005516
FRLM_001271-RC	8f0904826cd7dc519bd27e255b34604c	1074	Pfam	PF00122	E1-E2 ATPase	262	462	3.80E-39	T	03/07/19
FRLM_001271-RC	8f0904826cd7dc519bd27e255b34604c	1074	Pfam	PF00702	haloacid dehalogenase-like hydrolase	481	806	4.60E-15	T	03/07/19
FRLM_001271-RF	8f0904826cd7dc519bd27e255b34604c	1074	Pfam	PF00690	Cation transporter/ATPase, N-terminus	142	209	3.30E-12	T	03/07/19	IPR004014	Cation-transporting P-type ATPase, N-terminal		Reactome: R-HSA-936837
FRLM_001271-RF	8f0904826cd7dc519bd27e255b34604c	1074	Pfam	PF00689	Cation transporting ATPase, C-terminus	877	1054	3.10E-48	T	03/07/19	IPR006068	Cation-transporting P-type ATPase, C-terminal		Reactome: R-HSA-936837
FRLM_001271-RF	8f0904826cd7dc519bd27e255b34604c	1074	Pfam	PF12515	Ca2+-ATPase N terminal autoinhibitory domain	33	77	1.00E-16	T	03/07/19	IPR024750	Calcium-transporting P-type ATPase, N-terminal autoinhibitory domain	GO:0005516
FRLM_001271-RF	8f0904826cd7dc519bd27e255b34604c	1074	Pfam	PF00122	E1-E2 ATPase	262	462	3.80E-39	T	03/07/19
FRLM_001271-RF	8f0904826cd7dc519bd27e255b34604c	1074	Pfam	PF00702	haloacid dehalogenase-like hydrolase	481	806	4.60E-15	T	03/07/19
FRLM_022419-RA	af36d62622cec03fd0f6632c79c1c134	75	Pfam	PF02519	Auxin responsive protein	5	71	1.60E-22	T	03/07/19	IPR003676	Small auxin-up RNA	GO:0009733
FRLM_015144-RA	0209f0abb5c4b3427e2a3feeef6b5311	494	Pfam	PF00271	Helicase conserved C-terminal domain	75	182	1.50E-30	T	03/07/19	IPR001650	Helicase, C-terminal
FRLM_015144-RA	0209f0abb5c4b3427e2a3feeef6b5311	494	Pfam	PF08152	GUCT (NUC152) domain	269	369	4.30E-18	T	03/07/19	IPR012562	GUCT	GO:0003723|GO:0004386|GO:0005524|GO:0005634
FRLM_015144-RA	0209f0abb5c4b3427e2a3feeef6b5311	494	Pfam	PF00098	Zinc knuckle	474	490	3.00E-07	T	03/07/19	IPR001878	Zinc finger, CCHC-type	GO:0003676|GO:0008270
FRLM_010130-RA	011c36d045959b7e9e7ab3b81f021fc2	255	Pfam	PF05605	Drought induced 19 protein (Di19), zinc-binding	97	149	1.60E-16	T	03/07/19	IPR008598	Drought induced 19 protein type, zinc-binding domain
FRLM_010130-RA	011c36d045959b7e9e7ab3b81f021fc2	255	Pfam	PF14571	Stress-induced protein Di19, C-terminal	181	254	3.90E-13	T	03/07/19	IPR027935	Protein dehydration-induced 19, C-terminal
FRLM_009392-RA	2aa98af8e88127cb74ba5c1416531f09	767	Pfam	PF13041	PPR repeat family	135	182	5.50E-12	T	03/07/19	IPR002885	Pentatricopeptide repeat
FRLM_009392-RA	2aa98af8e88127cb74ba5c1416531f09	767	Pfam	PF13041	PPR repeat family	452	497	1.00E-09	T	03/07/19	IPR002885	Pentatricopeptide repeat
FRLM_009392-RA	2aa98af8e88127cb74ba5c1416531f09	767	Pfam	PF13041	PPR repeat family	236	284	8.60E-08	T	03/07/19	IPR002885	Pentatricopeptide repeat
FRLM_009392-RA	2aa98af8e88127cb74ba5c1416531f09	767	Pfam	PF01535	PPR repeat	312	335	0.022	T	03/07/19	IPR002885	Pentatricopeptide repeat
FRLM_009392-RA	2aa98af8e88127cb74ba5c1416531f09	767	Pfam	PF01535	PPR repeat	590	618	0.29	T	03/07/19	IPR002885	Pentatricopeptide repeat
FRLM_009392-RA	2aa98af8e88127cb74ba5c1416531f09	767	Pfam	PF01535	PPR repeat	525	548	0.028	T	03/07/19	IPR002885	Pentatricopeptide repeat
FRLM_009392-RA	2aa98af8e88127cb74ba5c1416531f09	767	Pfam	PF01535	PPR repeat	424	447	0.059	T	03/07/19	IPR002885	Pentatricopeptide repeat
FRLM_009392-RA	2aa98af8e88127cb74ba5c1416531f09	767	Pfam	PF14432	DYW family of nucleic acid deaminases	624	753	6.00E-26	T	03/07/19	IPR032867	DYW domain	GO:0008270
FRLM_006587-RD	8a9efc12e528b3063a23c49854543c98	1020	Pfam	PF00702	haloacid dehalogenase-like hydrolase	650	770	2.00E-14	T	03/07/19
FRLM_006587-RD	8a9efc12e528b3063a23c49854543c98	1020	Pfam	PF13246	Cation transport ATPase (P-type)	515	593	2.10E-18	T	03/07/19
FRLM_006587-RD	8a9efc12e528b3063a23c49854543c98	1020	Pfam	PF12515	Ca2+-ATPase N terminal autoinhibitory domain	5	50	6.90E-21	T	03/07/19	IPR024750	Calcium-transporting P-type ATPase, N-terminal autoinhibitory domain	GO:0005516
FRLM_006587-RD	8a9efc12e528b3063a23c49854543c98	1020	Pfam	PF00689	Cation transporting ATPase, C-terminus	841	1015	4.50E-41	T	03/07/19	IPR006068	Cation-transporting P-type ATPase, C-terminal		Reactome: R-HSA-936837
FRLM_006587-RD	8a9efc12e528b3063a23c49854543c98	1020	Pfam	PF00690	Cation transporter/ATPase, N-terminus	119	186	1.10E-09	T	03/07/19	IPR004014	Cation-transporting P-type ATPase, N-terminal		Reactome: R-HSA-936837
FRLM_006587-RD	8a9efc12e528b3063a23c49854543c98	1020	Pfam	PF00122	E1-E2 ATPase	237	432	9.00E-40	T	03/07/19
FRLM_014535-RA	3f58d3ad997f7a75bad1fe1a87858443	527	Pfam	PF06045	Rhamnogalacturonate lyase family	2	90	1.80E-33	T	03/07/19	IPR010325	Rhamnogalacturonate lyase
FRLM_014535-RA	3f58d3ad997f7a75bad1fe1a87858443	527	Pfam	PF14686	Polysaccharide lyase family 4, domain II	244	316	5.90E-22	T	03/07/19	IPR029413	Rhamnogalacturonan lyase, domain II		MetaCyc: PWY-6769|MetaCyc: PWY-6771
FRLM_014535-RA	3f58d3ad997f7a75bad1fe1a87858443	527	Pfam	PF14683	Polysaccharide lyase family 4, domain III	330	517	2.60E-48	T	03/07/19	IPR029411	Rhamnogalacturonan lyase, domain III		MetaCyc: PWY-6769|MetaCyc: PWY-6771
FRLM_001012-RA	19c8765932697aaf769e9c3d68d3334f	87	Pfam	PF07983	X8 domain	2	59	3.50E-18	T	03/07/19	IPR012946	X8 domain
FRLM_015956-RA	0e72f3e99ff4b59a70c441ba9fb404ae	176	Pfam	PF07714	Protein tyrosine kinase	2	162	3.50E-41	T	03/07/19	IPR001245	Serine-threonine/tyrosine-protein kinase, catalytic domain	GO:0004672|GO:0006468
FRLM_005907-RA	df5dad6640af6174df6d9a4bca907147	641	Pfam	PF07725	Leucine Rich Repeat	617	636	4.60E-09	T	03/07/19	IPR011713	Leucine-rich repeat 3
FRLM_005907-RA	df5dad6640af6174df6d9a4bca907147	641	Pfam	PF00931	NB-ARC domain	201	459	3.80E-33	T	03/07/19	IPR002182	NB-ARC	GO:0043531	Reactome: R-HSA-111458|Reactome: R-HSA-111459|Reactome: R-HSA-6798695|Reactome: R-HSA-6803207|Reactome: R-HSA-8953750
FRLM_005907-RA	df5dad6640af6174df6d9a4bca907147	641	Pfam	PF01582	TIR domain	18	199	6.30E-51	T	03/07/19	IPR000157	Toll/interleukin-1 receptor homology (TIR) domain	GO:0005515|GO:0007165
FRLM_010268-RA	e6fe2e2c8afdea7b05d6decfb5a014c4	259	Pfam	PF03088	Strictosidine synthase	40	126	1.70E-34	T	03/07/19	IPR018119	Strictosidine synthase, conserved region	GO:0009058|GO:0016844
FRLM_018474-RA	5543886ff1f11120b04fea2da19b3689	550	Pfam	PF13837	Myb/SANT-like DNA-binding domain	167	257	1.30E-21	T	03/07/19
FRLM_018474-RA	5543886ff1f11120b04fea2da19b3689	550	Pfam	PF00696	Amino acid kinase family	313	523	1.50E-24	T	03/07/19	IPR001048	Aspartate/glutamate/uridylate kinase		Reactome: R-HSA-70614
FRLM_006505-RB	c51f480ff8bf72b7b59e6f648676fe7a	250	Pfam	PF00076	RNA recognition motif. (a.k.a. RRM, RBD, or RNP domain)	11	68	7.70E-10	T	03/07/19	IPR000504	RNA recognition motif domain	GO:0003676
FRLM_006505-RB	c51f480ff8bf72b7b59e6f648676fe7a	250	Pfam	PF00076	RNA recognition motif. (a.k.a. RRM, RBD, or RNP domain)	143	197	1.20E-13	T	03/07/19	IPR000504	RNA recognition motif domain	GO:0003676
FRLM_016328-RE	777114cfe9e58ff4dd68f3be5daa771c	318	Pfam	PF00254	FKBP-type peptidyl-prolyl cis-trans isomerase	1	39	4.00E-10	T	03/07/19	IPR001179	FKBP-type peptidyl-prolyl cis-trans isomerase domain
FRLM_016328-RE	777114cfe9e58ff4dd68f3be5daa771c	318	Pfam	PF00254	FKBP-type peptidyl-prolyl cis-trans isomerase	66	152	6.50E-10	T	03/07/19	IPR001179	FKBP-type peptidyl-prolyl cis-trans isomerase domain
FRLM_016328-RE	777114cfe9e58ff4dd68f3be5daa771c	318	Pfam	PF00254	FKBP-type peptidyl-prolyl cis-trans isomerase	184	271	1.00E-17	T	03/07/19	IPR001179	FKBP-type peptidyl-prolyl cis-trans isomerase domain
FRLM_016328-RD	777114cfe9e58ff4dd68f3be5daa771c	318	Pfam	PF00254	FKBP-type peptidyl-prolyl cis-trans isomerase	1	39	4.00E-10	T	03/07/19	IPR001179	FKBP-type peptidyl-prolyl cis-trans isomerase domain
FRLM_016328-RD	777114cfe9e58ff4dd68f3be5daa771c	318	Pfam	PF00254	FKBP-type peptidyl-prolyl cis-trans isomerase	66	152	6.50E-10	T	03/07/19	IPR001179	FKBP-type peptidyl-prolyl cis-trans isomerase domain
FRLM_016328-RD	777114cfe9e58ff4dd68f3be5daa771c	318	Pfam	PF00254	FKBP-type peptidyl-prolyl cis-trans isomerase	184	271	1.00E-17	T	03/07/19	IPR001179	FKBP-type peptidyl-prolyl cis-trans isomerase domain
FRLM_016328-RF	777114cfe9e58ff4dd68f3be5daa771c	318	Pfam	PF00254	FKBP-type peptidyl-prolyl cis-trans isomerase	1	39	4.00E-10	T	03/07/19	IPR001179	FKBP-type peptidyl-prolyl cis-trans isomerase domain
FRLM_016328-RF	777114cfe9e58ff4dd68f3be5daa771c	318	Pfam	PF00254	FKBP-type peptidyl-prolyl cis-trans isomerase	66	152	6.50E-10	T	03/07/19	IPR001179	FKBP-type peptidyl-prolyl cis-trans isomerase domain
FRLM_016328-RF	777114cfe9e58ff4dd68f3be5daa771c	318	Pfam	PF00254	FKBP-type peptidyl-prolyl cis-trans isomerase	184	271	1.00E-17	T	03/07/19	IPR001179	FKBP-type peptidyl-prolyl cis-trans isomerase domain
FRLM_014729-RB	60f788c458e8599e28f0297212bc652c	132	Pfam	PF03134	TB2/DP1, HVA22 family	7	53	2.00E-15	T	03/07/19	IPR004345	TB2/DP1/HVA22-related protein		Reactome: R-HSA-381753
FRLM_009613-RD	746ca1771a8a454751befd421faec729	234	Pfam	PF03644	Glycosyl hydrolase family 85	2	200	2.60E-62	T	03/07/19	IPR005201	Glycoside hydrolase, family 85	GO:0005737|GO:0033925	KEGG: 00511+3.2.1.96|Reactome: R-HSA-532668
FRLM_019201-RA	830b9e7fa30e88df0d77386b21a7088d	691	Pfam	PF03101	FAR1 DNA-binding domain	68	159	1.20E-22	T	03/07/19	IPR004330	FAR1 DNA binding domain
FRLM_019201-RA	830b9e7fa30e88df0d77386b21a7088d	691	Pfam	PF10551	MULE transposase domain	291	384	1.10E-17	T	03/07/19	IPR018289	MULE transposase domain
FRLM_019201-RA	830b9e7fa30e88df0d77386b21a7088d	691	Pfam	PF04434	SWIM zinc finger	570	596	1.40E-07	T	03/07/19	IPR007527	Zinc finger, SWIM-type	GO:0008270
FRLM_007300-RA	81d01986cc3732cec5f6a88944e13a38	361	Pfam	PF07713	Protein of unknown function (DUF1604)	39	120	5.40E-36	T	03/07/19	IPR011666	G patch domain-containing protein, N-terminal	GO:0006397
FRLM_013881-RB	8e9b915d0dd7750c9a89fe5d9f8c9e14	748	Pfam	PF02362	B3 DNA binding domain	159	260	9.00E-23	T	03/07/19	IPR003340	B3 DNA binding domain	GO:0003677
FRLM_013881-RB	8e9b915d0dd7750c9a89fe5d9f8c9e14	748	Pfam	PF06507	Auxin response factor	286	366	1.50E-34	T	03/07/19	IPR010525	Auxin response factor	GO:0003677|GO:0005634|GO:0006355|GO:0009725
FRLM_013881-RA	8e9b915d0dd7750c9a89fe5d9f8c9e14	748	Pfam	PF02362	B3 DNA binding domain	159	260	9.00E-23	T	03/07/19	IPR003340	B3 DNA binding domain	GO:0003677
FRLM_013881-RA	8e9b915d0dd7750c9a89fe5d9f8c9e14	748	Pfam	PF06507	Auxin response factor	286	366	1.50E-34	T	03/07/19	IPR010525	Auxin response factor	GO:0003677|GO:0005634|GO:0006355|GO:0009725
FRLM_000673-RC	c77918cb450311e64070c627078ebf8f	2419	Pfam	PF04054	CCR4-Not complex component, Not1	2026	2395	8.00E-151	T	03/07/19	IPR007196	CCR4-Not complex component, Not1, C-terminal		Reactome: R-HSA-429947|Reactome: R-HSA-6804115
FRLM_000673-RC	c77918cb450311e64070c627078ebf8f	2419	Pfam	PF12842	Domain of unknown function (DUF3819)	1315	1456	7.70E-52	T	03/07/19	IPR024557	CCR4-Not complex, Not1 subunit, domain of unknown function DUF3819		Reactome: R-HSA-429947|Reactome: R-HSA-6804115
FRLM_000673-RC	c77918cb450311e64070c627078ebf8f	2419	Pfam	PF16415	CCR4-NOT transcription complex subunit 1 CAF1-binding domain	968	1188	6.20E-92	T	03/07/19	IPR032191	CCR4-NOT transcription complex subunit 1, CAF1-binding domain		Reactome: R-HSA-429947|Reactome: R-HSA-6804115
FRLM_000673-RC	c77918cb450311e64070c627078ebf8f	2419	Pfam	PF16417	CCR4-NOT transcription complex subunit 1 TTP binding domain	657	822	4.10E-67	T	03/07/19	IPR032193	CCR4-NOT transcription complex subunit 1, TTP binding domain		Reactome: R-HSA-429947|Reactome: R-HSA-6804115
FRLM_000673-RC	c77918cb450311e64070c627078ebf8f	2419	Pfam	PF16418	CCR4-NOT transcription complex subunit 1 HEAT repeat	476	623	1.90E-32	T	03/07/19	IPR032194	CCR4-NOT transcription complex subunit 1, HEAT repeat		Reactome: R-HSA-429947|Reactome: R-HSA-6804115
FRLM_005859-RA	f60845940514a6a5dbfc8c6064db64aa	505	Pfam	PF00067	Cytochrome P450	57	445	2.10E-57	T	03/07/19	IPR001128	Cytochrome P450	GO:0005506|GO:0016705|GO:0020037|GO:0055114
FRLM_017571-RA	822a4914b7b177ab10529ff1b42185ba	305	Pfam	PF00728	Glycosyl hydrolase family 20, catalytic domain	143	305	1.90E-52	T	03/07/19	IPR015883	Glycoside hydrolase family 20, catalytic domain	GO:0004553|GO:0005975	KEGG: 00511+3.2.1.52|KEGG: 00513+3.2.1.52|KEGG: 00520+3.2.1.52|KEGG: 00531+3.2.1.52|KEGG: 00603+3.2.1.52|KEGG: 00604+3.2.1.52|MetaCyc: PWY-6902|MetaCyc: PWY-7822|MetaCyc: PWY-7883
FRLM_017571-RA	822a4914b7b177ab10529ff1b42185ba	305	Pfam	PF14845	beta-acetyl hexosaminidase like	19	118	7.90E-13	T	03/07/19	IPR029019	Beta-hexosaminidase, eukaryotic type, N-terminal		KEGG: 00511+3.2.1.52|KEGG: 00513+3.2.1.52|KEGG: 00520+3.2.1.52|KEGG: 00531+3.2.1.52|KEGG: 00603+3.2.1.52|KEGG: 00604+3.2.1.52|MetaCyc: PWY-6902|MetaCyc: PWY-7822|MetaCyc: PWY-7883|Reactome: R-HSA-1660662|Reactome: R-HSA-2022857|Reactome: R-HSA-2024101|Reactome: R-HSA-2160916
FRLM_015870-RA	44d3e0a5c5dff95335c7d744a1c6b013	150	Pfam	PF00406	Adenylate kinase	63	121	3.70E-10	T	03/07/19
FRLM_019891-RA	30299c30131fb598509fdc2eaf785d9a	301	Pfam	PF06246	Isy1-like splicing family	1	280	1.90E-91	T	03/07/19	IPR009360	Pre-mRNA-splicing factor Isy1	GO:0000350	Reactome: R-HSA-6781823|Reactome: R-HSA-6781827|Reactome: R-HSA-6782135|Reactome: R-HSA-6782210|Reactome: R-HSA-72163
FRLM_009815-RA	943a58da14457a87ab58ff820fd139a0	210	Pfam	PF02441	Flavoprotein	16	188	5.30E-45	T	03/07/19	IPR003382	Flavoprotein	GO:0003824	Reactome: R-HSA-196783
FRLM_010158-RA	3386a91d5ebb900cf671ff5d183dad0a	467	Pfam	PF00560	Leucine Rich Repeat	200	217	0.29	T	03/07/19	IPR001611	Leucine-rich repeat	GO:0005515
FRLM_010158-RA	3386a91d5ebb900cf671ff5d183dad0a	467	Pfam	PF00560	Leucine Rich Repeat	77	98	0.11	T	03/07/19	IPR001611	Leucine-rich repeat	GO:0005515
FRLM_010158-RA	3386a91d5ebb900cf671ff5d183dad0a	467	Pfam	PF13855	Leucine rich repeat	271	326	7.30E-08	T	03/07/19	IPR001611	Leucine-rich repeat	GO:0005515
FRLM_010158-RA	3386a91d5ebb900cf671ff5d183dad0a	467	Pfam	PF13855	Leucine rich repeat	126	185	1.10E-07	T	03/07/19	IPR001611	Leucine-rich repeat	GO:0005515
FRLM_005145-RA	2bb39e067c863c3495f821446a7c6b2a	1158	Pfam	PF04998	RNA polymerase Rpb1, domain 5	132	722	4.20E-106	T	03/07/19	IPR007081	RNA polymerase Rpb1, domain 5	GO:0003677|GO:0003899|GO:0006351	KEGG: 00230+2.7.7.6|KEGG: 00240+2.7.7.6
FRLM_005145-RA	2bb39e067c863c3495f821446a7c6b2a	1158	Pfam	PF04992	RNA polymerase Rpb1, domain 6	198	382	1.90E-65	T	03/07/19	IPR007075	RNA polymerase Rpb1, domain 6	GO:0003677|GO:0003899|GO:0006351	KEGG: 00230+2.7.7.6|KEGG: 00240+2.7.7.6|Reactome: R-HSA-112382|Reactome: R-HSA-113418|Reactome: R-HSA-167152|Reactome: R-HSA-167158|Reactome: R-HSA-167160|Reactome: R-HSA-167161|Reactome: R-HSA-167162|Reactome: R-HSA-167172|Reactome: R-HSA-167200|Reactome: R-HSA-167238|Reactome: R-HSA-167242|Reactome: R-HSA-167243|Reactome: R-HSA-167246|Reactome: R-HSA-167287|Reactome: R-HSA-167290|Reactome: R-HS…
FRLM_005145-RA	2bb39e067c863c3495f821446a7c6b2a	1158	Pfam	PF05000	RNA polymerase Rpb1, domain 4	22	125	2.60E-38	T	03/07/19	IPR007083	RNA polymerase Rpb1, domain 4	GO:0003677|GO:0003899|GO:0006351	KEGG: 00230+2.7.7.6|KEGG: 00240+2.7.7.6
FRLM_005145-RA	2bb39e067c863c3495f821446a7c6b2a	1158	Pfam	PF04990	RNA polymerase Rpb1, domain 7	467	601	7.50E-54	T	03/07/19	IPR007073	RNA polymerase Rpb1, domain 7	GO:0003677|GO:0003899|GO:0006351	KEGG: 00230+2.7.7.6|KEGG: 00240+2.7.7.6|Reactome: R-HSA-112382|Reactome: R-HSA-113418|Reactome: R-HSA-167152|Reactome: R-HSA-167158|Reactome: R-HSA-167160|Reactome: R-HSA-167161|Reactome: R-HSA-167162|Reactome: R-HSA-167172|Reactome: R-HSA-167200|Reactome: R-HSA-167238|Reactome: R-HSA-167242|Reactome: R-HSA-167243|Reactome: R-HSA-167246|Reactome: R-HSA-167287|Reactome: R-HSA-167290|Reactome: R-HS…
FRLM_005145-RA	2bb39e067c863c3495f821446a7c6b2a	1158	Pfam	PF05001	RNA polymerase Rpb1 C-terminal repeat	984	997	0.29	T	03/07/19	IPR000684	RNA polymerase II, heptapeptide repeat, eukaryotic	GO:0003677|GO:0005665|GO:0006366	KEGG: 00230+2.7.7.6|KEGG: 00240+2.7.7.6
FRLM_005145-RA	2bb39e067c863c3495f821446a7c6b2a	1158	Pfam	PF05001	RNA polymerase Rpb1 C-terminal repeat	900	913	0.018	T	03/07/19	IPR000684	RNA polymerase II, heptapeptide repeat, eukaryotic	GO:0003677|GO:0005665|GO:0006366	KEGG: 00230+2.7.7.6|KEGG: 00240+2.7.7.6
FRLM_005145-RA	2bb39e067c863c3495f821446a7c6b2a	1158	Pfam	PF05001	RNA polymerase Rpb1 C-terminal repeat	1073	1086	0.086	T	03/07/19	IPR000684	RNA polymerase II, heptapeptide repeat, eukaryotic	GO:0003677|GO:0005665|GO:0006366	KEGG: 00230+2.7.7.6|KEGG: 00240+2.7.7.6
FRLM_005145-RA	2bb39e067c863c3495f821446a7c6b2a	1158	Pfam	PF05001	RNA polymerase Rpb1 C-terminal repeat	858	871	0.048	T	03/07/19	IPR000684	RNA polymerase II, heptapeptide repeat, eukaryotic	GO:0003677|GO:0005665|GO:0006366	KEGG: 00230+2.7.7.6|KEGG: 00240+2.7.7.6
FRLM_005145-RA	2bb39e067c863c3495f821446a7c6b2a	1158	Pfam	PF05001	RNA polymerase Rpb1 C-terminal repeat	942	955	0.29	T	03/07/19	IPR000684	RNA polymerase II, heptapeptide repeat, eukaryotic	GO:0003677|GO:0005665|GO:0006366	KEGG: 00230+2.7.7.6|KEGG: 00240+2.7.7.6
FRLM_005145-RA	2bb39e067c863c3495f821446a7c6b2a	1158	Pfam	PF05001	RNA polymerase Rpb1 C-terminal repeat	956	969	0.003	T	03/07/19	IPR000684	RNA polymerase II, heptapeptide repeat, eukaryotic	GO:0003677|GO:0005665|GO:0006366	KEGG: 00230+2.7.7.6|KEGG: 00240+2.7.7.6
FRLM_005145-RA	2bb39e067c863c3495f821446a7c6b2a	1158	Pfam	PF05001	RNA polymerase Rpb1 C-terminal repeat	1026	1039	0.29	T	03/07/19	IPR000684	RNA polymerase II, heptapeptide repeat, eukaryotic	GO:0003677|GO:0005665|GO:0006366	KEGG: 00230+2.7.7.6|KEGG: 00240+2.7.7.6
FRLM_005145-RA	2bb39e067c863c3495f821446a7c6b2a	1158	Pfam	PF05001	RNA polymerase Rpb1 C-terminal repeat	872	885	0.0014	T	03/07/19	IPR000684	RNA polymerase II, heptapeptide repeat, eukaryotic	GO:0003677|GO:0005665|GO:0006366	KEGG: 00230+2.7.7.6|KEGG: 00240+2.7.7.6
FRLM_005145-RA	2bb39e067c863c3495f821446a7c6b2a	1158	Pfam	PF05001	RNA polymerase Rpb1 C-terminal repeat	1012	1025	0.0016	T	03/07/19	IPR000684	RNA polymerase II, heptapeptide repeat, eukaryotic	GO:0003677|GO:0005665|GO:0006366	KEGG: 00230+2.7.7.6|KEGG: 00240+2.7.7.6
FRLM_005145-RA	2bb39e067c863c3495f821446a7c6b2a	1158	Pfam	PF05001	RNA polymerase Rpb1 C-terminal repeat	998	1011	0.29	T	03/07/19	IPR000684	RNA polymerase II, heptapeptide repeat, eukaryotic	GO:0003677|GO:0005665|GO:0006366	KEGG: 00230+2.7.7.6|KEGG: 00240+2.7.7.6
FRLM_005145-RA	2bb39e067c863c3495f821446a7c6b2a	1158	Pfam	PF05001	RNA polymerase Rpb1 C-terminal repeat	970	983	0.016	T	03/07/19	IPR000684	RNA polymerase II, heptapeptide repeat, eukaryotic	GO:0003677|GO:0005665|GO:0006366	KEGG: 00230+2.7.7.6|KEGG: 00240+2.7.7.6
FRLM_005145-RA	2bb39e067c863c3495f821446a7c6b2a	1158	Pfam	PF05001	RNA polymerase Rpb1 C-terminal repeat	886	899	0.74	T	03/07/19	IPR000684	RNA polymerase II, heptapeptide repeat, eukaryotic	GO:0003677|GO:0005665|GO:0006366	KEGG: 00230+2.7.7.6|KEGG: 00240+2.7.7.6
FRLM_005145-RA	2bb39e067c863c3495f821446a7c6b2a	1158	Pfam	PF05001	RNA polymerase Rpb1 C-terminal repeat	928	941	0.3	T	03/07/19	IPR000684	RNA polymerase II, heptapeptide repeat, eukaryotic	GO:0003677|GO:0005665|GO:0006366	KEGG: 00230+2.7.7.6|KEGG: 00240+2.7.7.6
FRLM_005145-RA	2bb39e067c863c3495f821446a7c6b2a	1158	Pfam	PF05001	RNA polymerase Rpb1 C-terminal repeat	1087	1100	1.8	T	03/07/19	IPR000684	RNA polymerase II, heptapeptide repeat, eukaryotic	GO:0003677|GO:0005665|GO:0006366	KEGG: 00230+2.7.7.6|KEGG: 00240+2.7.7.6
FRLM_005145-RA	2bb39e067c863c3495f821446a7c6b2a	1158	Pfam	PF05001	RNA polymerase Rpb1 C-terminal repeat	843	857	0.52	T	03/07/19	IPR000684	RNA polymerase II, heptapeptide repeat, eukaryotic	GO:0003677|GO:0005665|GO:0006366	KEGG: 00230+2.7.7.6|KEGG: 00240+2.7.7.6
FRLM_005145-RA	2bb39e067c863c3495f821446a7c6b2a	1158	Pfam	PF05001	RNA polymerase Rpb1 C-terminal repeat	914	927	0.32	T	03/07/19	IPR000684	RNA polymerase II, heptapeptide repeat, eukaryotic	GO:0003677|GO:0005665|GO:0006366	KEGG: 00230+2.7.7.6|KEGG: 00240+2.7.7.6
FRLM_005145-RC	2bb39e067c863c3495f821446a7c6b2a	1158	Pfam	PF04998	RNA polymerase Rpb1, domain 5	132	722	4.20E-106	T	03/07/19	IPR007081	RNA polymerase Rpb1, domain 5	GO:0003677|GO:0003899|GO:0006351	KEGG: 00230+2.7.7.6|KEGG: 00240+2.7.7.6
FRLM_005145-RC	2bb39e067c863c3495f821446a7c6b2a	1158	Pfam	PF04992	RNA polymerase Rpb1, domain 6	198	382	1.90E-65	T	03/07/19	IPR007075	RNA polymerase Rpb1, domain 6	GO:0003677|GO:0003899|GO:0006351	KEGG: 00230+2.7.7.6|KEGG: 00240+2.7.7.6|Reactome: R-HSA-112382|Reactome: R-HSA-113418|Reactome: R-HSA-167152|Reactome: R-HSA-167158|Reactome: R-HSA-167160|Reactome: R-HSA-167161|Reactome: R-HSA-167162|Reactome: R-HSA-167172|Reactome: R-HSA-167200|Reactome: R-HSA-167238|Reactome: R-HSA-167242|Reactome: R-HSA-167243|Reactome: R-HSA-167246|Reactome: R-HSA-167287|Reactome: R-HSA-167290|Reactome: R-HS…
FRLM_005145-RC	2bb39e067c863c3495f821446a7c6b2a	1158	Pfam	PF05000	RNA polymerase Rpb1, domain 4	22	125	2.60E-38	T	03/07/19	IPR007083	RNA polymerase Rpb1, domain 4	GO:0003677|GO:0003899|GO:0006351	KEGG: 00230+2.7.7.6|KEGG: 00240+2.7.7.6
FRLM_005145-RC	2bb39e067c863c3495f821446a7c6b2a	1158	Pfam	PF04990	RNA polymerase Rpb1, domain 7	467	601	7.50E-54	T	03/07/19	IPR007073	RNA polymerase Rpb1, domain 7	GO:0003677|GO:0003899|GO:0006351	KEGG: 00230+2.7.7.6|KEGG: 00240+2.7.7.6|Reactome: R-HSA-112382|Reactome: R-HSA-113418|Reactome: R-HSA-167152|Reactome: R-HSA-167158|Reactome: R-HSA-167160|Reactome: R-HSA-167161|Reactome: R-HSA-167162|Reactome: R-HSA-167172|Reactome: R-HSA-167200|Reactome: R-HSA-167238|Reactome: R-HSA-167242|Reactome: R-HSA-167243|Reactome: R-HSA-167246|Reactome: R-HSA-167287|Reactome: R-HSA-167290|Reactome: R-HS…
FRLM_005145-RC	2bb39e067c863c3495f821446a7c6b2a	1158	Pfam	PF05001	RNA polymerase Rpb1 C-terminal repeat	984	997	0.29	T	03/07/19	IPR000684	RNA polymerase II, heptapeptide repeat, eukaryotic	GO:0003677|GO:0005665|GO:0006366	KEGG: 00230+2.7.7.6|KEGG: 00240+2.7.7.6
FRLM_005145-RC	2bb39e067c863c3495f821446a7c6b2a	1158	Pfam	PF05001	RNA polymerase Rpb1 C-terminal repeat	900	913	0.018	T	03/07/19	IPR000684	RNA polymerase II, heptapeptide repeat, eukaryotic	GO:0003677|GO:0005665|GO:0006366	KEGG: 00230+2.7.7.6|KEGG: 00240+2.7.7.6
FRLM_005145-RC	2bb39e067c863c3495f821446a7c6b2a	1158	Pfam	PF05001	RNA polymerase Rpb1 C-terminal repeat	1073	1086	0.086	T	03/07/19	IPR000684	RNA polymerase II, heptapeptide repeat, eukaryotic	GO:0003677|GO:0005665|GO:0006366	KEGG: 00230+2.7.7.6|KEGG: 00240+2.7.7.6
FRLM_005145-RC	2bb39e067c863c3495f821446a7c6b2a	1158	Pfam	PF05001	RNA polymerase Rpb1 C-terminal repeat	858	871	0.048	T	03/07/19	IPR000684	RNA polymerase II, heptapeptide repeat, eukaryotic	GO:0003677|GO:0005665|GO:0006366	KEGG: 00230+2.7.7.6|KEGG: 00240+2.7.7.6
FRLM_005145-RC	2bb39e067c863c3495f821446a7c6b2a	1158	Pfam	PF05001	RNA polymerase Rpb1 C-terminal repeat	942	955	0.29	T	03/07/19	IPR000684	RNA polymerase II, heptapeptide repeat, eukaryotic	GO:0003677|GO:0005665|GO:0006366	KEGG: 00230+2.7.7.6|KEGG: 00240+2.7.7.6
FRLM_005145-RC	2bb39e067c863c3495f821446a7c6b2a	1158	Pfam	PF05001	RNA polymerase Rpb1 C-terminal repeat	956	969	0.003	T	03/07/19	IPR000684	RNA polymerase II, heptapeptide repeat, eukaryotic	GO:0003677|GO:0005665|GO:0006366	KEGG: 00230+2.7.7.6|KEGG: 00240+2.7.7.6
FRLM_005145-RC	2bb39e067c863c3495f821446a7c6b2a	1158	Pfam	PF05001	RNA polymerase Rpb1 C-terminal repeat	1026	1039	0.29	T	03/07/19	IPR000684	RNA polymerase II, heptapeptide repeat, eukaryotic	GO:0003677|GO:0005665|GO:0006366	KEGG: 00230+2.7.7.6|KEGG: 00240+2.7.7.6
FRLM_005145-RC	2bb39e067c863c3495f821446a7c6b2a	1158	Pfam	PF05001	RNA polymerase Rpb1 C-terminal repeat	872	885	0.0014	T	03/07/19	IPR000684	RNA polymerase II, heptapeptide repeat, eukaryotic	GO:0003677|GO:0005665|GO:0006366	KEGG: 00230+2.7.7.6|KEGG: 00240+2.7.7.6
FRLM_005145-RC	2bb39e067c863c3495f821446a7c6b2a	1158	Pfam	PF05001	RNA polymerase Rpb1 C-terminal repeat	1012	1025	0.0016	T	03/07/19	IPR000684	RNA polymerase II, heptapeptide repeat, eukaryotic	GO:0003677|GO:0005665|GO:0006366	KEGG: 00230+2.7.7.6|KEGG: 00240+2.7.7.6
FRLM_005145-RC	2bb39e067c863c3495f821446a7c6b2a	1158	Pfam	PF05001	RNA polymerase Rpb1 C-terminal repeat	998	1011	0.29	T	03/07/19	IPR000684	RNA polymerase II, heptapeptide repeat, eukaryotic	GO:0003677|GO:0005665|GO:0006366	KEGG: 00230+2.7.7.6|KEGG: 00240+2.7.7.6
FRLM_005145-RC	2bb39e067c863c3495f821446a7c6b2a	1158	Pfam	PF05001	RNA polymerase Rpb1 C-terminal repeat	970	983	0.016	T	03/07/19	IPR000684	RNA polymerase II, heptapeptide repeat, eukaryotic	GO:0003677|GO:0005665|GO:0006366	KEGG: 00230+2.7.7.6|KEGG: 00240+2.7.7.6
FRLM_005145-RC	2bb39e067c863c3495f821446a7c6b2a	1158	Pfam	PF05001	RNA polymerase Rpb1 C-terminal repeat	886	899	0.74	T	03/07/19	IPR000684	RNA polymerase II, heptapeptide repeat, eukaryotic	GO:0003677|GO:0005665|GO:0006366	KEGG: 00230+2.7.7.6|KEGG: 00240+2.7.7.6
FRLM_005145-RC	2bb39e067c863c3495f821446a7c6b2a	1158	Pfam	PF05001	RNA polymerase Rpb1 C-terminal repeat	928	941	0.3	T	03/07/19	IPR000684	RNA polymerase II, heptapeptide repeat, eukaryotic	GO:0003677|GO:0005665|GO:0006366	KEGG: 00230+2.7.7.6|KEGG: 00240+2.7.7.6
FRLM_005145-RC	2bb39e067c863c3495f821446a7c6b2a	1158	Pfam	PF05001	RNA polymerase Rpb1 C-terminal repeat	1087	1100	1.8	T	03/07/19	IPR000684	RNA polymerase II, heptapeptide repeat, eukaryotic	GO:0003677|GO:0005665|GO:0006366	KEGG: 00230+2.7.7.6|KEGG: 00240+2.7.7.6
FRLM_005145-RC	2bb39e067c863c3495f821446a7c6b2a	1158	Pfam	PF05001	RNA polymerase Rpb1 C-terminal repeat	843	857	0.52	T	03/07/19	IPR000684	RNA polymerase II, heptapeptide repeat, eukaryotic	GO:0003677|GO:0005665|GO:0006366	KEGG: 00230+2.7.7.6|KEGG: 00240+2.7.7.6
FRLM_005145-RC	2bb39e067c863c3495f821446a7c6b2a	1158	Pfam	PF05001	RNA polymerase Rpb1 C-terminal repeat	914	927	0.32	T	03/07/19	IPR000684	RNA polymerase II, heptapeptide repeat, eukaryotic	GO:0003677|GO:0005665|GO:0006366	KEGG: 00230+2.7.7.6|KEGG: 00240+2.7.7.6
FRLM_002427-RA	479bd7ae8c256c8115a7d7a334360831	1543	Pfam	PF11715	Nucleoporin Nup120/160	101	570	2.00E-30	T	03/07/19
FRLM_002427-RA	479bd7ae8c256c8115a7d7a334360831	1543	Pfam	PF17238	Family of unknown function (DUF5311)	586	779	2.00E-92	T	03/07/19	IPR035192	Nuclear pore complex protein NUP160
FRLM_009525-RA	3d56e9048179fb13a4fdac6c85132437	1219	Pfam	PF00400	WD domain, G-beta repeat	45	79	6.50E-05	T	03/07/19	IPR001680	WD40 repeat	GO:0005515
FRLM_009525-RA	3d56e9048179fb13a4fdac6c85132437	1219	Pfam	PF00400	WD domain, G-beta repeat	241	276	3.30E-05	T	03/07/19	IPR001680	WD40 repeat	GO:0005515
FRLM_009525-RA	3d56e9048179fb13a4fdac6c85132437	1219	Pfam	PF00400	WD domain, G-beta repeat	198	231	4.80E-04	T	03/07/19	IPR001680	WD40 repeat	GO:0005515
FRLM_009525-RA	3d56e9048179fb13a4fdac6c85132437	1219	Pfam	PF00400	WD domain, G-beta repeat	84	121	2.60E-08	T	03/07/19	IPR001680	WD40 repeat	GO:0005515
FRLM_009525-RA	3d56e9048179fb13a4fdac6c85132437	1219	Pfam	PF00400	WD domain, G-beta repeat	126	163	1.70E-06	T	03/07/19	IPR001680	WD40 repeat	GO:0005515
FRLM_009525-RA	3d56e9048179fb13a4fdac6c85132437	1219	Pfam	PF04053	Coatomer WD associated region	340	768	1.90E-132	T	03/07/19	IPR006692	Coatomer, WD associated region	GO:0005198|GO:0006886|GO:0016192|GO:0030117	Reactome: R-HSA-6807878|Reactome: R-HSA-6811434
FRLM_009525-RA	3d56e9048179fb13a4fdac6c85132437	1219	Pfam	PF06957	Coatomer (COPI) alpha subunit C-terminus	815	1219	6.10E-170	T	03/07/19	IPR010714	Coatomer, alpha subunit, C-terminal	GO:0005198|GO:0005515|GO:0006886|GO:0016192|GO:0030126	Reactome: R-HSA-6807878|Reactome: R-HSA-6811434
FRLM_009525-RB	3d56e9048179fb13a4fdac6c85132437	1219	Pfam	PF00400	WD domain, G-beta repeat	45	79	6.50E-05	T	03/07/19	IPR001680	WD40 repeat	GO:0005515
FRLM_009525-RB	3d56e9048179fb13a4fdac6c85132437	1219	Pfam	PF00400	WD domain, G-beta repeat	241	276	3.30E-05	T	03/07/19	IPR001680	WD40 repeat	GO:0005515
FRLM_009525-RB	3d56e9048179fb13a4fdac6c85132437	1219	Pfam	PF00400	WD domain, G-beta repeat	198	231	4.80E-04	T	03/07/19	IPR001680	WD40 repeat	GO:0005515
FRLM_009525-RB	3d56e9048179fb13a4fdac6c85132437	1219	Pfam	PF00400	WD domain, G-beta repeat	84	121	2.60E-08	T	03/07/19	IPR001680	WD40 repeat	GO:0005515
FRLM_009525-RB	3d56e9048179fb13a4fdac6c85132437	1219	Pfam	PF00400	WD domain, G-beta repeat	126	163	1.70E-06	T	03/07/19	IPR001680	WD40 repeat	GO:0005515
FRLM_009525-RB	3d56e9048179fb13a4fdac6c85132437	1219	Pfam	PF04053	Coatomer WD associated region	340	768	1.90E-132	T	03/07/19	IPR006692	Coatomer, WD associated region	GO:0005198|GO:0006886|GO:0016192|GO:0030117	Reactome: R-HSA-6807878|Reactome: R-HSA-6811434
FRLM_009525-RB	3d56e9048179fb13a4fdac6c85132437	1219	Pfam	PF06957	Coatomer (COPI) alpha subunit C-terminus	815	1219	6.10E-170	T	03/07/19	IPR010714	Coatomer, alpha subunit, C-terminal	GO:0005198|GO:0005515|GO:0006886|GO:0016192|GO:0030126	Reactome: R-HSA-6807878|Reactome: R-HSA-6811434
FRLM_009237-RA	308fe7e6f20d8a153871520c8d210a9d	326	Pfam	PF00069	Protein kinase domain	7	272	7.10E-45	T	03/07/19	IPR000719	Protein kinase domain	GO:0004672|GO:0005524|GO:0006468
FRLM_003838-RA	2b409130bb8bd46b062893f21eeb7857	923	Pfam	PF14389	Leucine-zipper of ternary complex factor MIP1	575	655	4.10E-18	T	03/07/19	IPR025757	Ternary complex factor MIP1, leucine-zipper
FRLM_003838-RA	2b409130bb8bd46b062893f21eeb7857	923	Pfam	PF00620	RhoGAP domain	140	283	2.00E-28	T	03/07/19	IPR000198	Rho GTPase-activating protein domain	GO:0007165	Reactome: R-HSA-194840
FRLM_010133-RA	3e70251cb1e05934e91acfd30e5199c8	137	Pfam	PF01789	PsbP	1	133	4.70E-42	T	03/07/19	IPR002683	PsbP family	GO:0005509|GO:0009523|GO:0009654|GO:0015979|GO:0019898
FRLM_002220-RA	a02b2e5268054b93fa99fed22aec9b8a	1011	Pfam	PF12047	Cytosine specific DNA methyltransferase replication foci domain	42	159	3.50E-09	T	03/07/19	IPR022702	DNA (cytosine-5)-methyltransferase 1, replication foci domain		KEGG: 00270+2.1.1.37|Reactome: R-HSA-212300|Reactome: R-HSA-427413|Reactome: R-HSA-5334118
FRLM_000480-RA	64cc3fcb95f01805934f99f57acbedd9	262	Pfam	PF04755	PAP_fibrillin	30	206	5.80E-44	T	03/07/19	IPR006843	Plastid lipid-associated protein/fibrillin conserved domain
FRLM_004476-RA	f921fe1bce4fe392280e35434cf5690d	1347	Pfam	PF02985	HEAT repeat	332	360	2.90E-04	T	03/07/19	IPR000357	HEAT repeat	GO:0005515
FRLM_004476-RA	f921fe1bce4fe392280e35434cf5690d	1347	Pfam	PF00400	WD domain, G-beta repeat	923	959	1.60E-06	T	03/07/19	IPR001680	WD40 repeat	GO:0005515
FRLM_000944-RA	c6c101b504e08c2b406f7af9bbbc0a6a	295	Pfam	PF12854	PPR repeat	218	244	2.20E-07	T	03/07/19	IPR002885	Pentatricopeptide repeat
FRLM_000944-RA	c6c101b504e08c2b406f7af9bbbc0a6a	295	Pfam	PF13812	Pentatricopeptide repeat domain	83	121	0.0025	T	03/07/19	IPR002885	Pentatricopeptide repeat
FRLM_000944-RA	c6c101b504e08c2b406f7af9bbbc0a6a	295	Pfam	PF13812	Pentatricopeptide repeat domain	141	193	2.00E-05	T	03/07/19	IPR002885	Pentatricopeptide repeat
FRLM_015396-RA	bdeecb8e6e591b9686c3de0b66966428	241	Pfam	PF01138	3' exoribonuclease family, domain 1	18	148	6.50E-39	T	03/07/19	IPR001247	Exoribonuclease, phosphorolytic domain 1		Reactome: R-HSA-380994|Reactome: R-HSA-429958|Reactome: R-HSA-450385|Reactome: R-HSA-450513|Reactome: R-HSA-450604|Reactome: R-HSA-6791226
FRLM_015396-RA	bdeecb8e6e591b9686c3de0b66966428	241	Pfam	PF03725	3' exoribonuclease family, domain 2	152	215	2.00E-06	T	03/07/19	IPR015847	Exoribonuclease, phosphorolytic domain 2		Reactome: R-HSA-380994|Reactome: R-HSA-429958|Reactome: R-HSA-450385|Reactome: R-HSA-450513|Reactome: R-HSA-450604|Reactome: R-HSA-6791226
FRLM_015703-RB	5026e0ebe54178a9ed1d8b5084a6de71	417	Pfam	PF00266	Aminotransferase class-V	28	402	3.00E-143	T	03/07/19	IPR000192	Aminotransferase class V domain
FRLM_018241-RA	306644699f3496cfe65d38c9769196c3	425	Pfam	PF11955	Plant organelle RNA recognition domain	43	374	2.10E-102	T	03/07/19	IPR021099	Plant organelle RNA recognition domain
FRLM_012695-RA	c42bc4b74e46a36d5d80adae52e8a575	153	Pfam	PF02519	Auxin responsive protein	16	102	1.30E-29	T	03/07/19	IPR003676	Small auxin-up RNA	GO:0009733
FRLM_011856-RD	6e3b11e5b21f5243668b53ea694c9f16	255	Pfam	PF00557	Metallopeptidase family M24	153	251	5.20E-22	T	03/07/19	IPR000994	Peptidase M24
FRLM_011856-RD	6e3b11e5b21f5243668b53ea694c9f16	255	Pfam	PF15801	zf-MYND-like zinc finger, mRNA-binding	16	59	1.00E-15	T	03/07/19	IPR031615	MYND-like zinc finger, mRNA-binding		MetaCyc: PWY-7799|MetaCyc: PWY-7800|Reactome: R-HSA-2514859
FRLM_011856-RC	6e3b11e5b21f5243668b53ea694c9f16	255	Pfam	PF00557	Metallopeptidase family M24	153	251	5.20E-22	T	03/07/19	IPR000994	Peptidase M24
FRLM_011856-RC	6e3b11e5b21f5243668b53ea694c9f16	255	Pfam	PF15801	zf-MYND-like zinc finger, mRNA-binding	16	59	1.00E-15	T	03/07/19	IPR031615	MYND-like zinc finger, mRNA-binding		MetaCyc: PWY-7799|MetaCyc: PWY-7800|Reactome: R-HSA-2514859
FRLM_002335-RB	5f9cff9a0f8feb3d4aba423a2a0c754f	831	Pfam	PF01344	Kelch motif	417	444	1.60E-04	T	03/07/19	IPR006652	Kelch repeat type 1	GO:0005515
FRLM_002335-RB	5f9cff9a0f8feb3d4aba423a2a0c754f	831	Pfam	PF13418	Galactose oxidase, central domain	239	292	3.20E-06	T	03/07/19
FRLM_002335-RB	5f9cff9a0f8feb3d4aba423a2a0c754f	831	Pfam	PF07646	Kelch motif	345	391	1.20E-05	T	03/07/19	IPR011498	Kelch repeat type 2	GO:0005515
FRLM_002335-RB	5f9cff9a0f8feb3d4aba423a2a0c754f	831	Pfam	PF00149	Calcineurin-like phosphoesterase	714	806	7.50E-16	T	03/07/19	IPR004843	Calcineurin-like phosphoesterase domain, ApaH type	GO:0016787
FRLM_003534-RC	6b5857f8cd4555e846c7616fa506a9f1	784	Pfam	PF01844	HNH endonuclease	656	691	2.30E-06	T	03/07/19	IPR002711	HNH endonuclease	GO:0003676|GO:0004519
FRLM_003534-RC	6b5857f8cd4555e846c7616fa506a9f1	784	Pfam	PF00271	Helicase conserved C-terminal domain	96	197	3.10E-13	T	03/07/19	IPR001650	Helicase, C-terminal
FRLM_004410-RC	3d2948b623bff4f77fbbc258550cc89e	838	Pfam	PF08424	NRDE-2, necessary for RNA interference	10	411	1.30E-91	T	03/07/19	IPR013633	siRNA-mediated silencing protein NRDE-2
FRLM_005119-RG	56a9e33e5c50af9be15b1fe204e22504	298	Pfam	PF01915	Glycosyl hydrolase family 3 C-terminal domain	79	288	7.30E-37	T	03/07/19	IPR002772	Glycoside hydrolase family 3 C-terminal domain	GO:0004553|GO:0005975
FRLM_015034-RA	6b4743e664413355098921117d64f8e6	233	Pfam	PF13639	Ring finger domain	106	149	7.60E-13	T	03/07/19	IPR001841	Zinc finger, RING-type
FRLM_006460-RA	eae23e3b2f5f44ec4dbee1bc224c479f	153	Pfam	PF01627	Hpt domain	44	123	4.20E-12	T	03/07/19	IPR008207	Signal transduction histidine kinase, phosphotransfer (Hpt) domain	GO:0000160|GO:0004871
FRLM_010727-RA	6d789a273a8886ae8de7f21ae55c746a	735	Pfam	PF00027	Cyclic nucleotide-binding domain	322	406	9.60E-19	T	03/07/19	IPR000595	Cyclic nucleotide-binding domain
FRLM_010727-RA	6d789a273a8886ae8de7f21ae55c746a	735	Pfam	PF11834	KHA, dimerisation domain of potassium ion channel	654	723	2.30E-22	T	03/07/19	IPR021789	KHA domain
FRLM_010727-RA	6d789a273a8886ae8de7f21ae55c746a	735	Pfam	PF12796	Ankyrin repeats (3 copies)	549	630	5.80E-09	T	03/07/19	IPR020683	Ankyrin repeat-containing domain
FRLM_010727-RA	6d789a273a8886ae8de7f21ae55c746a	735	Pfam	PF12796	Ankyrin repeats (3 copies)	454	541	9.00E-13	T	03/07/19	IPR020683	Ankyrin repeat-containing domain
FRLM_010727-RA	6d789a273a8886ae8de7f21ae55c746a	735	Pfam	PF00520	Ion transport protein	12	227	5.70E-21	T	03/07/19	IPR005821	Ion transport domain	GO:0005216|GO:0006811|GO:0016020|GO:0055085
FRLM_017828-RA	028f22224976ffd10a36e533fcb99b19	686	Pfam	PF13041	PPR repeat family	277	325	2.70E-09	T	03/07/19	IPR002885	Pentatricopeptide repeat
FRLM_017828-RA	028f22224976ffd10a36e533fcb99b19	686	Pfam	PF13041	PPR repeat family	378	426	9.80E-12	T	03/07/19	IPR002885	Pentatricopeptide repeat
FRLM_017828-RA	028f22224976ffd10a36e533fcb99b19	686	Pfam	PF14432	DYW family of nucleic acid deaminases	552	676	6.50E-41	T	03/07/19	IPR032867	DYW domain	GO:0008270
FRLM_017828-RA	028f22224976ffd10a36e533fcb99b19	686	Pfam	PF01535	PPR repeat	179	209	6.70E-05	T	03/07/19	IPR002885	Pentatricopeptide repeat
FRLM_017828-RA	028f22224976ffd10a36e533fcb99b19	686	Pfam	PF01535	PPR repeat	149	177	4.90E-07	T	03/07/19	IPR002885	Pentatricopeptide repeat
FRLM_017828-RA	028f22224976ffd10a36e533fcb99b19	686	Pfam	PF01535	PPR repeat	454	477	0.0022	T	03/07/19	IPR002885	Pentatricopeptide repeat
FRLM_017828-RA	028f22224976ffd10a36e533fcb99b19	686	Pfam	PF01535	PPR repeat	86	115	5.30E-06	T	03/07/19	IPR002885	Pentatricopeptide repeat
FRLM_017828-RA	028f22224976ffd10a36e533fcb99b19	686	Pfam	PF01535	PPR repeat	117	146	3.20E-07	T	03/07/19	IPR002885	Pentatricopeptide repeat
FRLM_017828-RA	028f22224976ffd10a36e533fcb99b19	686	Pfam	PF12854	PPR repeat	49	78	9.30E-08	T	03/07/19	IPR002885	Pentatricopeptide repeat
FRLM_017828-RB	028f22224976ffd10a36e533fcb99b19	686	Pfam	PF13041	PPR repeat family	277	325	2.70E-09	T	03/07/19	IPR002885	Pentatricopeptide repeat
FRLM_017828-RB	028f22224976ffd10a36e533fcb99b19	686	Pfam	PF13041	PPR repeat family	378	426	9.80E-12	T	03/07/19	IPR002885	Pentatricopeptide repeat
FRLM_017828-RB	028f22224976ffd10a36e533fcb99b19	686	Pfam	PF14432	DYW family of nucleic acid deaminases	552	676	6.50E-41	T	03/07/19	IPR032867	DYW domain	GO:0008270
FRLM_017828-RB	028f22224976ffd10a36e533fcb99b19	686	Pfam	PF01535	PPR repeat	179	209	6.70E-05	T	03/07/19	IPR002885	Pentatricopeptide repeat
FRLM_017828-RB	028f22224976ffd10a36e533fcb99b19	686	Pfam	PF01535	PPR repeat	149	177	4.90E-07	T	03/07/19	IPR002885	Pentatricopeptide repeat
FRLM_017828-RB	028f22224976ffd10a36e533fcb99b19	686	Pfam	PF01535	PPR repeat	454	477	0.0022	T	03/07/19	IPR002885	Pentatricopeptide repeat
FRLM_017828-RB	028f22224976ffd10a36e533fcb99b19	686	Pfam	PF01535	PPR repeat	86	115	5.30E-06	T	03/07/19	IPR002885	Pentatricopeptide repeat
FRLM_017828-RB	028f22224976ffd10a36e533fcb99b19	686	Pfam	PF01535	PPR repeat	117	146	3.20E-07	T	03/07/19	IPR002885	Pentatricopeptide repeat
FRLM_017828-RB	028f22224976ffd10a36e533fcb99b19	686	Pfam	PF12854	PPR repeat	49	78	9.30E-08	T	03/07/19	IPR002885	Pentatricopeptide repeat
FRLM_001185-RA	8b9e2fb7e8c29d4c58f0fbe313d61427	312	Pfam	PF01025	GrpE	131	285	3.00E-43	T	03/07/19	IPR000740	GrpE nucleotide exchange factor	GO:0000774|GO:0006457|GO:0042803|GO:0051087	Reactome: R-HSA-1268020
FRLM_002621-RF	c6076be5457b3fad7e095a6467736ff8	1046	Pfam	PF00176	SNF2 family N-terminal domain	642	912	4.80E-65	T	03/07/19	IPR000330	SNF2-related, N-terminal domain	GO:0005524
FRLM_002621-RF	c6076be5457b3fad7e095a6467736ff8	1046	Pfam	PF00271	Helicase conserved C-terminal domain	941	1045	4.60E-17	T	03/07/19	IPR001650	Helicase, C-terminal
FRLM_002621-RF	c6076be5457b3fad7e095a6467736ff8	1046	Pfam	PF00385	Chromo (CHRromatin Organisation MOdifier) domain	534	588	2.10E-16	T	03/07/19	IPR023780	Chromo domain
FRLM_002621-RD	c6076be5457b3fad7e095a6467736ff8	1046	Pfam	PF00176	SNF2 family N-terminal domain	642	912	4.80E-65	T	03/07/19	IPR000330	SNF2-related, N-terminal domain	GO:0005524
FRLM_002621-RD	c6076be5457b3fad7e095a6467736ff8	1046	Pfam	PF00271	Helicase conserved C-terminal domain	941	1045	4.60E-17	T	03/07/19	IPR001650	Helicase, C-terminal
FRLM_002621-RD	c6076be5457b3fad7e095a6467736ff8	1046	Pfam	PF00385	Chromo (CHRromatin Organisation MOdifier) domain	534	588	2.10E-16	T	03/07/19	IPR023780	Chromo domain
FRLM_002621-RG	c6076be5457b3fad7e095a6467736ff8	1046	Pfam	PF00176	SNF2 family N-terminal domain	642	912	4.80E-65	T	03/07/19	IPR000330	SNF2-related, N-terminal domain	GO:0005524
FRLM_002621-RG	c6076be5457b3fad7e095a6467736ff8	1046	Pfam	PF00271	Helicase conserved C-terminal domain	941	1045	4.60E-17	T	03/07/19	IPR001650	Helicase, C-terminal
FRLM_002621-RG	c6076be5457b3fad7e095a6467736ff8	1046	Pfam	PF00385	Chromo (CHRromatin Organisation MOdifier) domain	534	588	2.10E-16	T	03/07/19	IPR023780	Chromo domain
FRLM_001400-RA	b57e56f3305c8f2b1a2d171becdbdaa2	781	Pfam	PF14215	bHLH-MYC and R2R3-MYB transcription factors N-terminal	5	181	1.60E-31	T	03/07/19	IPR025610	Transcription factor MYC/MYB N-terminal
FRLM_004002-RB	fb541cbdebf59e10716b813d917d827c	446	Pfam	PF00295	Glycosyl hydrolases family 28	138	418	3.40E-40	T	03/07/19	IPR000743	Glycoside hydrolase, family 28	GO:0004650|GO:0005975
FRLM_004002-RA	fb541cbdebf59e10716b813d917d827c	446	Pfam	PF00295	Glycosyl hydrolases family 28	138	418	3.40E-40	T	03/07/19	IPR000743	Glycoside hydrolase, family 28	GO:0004650|GO:0005975
FRLM_001804-RB	59e0f7228ce20903d043db5a9ba1a467	578	Pfam	PF02789	Cytosol aminopeptidase family, N-terminal domain	93	227	5.10E-26	T	03/07/19	IPR008283	Peptidase M17, leucyl aminopeptidase, N-terminal	GO:0004177|GO:0005622|GO:0006508	KEGG: 00480+3.4.11.1
FRLM_001804-RB	59e0f7228ce20903d043db5a9ba1a467	578	Pfam	PF00883	Cytosol aminopeptidase family, catalytic domain	265	570	4.10E-115	T	03/07/19	IPR000819	Peptidase M17, leucyl aminopeptidase, C-terminal	GO:0004177|GO:0005622|GO:0006508	KEGG: 00480+3.4.11.1
FRLM_006893-RA	1ad8839a2966880cdfe4771cd34401e9	631	Pfam	PF07714	Protein tyrosine kinase	45	308	4.40E-33	T	03/07/19	IPR001245	Serine-threonine/tyrosine-protein kinase, catalytic domain	GO:0004672|GO:0006468
FRLM_014454-RA	789e1141edbad12a725a8073c9447cdb	230	Pfam	PF14541	Xylanase inhibitor C-terminal	17	140	3.20E-14	T	03/07/19	IPR032799	Xylanase inhibitor, C-terminal
FRLM_005001-RA	23db561fe4ef458eb6d241b1951056a4	549	Pfam	PF01535	PPR repeat	517	539	1.2	T	03/07/19	IPR002885	Pentatricopeptide repeat
FRLM_005001-RA	23db561fe4ef458eb6d241b1951056a4	549	Pfam	PF01535	PPR repeat	272	298	1.40E-05	T	03/07/19	IPR002885	Pentatricopeptide repeat
FRLM_005001-RA	23db561fe4ef458eb6d241b1951056a4	549	Pfam	PF01535	PPR repeat	143	163	0.029	T	03/07/19	IPR002885	Pentatricopeptide repeat
FRLM_005001-RA	23db561fe4ef458eb6d241b1951056a4	549	Pfam	PF13041	PPR repeat family	68	114	1.70E-11	T	03/07/19	IPR002885	Pentatricopeptide repeat
FRLM_005001-RA	23db561fe4ef458eb6d241b1951056a4	549	Pfam	PF13041	PPR repeat family	168	212	6.30E-08	T	03/07/19	IPR002885	Pentatricopeptide repeat
FRLM_005001-RA	23db561fe4ef458eb6d241b1951056a4	549	Pfam	PF13041	PPR repeat family	371	418	2.50E-12	T	03/07/19	IPR002885	Pentatricopeptide repeat
FRLM_012718-RA	fb6c0b1b05d9ab91fb3e6e7ec845c3c5	211	Pfam	PF00141	Peroxidase	3	149	1.30E-37	T	03/07/19	IPR002016	Haem peroxidase, plant/fungal/bacterial	GO:0004601|GO:0006979|GO:0020037|GO:0055114
FRLM_011566-RC	59c49be62e676b045c11c603e529b91e	285	Pfam	PF03096	Ndr family	21	283	5.00E-92	T	03/07/19	IPR004142	NDRG
FRLM_002259-RB	4721ed013a3538f8f182271bb33c91eb	370	Pfam	PF01028	Eukaryotic DNA topoisomerase I, catalytic core	119	342	8.60E-94	T	03/07/19	IPR013500	DNA topoisomerase I, catalytic core, eukaryotic-type	GO:0003677|GO:0003917|GO:0006265
FRLM_002259-RB	4721ed013a3538f8f182271bb33c91eb	370	Pfam	PF02919	Eukaryotic DNA topoisomerase I, DNA binding fragment	7	116	8.30E-50	T	03/07/19	IPR008336	DNA topoisomerase I, DNA binding, eukaryotic-type	GO:0003677|GO:0003917|GO:0005694|GO:0006265
FRLM_002950-RG	4f2b2e9ac7c59c8ea9028f0ea2936d97	753	Pfam	PF00439	Bromodomain	99	177	1.30E-20	T	03/07/19	IPR001487	Bromodomain	GO:0005515
FRLM_002950-RC	4f2b2e9ac7c59c8ea9028f0ea2936d97	753	Pfam	PF00439	Bromodomain	99	177	1.30E-20	T	03/07/19	IPR001487	Bromodomain	GO:0005515
FRLM_001163-RA	7b2ec747bb98c987a4662d99810e2efd	64	Pfam	PF02365	No apical meristem (NAM) protein	4	33	3.00E-06	T	03/07/19	IPR003441	NAC domain	GO:0003677|GO:0006355
FRLM_013128-RA	a031cdcf93df27c3eba97b86fea6d642	488	Pfam	PF13812	Pentatricopeptide repeat domain	267	326	4.70E-14	T	03/07/19	IPR002885	Pentatricopeptide repeat
FRLM_013128-RA	a031cdcf93df27c3eba97b86fea6d642	488	Pfam	PF13041	PPR repeat family	208	257	4.10E-10	T	03/07/19	IPR002885	Pentatricopeptide repeat
FRLM_013128-RA	a031cdcf93df27c3eba97b86fea6d642	488	Pfam	PF13041	PPR repeat family	349	398	3.00E-10	T	03/07/19	IPR002885	Pentatricopeptide repeat
FRLM_013128-RA	a031cdcf93df27c3eba97b86fea6d642	488	Pfam	PF01535	PPR repeat	148	171	0.73	T	03/07/19	IPR002885	Pentatricopeptide repeat
FRLM_013128-RA	a031cdcf93df27c3eba97b86fea6d642	488	Pfam	PF01535	PPR repeat	178	203	0.16	T	03/07/19	IPR002885	Pentatricopeptide repeat
FRLM_013128-RA	a031cdcf93df27c3eba97b86fea6d642	488	Pfam	PF01535	PPR repeat	110	137	1.2	T	03/07/19	IPR002885	Pentatricopeptide repeat
FRLM_013128-RA	a031cdcf93df27c3eba97b86fea6d642	488	Pfam	PF12854	PPR repeat	420	451	3.00E-07	T	03/07/19	IPR002885	Pentatricopeptide repeat
FRLM_006459-RB	2709010193487f6fa9d11945e5d118c5	653	Pfam	PF00010	Helix-loop-helix DNA-binding domain	386	432	5.00E-14	T	03/07/19	IPR011598	Myc-type, basic helix-loop-helix (bHLH) domain	GO:0046983
FRLM_000904-RA	65bbfcd880baa50a41dac96c3326e646	1056	Pfam	PF00069	Protein kinase domain	718	943	1.30E-40	T	03/07/19	IPR000719	Protein kinase domain	GO:0004672|GO:0005524|GO:0006468
FRLM_000904-RA	65bbfcd880baa50a41dac96c3326e646	1056	Pfam	PF00560	Leucine Rich Repeat	156	178	1.1	T	03/07/19	IPR001611	Leucine-rich repeat	GO:0005515
FRLM_000904-RA	65bbfcd880baa50a41dac96c3326e646	1056	Pfam	PF00560	Leucine Rich Repeat	180	200	1.6	T	03/07/19	IPR001611	Leucine-rich repeat	GO:0005515
FRLM_000904-RA	65bbfcd880baa50a41dac96c3326e646	1056	Pfam	PF00560	Leucine Rich Repeat	277	298	1.4	T	03/07/19	IPR001611	Leucine-rich repeat	GO:0005515
FRLM_000904-RA	65bbfcd880baa50a41dac96c3326e646	1056	Pfam	PF13855	Leucine rich repeat	550	608	6.50E-08	T	03/07/19	IPR001611	Leucine-rich repeat	GO:0005515
FRLM_000904-RA	65bbfcd880baa50a41dac96c3326e646	1056	Pfam	PF13855	Leucine rich repeat	380	439	1.20E-06	T	03/07/19	IPR001611	Leucine-rich repeat	GO:0005515
FRLM_000904-RA	65bbfcd880baa50a41dac96c3326e646	1056	Pfam	PF08263	Leucine rich repeat N-terminal domain	40	79	4.90E-12	T	03/07/19	IPR013210	Leucine-rich repeat-containing N-terminal, plant-type
FRLM_000904-RB	65bbfcd880baa50a41dac96c3326e646	1056	Pfam	PF00069	Protein kinase domain	718	943	1.30E-40	T	03/07/19	IPR000719	Protein kinase domain	GO:0004672|GO:0005524|GO:0006468
FRLM_000904-RB	65bbfcd880baa50a41dac96c3326e646	1056	Pfam	PF00560	Leucine Rich Repeat	156	178	1.1	T	03/07/19	IPR001611	Leucine-rich repeat	GO:0005515
FRLM_000904-RB	65bbfcd880baa50a41dac96c3326e646	1056	Pfam	PF00560	Leucine Rich Repeat	180	200	1.6	T	03/07/19	IPR001611	Leucine-rich repeat	GO:0005515
FRLM_000904-RB	65bbfcd880baa50a41dac96c3326e646	1056	Pfam	PF00560	Leucine Rich Repeat	277	298	1.4	T	03/07/19	IPR001611	Leucine-rich repeat	GO:0005515
FRLM_000904-RB	65bbfcd880baa50a41dac96c3326e646	1056	Pfam	PF13855	Leucine rich repeat	550	608	6.50E-08	T	03/07/19	IPR001611	Leucine-rich repeat	GO:0005515
FRLM_000904-RB	65bbfcd880baa50a41dac96c3326e646	1056	Pfam	PF13855	Leucine rich repeat	380	439	1.20E-06	T	03/07/19	IPR001611	Leucine-rich repeat	GO:0005515
FRLM_000904-RB	65bbfcd880baa50a41dac96c3326e646	1056	Pfam	PF08263	Leucine rich repeat N-terminal domain	40	79	4.90E-12	T	03/07/19	IPR013210	Leucine-rich repeat-containing N-terminal, plant-type
FRLM_002548-RA	8c126aac6106a6eb1fb1026e3524b0ff	285	Pfam	PF01778	Ribosomal L28e protein family	6	117	3.20E-38	T	03/07/19	IPR029004	Ribosomal L28e/Mak16
FRLM_002548-RA	8c126aac6106a6eb1fb1026e3524b0ff	285	Pfam	PF04874	Mak16 protein C-terminal region	138	227	3.20E-22	T	03/07/19	IPR006958	Mak16 protein
FRLM_002561-RA	e7fbb39577f7106a06570f8ee9d0ff1a	556	Pfam	PF13193	AMP-binding enzyme C-terminal domain	456	532	8.00E-18	T	03/07/19	IPR025110	AMP-binding enzyme, C-terminal domain
FRLM_002561-RA	e7fbb39577f7106a06570f8ee9d0ff1a	556	Pfam	PF00501	AMP-binding enzyme	44	447	1.70E-94	T	03/07/19	IPR000873	AMP-dependent synthetase/ligase	GO:0003824|GO:0008152
FRLM_004058-RD	ff6e5dded73260219dd803b9c8218851	486	Pfam	PF02535	ZIP Zinc transporter	105	482	1.20E-59	T	03/07/19	IPR003689	Zinc/iron permease	GO:0016020|GO:0030001|GO:0046873|GO:0055085
FRLM_004058-RE	ff6e5dded73260219dd803b9c8218851	486	Pfam	PF02535	ZIP Zinc transporter	105	482	1.20E-59	T	03/07/19	IPR003689	Zinc/iron permease	GO:0016020|GO:0030001|GO:0046873|GO:0055085
FRLM_013236-RA	7ef044046e22c726c578e6f3f02f5e50	439	Pfam	PF01453	D-mannose binding lectin	68	175	9.30E-34	T	03/07/19	IPR001480	Bulb-type lectin domain
FRLM_013236-RA	7ef044046e22c726c578e6f3f02f5e50	439	Pfam	PF08276	PAN-like domain	341	407	1.30E-21	T	03/07/19	IPR003609	PAN/Apple domain
FRLM_013236-RA	7ef044046e22c726c578e6f3f02f5e50	439	Pfam	PF00954	S-locus glycoprotein domain	209	318	1.70E-20	T	03/07/19	IPR000858	S-locus glycoprotein domain	GO:0048544	KEGG: 04150+2.7.11.1|KEGG: 04151+2.7.11.1|KEGG: 04926+2.7.11.1|KEGG: 05165+2.7.11.1
FRLM_004911-RB	9152fa0a2c26fb86a0bce5b614c33e2c	334	Pfam	PF01088	Ubiquitin carboxyl-terminal hydrolase, family 1	3	206	1.00E-70	T	03/07/19	IPR001578	Peptidase C12, ubiquitin carboxyl-terminal hydrolase	GO:0004843|GO:0005622|GO:0006511	Reactome: R-HSA-5689603
FRLM_015547-RA	2342156a3a500f662f7c0488c7a98e6b	219	Pfam	PF05030	SSXT protein (N-terminal region)	19	74	2.50E-23	T	03/07/19	IPR007726	SS18 family	GO:0003713
FRLM_015651-RA	b581b640c142538906c5745a8b604de3	151	Pfam	PF02984	Cyclin, C-terminal domain	16	137	2.80E-29	T	03/07/19	IPR004367	Cyclin, C-terminal domain	GO:0005634
FRLM_016405-RB	005bfd3bad79198bf5c785a190622864	388	Pfam	PF03009	Glycerophosphoryl diester phosphodiesterase family	46	353	5.20E-63	T	03/07/19	IPR030395	Glycerophosphodiester phosphodiesterase domain	GO:0006629|GO:0008081
FRLM_015584-RD	af61c516a9817e5d41080730db0ecbde	149	Pfam	PF02517	CAAX protease self-immunity	26	95	5.30E-06	T	03/07/19	IPR003675	CAAX amino terminal protease	GO:0016020	Reactome: R-HSA-5689880
FRLM_001467-RA	2a1cc5ff5e206523ab153fdee19cd8ed	549	Pfam	PF01535	PPR repeat	51	74	0.059	T	03/07/19	IPR002885	Pentatricopeptide repeat
FRLM_001467-RA	2a1cc5ff5e206523ab153fdee19cd8ed	549	Pfam	PF01535	PPR repeat	210	237	0.016	T	03/07/19	IPR002885	Pentatricopeptide repeat
FRLM_001467-RA	2a1cc5ff5e206523ab153fdee19cd8ed	549	Pfam	PF01535	PPR repeat	111	131	0.49	T	03/07/19	IPR002885	Pentatricopeptide repeat
FRLM_001467-RA	2a1cc5ff5e206523ab153fdee19cd8ed	549	Pfam	PF13041	PPR repeat family	238	286	2.90E-11	T	03/07/19	IPR002885	Pentatricopeptide repeat
FRLM_001467-RA	2a1cc5ff5e206523ab153fdee19cd8ed	549	Pfam	PF13041	PPR repeat family	137	184	2.30E-07	T	03/07/19	IPR002885	Pentatricopeptide repeat
FRLM_001467-RA	2a1cc5ff5e206523ab153fdee19cd8ed	549	Pfam	PF14432	DYW family of nucleic acid deaminases	412	539	3.40E-31	T	03/07/19	IPR032867	DYW domain	GO:0008270
FRLM_000766-RA	f254b09b47a7d5bdffdff6aadcb49375	3910	Pfam	PF00454	Phosphatidylinositol 3- and 4-kinase	3575	3821	5.70E-25	T	03/07/19	IPR000403	Phosphatidylinositol 3-/4-kinase, catalytic domain	GO:0016301
FRLM_000766-RA	f254b09b47a7d5bdffdff6aadcb49375	3910	Pfam	PF02259	FAT domain	2819	3157	1.70E-42	T	03/07/19	IPR003151	PIK-related kinase, FAT	GO:0005515	KEGG: 04150+2.7.11.1|KEGG: 04151+2.7.11.1|KEGG: 04926+2.7.11.1|KEGG: 05165+2.7.11.1
FRLM_016531-RA	d381afb341ef691ea6b7e921b19fd2dd	315	Pfam	PF14226	non-haem dioxygenase in morphine synthesis N-terminal	8	87	3.30E-07	T	03/07/19	IPR026992	Non-haem dioxygenase N-terminal domain
FRLM_016531-RA	d381afb341ef691ea6b7e921b19fd2dd	315	Pfam	PF03171	2OG-Fe(II) oxygenase superfamily	172	262	5.20E-19	T	03/07/19	IPR005123	Oxoglutarate/iron-dependent dioxygenase	GO:0016491|GO:0055114
FRLM_014795-RA	4d806ac112e6aa5ea8d1c4809688bb2b	549	Pfam	PF00481	Protein phosphatase 2C	254	532	2.40E-63	T	03/07/19	IPR001932	PPM-type phosphatase domain	GO:0003824	KEGG: 04658+3.1.3.16|KEGG: 04660+3.1.3.16
FRLM_014795-RB	4d806ac112e6aa5ea8d1c4809688bb2b	549	Pfam	PF00481	Protein phosphatase 2C	254	532	2.40E-63	T	03/07/19	IPR001932	PPM-type phosphatase domain	GO:0003824	KEGG: 04658+3.1.3.16|KEGG: 04660+3.1.3.16
FRLM_019285-RA	2947336069e5752cc005672b81354818	502	Pfam	PF00083	Sugar (and other) transporter	29	486	1.20E-120	T	03/07/19	IPR005828	Major facilitator, sugar transporter-like	GO:0016021|GO:0022857|GO:0055085
FRLM_012312-RA	4f22fef0ee78a5e6ea89c70ed1eaf946	336	Pfam	PF02800	Glyceraldehyde 3-phosphate dehydrogenase, C-terminal domain	159	316	1.70E-71	T	03/07/19	IPR020829	Glyceraldehyde 3-phosphate dehydrogenase, catalytic domain	GO:0016620|GO:0055114	Reactome: R-HSA-70171|Reactome: R-HSA-70263
FRLM_012312-RA	4f22fef0ee78a5e6ea89c70ed1eaf946	336	Pfam	PF00044	Glyceraldehyde 3-phosphate dehydrogenase, NAD binding domain	4	107	5.30E-35	T	03/07/19	IPR020828	Glyceraldehyde 3-phosphate dehydrogenase, NAD(P) binding domain	GO:0016620|GO:0055114	Reactome: R-HSA-70171|Reactome: R-HSA-70263
FRLM_020883-RA	3f7850565315320ce5b7d65a10f2e85f	463	Pfam	PF00501	AMP-binding enzyme	21	449	4.70E-85	T	03/07/19	IPR000873	AMP-dependent synthetase/ligase	GO:0003824|GO:0008152
FRLM_011120-RA	d7d1decd1f80dfef1be1b5e04ed868ec	242	Pfam	PF13920	Zinc finger, C3HC4 type (RING finger)	192	232	5.40E-09	T	03/07/19
FRLM_014114-RA	3e9ecc7bd97d1951381823bf1f42e949	376	Pfam	PF03171	2OG-Fe(II) oxygenase superfamily	212	310	2.80E-28	T	03/07/19	IPR005123	Oxoglutarate/iron-dependent dioxygenase	GO:0016491|GO:0055114
FRLM_014114-RA	3e9ecc7bd97d1951381823bf1f42e949	376	Pfam	PF14226	non-haem dioxygenase in morphine synthesis N-terminal	54	163	3.90E-22	T	03/07/19	IPR026992	Non-haem dioxygenase N-terminal domain
FRLM_001910-RA	9c1c3319d6ad5780da3044c054acf7b4	636	Pfam	PF12037	Domain of unknown function (DUF3523)	66	328	3.10E-107	T	03/07/19	IPR021911	ATPase family AAA domain-containing protein 3, domain of unknown function DUF3523
FRLM_001910-RA	9c1c3319d6ad5780da3044c054acf7b4	636	Pfam	PF00004	ATPase family associated with various cellular activities (AAA)	395	521	1.40E-23	T	03/07/19	IPR003959	ATPase, AAA-type, core	GO:0005524
FRLM_009817-RA	3090d6e0d69706939a67690cc8c915d3	217	Pfam	PF12146	Serine aminopeptidase, S33	3	138	2.10E-10	T	03/07/19	IPR022742	Serine aminopeptidase, S33
FRLM_010254-RB	f0282655bcf403ee441e2c83d3965797	258	Pfam	PF00006	ATP synthase alpha/beta family, nucleotide-binding domain	1	134	2.80E-40	T	03/07/19	IPR000194	ATPase, F1/V1/A1 complex, alpha/beta subunit, nucleotide-binding domain	GO:0005524	KEGG: 00190+3.6.3.14|KEGG: 00195+3.6.3.14|MetaCyc: PWY-7219
FRLM_017414-RA	6941987f8e233ecc784c38516566b1ba	274	Pfam	PF04654	Protein of unknown function, DUF599	46	250	2.40E-82	T	03/07/19	IPR006747	Protein of unknown function DUF599
FRLM_005080-RE	095e8efb85fd45ef72eba1de124dfa16	721	Pfam	PF02383	SacI homology domain	2	214	4.40E-59	T	03/07/19	IPR002013	SAC domain	GO:0042578
FRLM_005734-RA	8ffa3e655cddeb1e00688aef17bf0f57	1076	Pfam	PF14826	FACT complex subunit SPT16 N-terminal lobe domain	30	194	1.90E-47	T	03/07/19	IPR029148	FACT complex subunit Spt16, N-terminal lobe domain		Reactome: R-HSA-112382|Reactome: R-HSA-167152|Reactome: R-HSA-167200|Reactome: R-HSA-167238|Reactome: R-HSA-167243|Reactome: R-HSA-167246|Reactome: R-HSA-167287|Reactome: R-HSA-167290|Reactome: R-HSA-674695|Reactome: R-HSA-6796648|Reactome: R-HSA-6804756|Reactome: R-HSA-75955
FRLM_005734-RA	8ffa3e655cddeb1e00688aef17bf0f57	1076	Pfam	PF00557	Metallopeptidase family M24	210	442	5.40E-31	T	03/07/19	IPR000994	Peptidase M24
FRLM_005734-RA	8ffa3e655cddeb1e00688aef17bf0f57	1076	Pfam	PF08512	Histone chaperone Rttp106-like	845	928	1.60E-16	T	03/07/19	IPR013719	Domain of unknown function DUF1747		Reactome: R-HSA-112382|Reactome: R-HSA-167152|Reactome: R-HSA-167200|Reactome: R-HSA-167238|Reactome: R-HSA-167243|Reactome: R-HSA-167246|Reactome: R-HSA-167287|Reactome: R-HSA-167290|Reactome: R-HSA-674695|Reactome: R-HSA-6796648|Reactome: R-HSA-6804756|Reactome: R-HSA-75955
FRLM_005734-RA	8ffa3e655cddeb1e00688aef17bf0f57	1076	Pfam	PF08644	FACT complex subunit (SPT16/CDC68)	561	715	2.60E-52	T	03/07/19	IPR013953	FACT complex subunit Spt16p/Cdc68p		Reactome: R-HSA-112382|Reactome: R-HSA-167152|Reactome: R-HSA-167200|Reactome: R-HSA-167238|Reactome: R-HSA-167243|Reactome: R-HSA-167246|Reactome: R-HSA-167287|Reactome: R-HSA-167290|Reactome: R-HSA-674695|Reactome: R-HSA-6796648|Reactome: R-HSA-6804756|Reactome: R-HSA-75955
FRLM_005734-RB	8ffa3e655cddeb1e00688aef17bf0f57	1076	Pfam	PF14826	FACT complex subunit SPT16 N-terminal lobe domain	30	194	1.90E-47	T	03/07/19	IPR029148	FACT complex subunit Spt16, N-terminal lobe domain		Reactome: R-HSA-112382|Reactome: R-HSA-167152|Reactome: R-HSA-167200|Reactome: R-HSA-167238|Reactome: R-HSA-167243|Reactome: R-HSA-167246|Reactome: R-HSA-167287|Reactome: R-HSA-167290|Reactome: R-HSA-674695|Reactome: R-HSA-6796648|Reactome: R-HSA-6804756|Reactome: R-HSA-75955
FRLM_005734-RB	8ffa3e655cddeb1e00688aef17bf0f57	1076	Pfam	PF00557	Metallopeptidase family M24	210	442	5.40E-31	T	03/07/19	IPR000994	Peptidase M24
FRLM_005734-RB	8ffa3e655cddeb1e00688aef17bf0f57	1076	Pfam	PF08512	Histone chaperone Rttp106-like	845	928	1.60E-16	T	03/07/19	IPR013719	Domain of unknown function DUF1747		Reactome: R-HSA-112382|Reactome: R-HSA-167152|Reactome: R-HSA-167200|Reactome: R-HSA-167238|Reactome: R-HSA-167243|Reactome: R-HSA-167246|Reactome: R-HSA-167287|Reactome: R-HSA-167290|Reactome: R-HSA-674695|Reactome: R-HSA-6796648|Reactome: R-HSA-6804756|Reactome: R-HSA-75955
FRLM_005734-RB	8ffa3e655cddeb1e00688aef17bf0f57	1076	Pfam	PF08644	FACT complex subunit (SPT16/CDC68)	561	715	2.60E-52	T	03/07/19	IPR013953	FACT complex subunit Spt16p/Cdc68p		Reactome: R-HSA-112382|Reactome: R-HSA-167152|Reactome: R-HSA-167200|Reactome: R-HSA-167238|Reactome: R-HSA-167243|Reactome: R-HSA-167246|Reactome: R-HSA-167287|Reactome: R-HSA-167290|Reactome: R-HSA-674695|Reactome: R-HSA-6796648|Reactome: R-HSA-6804756|Reactome: R-HSA-75955
FRLM_002239-RB	2b9be6184b70060693b42521db65674f	341	Pfam	PF13516	Leucine Rich repeat	73	94	1.8	T	03/07/19	IPR001611	Leucine-rich repeat	GO:0005515
FRLM_002239-RB	2b9be6184b70060693b42521db65674f	341	Pfam	PF12799	Leucine Rich repeats (2 copies)	255	295	6.10E-10	T	03/07/19	IPR025875	Leucine rich repeat 4
FRLM_003586-RA	059994fbfe084bdfa75323b89932fa14	499	Pfam	PF00067	Cytochrome P450	35	480	2.10E-105	T	03/07/19	IPR001128	Cytochrome P450	GO:0005506|GO:0016705|GO:0020037|GO:0055114
FRLM_018161-RA	2fd7566478278aaafbe014f738d395f3	475	Pfam	PF00415	Regulator of chromosome condensation (RCC1) repeat	316	360	1.10E-05	T	03/07/19	IPR000408	Regulator of chromosome condensation, RCC1
FRLM_018161-RA	2fd7566478278aaafbe014f738d395f3	475	Pfam	PF00415	Regulator of chromosome condensation (RCC1) repeat	376	420	1.70E-07	T	03/07/19	IPR000408	Regulator of chromosome condensation, RCC1
FRLM_018161-RA	2fd7566478278aaafbe014f738d395f3	475	Pfam	PF00415	Regulator of chromosome condensation (RCC1) repeat	224	312	1.10E-05	T	03/07/19	IPR000408	Regulator of chromosome condensation, RCC1
FRLM_018161-RA	2fd7566478278aaafbe014f738d395f3	475	Pfam	PF00415	Regulator of chromosome condensation (RCC1) repeat	423	472	1.40E-10	T	03/07/19	IPR000408	Regulator of chromosome condensation, RCC1
FRLM_018161-RA	2fd7566478278aaafbe014f738d395f3	475	Pfam	PF00415	Regulator of chromosome condensation (RCC1) repeat	171	220	1.00E-12	T	03/07/19	IPR000408	Regulator of chromosome condensation, RCC1
FRLM_018161-RA	2fd7566478278aaafbe014f738d395f3	475	Pfam	PF13540	Regulator of chromosome condensation (RCC1) repeat	100	125	1.10E-07	T	03/07/19
FRLM_014529-RD	3d828e4544dc9a0729d4c71e939fa244	379	Pfam	PF01842	ACT domain	111	170	5.80E-07	T	03/07/19	IPR002912	ACT domain
FRLM_001658-RB	2dc0050fa4e540cf20d39637d2b78646	2123	Pfam	PF00271	Helicase conserved C-terminal domain	1615	1703	4.70E-08	T	03/07/19	IPR001650	Helicase, C-terminal
FRLM_001658-RB	2dc0050fa4e540cf20d39637d2b78646	2123	Pfam	PF00271	Helicase conserved C-terminal domain	722	867	7.10E-07	T	03/07/19	IPR001650	Helicase, C-terminal
FRLM_001658-RB	2dc0050fa4e540cf20d39637d2b78646	2123	Pfam	PF00270	DEAD/DEAH box helicase	1340	1505	5.00E-22	T	03/07/19	IPR011545	DEAD/DEAH box helicase domain	GO:0003676|GO:0005524
FRLM_001658-RB	2dc0050fa4e540cf20d39637d2b78646	2123	Pfam	PF00270	DEAD/DEAH box helicase	492	665	2.40E-26	T	03/07/19	IPR011545	DEAD/DEAH box helicase domain	GO:0003676|GO:0005524
FRLM_001658-RB	2dc0050fa4e540cf20d39637d2b78646	2123	Pfam	PF02889	Sec63 Brl domain	990	1296	1.10E-81	T	03/07/19	IPR004179	Sec63 domain
FRLM_001658-RB	2dc0050fa4e540cf20d39637d2b78646	2123	Pfam	PF02889	Sec63 Brl domain	1821	2107	7.00E-65	T	03/07/19	IPR004179	Sec63 domain
FRLM_002725-RA	b86fe0bb7db1c98116086231f29391d8	580	Pfam	PF02446	4-alpha-glucanotransferase	89	555	4.40E-151	T	03/07/19	IPR003385	Glycoside hydrolase, family 77	GO:0004134|GO:0005975	KEGG: 00500+2.4.1.25|MetaCyc: PWY-5941|MetaCyc: PWY-6724|MetaCyc: PWY-6737|MetaCyc: PWY-7238
FRLM_001335-RA	ebcbc85a2fa38fc3ddb9b3cbcaea4d47	655	Pfam	PF00205	Thiamine pyrophosphate enzyme, central domain	289	415	8.40E-32	T	03/07/19	IPR012000	Thiamine pyrophosphate enzyme, central domain	GO:0000287|GO:0030976
FRLM_001335-RA	ebcbc85a2fa38fc3ddb9b3cbcaea4d47	655	Pfam	PF02775	Thiamine pyrophosphate enzyme, C-terminal TPP binding domain	487	638	6.50E-25	T	03/07/19	IPR011766	Thiamine pyrophosphate enzyme, C-terminal TPP-binding	GO:0003824|GO:0030976
FRLM_001335-RA	ebcbc85a2fa38fc3ddb9b3cbcaea4d47	655	Pfam	PF02776	Thiamine pyrophosphate enzyme, N-terminal TPP binding domain	96	261	6.70E-40	T	03/07/19	IPR012001	Thiamine pyrophosphate enzyme, N-terminal TPP-binding domain	GO:0030976
FRLM_006362-RG	efff05e570f52aa6ee8edb882b5ed503	367	Pfam	PF13460	NAD(P)H-binding	221	320	2.30E-12	T	03/07/19	IPR016040	NAD(P)-binding domain
FRLM_006362-RG	efff05e570f52aa6ee8edb882b5ed503	367	Pfam	PF08547	Complex I intermediate-associated protein 30 (CIA30)	44	207	2.40E-43	T	03/07/19	IPR013857	NADH:ubiquinone oxidoreductase intermediate-associated protein 30		Reactome: R-HSA-6799198
FRLM_018835-RA	f4f4e73eb32f82e997f416ca1bb612cf	772	Pfam	PF00560	Leucine Rich Repeat	154	173	0.61	T	03/07/19	IPR001611	Leucine-rich repeat	GO:0005515
FRLM_018835-RA	f4f4e73eb32f82e997f416ca1bb612cf	772	Pfam	PF00069	Protein kinase domain	460	667	7.10E-43	T	03/07/19	IPR000719	Protein kinase domain	GO:0004672|GO:0005524|GO:0006468
FRLM_004785-RA	1269cd556e8bdf23fbc8e730ec5ab157	264	Pfam	PF02689	Helicase	192	236	1.00E-05	T	03/07/19	IPR003840	DNA helicase	GO:0004386|GO:0005524
FRLM_004785-RA	1269cd556e8bdf23fbc8e730ec5ab157	264	Pfam	PF05970	PIF1-like helicase	2	144	1.20E-42	T	03/07/19	IPR010285	DNA helicase Pif1-like	GO:0000723|GO:0003678|GO:0006281
FRLM_007742-RA	4cf44bf67ae58fd664700282025946c1	71	Pfam	PF03152	Ubiquitin fusion degradation protein UFD1	2	35	5.90E-10	T	03/07/19	IPR004854	Ubiquitin fusion degradation protein Ufd1-like	GO:0006511	Reactome: R-HSA-110320|Reactome: R-HSA-5689880
FRLM_013228-RA	fc3c888dd9f53fdab89aab21315d6e8b	486	Pfam	PF00004	ATPase family associated with various cellular activities (AAA)	225	371	1.60E-14	T	03/07/19	IPR003959	ATPase, AAA-type, core	GO:0005524
FRLM_013228-RA	fc3c888dd9f53fdab89aab21315d6e8b	486	Pfam	PF14363	Domain associated at C-terminal with AAA	12	104	1.60E-19	T	03/07/19	IPR025753	AAA-type ATPase, N-terminal domain		KEGG: 00230+3.6.1.3
FRLM_001211-RA	212232c3c6dd7de5b99723c9eba0836d	967	Pfam	PF00931	NB-ARC domain	116	395	1.30E-64	T	03/07/19	IPR002182	NB-ARC	GO:0043531	Reactome: R-HSA-111458|Reactome: R-HSA-111459|Reactome: R-HSA-6798695|Reactome: R-HSA-6803207|Reactome: R-HSA-8953750
FRLM_010368-RB	a296053497b7c238578dcd5314cabb7c	1160	Pfam	PF10377	Autophagy-related protein 11	984	1140	5.40E-19	T	03/07/19	IPR019460	Autophagy-related protein 11		Reactome: R-HSA-1632852
FRLM_010368-RB	a296053497b7c238578dcd5314cabb7c	1160	Pfam	PF04108	Autophagy protein Apg17	142	314	2.00E-06	T	03/07/19	IPR007240	Autophagy-related protein 17	GO:0006914
FRLM_000350-RA	1d512a90db4bffd7039d6efb020fffe0	141	Pfam	PF00160	Cyclophilin type peptidyl-prolyl cis-trans isomerase/CLD	1	136	2.00E-36	T	03/07/19	IPR002130	Cyclophilin-type peptidyl-prolyl cis-trans isomerase domain	GO:0000413|GO:0003755
FRLM_002535-RB	564117d3587a60cc5aaa63bc0eaa408f	1114	Pfam	PF12906	RING-variant domain	67	113	3.60E-15	T	03/07/19	IPR011016	Zinc finger, RING-CH-type	GO:0008270	MetaCyc: PWY-7511
FRLM_007186-RA	fd44178d84e9407f4c887d4723882541	299	Pfam	PF09737	De-etiolated protein 1 Det1	158	280	1.60E-42	T	03/07/19	IPR019138	De-etiolated protein 1, Det1		Reactome: R-HSA-983168
FRLM_007186-RB	fd44178d84e9407f4c887d4723882541	299	Pfam	PF09737	De-etiolated protein 1 Det1	158	280	1.60E-42	T	03/07/19	IPR019138	De-etiolated protein 1, Det1		Reactome: R-HSA-983168
FRLM_016253-RA	c639ebf14c094863ef0b67b7741323d9	318	Pfam	PF14379	MYB-CC type transfactor, LHEQLE motif	83	129	8.90E-24	T	03/07/19	IPR025756	MYB-CC type transcription factor, LHEQLE-containing domain
FRLM_006045-RE	50742de00750b57780a58941d1a9c16c	328	Pfam	PF07714	Protein tyrosine kinase	17	260	1.50E-41	T	03/07/19	IPR001245	Serine-threonine/tyrosine-protein kinase, catalytic domain	GO:0004672|GO:0006468
FRLM_002125-RD	ad73c83adf296149f3e8a2f188b5c73c	226	Pfam	PF00069	Protein kinase domain	2	111	3.50E-22	T	03/07/19	IPR000719	Protein kinase domain	GO:0004672|GO:0005524|GO:0006468
FRLM_002125-RE	ad73c83adf296149f3e8a2f188b5c73c	226	Pfam	PF00069	Protein kinase domain	2	111	3.50E-22	T	03/07/19	IPR000719	Protein kinase domain	GO:0004672|GO:0005524|GO:0006468
FRLM_012953-RA	9b2d4b103c2f8d016fd19582fc17ec70	597	Pfam	PF00520	Ion transport protein	55	365	4.00E-14	T	03/07/19	IPR005821	Ion transport domain	GO:0005216|GO:0006811|GO:0016020|GO:0055085
FRLM_020949-RA	6b80feeee91dfc146383748dc500b22f	168	Pfam	PF00154	recA bacterial DNA recombination protein	1	101	3.80E-22	T	03/07/19	IPR013765	DNA recombination and repair protein RecA	GO:0003697|GO:0005524|GO:0006281
FRLM_006763-RA	7b8b3a4f63219c4d4f73178b6e74f682	129	Pfam	PF16491	CAAX prenyl protease N-terminal, five membrane helices	27	121	8.70E-22	T	03/07/19	IPR032456	CAAX prenyl protease 1, N-terminal		KEGG: 00900+3.4.24.84
FRLM_000091-RA	2b4cbcc4a90ef0de8b1442f0dca3603a	385	Pfam	PF00686	Starch binding domain	90	179	1.50E-18	T	03/07/19	IPR002044	Carbohydrate binding module family 20	GO:2001070
FRLM_004233-RB	22786b095fb0eb582ef52335d19d46a6	637	Pfam	PF08323	Starch synthase catalytic domain	141	399	2.80E-65	T	03/07/19	IPR013534	Starch synthase, catalytic domain		KEGG: 00500+2.4.1.21|MetaCyc: PWY-622
FRLM_004233-RB	22786b095fb0eb582ef52335d19d46a6	637	Pfam	PF00534	Glycosyl transferases group 1	456	595	9.70E-14	T	03/07/19	IPR001296	Glycosyl transferase, family 1
FRLM_000814-RB	12b9f22142972ae1db4d79deda8c3a2b	2721	Pfam	PF08064	UME (NUC010) domain	1108	1208	1.10E-16	T	03/07/19	IPR012993	UME domain	GO:0004674	KEGG: 04150+2.7.11.1|KEGG: 04151+2.7.11.1|KEGG: 04926+2.7.11.1|KEGG: 05165+2.7.11.1|Reactome: R-HSA-1221632|Reactome: R-HSA-176187|Reactome: R-HSA-3371453|Reactome: R-HSA-5685938|Reactome: R-HSA-5693607|Reactome: R-HSA-5693616|Reactome: R-HSA-6783310|Reactome: R-HSA-6796648|Reactome: R-HSA-6804756|Reactome: R-HSA-69473
FRLM_000814-RB	12b9f22142972ae1db4d79deda8c3a2b	2721	Pfam	PF00454	Phosphatidylinositol 3- and 4-kinase	2405	2650	1.90E-47	T	03/07/19	IPR000403	Phosphatidylinositol 3-/4-kinase, catalytic domain	GO:0016301
FRLM_000814-RB	12b9f22142972ae1db4d79deda8c3a2b	2721	Pfam	PF02259	FAT domain	1810	2177	1.40E-51	T	03/07/19	IPR003151	PIK-related kinase, FAT	GO:0005515	KEGG: 04150+2.7.11.1|KEGG: 04151+2.7.11.1|KEGG: 04926+2.7.11.1|KEGG: 05165+2.7.11.1
FRLM_000814-RB	12b9f22142972ae1db4d79deda8c3a2b	2721	Pfam	PF02260	FATC domain	2690	2721	2.20E-11	T	03/07/19	IPR003152	FATC domain	GO:0005515	KEGG: 04150+2.7.11.1|KEGG: 04151+2.7.11.1|KEGG: 04926+2.7.11.1|KEGG: 05165+2.7.11.1
FRLM_000814-RA	12b9f22142972ae1db4d79deda8c3a2b	2721	Pfam	PF08064	UME (NUC010) domain	1108	1208	1.10E-16	T	03/07/19	IPR012993	UME domain	GO:0004674	KEGG: 04150+2.7.11.1|KEGG: 04151+2.7.11.1|KEGG: 04926+2.7.11.1|KEGG: 05165+2.7.11.1|Reactome: R-HSA-1221632|Reactome: R-HSA-176187|Reactome: R-HSA-3371453|Reactome: R-HSA-5685938|Reactome: R-HSA-5693607|Reactome: R-HSA-5693616|Reactome: R-HSA-6783310|Reactome: R-HSA-6796648|Reactome: R-HSA-6804756|Reactome: R-HSA-69473
FRLM_000814-RA	12b9f22142972ae1db4d79deda8c3a2b	2721	Pfam	PF00454	Phosphatidylinositol 3- and 4-kinase	2405	2650	1.90E-47	T	03/07/19	IPR000403	Phosphatidylinositol 3-/4-kinase, catalytic domain	GO:0016301
FRLM_000814-RA	12b9f22142972ae1db4d79deda8c3a2b	2721	Pfam	PF02259	FAT domain	1810	2177	1.40E-51	T	03/07/19	IPR003151	PIK-related kinase, FAT	GO:0005515	KEGG: 04150+2.7.11.1|KEGG: 04151+2.7.11.1|KEGG: 04926+2.7.11.1|KEGG: 05165+2.7.11.1
FRLM_000814-RA	12b9f22142972ae1db4d79deda8c3a2b	2721	Pfam	PF02260	FATC domain	2690	2721	2.20E-11	T	03/07/19	IPR003152	FATC domain	GO:0005515	KEGG: 04150+2.7.11.1|KEGG: 04151+2.7.11.1|KEGG: 04926+2.7.11.1|KEGG: 05165+2.7.11.1
FRLM_009995-RA	e71fb5cb0bd2952a0e03c073f97f3af7	81	Pfam	PF14852	Fis1 N-terminal tetratricopeptide repeat	52	77	2.10E-10	T	03/07/19	IPR028058	Fis1, N-terminal tetratricopeptide repeat
FRLM_010203-RC	495d709d54233a261070588113b4aae0	280	Pfam	PF03030	Inorganic H+ pyrophosphatase	9	276	1.50E-87	T	03/07/19	IPR004131	Pyrophosphate-energised proton pump	GO:0004427|GO:0009678|GO:0015992|GO:0016020	KEGG: 00190+3.6.1.1|MetaCyc: PWY-7805|MetaCyc: PWY-7807
FRLM_018492-RA	bd68bd982d49fbae828cb95f00456b58	102	Pfam	PF13962	Domain of unknown function	1	100	8.40E-21	T	03/07/19	IPR026961	PGG domain
FRLM_006501-RA	8498e3c7a090f24086d7fc4d3dd6c86f	585	Pfam	PF12854	PPR repeat	345	376	1.90E-05	T	03/07/19	IPR002885	Pentatricopeptide repeat
FRLM_006501-RA	8498e3c7a090f24086d7fc4d3dd6c86f	585	Pfam	PF13041	PPR repeat family	279	319	2.20E-11	T	03/07/19	IPR002885	Pentatricopeptide repeat
FRLM_006501-RA	8498e3c7a090f24086d7fc4d3dd6c86f	585	Pfam	PF01535	PPR repeat	179	206	3.60E-04	T	03/07/19	IPR002885	Pentatricopeptide repeat
FRLM_006501-RA	8498e3c7a090f24086d7fc4d3dd6c86f	585	Pfam	PF01535	PPR repeat	250	277	1.20E-05	T	03/07/19	IPR002885	Pentatricopeptide repeat
FRLM_006501-RA	8498e3c7a090f24086d7fc4d3dd6c86f	585	Pfam	PF01535	PPR repeat	150	177	1.30E-04	T	03/07/19	IPR002885	Pentatricopeptide repeat
FRLM_006501-RA	8498e3c7a090f24086d7fc4d3dd6c86f	585	Pfam	PF14432	DYW family of nucleic acid deaminases	452	575	1.10E-37	T	03/07/19	IPR032867	DYW domain	GO:0008270
FRLM_003386-RA	56fd6ecbbea16ee0079eebcb6423e4d4	327	Pfam	PF00190	Cupin	155	303	7.70E-36	T	03/07/19	IPR006045	Cupin 1	GO:0045735
FRLM_003386-RA	56fd6ecbbea16ee0079eebcb6423e4d4	327	Pfam	PF00190	Cupin	9	62	4.30E-09	T	03/07/19	IPR006045	Cupin 1	GO:0045735
FRLM_004181-RB	5aaaf603bb881380b2d0e00b0950d492	205	Pfam	PF15519	linker between RRM2 and RRM3 domains in RBM39 protein	143	193	1.80E-11	T	03/07/19	IPR029123	Splicing factor RBM39, linker
FRLM_004181-RB	5aaaf603bb881380b2d0e00b0950d492	205	Pfam	PF00076	RNA recognition motif. (a.k.a. RRM, RBD, or RNP domain)	53	123	2.40E-21	T	03/07/19	IPR000504	RNA recognition motif domain	GO:0003676
FRLM_001924-RA	4b7c6a14e85bc7b50b7abd7daa1d9c92	920	Pfam	PF04433	SWIRM domain	148	225	3.40E-12	T	03/07/19	IPR007526	SWIRM domain	GO:0005515
FRLM_001924-RA	4b7c6a14e85bc7b50b7abd7daa1d9c92	920	Pfam	PF01593	Flavin containing amine oxidoreductase	251	678	5.60E-93	T	03/07/19	IPR002937	Amine oxidase	GO:0016491|GO:0055114
FRLM_001924-RB	4b7c6a14e85bc7b50b7abd7daa1d9c92	920	Pfam	PF04433	SWIRM domain	148	225	3.40E-12	T	03/07/19	IPR007526	SWIRM domain	GO:0005515
FRLM_001924-RB	4b7c6a14e85bc7b50b7abd7daa1d9c92	920	Pfam	PF01593	Flavin containing amine oxidoreductase	251	678	5.60E-93	T	03/07/19	IPR002937	Amine oxidase	GO:0016491|GO:0055114
FRLM_001924-RC	4b7c6a14e85bc7b50b7abd7daa1d9c92	920	Pfam	PF04433	SWIRM domain	148	225	3.40E-12	T	03/07/19	IPR007526	SWIRM domain	GO:0005515
FRLM_001924-RC	4b7c6a14e85bc7b50b7abd7daa1d9c92	920	Pfam	PF01593	Flavin containing amine oxidoreductase	251	678	5.60E-93	T	03/07/19	IPR002937	Amine oxidase	GO:0016491|GO:0055114
FRLM_019051-RA	d44a6324f8239be820f1e6525106aa74	78	Pfam	PF03029	Conserved hypothetical ATP binding protein	7	74	3.20E-27	T	03/07/19	IPR004130	GPN-loop GTPase
FRLM_003081-RB	daafe13c52c63db0f34ecc1559813ca8	796	Pfam	PF12552	Protein of unknown function (DUF3741)	233	276	3.40E-14	T	03/07/19	IPR022212	Domain of unknown function DUF3741
FRLM_012471-RC	83a85e5dc679618ba5d80115fecdc432	101	Pfam	PF03371	PRP38 family	7	96	2.50E-31	T	03/07/19	IPR005037	Pre-mRNA-splicing factor 38
FRLM_001893-RA	43938e0d37d15c6a90fae7c768e3b15e	774	Pfam	PF00069	Protein kinase domain	476	742	3.10E-47	T	03/07/19	IPR000719	Protein kinase domain	GO:0004672|GO:0005524|GO:0006468
FRLM_001893-RA	43938e0d37d15c6a90fae7c768e3b15e	774	Pfam	PF08276	PAN-like domain	331	388	1.90E-13	T	03/07/19	IPR003609	PAN/Apple domain
FRLM_001893-RA	43938e0d37d15c6a90fae7c768e3b15e	774	Pfam	PF01453	D-mannose binding lectin	58	162	1.50E-30	T	03/07/19	IPR001480	Bulb-type lectin domain
FRLM_001893-RA	43938e0d37d15c6a90fae7c768e3b15e	774	Pfam	PF00954	S-locus glycoprotein domain	193	301	3.30E-29	T	03/07/19	IPR000858	S-locus glycoprotein domain	GO:0048544	KEGG: 04150+2.7.11.1|KEGG: 04151+2.7.11.1|KEGG: 04926+2.7.11.1|KEGG: 05165+2.7.11.1
FRLM_009093-RA	cad732a0b0b8d5b13aa99a0e2829cbd9	299	Pfam	PF00248	Aldo/keto reductase family	4	265	1.40E-46	T	03/07/19	IPR023210	NADP-dependent oxidoreductase domain
FRLM_012369-RA	23a6baabf430147e011a489bc268de63	211	Pfam	PF12697	Alpha/beta hydrolase family	9	185	1.10E-11	T	03/07/19	IPR000073	Alpha/beta hydrolase fold-1
FRLM_000089-RC	a0765813ca2d5e134754607c8a30ef02	374	Pfam	PF13639	Ring finger domain	171	217	4.90E-07	T	03/07/19	IPR001841	Zinc finger, RING-type
FRLM_011035-RA	2d5a7c461a08ca3763e73e17ff294100	921	Pfam	PF13855	Leucine rich repeat	89	146	1.20E-07	T	03/07/19	IPR001611	Leucine-rich repeat	GO:0005515
FRLM_011035-RA	2d5a7c461a08ca3763e73e17ff294100	921	Pfam	PF13855	Leucine rich repeat	328	387	6.80E-08	T	03/07/19	IPR001611	Leucine-rich repeat	GO:0005515
FRLM_011035-RA	2d5a7c461a08ca3763e73e17ff294100	921	Pfam	PF13855	Leucine rich repeat	399	459	4.20E-10	T	03/07/19	IPR001611	Leucine-rich repeat	GO:0005515
FRLM_011035-RA	2d5a7c461a08ca3763e73e17ff294100	921	Pfam	PF00560	Leucine Rich Repeat	473	491	0.71	T	03/07/19	IPR001611	Leucine-rich repeat	GO:0005515
FRLM_011035-RA	2d5a7c461a08ca3763e73e17ff294100	921	Pfam	PF00069	Protein kinase domain	611	882	2.70E-49	T	03/07/19	IPR000719	Protein kinase domain	GO:0004672|GO:0005524|GO:0006468
FRLM_010971-RA	68f726e0d4c4ed44b5c514fd8f3d7578	737	Pfam	PF13041	PPR repeat family	410	456	1.20E-08	T	03/07/19	IPR002885	Pentatricopeptide repeat
FRLM_010971-RA	68f726e0d4c4ed44b5c514fd8f3d7578	737	Pfam	PF13041	PPR repeat family	510	557	2.30E-07	T	03/07/19	IPR002885	Pentatricopeptide repeat
FRLM_010971-RA	68f726e0d4c4ed44b5c514fd8f3d7578	737	Pfam	PF01535	PPR repeat	190	207	0.53	T	03/07/19	IPR002885	Pentatricopeptide repeat
FRLM_010971-RA	68f726e0d4c4ed44b5c514fd8f3d7578	737	Pfam	PF01535	PPR repeat	311	341	2.20E-05	T	03/07/19	IPR002885	Pentatricopeptide repeat
FRLM_010971-RA	68f726e0d4c4ed44b5c514fd8f3d7578	737	Pfam	PF01535	PPR repeat	209	236	0.013	T	03/07/19	IPR002885	Pentatricopeptide repeat
FRLM_010971-RA	68f726e0d4c4ed44b5c514fd8f3d7578	737	Pfam	PF01535	PPR repeat	81	106	0.15	T	03/07/19	IPR002885	Pentatricopeptide repeat
FRLM_010971-RA	68f726e0d4c4ed44b5c514fd8f3d7578	737	Pfam	PF01535	PPR repeat	109	139	0.0075	T	03/07/19	IPR002885	Pentatricopeptide repeat
FRLM_010971-RA	68f726e0d4c4ed44b5c514fd8f3d7578	737	Pfam	PF01535	PPR repeat	283	309	0.0034	T	03/07/19	IPR002885	Pentatricopeptide repeat
FRLM_010971-RA	68f726e0d4c4ed44b5c514fd8f3d7578	737	Pfam	PF01535	PPR repeat	585	611	0.066	T	03/07/19	IPR002885	Pentatricopeptide repeat
FRLM_015042-RA	dde502cbe6ae7fd6f5685c159feaba22	234	Pfam	PF14310	Fibronectin type III-like domain	158	225	9.00E-12	T	03/07/19	IPR026891	Fibronectin type III-like domain
FRLM_015042-RA	dde502cbe6ae7fd6f5685c159feaba22	234	Pfam	PF01915	Glycosyl hydrolase family 3 C-terminal domain	3	96	6.50E-19	T	03/07/19	IPR002772	Glycoside hydrolase family 3 C-terminal domain	GO:0004553|GO:0005975
FRLM_008194-RB	d8ad0de8fe6a3e9689fedee303b1c09e	401	Pfam	PF00170	bZIP transcription factor	304	366	2.00E-20	T	03/07/19	IPR004827	Basic-leucine zipper domain	GO:0003700|GO:0006355
FRLM_008194-RB	d8ad0de8fe6a3e9689fedee303b1c09e	401	Pfam	PF07777	G-box binding protein MFMR	1	97	3.70E-29	T	03/07/19	IPR012900	G-box binding protein, multifunctional mosaic region
FRLM_008194-RB	d8ad0de8fe6a3e9689fedee303b1c09e	401	Pfam	PF16596	Disordered region downstream of MFMR	136	271	3.00E-51	T	03/07/19
[truncated: 35,408 more rows]
