# Supplementary material for: Genomic and transcriptomic analysis of sacred fig (Ficus religiosa)
Source: BMC Genomics. 2023 Apr 12;24:197. doi: 10.1186/s12864-023-09270-z (PMC10100241; doi:10.1186/s12864-023-09270-z)
Supplement: Supplementary file 13 — Additional file 13: Text file S3. The statistics of genome sequence alignment of F. religiosa against F. carica, M. notabilis, F. macrocarpa genomes [file 12864_2023_9270_MOESM13_ESM.txt]

The statistics of genome sequence alignment of  F. religiosa against F. carica, M. notabilis, F. microcarpa genomes

#F. carica assembly v/s F. religious assembly

549342 + 0 in total (QC-passed reads + QC-failed reads)
0 + 0 secondary
347084 + 0 supplementary
0 + 0 duplicates
486801 + 0 mapped (88.62% : N/A)
0 + 0 paired in sequencing
0 + 0 read1
0 + 0 read2
0 + 0 properly paired (N/A : N/A)
0 + 0 with itself and mate mapped
0 + 0 singletons (N/A : N/A)
0 + 0 with mate mapped to a different chr
0 + 0 with mate mapped to a different chr (mapQ>=5)

#M. notabilis assembly v/s F. religious assembly

277314 + 0 in total (QC-passed reads + QC-failed reads)
0 + 0 secondary
75056 + 0 supplementary
0 + 0 duplicates
130283 + 0 mapped (46.98% : N/A)
0 + 0 paired in sequencing
0 + 0 read1
0 + 0 read2
0 + 0 properly paired (N/A : N/A)
0 + 0 with itself and mate mapped
0 + 0 singletons (N/A : N/A)
0 + 0 with mate mapped to a different chr
0 + 0 with mate mapped to a different chr (mapQ>=5)

#F. microcarpa assembly v/s F. religious assembly 

536874 + 0 in total (QC-passed reads + QC-failed reads)
0 + 0 secondary
334616 + 0 supplementary
0 + 0 duplicates
481026 + 0 mapped (89.60% : N/A)
0 + 0 paired in sequencing
0 + 0 read1
0 + 0 read2
0 + 0 properly paired (N/A : N/A)
0 + 0 with itself and mate mapped
0 + 0 singletons (N/A : N/A)
0 + 0 with mate mapped to a different chr
0 + 0 with mate mapped to a different chr (mapQ>=5)
