# Supplementary material for: Genomic and transcriptomic analysis of sacred fig (Ficus religiosa)
Source: BMC Genomics. 2023 Apr 12;24:197. doi: 10.1186/s12864-023-09270-z (PMC10100241; doi:10.1186/s12864-023-09270-z)
Supplement: Supplementary file 16 — Additional file 16: Table S5.2. Distribution to different SSR repeat-type classes [file 12864_2023_9270_MOESM16_ESM.txt]

ID	SSR nr.	SSR type	SSR	size	start	end
scaffold1000000|size79	1	p1	(T)11	11	31	41
scaffold1000002|size79	1	p1	(A)10	10	50	59
scaffold1000006|size79	1	p1	(T)11	11	67	77
scaffold1000009|size79	1	p1	(A)14	14	13	26
scaffold1000010|size79	1	p1	(A)10	10	21	30
scaffold1000016|size79	1	p1	(T)12	12	65	76
scaffold1000018|size79	1	p1	(A)13	13	59	71
scaffold100001|size419	1	p1	(G)27	27	315	341
scaffold1000025|size79	1	p1	(A)12	12	9	20
scaffold1000027|size79	1	p1	(A)10	10	40	49
scaffold100002|size419	1	p1	(T)16	16	404	419
scaffold1000044|size79	1	p1	(T)17	17	4	20
scaffold1000048|size79	1	p1	(A)11	11	3	13
scaffold1000049|size79	1	p1	(A)10	10	15	24
scaffold1000062|size79	1	p1	(A)13	13	65	77
scaffold1000064|size79	1	p1	(A)12	12	66	77
scaffold1000067|size79	1	p1	(A)11	11	38	48
scaffold1000070|size79	1	p1	(T)11	11	8	18
scaffold1000088|size79	1	p1	(A)11	11	2	12
scaffold1000090|size79	1	p1	(A)16	16	5	20
scaffold1000096|size79	1	p1	(A)13	13	65	77
scaffold10000|size6280	1	c	(A)11tctgaaatataagatatc(T)19	48	251	298
scaffold10000|size6280	2	p1	(A)32	32	1441	1472
scaffold10000|size6280	3	p1	(T)11	11	2579	2589
scaffold10000|size6280	4	p1	(T)17	17	2866	2882
scaffold10000|size6280	5	p1	(T)12	12	3084	3095
scaffold10000|size6280	6	p1	(T)10	10	3369	3378
scaffold10000|size6280	7	c	(T)13ggggtggggaatcttcagttcttttttccccctcttatctttcttctttatttatttattcttgttgtt(G)24	106	3723	3828
scaffold10000|size6280	8	p1	(A)28	28	4513	4540
scaffold10000|size6280	9	p1	(A)11	11	4659	4669
scaffold10000|size6280	10	c	(T)12ccttcatatttctctatatttcccaatcccctctctcccccacacgcgttctctctccaccggactcgaccacagtcgccatgtgcccggatctcaatgg(CT)11	134	5330	5463
scaffold1000104|size79	1	p1	(A)10	10	36	45
scaffold1000107|size79	1	p1	(T)10	10	11	20
scaffold1000109|size79	1	p1	(A)10	10	4	13
scaffold100010|size755	1	c	(T)12aatctcaaattatataagtttggagtgtaaaattccaaacaagtattaaataaggac(A)10	79	572	650
scaffold1000111|size79	1	p1	(T)11	11	40	50
scaffold1000116|size79	1	p1	(A)12	12	2	13
scaffold100011|size702	1	p1	(T)10	10	523	532
scaffold1000122|size79	1	p1	(A)14	14	37	50
scaffold1000123|size79	1	p1	(A)13	13	6	18
scaffold1000132|size79	1	p1	(A)14	14	65	78
scaffold100013|size3766	1	c	(T)10ccggaaacggcataaaaatttgaaaactttcgctgcgctgtaactctgataccagatctaatttttccaacacttatctctaacaaatgtaaatagaa(T)10	118	3416	3533
scaffold1000142|size79	1	p1	(A)11	11	15	25
scaffold1000150|size79	1	p1	(T)11	11	1	11
scaffold1000156|size79	1	p1	(A)13	13	18	30
scaffold100015|size419	1	p2	(AG)16	32	60	91
scaffold1000160|size79	1	p1	(A)14	14	57	70
scaffold1000161|size79	1	p1	(T)12	12	6	17
scaffold1000168|size79	1	p1	(T)11	11	48	58
scaffold1000171|size79	1	p2	(TA)6	12	1	12
scaffold1000175|size79	1	p1	(A)13	13	18	30
scaffold100017|size419	1	c	(T)11c(T)12	24	89	112
scaffold100017|size419	2	p1	(A)10	10	342	351
scaffold1000181|size79	1	p1	(A)10	10	64	73
scaffold1000185|size79	1	p1	(T)14	14	3	16
scaffold100018|size727	1	p1	(A)13	13	281	293
scaffold100018|size727	2	p1	(A)12	12	405	416
scaffold100018|size727	3	p1	(A)12	12	572	583
scaffold100018|size727	4	p1	(A)11	11	695	705
scaffold1000197|size79	1	p1	(T)14	14	53	66
scaffold10001|size5961	1	p1	(C)16	16	10	25
scaffold10001|size5961	2	p2	(AT)12	24	1056	1079
scaffold10001|size5961	3	p1	(A)10	10	1628	1637
scaffold10001|size5961	4	p1	(A)19	19	2350	2368
scaffold10001|size5961	5	c*	(A)19(AG)16*	50	3837	3886
scaffold10001|size5961	6	c	(T)16ataa(T)13	33	5128	5160
scaffold10001|size5961	7	p2	(CT)8	16	5483	5498
scaffold1000205|size79	1	p1	(A)19	19	56	74
scaffold1000209|size79	1	p1	(T)11	11	49	59
scaffold1000212|size79	1	p1	(T)11	11	1	11
scaffold1000216|size79	1	p1	(T)10	10	22	31
scaffold1000217|size79	1	p1	(A)10	10	4	13
scaffold100022|size419	1	p1	(A)20	20	83	102
scaffold1000233|size79	1	p1	(T)10	10	35	44
scaffold1000236|size79	1	p1	(T)12	12	68	79
scaffold1000239|size79	1	p1	(A)20	20	6	25
scaffold1000244|size79	1	p1	(A)14	14	1	14
scaffold100024|size419	1	p1	(T)21	21	121	141
scaffold100024|size419	2	c	(T)27g(GTTTTT)5	58	361	418
scaffold1000268|size79	1	p1	(A)12	12	4	15
scaffold1000279|size79	1	p1	(A)15	15	6	20
scaffold100027|size419	1	p1	(T)21	21	163	183
scaffold1000289|size79	1	p1	(A)10	10	22	31
scaffold1000298|size79	1	p1	(A)10	10	47	56
scaffold100029|size419	1	p2	(AT)11	22	153	174
scaffold100029|size419	2	p1	(A)19	19	297	315
scaffold10002|size7782	1	p3	(ATT)5	15	380	394
scaffold10002|size7782	2	p1	(T)12	12	681	692
scaffold10002|size7782	3	p1	(A)10	10	1309	1318
scaffold10002|size7782	4	p1	(A)11	11	1638	1648
scaffold10002|size7782	5	p1	(T)20	20	2703	2722
scaffold10002|size7782	6	c	(A)13gaaaagttttttccttc(T)13	43	5567	5609
scaffold1000300|size79	1	p1	(A)15	15	1	15
scaffold1000305|size79	1	p1	(T)10	10	68	77
scaffold1000310|size79	1	p1	(A)14	14	62	75
scaffold1000314|size79	1	p1	(A)11	11	66	76
scaffold1000325|size79	1	p1	(T)11	11	3	13
scaffold1000327|size79	1	p1	(T)10	10	3	12
scaffold100032|size419	1	p1	(A)12	12	317	328
scaffold1000333|size79	1	p1	(A)10	10	20	29
scaffold100033|size1296	1	p1	(G)12	12	539	550
scaffold1000341|size79	1	p1	(A)10	10	68	77
scaffold1000343|size79	1	p1	(T)10	10	3	12
scaffold1000349|size79	1	p1	(A)10	10	3	12
scaffold100034|size419	1	p1	(A)17	17	74	90
scaffold1000354|size79	1	p1	(T)12	12	60	71
scaffold1000360|size79	1	p1	(A)13	13	8	20
scaffold1000366|size79	1	p1	(T)12	12	66	77
scaffold1000367|size79	1	p1	(A)10	10	62	71
scaffold1000377|size79	1	p1	(T)10	10	69	78
scaffold1000378|size79	1	p1	(A)10	10	69	78
scaffold100037|size888	1	p2	(AG)7	14	156	169
scaffold100037|size888	2	p1	(T)10	10	649	658
scaffold100038|size419	1	p2	(AT)13	26	370	395
scaffold1000390|size79	1	p1	(A)11	11	3	13
scaffold1000397|size79	1	p1	(A)13	13	5	17
scaffold100039|size419	1	c	(A)10tacaatttgaattagaatgagttaagttgccaaacaagctcctattttatgttttaatttcaagtttatgag(T)23	105	220	324
scaffold10003|size10649	1	p3	(TAT)5	15	4	18
scaffold10003|size10649	2	p1	(T)19	19	124	142
scaffold10003|size10649	3	p1	(T)20	20	1037	1056
scaffold10003|size10649	4	c	(T)11aaaatagggaagaggacaaattacttattctaacccatcaatatgatagctttacagaaatcccat(C)22	99	1167	1265
scaffold10003|size10649	5	p2	(AT)7	14	1962	1975
scaffold10003|size10649	6	p2	(AT)7	14	2105	2118
scaffold10003|size10649	7	c	(AAAG)6aaaatgtgtctccaaatatgcttttatgaagttttttgtcttctcttttcaggcaaaaccgaactaaaagaaaaacttttgttggctcccctt(A)21	138	3451	3588
scaffold10003|size10649	8	p2	(TC)8	16	3716	3731
scaffold10003|size10649	9	p1	(A)42	42	3877	3918
scaffold10003|size10649	10	p1	(A)13	13	4175	4187
scaffold10003|size10649	11	p1	(A)15	15	4393	4407
scaffold10003|size10649	12	p2	(AG)14	28	5068	5095
scaffold10003|size10649	13	p2	(TA)9	18	5242	5259
scaffold10003|size10649	14	p4	(AAAG)5	20	5668	5687
scaffold10003|size10649	15	p1	(T)10	10	6862	6871
scaffold10003|size10649	16	c	(T)13ataattttcttctttgttctttttccctttctctctg(CT)7	64	7202	7265
scaffold10003|size10649	17	p1	(T)44	44	7563	7606
scaffold10003|size10649	18	c	(A)17tactttaggggacgtgaattaattaattaaatttagaactaaaaaacgacaactttcttttcc(T)16	96	10277	10372
scaffold10003|size10649	19	c	(TA)8tnnnnnnnnnaatataaatagtagtgtaattgttttgatttatttgggattttaaatttgaaatggaatg(TA)8	102	10487	10588
scaffold1000406|size79	1	p1	(A)12	12	68	79
scaffold1000411|size79	1	p1	(T)10	10	70	79
scaffold1000412|size79	1	p1	(T)13	13	15	27
scaffold100041|size419	1	p1	(T)10	10	118	127
scaffold1000420|size79	1	p1	(A)14	14	6	19
scaffold1000423|size79	1	p1	(T)10	10	70	79
scaffold1000425|size79	1	p1	(T)10	10	3	12
scaffold1000426|size79	1	p1	(C)12	12	3	14
scaffold1000436|size79	1	p1	(T)12	12	32	43
scaffold100043|size419	1	c	(TA)8(T)16	32	324	355
scaffold1000446|size79	1	p1	(A)14	14	37	50
scaffold1000448|size79	1	p1	(A)11	11	67	77
scaffold1000456|size79	1	p1	(T)10	10	47	56
scaffold1000467|size79	1	p1	(T)10	10	62	71
scaffold1000469|size79	1	p1	(T)10	10	6	15
scaffold1000473|size79	1	p1	(T)12	12	1	12
scaffold100047|size419	1	p1	(A)19	19	119	137
scaffold1000483|size79	1	p1	(T)12	12	68	79
scaffold100048|size1096	1	p1	(A)10	10	181	190
scaffold10004|size5983	1	p2	(AT)7	14	1872	1885
scaffold10004|size5983	2	c	(A)10c(A)15	26	4347	4372
scaffold10004|size5983	3	p1	(T)16	16	5805	5820
scaffold1000501|size79	1	p1	(T)11	11	33	43
scaffold100050|size419	1	p1	(A)10	10	12	21
scaffold1000510|size79	1	p1	(T)13	13	2	14
scaffold1000516|size79	1	p1	(T)11	11	3	13
scaffold1000517|size79	1	p1	(A)11	11	34	44
scaffold1000537|size79	1	p1	(A)11	11	64	74
scaffold1000539|size79	1	p1	(A)12	12	37	48
scaffold1000547|size79	1	p1	(T)13	13	67	79
scaffold1000552|size79	1	p1	(T)13	13	33	45
scaffold1000558|size79	1	p1	(A)10	10	13	22
scaffold1000561|size79	1	p1	(A)13	13	37	49
scaffold100056|size1338	1	c	(T)12catttgttaatcgaatgctagtagtattttcattagtcctctatttcacctggc(A)24	90	66	155
scaffold100056|size1338	2	p1	(T)15	15	459	473
scaffold100056|size1338	3	p1	(T)10	10	595	604
scaffold100056|size1338	4	p1	(A)10	10	1073	1082
scaffold1000574|size79	1	p1	(A)12	12	11	22
scaffold1000587|size79	1	p1	(A)16	16	62	77
scaffold1000588|size79	1	p1	(A)11	11	1	11
scaffold1000589|size79	1	p1	(A)10	10	59	68
scaffold100058|size1317	1	c	(TAAT)5tatcaattaattaattcattcattcatttattaaattacattaggttatgt(ATTA)5	91	311	401
scaffold1000593|size79	1	p1	(A)13	13	1	13
scaffold1000596|size79	1	p1	(A)11	11	39	49
scaffold100059|size419	1	p1	(A)13	13	225	237
scaffold10005|size8222	1	p2	(AT)12	24	67	90
scaffold10005|size8222	2	c	(A)22gaggttaaaattagtcaatgtataatgtgcaattattctcataaatggcccttacagttcattacttggcatatatatactatatgct(TA)9	128	1222	1349
scaffold10005|size8222	3	c	(AT)11aagagatattgagaaagatattgtttaagaagactatacagtaagaac(T)14	84	1841	1924
scaffold10005|size8222	4	c	(TA)11ttatatatatgtatattttatgcttttgcaagtaaataatagttgactgtttttttctattttcatcaagctctcgtcaccta(ATT)7tttggtgctgaaattagttacataaggttgttcatcttatttaatttctgatgaaagaattagtccttgtgttgtgtttgtactct(A)17	229	3500	3728
scaffold10005|size8222	5	c	(AG)6g(GA)8	29	4276	4304
scaffold10005|size8222	6	c	(AT)7gtatatatatac(AG)13	52	6786	6837
scaffold10005|size8222	7	p2	(AG)17	34	7703	7736
scaffold1000605|size79	1	p1	(A)10	10	1	10
scaffold1000609|size79	1	p1	(A)13	13	65	77
scaffold1000611|size79	1	p1	(A)14	14	15	28
scaffold1000612|size79	1	p1	(A)10	10	1	10
scaffold1000614|size79	1	p1	(T)14	14	64	77
scaffold100061|size1821	1	p1	(T)19	19	203	221
scaffold100061|size1821	2	p1	(T)12	12	1014	1025
scaffold100061|size1821	3	p1	(A)14	14	1494	1507
scaffold1000622|size79	1	p1	(A)12	12	12	23
scaffold1000644|size79	1	p1	(T)10	10	11	20
scaffold1000657|size79	1	p1	(T)11	11	55	65
scaffold1000659|size79	1	p1	(A)10	10	68	77
scaffold1000660|size79	1	p1	(A)12	12	66	77
scaffold100066|size419	1	c	(T)13aatgtaatggaaataaaatgagatgtaaatttgggagttttgaagttgagtagtcaaaactccatttgacgttattgttccaaacgcgggggttt(G)11	119	65	183
scaffold1000674|size79	1	p1	(A)15	15	1	15
scaffold1000677|size79	1	p1	(T)13	13	67	79
scaffold1000678|size79	1	p1	(T)13	13	60	72
scaffold1000679|size79	1	p1	(T)11	11	1	11
scaffold100067|size419	1	c	(T)13aagagtgaattatccataaatcaaagactttatgtacatataatggtgacaac(T)10	76	266	341
scaffold1000683|size79	1	p1	(A)12	12	33	44
scaffold1000684|size79	1	p1	(A)10	10	68	77
scaffold1000685|size79	1	p1	(T)12	12	33	44
scaffold1000687|size79	1	p1	(A)12	12	13	24
scaffold1000698|size79	1	p1	(T)13	13	62	74
scaffold10006|size7952	1	p1	(A)14	14	583	596
scaffold10006|size7952	2	p1	(T)11	11	1433	1443
scaffold10006|size7952	3	p1	(T)17	17	3970	3986
scaffold10006|size7952	4	p1	(A)10	10	4524	4533
scaffold10006|size7952	5	c	(T)11g(T)10	22	4848	4869
scaffold10006|size7952	6	p1	(T)21	21	5682	5702
scaffold10006|size7952	7	p2	(AC)6	12	6317	6328
scaffold10006|size7952	8	c	(A)15g(T)12	28	6554	6581
scaffold10006|size7952	9	c	(T)24aggtcctaaatcctaagaaatctctacggaattttaaaaaaagtagtttcttttgctaacactttagtattgacggtcgattcttgggacttggggg(A)22	143	7038	7180
scaffold10006|size7952	10	p1	(T)11	11	7357	7367
scaffold1000700|size79	1	p1	(A)10	10	68	77
scaffold1000702|size79	1	p1	(T)10	10	68	77
scaffold1000710|size79	1	p1	(T)11	11	5	15
scaffold1000711|size79	1	p1	(T)11	11	68	78
scaffold1000713|size79	1	p1	(A)11	11	29	39
scaffold100071|size419	1	p1	(A)12	12	99	110
scaffold1000726|size79	1	p1	(T)11	11	31	41
scaffold1000727|size79	1	p1	(A)11	11	67	77
scaffold100072|size764	1	p1	(A)17	17	79	95
scaffold1000733|size79	1	p1	(A)12	12	18	29
scaffold1000735|size79	1	p1	(A)14	14	20	33
scaffold1000738|size79	1	p1	(A)13	13	3	15
scaffold1000749|size79	1	p1	(T)16	16	51	66
scaffold100074|size419	1	p1	(A)11	11	215	225
scaffold100074|size419	2	p2	(TA)14	28	336	363
scaffold1000751|size79	1	p1	(T)11	11	40	50
scaffold1000756|size79	1	p1	(T)10	10	42	51
scaffold1000766|size79	1	p1	(T)11	11	52	62
scaffold1000768|size79	1	p1	(T)10	10	68	77
scaffold100076|size419	1	c	(TA)11(CA)7	36	86	121
scaffold1000771|size79	1	p1	(T)11	11	61	71
scaffold1000772|size79	1	p1	(A)16	16	59	74
scaffold1000775|size79	1	p1	(A)12	12	34	45
scaffold1000785|size79	1	p1	(T)23	23	48	70
scaffold1000786|size79	1	p1	(A)12	12	40	51
scaffold100078|size909	1	p1	(A)18	18	244	261
scaffold1000797|size79	1	p1	(A)11	11	67	77
scaffold10007|size17382	1	c	(A)10ggtaatcgtattaattgaccac(A)18	50	680	729
scaffold10007|size17382	2	p1	(T)10	10	2477	2486
scaffold10007|size17382	3	p2	(CT)10	20	3098	3117
scaffold10007|size17382	4	p1	(A)17	17	3343	3359
scaffold10007|size17382	5	p1	(A)12	12	3569	3580
scaffold10007|size17382	6	p2	(AT)7	14	4543	4556
scaffold10007|size17382	7	p1	(A)15	15	4863	4877
scaffold10007|size17382	8	p1	(A)16	16	5126	5141
scaffold10007|size17382	9	c	(T)10gtc(T)15	28	5253	5280
scaffold10007|size17382	10	p2	(TA)8	16	5720	5735
scaffold10007|size17382	11	p1	(T)16	16	6178	6193
scaffold10007|size17382	12	p1	(T)10	10	6602	6611
scaffold10007|size17382	13	c	(A)14ttcaaaattttcttttctatcaattctttttgcaatttcattaagtcaactttagctttatttggtaaacatcttagattc(T)14	109	6726	6834
scaffold10007|size17382	14	p1	(A)19	19	11057	11075
scaffold10007|size17382	15	p1	(A)11	11	11488	11498
scaffold10007|size17382	16	p2	(GA)22	44	13043	13086
scaffold10007|size17382	17	p1	(C)17	17	14101	14117
scaffold10007|size17382	18	p1	(A)14	14	14271	14284
scaffold10007|size17382	19	p1	(A)16	16	14483	14498
scaffold10007|size17382	20	p1	(A)15	15	15211	15225
scaffold1000807|size79	1	p1	(A)10	10	49	58
scaffold1000808|size79	1	p1	(A)14	14	26	39
scaffold1000809|size79	1	p1	(A)12	12	64	75
scaffold1000823|size79	1	p1	(T)10	10	61	70
scaffold1000831|size79	1	p1	(A)10	10	70	79
scaffold1000833|size79	1	p1	(A)12	12	20	31
scaffold1000835|size79	1	p1	(T)12	12	1	12
scaffold1000841|size79	1	p1	(T)10	10	58	67
scaffold1000845|size79	1	p1	(A)12	12	5	16
scaffold1000848|size79	1	p1	(A)13	13	28	40
scaffold1000853|size79	1	p1	(T)10	10	31	40
scaffold100085|size419	1	p1	(A)15	15	14	28
scaffold100085|size419	2	p1	(A)13	13	141	153
scaffold100085|size419	3	p1	(A)10	10	392	401
scaffold100087|size419	1	p1	(A)10	10	173	182
scaffold100087|size419	2	p1	(T)14	14	339	352
scaffold1000882|size79	1	p1	(A)12	12	66	77
scaffold1000884|size79	1	p1	(T)11	11	67	77
scaffold1000887|size79	1	p1	(A)12	12	66	77
scaffold100088|size809	1	p1	(T)10	10	69	78
scaffold100088|size809	2	p1	(T)15	15	183	197
scaffold1000891|size79	1	p1	(A)12	12	66	77
scaffold10008|size8050	1	p1	(A)11	11	2636	2646
scaffold10008|size8050	2	p1	(T)10	10	4240	4249
scaffold10008|size8050	3	p1	(T)11	11	6761	6771
scaffold1000903|size79	1	p1	(A)11	11	42	52
scaffold1000906|size79	1	p1	(A)14	14	64	77
scaffold1000914|size79	1	p1	(A)10	10	37	46
scaffold1000916|size79	1	p1	(A)14	14	12	25
scaffold1000917|size79	1	p1	(T)10	10	8	17
scaffold100091|size1042	1	p1	(A)10	10	359	368
scaffold100091|size1042	2	p1	(A)10	10	481	490
scaffold100091|size1042	3	p1	(A)12	12	601	612
scaffold100091|size1042	4	p1	(A)13	13	975	987
scaffold1000924|size79	1	p1	(A)11	11	10	20
scaffold1000928|size79	1	p1	(A)11	11	3	13
scaffold1000930|size79	1	p1	(A)11	11	59	69
scaffold1000938|size79	1	p1	(A)11	11	39	49
scaffold1000943|size79	1	p1	(A)15	15	1	15
scaffold1000947|size79	1	p1	(T)11	11	3	13
scaffold1000949|size79	1	p1	(A)13	13	61	73
scaffold1000950|size79	1	p1	(A)13	13	31	43
scaffold1000956|size79	1	p1	(T)13	13	60	72
scaffold1000957|size79	1	p1	(A)13	13	8	20
scaffold100095|size659	1	p2	(CT)12	24	396	419
scaffold1000962|size79	1	p1	(T)16	16	31	46
scaffold100096|size418	1	p1	(T)20	20	79	98
scaffold1000976|size79	1	p1	(T)13	13	7	19
scaffold1000978|size79	1	p1	(A)10	10	4	13
scaffold1000981|size79	1	p1	(A)10	10	3	12
scaffold1000983|size79	1	p1	(A)11	11	6	16
scaffold1000985|size79	1	p1	(A)10	10	15	24
scaffold100099|size418	1	p2	(AT)6	12	87	98
scaffold10009|size6005	1	c	(A)13tttccgctgtgttttgctaagtata(TATG)8	70	67	136
scaffold10009|size6005	2	p4	(TGTA)7	28	248	275
scaffold10009|size6005	3	p2	(TA)12	24	515	538
scaffold10009|size6005	4	c	(AT)8agat(AG)11	42	904	945
scaffold10009|size6005	5	p1	(T)11	11	1180	1190
scaffold10009|size6005	6	p2	(AT)6	12	1491	1502
scaffold10009|size6005	7	p1	(A)12	12	2093	2104
scaffold10009|size6005	8	p1	(T)10	10	2755	2764
scaffold10009|size6005	9	c	(A)12caaagaaag(A)14	35	2872	2906
scaffold10009|size6005	10	p3	(AAT)6	18	3690	3707
scaffold10009|size6005	11	p1	(A)10	10	4513	4522
scaffold10009|size6005	12	c	(A)10ccaattcagttaatcaatttaaaa(T)15	49	4779	4827
scaffold10009|size6005	13	p2	(AT)6	12	5599	5610
scaffold1000|size19817	1	p1	(A)14	14	799	812
scaffold1000|size19817	2	p2	(AT)7	14	1316	1329
scaffold1000|size19817	3	p1	(A)17	17	1728	1744
scaffold1000|size19817	4	c	(A)18cgaaaaggaactaggtaatattatcttttacatataactacatataaaataacaaattttaatttaatttcagctacaaaaatcaatttacta(AT)8	127	1949	2075
scaffold1000|size19817	5	p4	(TTTA)5	20	5154	5173
scaffold1000|size19817	6	p1	(A)12	12	5819	5830
scaffold1000|size19817	7	p1	(A)17	17	6279	6295
scaffold1000|size19817	8	p2	(TG)16	32	6970	7001
scaffold1000|size19817	9	c	(C)10(A)14	24	8800	8823
scaffold1000|size19817	10	p1	(T)11	11	9056	9066
scaffold1000|size19817	11	p1	(A)14	14	10110	10123
scaffold1000|size19817	12	p2	(AT)9	18	12793	12810
scaffold1000|size19817	13	p1	(T)11	11	15335	15345
scaffold1000|size19817	14	p1	(T)15	15	16896	16910
scaffold1000|size19817	15	p1	(T)13	13	18638	18650
scaffold1000|size19817	16	p1	(A)22	22	19468	19489
scaffold1001000|size79	1	p1	(A)10	10	1	10
scaffold1001007|size79	1	p1	(A)10	10	68	77
scaffold1001015|size79	1	p1	(A)10	10	68	77
scaffold100102|size418	1	p1	(T)15	15	177	191
scaffold1001032|size79	1	p1	(T)11	11	2	12
scaffold1001042|size79	1	p1	(A)10	10	14	23
scaffold100104|size1350	1	c	(T)11gggtcagatttttcatcttcattcgagattggagttgattatctttggtcattcttcttctcctcaatgtattctacaccc(A)22gagagaaaaaaattcaatttcg(A)11	147	583	729
scaffold100104|size1350	2	p1	(A)17	17	1223	1239
scaffold1001052|size79	1	p1	(T)10	10	40	49
scaffold1001053|size79	1	p1	(A)10	10	22	31
scaffold1001058|size79	1	p1	(A)13	13	65	77
scaffold1001065|size79	1	p1	(A)11	11	50	60
scaffold1001069|size79	1	p1	(A)11	11	27	37
scaffold1001085|size79	1	p1	(A)11	11	68	78
scaffold100108|size418	1	p1	(T)10	10	216	225
scaffold1001092|size79	1	p1	(A)10	10	34	43
scaffold1001094|size79	1	p1	(A)11	11	3	13
scaffold100109|size418	1	c	(A)24gaacaacggtagcaaagcagcaaaagt(A)11tatttactgaacaataaagcaaaataacaaaagtaaaaaaaataataat(AAC)9aaaaaaaaagcaaaactaaac(A)18	177	8	184
scaffold10010|size5757	1	p1	(T)10	10	635	644
scaffold10010|size5757	2	p1	(A)11	11	1055	1065
scaffold10010|size5757	3	p1	(A)16	16	1399	1414
scaffold10010|size5757	4	p2	(TA)7	14	1538	1551
scaffold10010|size5757	5	p1	(T)10	10	2257	2266
scaffold10010|size5757	6	p1	(T)14	14	3479	3492
scaffold10010|size5757	7	p1	(A)16	16	4087	4102
scaffold10010|size5757	8	p2	(AT)7	14	4353	4366
scaffold10010|size5757	9	p1	(T)16	16	5492	5507
scaffold100110|size418	1	p2	(TA)6	12	89	100
scaffold100110|size418	2	p1	(T)18	18	342	359
scaffold1001112|size79	1	p1	(A)12	12	6	17
scaffold1001122|size79	1	p1	(A)11	11	66	76
scaffold1001125|size79	1	p1	(A)13	13	65	77
scaffold1001127|size79	1	p1	(T)10	10	15	24
scaffold1001129|size79	1	p1	(A)13	13	13	25
scaffold100112|size418	1	p1	(T)10	10	372	381
scaffold1001130|size79	1	p1	(A)13	13	3	15
scaffold1001137|size79	1	p1	(A)10	10	8	17
scaffold1001140|size79	1	p1	(A)11	11	3	13
scaffold1001142|size79	1	p1	(A)10	10	4	13
scaffold1001144|size79	1	p1	(A)17	17	3	19
scaffold1001145|size79	1	p1	(T)11	11	69	79
scaffold1001150|size79	1	p1	(A)10	10	56	65
scaffold100116|size1342	1	p1	(T)10	10	108	117
scaffold100116|size1342	2	p1	(A)13	13	783	795
scaffold1001174|size79	1	p1	(A)11	11	67	77
scaffold1001177|size79	1	p1	(T)13	13	3	15
scaffold1001183|size79	1	p1	(T)11	11	3	13
scaffold1001189|size79	1	p1	(T)12	12	67	78
scaffold1001199|size79	1	p1	(A)10	10	66	75
scaffold10011|size9349	1	p2	(AT)7	14	64	77
scaffold10011|size9349	2	p1	(A)16	16	1416	1431
scaffold10011|size9349	3	p2	(AT)9	18	2105	2122
scaffold10011|size9349	4	p1	(A)13	13	2693	2705
scaffold10011|size9349	5	p1	(T)10	10	2903	2912
scaffold10011|size9349	6	p1	(T)16	16	3152	3167
scaffold10011|size9349	7	p1	(T)11	11	3477	3487
scaffold10011|size9349	8	p1	(T)16	16	3623	3638
scaffold10011|size9349	9	p1	(A)12	12	3884	3895
scaffold10011|size9349	10	p2	(TA)10	20	4023	4042
scaffold10011|size9349	11	p1	(A)12	12	6453	6464
scaffold10011|size9349	12	p2	(AG)6	12	6613	6624
scaffold10011|size9349	13	p1	(A)13	13	8116	8128
scaffold1001207|size79	1	p1	(T)11	11	55	65
scaffold1001211|size79	1	p1	(T)13	13	7	19
scaffold1001218|size79	1	p1	(A)14	14	16	29
scaffold100121|size922	1	p2	(AT)13	26	242	267
scaffold100121|size922	2	p1	(T)18	18	575	592
scaffold1001228|size79	1	p1	(T)12	12	48	59
scaffold1001243|size79	1	p1	(A)13	13	63	75
scaffold1001244|size79	1	p1	(A)14	14	4	17
scaffold1001247|size79	1	p1	(T)10	10	65	74
scaffold1001253|size79	1	p1	(T)10	10	63	72
scaffold1001255|size79	1	p1	(A)15	15	61	75
scaffold1001256|size79	1	p1	(T)14	14	32	45
scaffold100125|size1368	1	p1	(T)10	10	328	337
scaffold100125|size1368	2	p1	(G)13	13	808	820
scaffold1001269|size79	1	p1	(A)12	12	21	32
scaffold1001279|size79	1	p1	(A)12	12	45	56
scaffold1001281|size79	1	p1	(T)11	11	69	79
scaffold1001286|size79	1	p1	(T)11	11	67	77
scaffold1001288|size79	1	p1	(T)12	12	55	66
scaffold1001290|size79	1	p1	(A)11	11	39	49
scaffold10012|size7516	1	p1	(T)21	21	162	182
scaffold10012|size7516	2	p1	(T)10	10	1861	1870
scaffold10012|size7516	3	p2	(AT)11	22	2159	2180
scaffold10012|size7516	4	p1	(A)11	11	2583	2593
scaffold10012|size7516	5	p1	(T)11	11	2831	2841
scaffold10012|size7516	6	p1	(T)23	23	3215	3237
scaffold10012|size7516	7	p1	(T)16	16	3399	3414
scaffold10012|size7516	8	p1	(T)21	21	3671	3691
scaffold10012|size7516	9	p1	(T)17	17	4364	4380
scaffold10012|size7516	10	p2	(TA)11	22	7358	7379
scaffold1001316|size79	1	p1	(A)11	11	27	37
scaffold1001317|size79	1	p1	(T)11	11	7	17
scaffold1001322|size79	1	p1	(A)11	11	3	13
scaffold1001328|size79	1	p1	(A)12	12	15	26
scaffold1001329|size79	1	p1	(T)11	11	64	74
scaffold100132|size418	1	p2	(TG)9	18	271	288
scaffold1001335|size79	1	p1	(T)10	10	3	12
scaffold1001342|size79	1	p1	(T)10	10	65	74
scaffold1001346|size79	1	p1	(A)10	10	40	49
scaffold1001351|size79	1	p1	(T)11	11	1	11
scaffold1001353|size79	1	p1	(T)10	10	63	72
scaffold100135|size2315	1	p3	(GTT)6	18	2130	2147
scaffold1001360|size79	1	p1	(A)16	16	5	20
scaffold1001363|size79	1	p1	(A)15	15	34	48
scaffold1001365|size79	1	p1	(A)12	12	1	12
scaffold100136|size1152	1	p1	(A)10	10	562	571
scaffold100136|size1152	2	p1	(G)11	11	1067	1077
scaffold1001373|size79	1	p1	(T)12	12	63	74
scaffold1001374|size79	1	p1	(T)10	10	69	78
scaffold100137|size1029	1	c*	(A)10(AT)13*	35	111	145
scaffold1001383|size79	1	p1	(T)10	10	9	18
scaffold1001384|size79	1	p1	(A)11	11	67	77
scaffold1001385|size79	1	p1	(A)11	11	67	77
scaffold1001386|size79	1	p1	(A)13	13	38	50
scaffold100138|size874	1	p2	(AT)15	30	554	583
scaffold1001393|size79	1	p1	(A)13	13	10	22
scaffold1001397|size79	1	p2	(AT)9	18	62	79
scaffold100139|size418	1	p1	(A)11	11	332	342
scaffold10013|size9890	1	c	(A)10cctgcaaaaacaaagaaaaatgcttttaacggagagc(A)14	61	193	253
scaffold10013|size9890	2	c	(C)24(A)17	41	395	435
scaffold10013|size9890	3	c	(A)33c(A)63	97	597	693
scaffold10013|size9890	4	p1	(A)25	25	872	896
scaffold10013|size9890	5	p1	(A)13	13	1254	1266
scaffold10013|size9890	6	p3	(TTA)9	27	1915	1941
scaffold10013|size9890	7	p1	(T)13	13	2254	2266
scaffold10013|size9890	8	c	(A)11tttagaggaataatgcaaaaa(AT)7	46	3129	3174
scaffold10013|size9890	9	c	(C)16(T)14	30	3299	3328
scaffold10013|size9890	10	p2	(TA)7	14	3494	3507
scaffold10013|size9890	11	c*	(A)18gaaaaag(A)10gtaacatatacttaccctaaagtt(A)10(AT)10*	88	3619	3706
scaffold10013|size9890	12	p1	(A)19	19	4429	4447
scaffold10013|size9890	13	c*	(CTG)7(CTGCCA)5*	48	4888	4935
scaffold10013|size9890	14	p2	(TG)14	28	6315	6342
scaffold10013|size9890	15	p1	(A)14	14	6596	6609
scaffold10013|size9890	16	p2	(GA)17	34	6769	6802
scaffold10013|size9890	17	p2	(GA)7	14	6944	6957
scaffold10013|size9890	18	c	(TTTCC)6tttattttctttttcttttttctcttgtgagagagtaaagtgtaaacacaacc(T)17	100	7078	7177
scaffold1001400|size79	1	p1	(A)14	14	52	65
scaffold1001406|size79	1	p1	(A)16	16	64	79
scaffold100140|size418	1	p1	(T)11	11	322	332
scaffold1001410|size79	1	p1	(T)15	15	8	22
scaffold1001413|size79	1	p1	(T)11	11	56	66
scaffold1001416|size79	1	p1	(T)10	10	5	14
scaffold1001423|size79	1	p1	(T)13	13	55	67
scaffold1001426|size79	1	p1	(A)14	14	1	14
scaffold1001428|size79	1	p1	(A)11	11	60	70
scaffold100142|size418	1	p1	(A)12	12	85	96
scaffold100142|size418	2	p1	(A)14	14	208	221
scaffold1001432|size79	1	p1	(A)12	12	63	74
scaffold1001441|size79	1	p1	(A)11	11	60	70
scaffold1001445|size79	1	p1	(A)10	10	6	15
scaffold1001455|size79	1	p1	(T)14	14	58	71
scaffold1001458|size79	1	p1	(A)13	13	65	77
scaffold100146|size418	1	p1	(T)10	10	111	120
scaffold1001481|size79	1	p1	(T)10	10	5	14
scaffold1001483|size79	1	p1	(A)10	10	2	11
scaffold1001486|size79	1	p2	(TA)8	16	3	18
scaffold1001495|size79	1	p1	(A)13	13	6	18
scaffold1001499|size79	1	p1	(A)11	11	1	11
scaffold10014|size15736	1	p1	(A)13	13	844	856
scaffold10014|size15736	2	c	(A)17gatttttgggtgcaattttagaaattaaaagaaacggaatagaaggaga(CTT)7	87	1010	1096
scaffold10014|size15736	3	p3	(CTT)8	24	1240	1263
scaffold10014|size15736	4	c	(AG)9ataatagtgattgtagtattgtataaggatagtatatcacatgattttaattaaacatgtagagtttaaatctcctctcttaagtt(A)20ctttctaagaaaattatgaaaacacacccacacacacttttgtaaaaaccaaagtgttcgcttgataatataaaacttcacttgaaa(T)10cgggggggccttttgttttacatttttaaccattttttgagaa(T)11	275	1365	1639
scaffold10014|size15736	5	p1	(A)12	12	1928	1939
scaffold10014|size15736	6	c	(T)13ccatttgcacaaatatatttgttatataatatag(AT)6	59	3270	3328
scaffold10014|size15736	7	p1	(T)19	19	3624	3642
scaffold10014|size15736	8	p1	(A)16	16	5008	5023
scaffold10014|size15736	9	p1	(A)11	11	6777	6787
scaffold10014|size15736	10	p1	(T)10	10	6989	6998
scaffold10014|size15736	11	p1	(T)14	14	7227	7240
scaffold10014|size15736	12	p1	(T)18	18	7574	7591
scaffold10014|size15736	13	c	(TC)6ctttttgttttgttttgttttctctttcaaattgctaacctttcaatagaaacgcaggtaagaatgcgcatattttagttccacgaggaagg(A)13	117	8762	8878
scaffold10014|size15736	14	p1	(T)18	18	9648	9665
scaffold10014|size15736	15	p1	(A)10	10	11237	11246
scaffold10014|size15736	16	p1	(A)15	15	11468	11482
scaffold10014|size15736	17	p2	(CT)14	28	12141	12168
scaffold10014|size15736	18	p1	(A)10	10	13220	13229
scaffold10014|size15736	19	p2	(CT)10	20	14680	14699
scaffold10014|size15736	20	p1	(A)11	11	15021	15031
scaffold10014|size15736	21	p1	(A)11	11	15365	15375
scaffold1001501|size79	1	p1	(A)11	11	10	20
scaffold1001503|size79	1	p1	(T)10	10	55	64
scaffold100150|size418	1	p1	(A)12	12	61	72
scaffold1001512|size79	1	p1	(T)11	11	55	65
scaffold1001520|size79	1	p1	(A)10	10	70	79
scaffold1001521|size79	1	p1	(T)10	10	69	78
scaffold1001522|size79	1	p1	(T)12	12	52	63
scaffold100152|size418	1	p1	(A)19	19	194	212
scaffold1001535|size79	1	p1	(A)10	10	39	48
scaffold100153|size418	1	p1	(T)11	11	268	278
scaffold1001542|size79	1	p1	(G)10	10	22	31
scaffold1001544|size79	1	p1	(A)12	12	62	73
scaffold1001548|size79	1	p2	(AG)11	22	1	22
scaffold1001550|size79	1	p1	(A)16	16	3	18
scaffold1001551|size79	1	p1	(A)15	15	31	45
scaffold1001553|size79	1	p1	(T)12	12	3	14
scaffold100155|size418	1	c*	(A)18(AAAAG)5*	39	61	99
scaffold100155|size418	2	p1	(T)10	10	266	275
scaffold1001563|size79	1	p1	(T)14	14	64	77
scaffold1001574|size79	1	p1	(A)12	12	47	58
scaffold100157|size418	1	c	(TA)7(T)17	31	269	299
scaffold1001588|size79	1	p1	(A)11	11	3	13
scaffold1001592|size79	1	p1	(A)11	11	68	78
scaffold1001594|size79	1	p1	(A)10	10	53	62
scaffold1001595|size79	1	p1	(A)13	13	47	59
scaffold1001596|size79	1	p1	(A)18	18	22	39
scaffold10015|size8039	1	p1	(T)12	12	403	414
scaffold10015|size8039	2	p2	(TA)7	14	2027	2040
scaffold10015|size8039	3	p1	(A)12	12	3286	3297
scaffold10015|size8039	4	p3	(ATG)6	18	3677	3694
scaffold10015|size8039	5	p1	(A)15	15	5813	5827
scaffold10015|size8039	6	p1	(T)15	15	7397	7411
scaffold1001600|size79	1	p1	(A)10	10	31	40
scaffold1001604|size79	1	p1	(T)12	12	2	13
scaffold1001605|size79	1	p1	(T)11	11	1	11
scaffold1001606|size79	1	p1	(T)15	15	32	46
scaffold1001611|size79	1	p1	(A)12	12	18	29
scaffold1001620|size79	1	p1	(T)17	17	62	78
scaffold1001622|size79	1	p1	(A)13	13	67	79
scaffold100162|size418	1	p3	(AAT)6	18	3	20
scaffold1001634|size79	1	p1	(T)11	11	67	77
scaffold1001635|size79	1	p1	(A)12	12	18	29
scaffold1001636|size79	1	p1	(T)28	28	1	28
scaffold1001643|size79	1	p1	(A)10	10	64	73
scaffold1001647|size79	1	p1	(T)16	16	63	78
scaffold1001654|size79	1	p1	(A)12	12	6	17
scaffold100165|size968	1	p1	(T)14	14	64	77
scaffold100165|size968	2	p1	(T)24	24	828	851
scaffold1001662|size79	1	p1	(T)13	13	3	15
scaffold1001667|size79	1	p1	(T)12	12	18	29
scaffold1001670|size79	1	p1	(A)10	10	54	63
scaffold1001674|size79	1	p1	(A)12	12	68	79
scaffold1001675|size79	1	p1	(A)13	13	6	18
scaffold100167|size418	1	p1	(T)13	13	125	137
scaffold1001689|size79	1	p1	(T)10	10	46	55
scaffold1001697|size79	1	p1	(A)13	13	9	21
scaffold10016|size6674	1	p1	(A)15	15	4269	4283
scaffold10016|size6674	2	c	(A)17gccccaagtattgttgaaataaataagtttaggggtacaaaaa(AT)7gaaaaaaaagggtttttagttgtttgcttgcataacg(T)54	165	4857	5021
scaffold10016|size6674	3	p1	(A)10	10	5129	5138
scaffold10016|size6674	4	p1	(T)11	11	5521	5531
scaffold1001705|size79	1	p1	(A)11	11	67	77
scaffold1001717|size79	1	p1	(A)14	14	15	28
scaffold1001719|size79	1	p1	(T)10	10	68	77
scaffold100171|size418	1	p1	(T)12	12	347	358
scaffold1001724|size79	1	p1	(T)11	11	2	12
scaffold1001726|size79	1	p1	(T)13	13	3	15
scaffold1001741|size79	1	p1	(A)14	14	3	16
scaffold1001742|size79	1	p1	(A)12	12	66	77
scaffold1001748|size79	1	p1	(A)11	11	6	16
scaffold1001755|size79	1	p1	(A)11	11	20	30
scaffold1001762|size79	1	p1	(T)10	10	64	73
scaffold1001763|size79	1	p1	(A)11	11	2	12
scaffold100176|size418	1	c	(A)12tgaaactgtttgtgccgacgaaagaactgaatttttctcacttcc(A)26	83	219	301
scaffold100177|size918	1	p2	(AT)6	12	648	659
scaffold1001789|size79	1	p1	(A)15	15	63	77
scaffold100179|size736	1	c	(T)17aattaacttacttacatgaaaaacaacggaa(T)10	58	294	351
scaffold10017|size7651	1	p1	(A)16	16	199	214
scaffold10017|size7651	2	c	(A)10tg(TA)10	32	972	1003
scaffold10017|size7651	3	p1	(T)19	19	1566	1584
scaffold10017|size7651	4	p1	(T)10	10	1695	1704
scaffold10017|size7651	5	p2	(AC)13	26	2023	2048
scaffold10017|size7651	6	p1	(T)23	23	2921	2943
scaffold10017|size7651	7	c	(A)10ggtaacattgttttaacagtttaaatatatttatatatattttttaaatatcaaaagttgtttgaatagttt(A)17	99	3508	3606
scaffold10017|size7651	8	p2	(AT)11	22	3921	3942
scaffold10017|size7651	9	p1	(A)15	15	4145	4159
scaffold10017|size7651	10	c	(TA)7aggtga(T)13	33	4416	4448
scaffold10017|size7651	11	p1	(T)10	10	4789	4798
scaffold10017|size7651	12	c	(A)10tgaaatggtttgtaatatatggtactatgatactttacttatg(T)10ctctaataccttatgaattgttatctaatagataataagttcaacaggtaacaaacg(A)10	130	5262	5391
scaffold10017|size7651	13	p1	(A)13	13	5606	5618
scaffold10017|size7651	14	p1	(T)15	15	6240	6254
scaffold10017|size7651	15	p1	(A)13	13	6409	6421
scaffold10017|size7651	16	p1	(A)15	15	6549	6563
scaffold10017|size7651	17	p1	(A)14	14	7410	7423
scaffold1001804|size79	1	p1	(A)11	11	1	11
scaffold1001809|size79	1	p1	(A)11	11	67	77
scaffold1001823|size79	1	p1	(A)13	13	66	78
scaffold1001825|size79	1	p1	(T)10	10	48	57
scaffold100182|size418	1	p1	(T)17	17	158	174
scaffold1001834|size79	1	p1	(A)10	10	22	31
scaffold100183|size879	1	p1	(T)10	10	194	203
scaffold100183|size879	2	p2	(AT)12	24	756	779
scaffold1001840|size79	1	p1	(T)12	12	1	12
scaffold1001842|size79	1	p2	(AT)11	22	1	22
scaffold1001843|size79	1	p1	(A)11	11	8	18
scaffold1001849|size79	1	p1	(A)15	15	52	66
scaffold1001856|size79	1	p1	(A)10	10	68	77
scaffold1001857|size79	1	p1	(T)10	10	21	30
scaffold100185|size418	1	p1	(A)18	18	62	79
scaffold100185|size418	2	p1	(A)16	16	244	259
scaffold1001866|size79	1	p1	(T)12	12	65	76
scaffold1001867|size79	1	p1	(A)11	11	60	70
scaffold100186|size702	1	p1	(A)11	11	339	349
scaffold100186|size702	2	p2	(TA)6	12	621	632
scaffold1001874|size79	1	p1	(A)10	10	59	68
scaffold1001890|size79	1	p1	(A)16	16	15	30
scaffold1001899|size79	1	p1	(A)10	10	58	67
scaffold10018|size5754	1	p2	(AT)9	18	1	18
scaffold10018|size5754	2	p1	(A)17	17	413	429
scaffold10018|size5754	3	p1	(T)17	17	3333	3349
scaffold10018|size5754	4	p1	(A)12	12	3921	3932
scaffold10018|size5754	5	p3	(AAT)7	21	4096	4116
scaffold10018|size5754	6	p2	(TA)11	22	5733	5754
scaffold1001904|size79	1	p1	(T)13	13	3	15
scaffold1001917|size79	1	p1	(T)10	10	3	12
scaffold1001919|size79	1	p1	(T)12	12	33	44
scaffold1001922|size79	1	p1	(T)12	12	7	18
scaffold1001923|size79	1	p1	(A)10	10	20	29
scaffold1001924|size79	1	p1	(A)10	10	1	10
scaffold1001926|size79	1	p1	(A)18	18	18	35
scaffold100192|size418	1	p2	(TG)6	12	79	90
scaffold100192|size418	2	p1	(T)11	11	225	235
scaffold1001934|size79	1	p1	(T)13	13	67	79
scaffold1001943|size79	1	p1	(T)11	11	69	79
scaffold1001948|size79	1	p1	(A)11	11	68	78
scaffold100194|size943	1	c	(A)21ctctagacatcataattcatcaaagttgga(T)17	68	721	788
scaffold100195|size418	1	p1	(T)16	16	170	185
scaffold1001960|size79	1	p1	(A)11	11	65	75
scaffold1001967|size79	1	p1	(A)10	10	68	77
scaffold100196|size418	1	p2	(AT)8	16	105	120
scaffold1001971|size79	1	p1	(T)13	13	23	35
scaffold1001972|size79	1	p1	(A)12	12	15	26
scaffold1001978|size79	1	p1	(T)10	10	67	76
scaffold1001984|size79	1	p1	(T)11	11	52	62
scaffold1001989|size79	1	p1	(A)11	11	65	75
scaffold100198|size418	1	p1	(A)19	19	192	210
scaffold1001996|size79	1	p1	(A)11	11	62	72
scaffold1001999|size79	1	p1	(A)13	13	26	38
scaffold10019|size10701	1	p2	(AG)6	12	687	698
scaffold10019|size10701	2	p1	(T)14	14	1004	1017
scaffold10019|size10701	3	c	(TTTG)5tttaac(T)15	41	1854	1894
scaffold10019|size10701	4	c	(TA)10(T)12	32	2077	2108
scaffold10019|size10701	5	p1	(A)14	14	2253	2266
scaffold10019|size10701	6	c	(T)11ctttgtttactaatagt(TA)8tgtgaacatttatcttaagggtttctattattattagtactctaggaagacaactatcatgtttcagggggc(A)17	133	4670	4802
scaffold10019|size10701	7	c	(T)10aaataaacacgtaaaatgacaagg(A)11	45	5044	5088
scaffold10019|size10701	8	c	(GA)7gtaaagttggggagttaaaaggggaacctggtaattaactatcctggccacaatcagttatacaacgtttcaaaaaaag(T)13	106	5333	5438
scaffold10019|size10701	9	p1	(A)10	10	5589	5598
scaffold10019|size10701	10	p1	(T)15	15	6126	6140
scaffold10019|size10701	11	p2	(TA)15	30	7647	7676
scaffold10019|size10701	12	p1	(A)11	11	8040	8050
scaffold10019|size10701	13	p1	(T)18	18	9024	9041
scaffold10019|size10701	14	p1	(A)10	10	9395	9404
scaffold10019|size10701	15	c	(A)11tatgagttttgtaatgacggggaaaatatctcaact(A)18	65	9556	9620
scaffold10019|size10701	16	p1	(T)11	11	10466	10476
scaffold1001|size20099	1	c	(T)16aaattttttcccccctttctttcttttccttttattatctcccttttggccaataatatgaagggcccaccccttctttttttc(T)11	111	103	213
scaffold1001|size20099	2	c	(TA)10tttataaaaatatatagacgcgtctaatttgacgaaatatatgacttctaaacatacaattctttttc(T)10	98	836	933
scaffold1001|size20099	3	c	(T)15aagcgcttcacataattataacaaatgatgcatgcaagaattattattgtacaatgcacttaacaagaggagttgttatatattcaaaggaaaa(AAG)11(ATG)6aagacgaagaggagttgttattttcaacaaaaattatgttggtttaatagtatgcagagaaagtagaaaagcatgttttg(T)11	251	1194	1444
scaffold1001|size20099	4	p2	(GA)9	18	2016	2033
scaffold1001|size20099	5	c	(T)10ctttccccccattaaatcaaatgagttgtggtacctcgctctaaaaaaatgaggtattttctta(TC)7tg(T)18gga(G)13tgtggtttgtgtgtggtgtgtgtggtggtggt(G)10	166	3068	3233
scaffold1001|size20099	6	p1	(T)14	14	3406	3419
scaffold1001|size20099	7	c	(CT)7ttttccctctcaaaaccaccaccacccccacccccaccc(CCA)5	68	4182	4249
scaffold1001|size20099	8	p2	(TA)6	12	4562	4573
scaffold1001|size20099	9	p1	(T)13	13	5163	5175
scaffold1001|size20099	10	c	(T)11atttatttgtatgtttatttactgg(T)18	54	5334	5387
scaffold1001|size20099	11	c	(T)10aattttttgttttattttagatttacaattaa(T)10	52	5823	5874
scaffold1001|size20099	12	p1	(T)12	12	6064	6075
scaffold1001|size20099	13	p1	(T)10	10	6205	6214
scaffold1001|size20099	14	p1	(T)11	11	6326	6336
scaffold1001|size20099	15	c	(TA)8agtagtagcc(AT)8	42	6863	6904
scaffold1001|size20099	16	c	(TG)9caagttgtttatttatttttgtattttaggttggactgatgatatattatggtacaatgatacacaataatcatggaacaatatttgagttat(TA)6	123	7214	7336
scaffold1001|size20099	17	c	(T)10ctttc(T)15gttgcctcaaatatgt(TG)7(CA)6tatatatatgtatgt(AG)14	115	8137	8251
scaffold1001|size20099	18	p1	(T)29	29	8393	8421
scaffold1001|size20099	19	p2	(AG)15	30	8570	8599
scaffold1001|size20099	20	p1	(T)17	17	9584	9600
scaffold1001|size20099	21	p1	(T)14	14	10414	10427
scaffold1001|size20099	22	p2	(TA)8	16	11226	11241
scaffold1001|size20099	23	c	(A)17gaggc(GA)11ggtaggatttgactcaaagacagtacttttaccaaggtatactgactc(T)24	116	11416	11531
scaffold1001|size20099	24	p1	(T)16	16	13062	13077
scaffold1001|size20099	25	p1	(T)10	10	16027	16036
scaffold1001|size20099	26	c	(TG)9taaaaacaaatagtacggtcatatagagctgaataatgactagagtcatatcaaagaatccaag(A)20	102	16466	16567
scaffold1001|size20099	27	p1	(A)11	11	18435	18445
scaffold1001|size20099	28	p2	(AT)13	26	18758	18783
scaffold1001|size20099	29	p2	(TA)6	12	19028	19039
scaffold1002008|size79	1	p1	(T)13	13	1	13
scaffold100200|size418	1	p1	(T)10	10	113	122
scaffold1002010|size79	1	p1	(A)15	15	4	18
scaffold1002012|size79	1	p1	(T)14	14	55	68
scaffold1002019|size79	1	p1	(A)10	10	11	20
scaffold100201|size748	1	p4	(ATTT)6	24	166	189
scaffold100201|size748	2	p1	(T)12	12	667	678
scaffold1002031|size79	1	p1	(A)13	13	64	76
scaffold1002037|size79	1	p1	(A)10	10	21	30
scaffold100203|size901	1	p1	(T)11	11	112	122
scaffold1002043|size79	1	p1	(A)11	11	25	35
scaffold1002045|size79	1	p2	(TA)9	18	62	79
scaffold1002046|size79	1	p1	(A)10	10	33	42
scaffold1002047|size79	1	p1	(A)16	16	10	25
scaffold100204|size418	1	c	(AT)6cgatctc(TG)9g(GT)6	50	1	50
scaffold100204|size418	2	p1	(T)11	11	408	418
scaffold100205|size418	1	p1	(A)10	10	68	77
scaffold100205|size418	2	p1	(A)13	13	279	291
scaffold1002064|size79	1	p1	(A)10	10	58	67
scaffold1002066|size79	1	p1	(T)10	10	69	78
scaffold1002070|size79	1	p1	(T)12	12	13	24
scaffold100207|size418	1	p1	(T)16	16	62	77
scaffold1002080|size79	1	p1	(A)12	12	66	77
scaffold1002081|size79	1	p1	(A)11	11	3	13
scaffold1002088|size79	1	p1	(A)12	12	67	78
scaffold1002089|size79	1	p1	(T)12	12	66	77
scaffold1002093|size79	1	p1	(T)11	11	67	77
scaffold1002098|size79	1	p1	(T)11	11	16	26
scaffold10020|size9595	1	p1	(A)14	14	1450	1463
scaffold10020|size9595	2	p1	(T)14	14	2063	2076
scaffold10020|size9595	3	p1	(T)10	10	2223	2232
scaffold10020|size9595	4	p1	(T)20	20	2389	2408
scaffold10020|size9595	5	p1	(T)12	12	3071	3082
scaffold10020|size9595	6	p1	(T)21	21	5178	5198
scaffold10020|size9595	7	p2	(TA)6	12	5945	5956
scaffold10020|size9595	8	p1	(A)16	16	6538	6553
scaffold10020|size9595	9	c	(A)20gaaaaacccaaaagtcaacaacttt(AG)8	61	6749	6809
scaffold10020|size9595	10	p1	(A)12	12	8075	8086
scaffold10020|size9595	11	p1	(A)10	10	8200	8209
scaffold10020|size9595	12	p1	(A)10	10	8819	8828
scaffold10020|size9595	13	p1	(A)10	10	8991	9000
scaffold1002103|size79	1	p1	(T)10	10	20	29
scaffold1002105|size79	1	p1	(A)11	11	67	77
scaffold1002106|size79	1	p1	(A)16	16	62	77
scaffold1002107|size79	1	p1	(T)11	11	45	55
scaffold100210|size418	1	p2	(TA)11	22	265	286
scaffold1002111|size79	1	p1	(T)10	10	52	61
scaffold1002112|size79	1	p1	(T)10	10	64	73
scaffold1002114|size79	1	p1	(T)13	13	44	56
scaffold1002116|size79	1	p1	(T)12	12	4	15
scaffold100211|size833	1	p1	(T)10	10	233	242
scaffold100211|size833	2	p1	(T)10	10	348	357
scaffold100211|size833	3	p2	(AT)7	14	646	659
scaffold1002123|size79	1	p1	(T)10	10	12	21
scaffold1002124|size79	1	p1	(T)10	10	26	35
scaffold1002126|size79	1	p1	(A)12	12	64	75
scaffold1002145|size79	1	p1	(T)10	10	70	79
scaffold100214|size1016	1	p1	(T)16	16	400	415
scaffold1002151|size79	1	p1	(A)11	11	69	79
scaffold1002156|size79	1	p1	(A)11	11	26	36
scaffold1002157|size79	1	p1	(A)12	12	32	43
scaffold1002158|size79	1	p1	(T)12	12	54	65
scaffold100215|size2122	1	p1	(A)18	18	148	165
scaffold1002162|size79	1	p1	(A)10	10	7	16
scaffold1002174|size79	1	p1	(A)11	11	67	77
scaffold100217|size418	1	p1	(G)10	10	284	293
scaffold1002184|size79	1	p1	(T)11	11	67	77
scaffold100218|size418	1	p2	(AC)6	12	154	165
scaffold1002191|size79	1	p1	(T)14	14	64	77
scaffold1002193|size79	1	p1	(A)11	11	21	31
scaffold1002198|size79	1	p1	(A)10	10	39	48
scaffold1002199|size79	1	p1	(A)11	11	18	28
scaffold100219|size935	1	p1	(C)51	51	885	935
scaffold10021|size5754	1	p2	(AT)6	12	442	453
scaffold10021|size5754	2	p1	(A)10	10	731	740
scaffold10021|size5754	3	p1	(A)11	11	1376	1386
scaffold10021|size5754	4	p1	(A)13	13	1899	1911
scaffold10021|size5754	5	c	(T)10acacattaatttaattatgaagctcggtggcctagaattttatgaaaaatactgtgatgctatgat(A)11	87	4331	4417
scaffold1002209|size79	1	p1	(T)11	11	25	35
scaffold100220|size418	1	p1	(A)12	12	66	77
scaffold100220|size418	2	c	(T)10ctttttcttcttcttctcgttatgtga(T)10	47	192	238
scaffold100220|size418	3	p1	(T)10	10	409	418
scaffold1002220|size79	1	p1	(T)14	14	3	16
scaffold1002227|size79	1	p1	(A)10	10	8	17
scaffold1002232|size79	1	p1	(T)14	14	33	46
scaffold1002236|size79	1	p1	(T)11	11	64	74
scaffold1002240|size79	1	p1	(T)11	11	3	13
scaffold1002245|size79	1	p1	(T)12	12	68	79
scaffold1002252|size79	1	p2	(GA)6	12	67	78
scaffold1002258|size79	1	p1	(T)13	13	67	79
scaffold1002268|size79	1	p1	(T)10	10	1	10
scaffold1002297|size79	1	p1	(T)10	10	31	40
scaffold100229|size418	1	p1	(A)11	11	68	78
scaffold100229|size418	2	c	(A)11cttcca(T)10	27	324	350
scaffold10022|size11685	1	p2	(AT)12	24	165	188
scaffold10022|size11685	2	p1	(A)15	15	436	450
scaffold10022|size11685	3	p1	(A)14	14	1318	1331
scaffold10022|size11685	4	p1	(A)16	16	2252	2267
scaffold10022|size11685	5	c*	(A)26(CA)10(ACA)6*annnnnttgtaccttttaacttcatatttagaactttgtcacatggtacaagttcgaaaatgttacattagaatcacctgattggtataacgtaccacc(A)20	180	2706	2885
scaffold10022|size11685	6	p1	(T)16	16	3127	3142
scaffold10022|size11685	7	p1	(T)16	16	3281	3296
scaffold10022|size11685	8	c	(G)21actcttaaatcgtgggggccggaaactcagatgtggggacccaaaactcaccgacggccgc(G)12	94	3622	3715
scaffold10022|size11685	9	p1	(A)14	14	3934	3947
scaffold10022|size11685	10	c	(AG)6(A)14gaaaagaaaacttttctgttcatgacagggtgaggattaaaatacagacaacacgaaacttacctgcaaaatatctattttagagaagaat(AC)9	135	4132	4266
scaffold10022|size11685	11	p2	(TA)9	18	4597	4614
scaffold10022|size11685	12	p2	(AT)13	26	5128	5153
scaffold10022|size11685	13	c	(GA)9gtga(AG)6	34	6273	6306
scaffold10022|size11685	14	p1	(T)17	17	6488	6504
scaffold10022|size11685	15	p2	(TA)7	14	7188	7201
scaffold10022|size11685	16	p1	(A)15	15	7668	7682
scaffold10022|size11685	17	p1	(A)21	21	7891	7911
scaffold10022|size11685	18	p2	(TA)7	14	8187	8200
scaffold10022|size11685	19	p1	(T)13	13	8634	8646
scaffold10022|size11685	20	p1	(A)17	17	10051	10067
scaffold1002303|size79	1	p1	(A)10	10	10	19
scaffold1002307|size79	1	p1	(A)10	10	65	74
scaffold1002308|size79	1	p1	(A)10	10	68	77
scaffold1002312|size79	1	p1	(A)10	10	57	66
scaffold1002315|size79	1	p1	(A)11	11	57	67
scaffold1002318|size79	1	p1	(T)11	11	7	17
scaffold1002320|size79	1	p1	(A)12	12	34	45
scaffold1002322|size79	1	p1	(T)12	12	3	14
scaffold1002325|size79	1	p1	(T)17	17	41	57
scaffold1002326|size79	1	p1	(A)10	10	58	67
scaffold1002327|size79	1	p1	(T)10	10	55	64
scaffold1002335|size79	1	p1	(A)10	10	70	79
scaffold1002340|size79	1	p1	(A)10	10	53	62
scaffold1002347|size79	1	p1	(A)11	11	65	75
scaffold100234|size418	1	c	(TAAA)5ttttatttactataattttggtaaaacgaaggataaattactac(T)12	76	139	214
scaffold1002359|size79	1	p1	(A)13	13	67	79
scaffold100235|size418	1	c	(TC)12c(T)13	38	54	91
scaffold1002360|size79	1	p1	(T)15	15	40	54
scaffold1002374|size79	1	p1	(A)13	13	65	77
scaffold100237|size833	1	c*	(AT)9(T)14*	31	182	212
scaffold1002384|size79	1	p1	(A)10	10	68	77
scaffold1002392|size79	1	p1	(A)10	10	4	13
scaffold100239|size418	1	p1	(A)11	11	341	351
scaffold10023|size10009	1	c	(A)16cgttatagtcataaacagtctcacctaggtattctctctaagataacttaaagaaaacatgaatgtggggtgggacacgctattt(A)13	114	460	573
scaffold10023|size10009	2	p2	(AT)9	18	2764	2781
scaffold10023|size10009	3	p2	(AT)8	16	2944	2959
scaffold10023|size10009	4	c	(A)24gcacaatccgagaaactctaatcaggagagaaaacacagaaatcgaccaaaaaaccctaattaaaaaggaaattaaaaggg(A)11	116	3200	3315
scaffold10023|size10009	5	c	(AGA)6cgaagacc(GA)6	38	3445	3482
scaffold10023|size10009	6	p1	(T)14	14	4313	4326
scaffold10023|size10009	7	p1	(T)13	13	4640	4652
scaffold10023|size10009	8	p1	(T)13	13	5076	5088
scaffold10023|size10009	9	p1	(A)14	14	5291	5304
scaffold10023|size10009	10	p1	(A)10	10	5494	5503
scaffold10023|size10009	11	p1	(A)17	17	5634	5650
scaffold10023|size10009	12	p1	(T)11	11	6236	6246
scaffold10023|size10009	13	p1	(A)13	13	6949	6961
scaffold10023|size10009	14	p1	(A)10	10	8866	8875
scaffold1002401|size79	1	p1	(A)10	10	70	79
scaffold1002403|size79	1	p1	(A)14	14	1	14
scaffold1002404|size79	1	p1	(A)17	17	45	61
scaffold1002405|size79	1	p1	(A)12	12	30	41
scaffold1002409|size79	1	p1	(A)10	10	6	15
scaffold100240|size418	1	p1	(A)18	18	269	286
scaffold1002416|size79	1	p1	(T)10	10	70	79
scaffold1002419|size79	1	p1	(A)10	10	68	77
scaffold100241|size418	1	p1	(A)11	11	109	119
scaffold1002426|size79	1	p1	(T)13	13	3	15
scaffold1002429|size79	1	p2	(TA)9	18	3	20
scaffold100242|size418	1	c	(T)16aacaatcttagccattatttgacttcttttttgttgttcactttcttctctacgacattttatagag(A)17	100	64	163
scaffold1002437|size79	1	p1	(A)13	13	1	13
scaffold1002439|size79	1	p1	(A)11	11	25	35
scaffold100243|size649	1	p2	(AT)11	22	64	85
scaffold100243|size649	2	p2	(AT)7	14	596	609
scaffold1002440|size79	1	p1	(T)13	13	3	15
scaffold1002455|size79	1	p1	(A)11	11	54	64
scaffold1002457|size79	1	p1	(A)11	11	66	76
scaffold1002459|size79	1	p1	(A)10	10	15	24
scaffold1002468|size79	1	p1	(A)11	11	16	26
scaffold100246|size839	1	c	(T)18cccctcttaggaattt(A)20	54	222	275
scaffold1002470|size79	1	p1	(A)15	15	22	36
scaffold1002475|size79	1	p1	(T)17	17	1	17
scaffold100247|size418	1	c	(T)16aattgtaaaagactgcc(T)12	45	163	207
scaffold1002485|size79	1	p1	(T)11	11	18	28
scaffold1002493|size79	1	p1	(A)11	11	20	30
scaffold10024|size9868	1	p2	(AG)7	14	555	568
scaffold10024|size9868	2	c	(C)16(A)21g(A)24ttggtttgaaattgtacgtaactaaattaattgtacaagagacat(A)14cacagaaaaacgcaaaaaaaagacagagagatactttgctttgccttcttcattaaatttctcaaaaattaggagg(A)18ctgcttgtggctggtgcatctagtttgcaaaatacgtgctctgcgatcttcatcatcaagctaatctctctgattcttgtcgta(AT)9	317	727	1043
scaffold10024|size9868	3	p1	(T)10	10	1175	1184
scaffold10024|size9868	4	p2	(TC)13	26	1465	1490
scaffold10024|size9868	5	p1	(A)17	17	5174	5190
scaffold10024|size9868	6	p1	(T)16	16	5617	5632
scaffold10024|size9868	7	p1	(T)38	38	5938	5975
scaffold10024|size9868	8	p1	(T)14	14	6538	6551
scaffold10024|size9868	9	p1	(T)15	15	8061	8075
scaffold1002507|size79	1	p1	(A)15	15	24	38
scaffold100250|size418	1	p2	(TA)11	22	336	357
scaffold1002511|size79	1	p1	(A)18	18	3	20
scaffold1002515|size79	1	p1	(A)11	11	67	77
scaffold1002518|size79	1	p1	(A)12	12	18	29
scaffold1002526|size79	1	c	(T)10gacggattttcttttgttttttg(T)13	46	2	47
scaffold1002528|size79	1	p1	(A)12	12	6	17
scaffold100252|size944	1	p1	(A)17	17	343	359
scaffold100252|size944	2	p1	(T)76	76	527	602
scaffold1002533|size79	1	p1	(A)11	11	2	12
scaffold1002538|size79	1	p1	(T)10	10	24	33
scaffold1002560|size79	1	p1	(A)13	13	67	79
scaffold1002562|size79	1	p1	(T)13	13	45	57
scaffold1002567|size79	1	p1	(A)10	10	68	77
scaffold100256|size418	1	c	(AAT)5aaaagttacgactctagaaatttgtcggaaatagctaaaataaaagtttgagatccttgcacgagtgacagaatgtcattca(T)12aacgagt(A)14	130	259	388
scaffold100257|size418	1	p1	(A)13	13	72	84
scaffold1002591|size79	1	p1	(A)10	10	27	36
scaffold1002598|size79	1	p1	(A)10	10	56	65
scaffold100259|size418	1	p1	(A)10	10	111	120
scaffold10025|size9822	1	c	(T)10cttttttgacc(A)17	38	827	864
scaffold10025|size9822	2	p1	(T)10	10	2625	2634
scaffold10025|size9822	3	p2	(TA)9	18	3006	3023
scaffold10025|size9822	4	p1	(A)18	18	3156	3173
scaffold10025|size9822	5	p2	(TA)7	14	3670	3683
scaffold10025|size9822	6	p2	(AT)7	14	3793	3806
scaffold10025|size9822	7	p2	(AT)11	22	3926	3947
scaffold10025|size9822	8	p2	(AT)7	14	4070	4083
scaffold10025|size9822	9	c	(TCT)6(TAT)5	33	5666	5698
scaffold10025|size9822	10	p1	(T)14	14	6289	6302
scaffold10025|size9822	11	c	(T)21ccttctaattaataaagtaaagtactcacataggaccacataaaaaggggg(GA)7	86	6910	6995
scaffold10025|size9822	12	p2	(TA)8	16	7196	7211
scaffold10025|size9822	13	c	(T)17cctttagaaaaagatcaagggcctgtcgttgatctcatttcaagagaactaaaaaaagagttcccgatcact(A)12caagatcgtagaaaaagttatatgtttcccatatataagtttgttcattttattaagacctcttcttttctttttttctttttcttttcc(T)21gagaacatatcaatttaaaacctgttcaacatggccaatataaacacattgagggaatcccaagatgtatttatatt(AC)6(AT)9	319	7597	7915
scaffold10025|size9822	14	c*	(A)30(AACA)6*	52	9189	9240
scaffold10025|size9822	15	p2	(AT)8	16	9575	9590
scaffold10025|size9822	16	p2	(TA)10	20	9803	9822
scaffold1002603|size79	1	p1	(A)12	12	64	75
scaffold1002615|size79	1	p1	(T)10	10	1	10
scaffold1002616|size79	1	p1	(T)10	10	1	10
scaffold100261|size418	1	c	(T)10gaattttcagaaaaggcaaaaatttttttggaaaaaagacagaaactttttaaaaaaaagat(A)10tttaagttgaatgatttgagtggttttaacttttttgatactcaaaggtatggttaaaagtcaacctttacccaaatttctcctactt(A)15ttctactaagataccacatgtatagtgc(TA)11(T)18	253	103	355
scaffold1002620|size79	1	p1	(T)11	11	65	75
scaffold1002622|size79	1	p1	(A)13	13	52	64
scaffold1002625|size79	1	p1	(T)13	13	6	18
scaffold1002638|size79	1	p1	(A)10	10	66	75
scaffold1002639|size79	1	p1	(A)13	13	31	43
scaffold100263|size1437	1	p1	(T)10	10	967	976
scaffold1002645|size79	1	p1	(T)12	12	63	74
scaffold1002647|size79	1	p1	(A)10	10	50	59
scaffold1002651|size79	1	p1	(A)13	13	51	63
scaffold1002659|size79	1	p1	(T)11	11	49	59
scaffold1002662|size79	1	p1	(A)15	15	63	77
scaffold1002664|size79	1	p1	(A)13	13	49	61
scaffold1002672|size79	1	p1	(A)14	14	66	79
scaffold1002681|size79	1	p1	(A)13	13	59	71
scaffold1002682|size79	1	p1	(A)11	11	7	17
scaffold1002683|size79	1	p1	(A)13	13	67	79
scaffold1002690|size79	1	p2	(TC)10	20	1	20
scaffold1002691|size79	1	p1	(A)10	10	3	12
scaffold1002694|size79	1	p1	(T)10	10	32	41
scaffold1002699|size79	1	p1	(T)16	16	4	19
scaffold100269|size821	1	p1	(A)16	16	328	343
scaffold100269|size821	2	p1	(A)21	21	733	753
scaffold10026|size6189	1	p1	(T)16	16	1779	1794
scaffold10026|size6189	2	p1	(A)12	12	3350	3361
scaffold10026|size6189	3	p1	(A)10	10	3470	3479
scaffold10026|size6189	4	p1	(A)15	15	4460	4474
scaffold10026|size6189	5	p2	(TG)9	18	4846	4863
scaffold10026|size6189	6	c	(A)18g(A)11	30	5095	5124
scaffold10026|size6189	7	p1	(A)11	11	5226	5236
scaffold10026|size6189	8	c	(T)15cgaagtttccttttaaaatttcttcctagagggttttggtttcagtactgtttcattagacaaatcctatgggaaaaagga(T)21(G)18atgggaaggaggaaacatgagggcggtttcttttcatctaccgngtttatttttatttttcttttttatttgaaatattttagatta(T)24(G)20	266	5574	5839
scaffold1002701|size79	1	p1	(T)10	10	68	77
scaffold100270|size1382	1	p1	(T)16	16	1	16
scaffold100270|size1382	2	p3	(AAT)5	15	549	563
scaffold100270|size1382	3	p2	(TC)7	14	1256	1269
scaffold1002710|size79	1	p1	(T)10	10	44	53
scaffold1002714|size79	1	p1	(T)15	15	1	15
scaffold1002715|size79	1	p1	(A)12	12	16	27
scaffold100271|size418	1	p1	(T)17	17	300	316
scaffold1002733|size79	1	p1	(A)10	10	3	12
scaffold1002735|size79	1	p1	(A)11	11	6	16
scaffold100273|size418	1	p1	(T)14	14	79	92
scaffold100273|size418	2	p2	(TA)10	20	292	311
scaffold1002740|size79	1	p1	(T)10	10	63	72
scaffold1002755|size79	1	p1	(T)13	13	1	13
scaffold1002756|size79	1	p1	(T)11	11	31	41
scaffold100275|size418	1	p1	(T)14	14	76	89
scaffold1002762|size79	1	p1	(A)10	10	6	15
scaffold1002764|size79	1	p1	(T)10	10	36	45
scaffold1002770|size79	1	p1	(T)10	10	3	12
scaffold1002773|size79	1	p1	(A)11	11	51	61
scaffold1002774|size79	1	p1	(T)10	10	37	46
scaffold100277|size734	1	p1	(A)10	10	359	368
scaffold100277|size734	2	p1	(A)10	10	608	617
scaffold1002780|size79	1	p1	(A)14	14	64	77
scaffold1002783|size79	1	p1	(A)14	14	64	77
scaffold1002785|size79	1	p1	(A)10	10	20	29
scaffold1002790|size79	1	p1	(T)10	10	43	52
scaffold10027|size7992	1	p2	(TA)8	16	528	543
scaffold10027|size7992	2	p2	(TA)8	16	677	692
scaffold10027|size7992	3	p1	(T)14	14	1730	1743
scaffold10027|size7992	4	p1	(T)12	12	3176	3187
scaffold10027|size7992	5	p2	(TA)9	18	3801	3818
scaffold10027|size7992	6	p1	(A)11	11	4361	4371
scaffold10027|size7992	7	p1	(T)18	18	4656	4673
scaffold10027|size7992	8	c	(T)12ctttttttttcc(T)10	34	6302	6335
scaffold10027|size7992	9	c	(AT)9aaaaccataaataataagataatataacagtaaagagggaaaaaaatggaacaaatataaaataaaatattttaagattgatctaccattttgtc(T)10	123	7425	7547
scaffold1002807|size79	1	p1	(T)15	15	54	68
scaffold1002808|size79	1	p1	(A)10	10	7	16
scaffold1002810|size79	1	p1	(A)13	13	63	75
scaffold1002814|size79	1	p1	(T)10	10	28	37
scaffold1002815|size79	1	p1	(T)15	15	64	78
scaffold1002821|size79	1	p1	(T)10	10	12	21
scaffold1002823|size79	1	p1	(A)11	11	67	77
scaffold100282|size1362	1	p1	(A)13	13	555	567
scaffold100282|size1362	2	p1	(A)13	13	742	754
scaffold100282|size1362	3	p1	(A)12	12	875	886
scaffold100282|size1362	4	p1	(A)14	14	997	1010
scaffold1002839|size79	1	p1	(A)11	11	67	77
scaffold1002840|size79	1	p1	(A)14	14	7	20
scaffold1002842|size79	1	p1	(A)11	11	3	13
scaffold1002844|size79	1	p1	(T)11	11	58	68
scaffold1002864|size79	1	p1	(A)11	11	6	16
scaffold1002865|size79	1	p1	(A)10	10	3	12
scaffold1002868|size79	1	p1	(A)14	14	45	58
scaffold100287|size1347	1	p1	(A)23	23	780	802
scaffold100287|size1347	2	p1	(T)10	10	1243	1252
scaffold1002885|size79	1	p1	(A)10	10	65	74
scaffold1002888|size79	1	p1	(T)11	11	3	13
scaffold1002898|size79	1	p1	(A)14	14	1	14
scaffold10028|size5751	1	p1	(A)12	12	92	103
scaffold10028|size5751	2	p1	(T)10	10	468	477
scaffold10028|size5751	3	p2	(AT)8	16	1522	1537
scaffold10028|size5751	4	p1	(A)18	18	1753	1770
scaffold10028|size5751	5	c	(TA)7aataactagatcaaatgtagaaaaatga(AT)9	60	2480	2539
scaffold10028|size5751	6	c*	(CTT)10(T)11*	39	2653	2691
scaffold10028|size5751	7	p1	(A)24	24	3040	3063
scaffold10028|size5751	8	p3	(ATC)5	15	3177	3191
scaffold10028|size5751	9	p2	(AT)9	18	3853	3870
scaffold10028|size5751	10	c	(TA)8tg(CA)7	32	4159	4190
scaffold10028|size5751	11	c	(A)13tagtttaatttaaactgagtttgcagaccaaacaaattctaagtattcac(T)12	75	4756	4830
scaffold10028|size5751	12	c	(A)11ttaaaaattaaaaacatt(A)20	49	5002	5050
scaffold10028|size5751	13	c	(A)15gaaattaaaaaaaattaatagccaaggattagtaccatctcagcagaggtaaatatcaatgccaatgttataactgtgac(A)10	105	5301	5405
scaffold1002901|size79	1	p1	(T)10	10	33	42
scaffold1002913|size79	1	p1	(T)10	10	28	37
scaffold100291|size1290	1	p1	(T)14	14	519	532
scaffold100291|size1290	2	p2	(AT)6	12	1190	1201
scaffold1002921|size79	1	p1	(A)13	13	39	51
scaffold1002927|size79	1	p1	(T)12	12	49	60
scaffold100292|size418	1	p1	(T)18	18	139	156
scaffold1002930|size79	1	p1	(T)10	10	59	68
scaffold1002933|size79	1	p1	(T)14	14	4	17
scaffold1002935|size79	1	p2	(TA)8	16	63	78
scaffold1002939|size79	1	p1	(T)10	10	53	62
scaffold1002942|size79	1	p1	(A)10	10	6	15
scaffold1002948|size79	1	p1	(A)11	11	27	37
scaffold1002949|size79	1	p1	(A)11	11	53	63
scaffold1002950|size79	1	p1	(T)10	10	18	27
scaffold1002955|size79	1	p1	(A)13	13	1	13
scaffold1002958|size79	1	p2	(TA)7	14	66	79
scaffold1002959|size79	1	p1	(A)13	13	7	19
scaffold1002963|size79	1	p1	(T)12	12	66	77
scaffold1002965|size79	1	p1	(A)10	10	34	43
scaffold1002966|size79	1	p1	(T)11	11	66	76
scaffold100296|size418	1	c	(T)18ccccctgaaagggtaactgctttttttttctttttttcttttttttgtgtaattagttatg(A)17	96	259	354
scaffold100297|size418	1	p3	(AAT)8	24	115	138
scaffold1002982|size79	1	p1	(A)10	10	70	79
scaffold1002983|size79	1	p1	(A)10	10	70	79
scaffold1002985|size79	1	p1	(A)10	10	39	48
scaffold1002993|size79	1	p1	(A)14	14	62	75
scaffold1002995|size79	1	p1	(A)12	12	17	28
scaffold100299|size874	1	c	(A)11ctaactaactaagctattataactaagaaaataatataaaattgtgttttttgagggacaatcttataaattatacaattatttatgct(TA)7	114	138	251
scaffold100299|size874	2	p1	(T)13	13	541	553
scaffold10029|size5750	1	p1	(A)11	11	521	531
scaffold10029|size5750	2	p2	(AT)12	24	1283	1306
scaffold10029|size5750	3	c	(T)18gaaaaattttcttgcacc(T)10	46	3084	3129
scaffold10029|size5750	4	c	(AT)13aaagaatggcatatag(AT)6	54	3356	3409
scaffold10029|size5750	5	p2	(TC)6	12	4549	4560
scaffold10029|size5750	6	p3	(ATT)6	18	5009	5026
scaffold10029|size5750	7	c	(TCT)15tcattttaccgtcgcttgtctatttccatttttgttgtcgtttaccactttctttc(TCT)6	119	5176	5294
scaffold1002|size31994	1	p1	(T)10	10	2831	2840
scaffold1002|size31994	2	p1	(A)22	22	4294	4315
scaffold1002|size31994	3	p1	(A)16	16	4707	4722
scaffold1002|size31994	4	p3	(ATG)5	15	4873	4887
scaffold1002|size31994	5	p2	(TA)6	12	6380	6391
scaffold1002|size31994	6	c	(C)41aaaacacataacacctaaccctcacaccccacaaataaggttaat(C)11	97	10538	10634
scaffold1002|size31994	7	p1	(T)15	15	10879	10893
scaffold1002|size31994	8	p1	(A)10	10	11927	11936
scaffold1002|size31994	9	c	(AT)9gttttagaagattgtatgaaaaatattaagaaaattattttgataaaacccattcttaatacaagattttaaagggaaaaaaaggctttctcaaattt(A)16	132	14951	15082
scaffold1002|size31994	10	p1	(T)13	13	15485	15497
scaffold1002|size31994	11	p1	(T)10	10	15760	15769
scaffold1002|size31994	12	p1	(A)18	18	16491	16508
scaffold1002|size31994	13	p1	(A)10	10	16992	17001
scaffold1002|size31994	14	p2	(AG)6	12	17809	17820
scaffold1002|size31994	15	p1	(A)15	15	18054	18068
scaffold1002|size31994	16	p1	(T)14	14	18300	18313
scaffold1002|size31994	17	p1	(T)13	13	27812	27824
scaffold1002|size31994	18	p1	(A)19	19	28609	28627
scaffold1002|size31994	19	p1	(A)18	18	31076	31093
scaffold1003011|size79	1	p1	(T)10	10	60	69
scaffold1003019|size79	1	p1	(T)15	15	65	79
scaffold100301|size418	1	c	(A)17cccctgttaaactgatcgtgctaaatgaaataaatgcattattattg(T)13	77	167	243
scaffold1003022|size79	1	p1	(T)12	12	32	43
scaffold1003024|size79	1	p1	(A)11	11	9	19
scaffold1003032|size79	1	p1	(A)12	12	68	79
scaffold1003033|size79	1	p1	(A)12	12	66	77
scaffold1003035|size79	1	p1	(A)16	16	24	39
scaffold1003045|size79	1	p1	(A)19	19	14	32
scaffold1003051|size79	1	p1	(T)10	10	17	26
scaffold1003054|size79	1	p1	(A)10	10	37	46
scaffold100305|size418	1	p1	(T)15	15	112	126
scaffold1003064|size79	1	p2	(CT)6	12	62	73
scaffold1003065|size79	1	p1	(A)14	14	18	31
scaffold1003067|size79	1	p1	(T)11	11	62	72
scaffold1003085|size79	1	p1	(A)10	10	3	12
scaffold1003086|size79	1	p1	(A)11	11	4	14
scaffold1003090|size79	1	p1	(A)12	12	38	49
scaffold1003095|size79	1	p1	(A)10	10	68	77
scaffold1003096|size79	1	p1	(T)12	12	66	77
scaffold1003098|size79	1	p1	(A)13	13	63	75
scaffold100309|size418	1	p1	(A)10	10	350	359
scaffold10030|size5750	1	p1	(A)21	21	910	930
scaffold10030|size5750	2	p1	(T)12	12	1289	1300
scaffold10030|size5750	3	p1	(A)11	11	1749	1759
scaffold10030|size5750	4	c	(A)10tttccattatttggtttacaaaaacgcgtttacgacgcatattt(A)10ttaaggtttgcgtttgatttatcggttgaaaattaaatttttaagttggagttggttgactttttaaaaattaattataattttttttgatttttct(A)12gaagataaaaactgatataaaaaaatataatttagttagagttaaacttaaatgccaacaaagctaaagtcttttttcatt(A)11	265	1970	2234
scaffold10030|size5750	5	c	(AT)13gtatgtattataaaacctaatataaatggatggttaaaagcgtaatcctaacattatgactttttttgtccccggaaattcacttttttcattattatgg(T)15	141	2961	3101
scaffold10030|size5750	6	p1	(A)19	19	3484	3502
scaffold10030|size5750	7	p1	(T)11	11	4200	4210
scaffold10030|size5750	8	p1	(T)11	11	4732	4742
scaffold10030|size5750	9	p1	(T)19	19	4884	4902
scaffold10030|size5750	10	p1	(A)11	11	5210	5220
scaffold1003102|size79	1	c	(T)10gtttggatgttg(T)20	42	38	79
scaffold1003103|size79	1	p1	(T)12	12	6	17
scaffold1003107|size79	1	p1	(A)10	10	8	17
scaffold100311|size418	1	p1	(A)18	18	324	341
scaffold1003123|size79	1	p1	(A)11	11	1	11
scaffold1003127|size79	1	p1	(T)13	13	1	13
scaffold1003133|size79	1	p1	(A)12	12	66	77
scaffold100313|size418	1	p1	(T)13	13	49	61
scaffold100313|size418	2	p1	(A)10	10	189	198
scaffold100313|size418	3	p1	(G)22	22	320	341
scaffold1003142|size79	1	p1	(T)18	18	61	78
scaffold1003146|size79	1	p2	(AG)9	18	61	78
scaffold100314|size982	1	p4	(AAGT)5	20	802	821
scaffold1003150|size79	1	p1	(A)16	16	6	21
scaffold1003153|size79	1	p1	(A)11	11	3	13
scaffold1003155|size79	1	p1	(A)10	10	8	17
scaffold1003156|size79	1	p1	(T)13	13	5	17
scaffold100315|size725	1	c	(TA)8tctatatctatatatctatatatatcactcgtttcttgcttgatatttgattcaagtatagtatttgtatttta(AT)6gtttgattacataattattgaaggtttcgttattttacaaactcaaattcaaattccaaatttttacttttttaaaatccataccca(TAT)5c(ATT)5	220	389	608
scaffold1003175|size79	1	p1	(A)13	13	51	63
scaffold1003176|size79	1	p1	(A)14	14	64	77
scaffold1003177|size79	1	p1	(A)10	10	26	35
scaffold100317|size418	1	c	(T)14gtcatttagagggagggaatatgctaccttttttattttttattttta(T)10	72	185	256
scaffold1003186|size79	1	p1	(A)10	10	3	12
scaffold100319|size418	1	p1	(T)13	13	89	101
scaffold10031|size11527	1	p2	(CA)15	30	213	242
scaffold10031|size11527	2	c	(T)13gttttgtaaaatcctctgttttgaccccaaaaaaatcgtgaaaaacagagcaa(AAG)6	84	687	770
scaffold10031|size11527	3	p1	(T)10	10	1556	1565
scaffold10031|size11527	4	p1	(A)15	15	3074	3088
scaffold10031|size11527	5	p2	(AC)10	20	3613	3632
scaffold10031|size11527	6	p2	(AT)7	14	4248	4261
scaffold10031|size11527	7	p1	(T)12	12	4557	4568
scaffold10031|size11527	8	p1	(A)15	15	4857	4871
scaffold10031|size11527	9	p1	(A)12	12	5016	5027
scaffold10031|size11527	10	p1	(T)10	10	6419	6428
scaffold10031|size11527	11	c	(AT)6t(A)14	27	8100	8126
scaffold10031|size11527	12	c	(A)13gaaagcaataaatttctcccataatagtacc(A)11	55	8387	8441
scaffold10031|size11527	13	p1	(T)14	14	11349	11362
scaffold1003207|size79	1	p1	(A)11	11	65	75
scaffold100320|size802	1	p1	(T)13	13	406	418
scaffold1003222|size79	1	p1	(A)11	11	13	23
scaffold1003223|size79	1	p1	(A)13	13	67	79
scaffold1003227|size79	1	p1	(T)12	12	34	45
scaffold1003241|size79	1	p1	(A)15	15	1	15
scaffold1003244|size79	1	p1	(A)10	10	2	11
scaffold1003256|size79	1	p1	(T)12	12	59	70
scaffold1003261|size79	1	p1	(A)13	13	8	20
scaffold1003263|size79	1	p1	(T)10	10	1	10
scaffold1003278|size79	1	p1	(A)11	11	4	14
scaffold1003283|size79	1	p1	(A)10	10	14	23
scaffold1003284|size79	1	p1	(A)12	12	4	15
scaffold1003288|size79	1	p1	(A)11	11	69	79
scaffold100328|size418	1	p1	(T)12	12	113	124
scaffold100329|size1430	1	p2	(AT)13	26	92	117
scaffold100329|size1430	2	p1	(A)10	10	283	292
scaffold100329|size1430	3	c	(A)21ggaaaaaatagaaatttgtgggccactag(T)16	66	667	732
scaffold100329|size1430	4	p1	(A)14	14	1103	1116
scaffold10032|size5749	1	p2	(AC)6	12	429	440
scaffold10032|size5749	2	p1	(A)27	27	565	591
scaffold10032|size5749	3	c	(A)12tttaatagatggac(A)13	39	917	955
scaffold10032|size5749	4	p2	(AT)15	30	2845	2874
scaffold10032|size5749	5	c	(A)17tcaaatcaggttgaataatagcaaccataaaggaaacttacaggaattatggtccattgaacattcggtttggaaaaaaattttgaacaccattcaaaac(T)16	133	4266	4398
scaffold10032|size5749	6	p1	(T)12	12	4833	4844
scaffold10032|size5749	7	p1	(A)12	12	5372	5383
scaffold10032|size5749	8	p1	(A)13	13	5537	5549
scaffold1003301|size79	1	p1	(A)11	11	65	75
scaffold1003312|size79	1	p1	(A)11	11	67	77
scaffold1003315|size79	1	p1	(A)11	11	2	12
scaffold1003318|size79	1	p1	(A)11	11	67	77
scaffold1003322|size79	1	p1	(A)11	11	39	49
scaffold1003338|size79	1	p1	(A)13	13	3	15
scaffold1003339|size79	1	p1	(A)12	12	24	35
scaffold1003340|size79	1	p1	(A)13	13	16	28
scaffold1003342|size79	1	p1	(A)10	10	3	12
scaffold1003356|size79	1	p1	(A)10	10	25	34
scaffold1003359|size79	1	p1	(A)10	10	23	32
scaffold1003366|size79	1	p1	(A)11	11	51	61
scaffold1003374|size79	1	p1	(T)10	10	65	74
scaffold1003380|size79	1	p1	(T)13	13	67	79
scaffold1003388|size79	1	p1	(T)17	17	3	19
scaffold1003394|size79	1	p2	(TA)7	14	25	38
scaffold1003395|size79	1	p1	(A)10	10	41	50
scaffold100339|size672	1	c	(ATAA)5(AT)10tttaattgtctttagttttggtttgtgttgcc(AT)10	92	75	166
scaffold100339|size672	2	c	(AT)10tttgaataagtgtatgcgatattatccattcc(T)18	70	296	365
scaffold100339|size672	3	p1	(A)10	10	509	518
scaffold10033|size8286	1	c	(G)11cctctcataaatgtgaaaagttgaaaaataaataagaaaaatataatgagaagaagaaaatg(A)10caaagggaggtctgaggtggacc(A)12ttgagactaagggggaaaaaaatgtaagt(A)15	162	151	312
scaffold10033|size8286	2	c	(T)18ggtgggcatgttacccaaaaattttaaattccttctacctttcttgttcttcaaggatagccattcagcagagattaaacagtagtgagtaattagtt(TA)9	134	1171	1304
scaffold10033|size8286	3	c	(A)12ggataaagtgaaaagaa(AG)6aaagtaacaagagaagt(A)12gagga(AG)10aagaagttaaaaaacgggggaggaaaaaattaaaataaagacacagagagagtgagaacaaaaaataaaaagaggaaacataaaaagtaaa(AG)8gaaaaatggg(A)11	223	1842	2064
scaffold10033|size8286	4	p1	(A)15	15	4301	4315
scaffold10033|size8286	5	p2	(AG)12	24	4426	4449
scaffold10033|size8286	6	p3	(TCT)10	30	4566	4595
scaffold10033|size8286	7	p1	(A)11	11	4937	4947
scaffold10033|size8286	8	p1	(T)10	10	5645	5654
scaffold10033|size8286	9	p1	(A)14	14	5947	5960
scaffold10033|size8286	10	p1	(T)12	12	6946	6957
scaffold10033|size8286	11	c	(A)15gaaaaaaaatcaaagggaggacggaggaggacccagaaaaagaagaaaaaaagg(A)14ggaaaaaaataagagg(A)10	109	7139	7247
scaffold10033|size8286	12	c	(G)17acaaataagaaaagtacaaggag(A)13gaagaaaaaaatcaaagggaggacggaggaggacccaaaaaaagg(A)14	112	7786	7897
scaffold1003401|size79	1	p1	(A)14	14	65	78
scaffold1003404|size79	1	p1	(T)13	13	6	18
scaffold1003405|size79	1	p1	(A)15	15	2	16
scaffold1003406|size79	1	p1	(A)14	14	16	29
scaffold1003413|size79	1	p1	(A)15	15	10	24
scaffold1003416|size79	1	p1	(T)11	11	58	68
scaffold1003418|size79	1	p1	(A)13	13	8	20
scaffold1003427|size79	1	p1	(A)11	11	67	77
scaffold1003433|size79	1	p1	(A)11	11	65	75
scaffold1003438|size79	1	p1	(A)11	11	67	77
scaffold1003445|size79	1	p1	(A)11	11	37	47
scaffold1003446|size79	1	p1	(A)10	10	11	20
scaffold1003451|size79	1	p1	(T)10	10	31	40
scaffold100345|size417	1	p1	(T)15	15	325	339
scaffold1003462|size79	1	p1	(T)12	12	3	14
scaffold1003464|size79	1	p1	(A)11	11	65	75
scaffold100346|size778	1	p1	(T)10	10	584	593
scaffold1003471|size79	1	p2	(TA)9	18	62	79
scaffold1003473|size79	1	p1	(A)14	14	19	32
scaffold1003482|size79	1	p1	(A)11	11	67	77
scaffold1003486|size79	1	p1	(T)13	13	65	77
scaffold1003488|size79	1	p1	(T)11	11	44	54
scaffold1003489|size79	1	p1	(A)16	16	20	35
scaffold1003493|size79	1	p1	(A)13	13	66	78
scaffold1003494|size79	1	p1	(A)14	14	64	77
scaffold100349|size417	1	p2	(CA)7	14	156	169
scaffold10034|size6297	1	p1	(G)11	11	1167	1177
scaffold10034|size6297	2	p1	(A)18	18	1418	1435
scaffold10034|size6297	3	p2	(AT)6	12	1574	1585
scaffold10034|size6297	4	p1	(A)13	13	1727	1739
scaffold10034|size6297	5	p2	(AT)7	14	2024	2037
scaffold10034|size6297	6	c	(A)12(GA)7accagaaca(AG)6	47	2395	2441
scaffold10034|size6297	7	c	(CT)10cctcttctttgcaatctacttctttttttctttttcttc(T)13ctctctccactgaag(T)23	110	2549	2658
scaffold10034|size6297	8	p2	(TA)7	14	2991	3004
scaffold10034|size6297	9	p2	(GA)8	16	4315	4330
scaffold10034|size6297	10	c	(T)17ggctgaacattcaaattctctccttaatcctgtggttaacttgctactttttttttcaacc(A)18	96	4568	4663
scaffold10034|size6297	11	p1	(A)10	10	5178	5187
scaffold10034|size6297	12	p1	(A)11	11	5949	5959
scaffold1003501|size79	1	p1	(T)11	11	17	27
scaffold1003504|size79	1	p1	(T)12	12	3	14
scaffold100350|size417	1	p1	(T)14	14	264	277
scaffold1003515|size79	1	p1	(A)10	10	14	23
scaffold1003524|size79	1	p1	(A)11	11	67	77
scaffold1003525|size79	1	p1	(A)12	12	8	19
scaffold100352|size417	1	p1	(T)12	12	67	78
scaffold1003530|size79	1	p1	(T)11	11	69	79
scaffold1003535|size79	1	p1	(A)11	11	54	64
scaffold1003546|size79	1	p4	(TAAT)5	20	45	64
scaffold100355|size417	1	p1	(T)20	20	321	340
scaffold1003568|size79	1	p1	(A)13	13	1	13
scaffold1003576|size79	1	p1	(A)13	13	21	33
scaffold100357|size417	1	p2	(AG)9	18	145	162
scaffold100357|size417	2	p1	(A)26	26	345	370
scaffold1003586|size79	1	p1	(A)10	10	70	79
scaffold100358|size1609	1	p1	(A)12	12	496	507
scaffold100358|size1609	2	p1	(A)10	10	1030	1039
scaffold100358|size1609	3	p1	(A)10	10	1567	1576
scaffold1003590|size79	1	p1	(T)12	12	1	12
scaffold1003591|size79	1	p1	(A)11	11	3	13
scaffold1003596|size79	1	p1	(A)11	11	67	77
scaffold10035|size13286	1	p1	(A)17	17	230	246
scaffold10035|size13286	2	p1	(T)16	16	2696	2711
scaffold10035|size13286	3	p1	(T)12	12	3023	3034
scaffold10035|size13286	4	p1	(T)16	16	3690	3705
scaffold10035|size13286	5	p1	(T)10	10	4027	4036
scaffold10035|size13286	6	p1	(A)10	10	4201	4210
scaffold10035|size13286	7	p1	(A)12	12	4432	4443
scaffold10035|size13286	8	p1	(T)11	11	5056	5066
scaffold10035|size13286	9	p2	(AT)12	24	5462	5485
scaffold10035|size13286	10	p1	(T)10	10	6601	6610
scaffold10035|size13286	11	p1	(A)10	10	7720	7729
scaffold10035|size13286	12	p2	(AT)13	26	8019	8044
scaffold10035|size13286	13	p1	(A)10	10	8166	8175
scaffold10035|size13286	14	p1	(T)21	21	8588	8608
scaffold10035|size13286	15	p2	(CT)6	12	9019	9030
scaffold10035|size13286	16	p1	(A)11	11	9862	9872
scaffold10035|size13286	17	p1	(T)12	12	10704	10715
scaffold10035|size13286	18	p1	(T)12	12	10817	10828
scaffold10035|size13286	19	p1	(A)10	10	12154	12163
scaffold100360|size1146	1	p1	(T)10	10	59	68
scaffold100360|size1146	2	p1	(T)10	10	406	415
scaffold100360|size1146	3	p1	(T)11	11	527	537
scaffold100360|size1146	4	p1	(T)12	12	691	702
scaffold100360|size1146	5	p1	(T)14	14	814	827
scaffold100360|size1146	6	p1	(T)11	11	950	960
scaffold100360|size1146	7	p1	(T)12	12	1072	1083
scaffold1003612|size79	1	p1	(T)10	10	13	22
scaffold1003613|size79	1	p1	(A)11	11	9	19
scaffold1003617|size79	1	p1	(T)12	12	19	30
scaffold1003627|size79	1	p1	(A)11	11	16	26
scaffold100362|size417	1	p1	(T)10	10	244	253
scaffold1003630|size79	1	p1	(A)13	13	60	72
scaffold1003637|size79	1	p1	(T)11	11	31	41
scaffold1003641|size79	1	p1	(T)10	10	40	49
scaffold1003646|size79	1	p1	(T)12	12	42	53
scaffold1003647|size79	1	p1	(T)10	10	70	79
scaffold1003648|size79	1	p1	(T)13	13	65	77
scaffold1003658|size79	1	p1	(A)13	13	65	77
scaffold1003659|size79	1	p1	(A)10	10	68	77
scaffold1003669|size79	1	p1	(T)11	11	6	16
scaffold100366|size417	1	p4	(CATA)5	20	268	287
scaffold1003692|size79	1	p1	(T)10	10	34	43
scaffold1003694|size79	1	p1	(A)10	10	35	44
scaffold1003696|size79	1	p1	(A)11	11	1	11
scaffold1003698|size79	1	p1	(T)14	14	2	15
scaffold100369|size417	1	p1	(A)10	10	86	95
scaffold100369|size417	2	p1	(A)10	10	207	216
scaffold10036|size5748	1	c	(T)11ggtggtctaaattaaggtcatcattcatatttat(A)15	60	2588	2647
scaffold10036|size5748	2	p2	(TA)8	16	3384	3399
scaffold10036|size5748	3	c	(A)39cctttagtttacaaactagcacttgaccaattcagttatcttcctacaaagaatattt(A)14tctattctagctaaaagggttcaaaatccaacaattttgttcttagtctagagaaa(AT)8	183	3685	3867
scaffold10036|size5748	4	p1	(T)11	11	4052	4062
scaffold10036|size5748	5	p1	(G)19	19	4670	4688
scaffold10036|size5748	6	p1	(A)16	16	5089	5104
scaffold1003700|size79	1	p1	(T)10	10	62	71
scaffold1003703|size79	1	p1	(A)10	10	37	46
scaffold100370|size417	1	p1	(T)10	10	70	79
scaffold100370|size417	2	p1	(A)11	11	262	272
scaffold1003711|size79	1	p1	(A)16	16	64	79
scaffold1003719|size79	1	p1	(A)10	10	68	77
scaffold1003723|size79	1	p1	(T)12	12	35	46
scaffold1003729|size79	1	p1	(A)13	13	67	79
scaffold1003732|size79	1	p1	(A)13	13	65	77
scaffold1003746|size79	1	p1	(T)14	14	50	63
scaffold1003752|size79	1	p1	(T)11	11	20	30
scaffold100375|size1075	1	p1	(T)11	11	318	328
scaffold1003767|size79	1	p4	(ATGT)5	20	1	20
scaffold1003770|size79	1	p1	(A)12	12	66	77
scaffold1003779|size79	1	p1	(A)10	10	14	23
scaffold1003799|size79	1	p1	(A)12	12	66	77
scaffold10037|size8453	1	p1	(A)24	24	402	425
scaffold10037|size8453	2	p2	(TC)13	26	924	949
scaffold10037|size8453	3	p1	(T)13	13	3389	3401
scaffold10037|size8453	4	c	(T)13gcccccttttc(T)13acattttagtcctttatctttttgatatttttttaatgtctctcttttttgtcttcaggtactttgttgttgtca(T)15	127	4376	4502
scaffold10037|size8453	5	p1	(T)12	12	5087	5098
scaffold10037|size8453	6	p1	(A)12	12	5385	5396
scaffold1003802|size79	1	p1	(A)19	19	59	77
scaffold1003810|size79	1	p1	(A)10	10	52	61
scaffold1003811|size79	1	p1	(A)12	12	54	65
scaffold1003815|size79	1	p1	(A)10	10	6	15
scaffold1003816|size79	1	p1	(T)18	18	1	18
scaffold1003822|size79	1	p1	(A)14	14	52	65
scaffold1003838|size79	1	p1	(A)11	11	10	20
scaffold1003840|size79	1	p1	(A)10	10	69	78
scaffold1003855|size79	1	p1	(A)13	13	3	15
scaffold100385|size417	1	p1	(A)25	25	245	269
scaffold1003860|size79	1	p1	(A)10	10	68	77
scaffold1003866|size79	1	p1	(A)11	11	7	17
scaffold1003881|size79	1	p1	(T)11	11	11	21
scaffold100388|size779	1	p1	(T)11	11	303	313
scaffold100388|size779	2	p1	(T)10	10	423	432
scaffold100388|size779	3	p1	(T)12	12	705	716
scaffold1003891|size79	1	p1	(T)10	10	68	77
scaffold1003895|size79	1	p1	(T)13	13	2	14
scaffold100389|size2104	1	p1	(A)15	15	445	459
scaffold10038|size8059	1	c	(T)17gcaaaagagtgtttttcaaaaaattttccatattttttctcattttaaaaaaggaaaattaccttattttcaaacatactttgtatagtactattttg(A)15	130	231	360
scaffold10038|size8059	2	p2	(AT)10	20	587	606
scaffold10038|size8059	3	p1	(T)10	10	746	755
scaffold10038|size8059	4	c	(T)14aattttatttactgaacaaaaagaaagaccaacttaaagaatatt(A)22	81	1282	1362
scaffold10038|size8059	5	p1	(A)10	10	1790	1799
scaffold10038|size8059	6	p1	(A)12	12	2702	2713
scaffold10038|size8059	7	p1	(A)15	15	3735	3749
scaffold10038|size8059	8	p1	(T)13	13	4032	4044
scaffold10038|size8059	9	c	(A)10tcctaattgaaaatgtcttaaccattactaatttgtttttaaaatatgttgtttgtgattgcaagtatattatcataataattttatattcgactctat(A)13	122	4421	4542
scaffold10038|size8059	10	p1	(A)18	18	4721	4738
scaffold10038|size8059	11	p1	(A)14	14	5602	5615
scaffold10038|size8059	12	c	(A)17cggctcattctaagtcttcctagtttaaagaaacactcgttaaaagtcctgactaaccc(T)13	89	5834	5922
scaffold10038|size8059	13	c	(A)10gat(A)10	23	6470	6492
scaffold10038|size8059	14	c	(A)11tttcgggttatatacatgcaaaaacgt(A)16	54	7855	7908
scaffold1003908|size79	1	p1	(T)11	11	11	21
scaffold1003912|size79	1	p1	(A)11	11	3	13
scaffold1003914|size79	1	p1	(A)12	12	12	23
scaffold1003926|size79	1	p1	(A)12	12	65	76
scaffold1003936|size79	1	p1	(A)10	10	25	34
scaffold1003944|size79	1	p1	(A)13	13	1	13
scaffold1003947|size79	1	p2	(TC)7	14	1	14
scaffold1003966|size79	1	p1	(T)13	13	23	35
scaffold1003968|size79	1	p1	(A)12	12	18	29
scaffold100396|size417	1	p1	(A)18	18	196	213
scaffold1003972|size79	1	p1	(T)13	13	66	78
scaffold1003976|size79	1	p1	(A)11	11	20	30
scaffold100397|size1828	1	p1	(A)17	17	104	120
scaffold100397|size1828	2	p2	(GT)6	12	592	603
scaffold100397|size1828	3	p2	(GT)6	12	774	785
scaffold1003980|size79	1	p1	(A)13	13	10	22
scaffold1003991|size79	1	p1	(T)11	11	16	26
scaffold1003994|size79	1	p1	(T)12	12	59	70
scaffold1003999|size79	1	p1	(A)11	11	67	77
scaffold10039|size10911	1	p1	(T)15	15	332	346
scaffold10039|size10911	2	p2	(CT)8	16	796	811
scaffold10039|size10911	3	p1	(A)19	19	1218	1236
scaffold10039|size10911	4	p3	(TTA)10	30	1544	1573
scaffold10039|size10911	5	p2	(AT)11	22	1891	1912
scaffold10039|size10911	6	p2	(AT)11	22	2105	2126
scaffold10039|size10911	7	p2	(AT)6	12	2265	2276
scaffold10039|size10911	8	c	(AAC)7actgttggcttggtacgtagttggtatgtgctcattaattagatcaatcacaagtataacgttttgtcttgttaaa(T)19	116	2512	2627
scaffold10039|size10911	9	p1	(A)10	10	4955	4964
scaffold10039|size10911	10	c	(TCT)5g(T)22	38	5163	5200
scaffold10039|size10911	11	p1	(T)15	15	5522	5536
scaffold10039|size10911	12	p2	(AT)10	20	5836	5855
scaffold10039|size10911	13	p1	(T)16	16	7093	7108
scaffold10039|size10911	14	c	(T)10c(T)10gtcatttttttatttgacc(T)16	56	7304	7359
scaffold10039|size10911	15	p1	(T)13	13	7862	7874
scaffold10039|size10911	16	c	(T)12ctcaagggagagttgatttttctttatttgtttcatcttcttgga(T)10	67	8946	9012
scaffold10039|size10911	17	p1	(T)24	24	9126	9149
scaffold10039|size10911	18	p2	(AT)6	12	9290	9301
scaffold10039|size10911	19	p1	(T)11	11	9615	9625
scaffold1003|size16642	1	p1	(A)17	17	163	179
scaffold1003|size16642	2	p1	(T)10	10	3933	3942
scaffold1003|size16642	3	p1	(T)10	10	6201	6210
scaffold1003|size16642	4	c	(A)22gagaacctacatatttgtatgatagaaacctgacgttggtttccttacccc(A)25	98	6761	6858
scaffold1003|size16642	5	p2	(AT)7	14	7500	7513
scaffold1003|size16642	6	p1	(T)14	14	7688	7701
scaffold1003|size16642	7	p3	(TCT)8	24	8893	8916
scaffold1003|size16642	8	p2	(TC)9	18	9477	9494
scaffold1003|size16642	9	p1	(T)10	10	9754	9763
scaffold1003|size16642	10	p2	(TA)13	26	11287	11312
scaffold1003|size16642	11	p1	(A)17	17	15604	15620
scaffold1003|size16642	12	p2	(AG)10	20	16622	16641
scaffold1004001|size79	1	p2	(AT)9	18	62	79
scaffold1004010|size79	1	p1	(T)11	11	49	59
scaffold1004015|size79	1	p1	(T)13	13	3	15
scaffold1004026|size79	1	p1	(A)11	11	68	78
scaffold1004037|size79	1	p1	(A)10	10	3	12
scaffold1004038|size79	1	p1	(A)14	14	2	15
scaffold1004040|size79	1	p1	(A)12	12	3	14
scaffold1004041|size79	1	p1	(T)11	11	49	59
scaffold100404|size1098	1	p1	(A)14	14	94	107
scaffold100404|size1098	2	c	(A)18ggtaaaaatattttggacaccaattttagtaaaagtatcaatccacgtggttctatgtg(T)10	87	376	462
scaffold1004058|size79	1	p1	(A)14	14	6	19
scaffold100405|size794	1	p1	(T)10	10	4	13
scaffold100405|size794	2	c	(T)11aaatatagcctacagcacaggtcagaatattttcttgcaaatttctacccgcccaacagcaacaagaaaacctaagttcttgataattttcgataaacaa(T)12	123	274	396
scaffold100405|size794	3	p1	(T)13	13	727	739
scaffold1004061|size79	1	p1	(A)10	10	37	46
scaffold1004064|size79	1	p1	(A)10	10	3	12
scaffold1004070|size79	1	p1	(A)11	11	67	77
scaffold1004072|size79	1	p1	(T)11	11	3	13
scaffold1004075|size79	1	p1	(A)13	13	1	13
scaffold1004078|size79	1	p1	(A)11	11	51	61
scaffold1004079|size79	1	p1	(A)10	10	68	77
scaffold1004082|size79	1	p1	(A)15	15	65	79
scaffold1004084|size79	1	p1	(A)11	11	3	13
scaffold1004088|size79	1	p1	(T)11	11	3	13
scaffold1004092|size79	1	p1	(A)16	16	3	18
scaffold1004094|size79	1	p1	(T)10	10	9	18
scaffold1004097|size79	1	p1	(A)14	14	12	25
scaffold100409|size417	1	p1	(T)15	15	127	141
scaffold100409|size417	2	p1	(T)14	14	253	266
scaffold10040|size6249	1	p2	(AT)7	14	5905	5918
scaffold10040|size6249	2	p1	(A)16	16	6168	6183
scaffold1004101|size79	1	p1	(T)15	15	63	77
scaffold1004102|size79	1	p1	(T)13	13	62	74
scaffold1004104|size79	1	p1	(A)14	14	3	16
scaffold1004112|size79	1	p1	(A)12	12	3	14
scaffold100411|size417	1	p1	(A)12	12	328	339
scaffold1004125|size79	1	p1	(T)13	13	7	19
scaffold1004128|size79	1	p1	(A)12	12	29	40
scaffold100412|size1987	1	p1	(T)10	10	548	557
scaffold100412|size1987	2	p1	(T)10	10	682	691
scaffold100412|size1987	3	p1	(T)10	10	828	837
scaffold1004139|size79	1	p1	(T)11	11	3	13
scaffold1004145|size79	1	p1	(T)12	12	60	71
scaffold1004146|size79	1	p1	(A)13	13	1	13
scaffold1004150|size79	1	p1	(T)10	10	60	69
scaffold1004156|size79	1	p1	(A)14	14	63	76
scaffold100415|size1302	1	p1	(T)11	11	431	441
scaffold1004161|size79	1	p1	(A)14	14	8	21
scaffold100416|size417	1	p2	(TA)6	12	127	138
scaffold100416|size417	2	p1	(T)10	10	330	339
scaffold1004174|size79	1	p1	(T)18	18	52	69
scaffold1004187|size79	1	p1	(T)13	13	65	77
scaffold1004199|size79	1	p1	(A)10	10	68	77
scaffold100419|size652	1	c	(A)15nnnnnnnnnnnnnnnnnnnnnnnnnnnngtccaatttcacaaaaatcacaaatttctttcacaaaaatcaattcacccaacacatatttatac(A)12	120	193	312
scaffold100419|size652	2	p2	(GT)7	14	499	512
scaffold10041|size7252	1	p4	(AAAT)5	20	253	272
scaffold10041|size7252	2	p1	(A)10	10	2744	2753
scaffold10041|size7252	3	p1	(T)13	13	3135	3147
scaffold10041|size7252	4	p3	(AAT)7	21	4861	4881
scaffold10041|size7252	5	c	(A)11caaaaagaaaaaaaatcaagaggatcc(A)17gaaaaagaaatccttcttaa(T)10gtatttaatcttgtttcttacatcctagaccc(T)17	134	4986	5119
scaffold10041|size7252	6	c	(T)12cagatcctcttgattttta(TC)10	51	5435	5485
scaffold10041|size7252	7	c	(T)13gtttttttgtttttg(T)10	38	5608	5645
scaffold10041|size7252	8	p1	(T)10	10	5789	5798
scaffold1004209|size79	1	p1	(T)15	15	1	15
scaffold1004215|size79	1	p1	(T)14	14	1	14
scaffold1004216|size79	1	p1	(A)13	13	62	74
scaffold100421|size1122	1	c	(CATA)6acatacttacacttacttgcttgcttacttacttaacttataatacccacttattgggtgaaacacagcggaagaaa(T)10	111	1012	1122
scaffold1004221|size79	1	p1	(A)11	11	13	23
scaffold1004222|size79	1	p1	(A)11	11	15	25
scaffold1004223|size79	1	p1	(A)11	11	37	47
scaffold100422|size1073	1	c	(T)13cttggtttaggttcggttttggagaggaaagtttgagagagaattttgcaagagtttggcttgtttttcacaatttttggctcaaaaatccgcct(C)12	120	113	232
scaffold1004232|size79	1	p1	(A)10	10	56	65
scaffold1004236|size79	1	p1	(A)11	11	10	20
scaffold100423|size2008	1	c	(A)12ggatcatataactataaatctctctctc(T)24	64	1072	1135
scaffold100423|size2008	2	c	(T)15aactataaagaaaaatccttgggaattagttagtgaaccaatattattccaaaaaaaggtaatttttaaaatcaaaactaaaatgaaaaaaaataaattt(A)11	126	1295	1420
scaffold1004242|size79	1	p1	(A)10	10	36	45
scaffold1004249|size79	1	p1	(A)11	11	64	74
scaffold1004253|size79	1	p1	(A)12	12	32	43
scaffold1004255|size79	1	p1	(A)13	13	1	13
scaffold1004263|size79	1	p1	(T)15	15	64	78
scaffold1004271|size79	1	p1	(A)13	13	8	20
scaffold1004273|size79	1	p1	(T)12	12	43	54
scaffold1004278|size79	1	p1	(A)11	11	67	77
scaffold100427|size417	1	c	(A)10gttcgtataattttttcaagag(T)10	42	182	223
scaffold100428|size1391	1	c	(A)10tgatatatatattaattaatacacacacacatatatatg(TA)6(TG)9	79	95	173
scaffold100428|size1391	2	p1	(T)16	16	824	839
scaffold100428|size1391	3	p1	(A)12	12	972	983
scaffold100428|size1391	4	p1	(A)10	10	1126	1135
scaffold1004295|size79	1	p1	(T)10	10	70	79
scaffold10042|size10541	1	p2	(TA)14	28	235	262
scaffold10042|size10541	2	c	(AT)6g(TA)12ttagcatcctaaaacaacagtggtagaataaatgatggagcatgg(T)15	97	380	476
scaffold10042|size10541	3	p1	(A)16	16	661	676
scaffold10042|size10541	4	p1	(A)11	11	927	937
scaffold10042|size10541	5	c*	(A)13(AT)11*	34	1607	1640
scaffold10042|size10541	6	p1	(T)15	15	1785	1799
scaffold10042|size10541	7	p1	(A)25	25	2003	2027
scaffold10042|size10541	8	p1	(A)16	16	3022	3037
scaffold10042|size10541	9	p1	(A)10	10	3620	3629
scaffold10042|size10541	10	c*	(T)12ccgtaaaattattttgagcattgctcgaataaaacatcttttacctc(A)13gaaataannnnnnnnnnnnnnnnnnnnnnn(T)10ccgtaaaattattttgagcattgctcgaataaaacatcttttacctc(A)13gaaataataaaaaataattataaaacacc(A)15gtgaaaacctctactt(A)13(AAAAG)6*aaaaaaaactctaaattcgtctaagaagagagaagaagggtttaattggtgcttacgttcttatagggggagaaagatctctctctttttc(CT)8	378	4043	4420
scaffold10042|size10541	11	c	(T)10aatttgttttatgcccgatctttctcggaaaccaaacaaaatttagggttttgtttg(T)10	77	4675	4751
scaffold10042|size10541	12	p1	(T)27	27	7947	7973
scaffold10042|size10541	13	p1	(T)16	16	9001	9016
scaffold10042|size10541	14	p1	(A)13	13	9876	9888
scaffold10042|size10541	15	p1	(A)13	13	10004	10016
scaffold10042|size10541	16	c	(AG)9atgtgtacacctagtatcgtagtaaattgtcctccgaggttcaatcattcg(T)11	80	10239	10318
scaffold1004302|size79	1	p1	(T)11	11	1	11
scaffold100430|size417	1	p1	(A)10	10	79	88
scaffold100430|size417	2	p1	(T)31	31	216	246
scaffold1004311|size79	1	p1	(T)10	10	70	79
scaffold100431|size1077	1	p2	(AT)6	12	198	209
scaffold1004324|size79	1	p1	(A)11	11	9	19
scaffold1004327|size79	1	p1	(A)11	11	67	77
scaffold1004328|size79	1	p1	(T)11	11	55	65
scaffold1004332|size79	1	p1	(T)12	12	67	78
scaffold1004340|size79	1	p1	(A)14	14	36	49
scaffold100434|size417	1	p2	(AT)13	26	155	180
scaffold1004355|size79	1	p1	(T)11	11	67	77
scaffold1004365|size79	1	p1	(A)15	15	6	20
scaffold100436|size824	1	p1	(C)19	19	23	41
scaffold1004374|size79	1	p1	(T)13	13	67	79
scaffold100437|size417	1	c	(A)11gtttagatatataggttggaactaaaaatatcgatgtgtgatatattttgtttaactcaacacgtgttgatgatattctgattatcaaattgcaaa(T)13	120	204	323
scaffold1004385|size79	1	p1	(A)16	16	3	18
scaffold100438|size417	1	p3	(GCG)7	21	2	22
scaffold100439|size417	1	p1	(A)14	14	108	121
scaffold100439|size417	2	p1	(T)12	12	338	349
scaffold10043|size6207	1	p1	(T)16	16	1265	1280
scaffold10043|size6207	2	p1	(T)12	12	2830	2841
scaffold10043|size6207	3	c	(CT)8caaccttctctactctgaattaaaaaaaaa(T)13acttggagatggagattttgaccatgcgtcttatgatgaagataagtgtgaaattattgctaaactgtatctataagaaagaaagaaagtaaaaggc(A)20	176	3585	3760
scaffold10043|size6207	4	p3	(TTA)6	18	3952	3969
scaffold10043|size6207	5	p3	(TCA)5	15	4418	4432
scaffold10043|size6207	6	p2	(AT)10	20	5381	5400
scaffold10043|size6207	7	p2	(AG)6	12	5763	5774
scaffold1004409|size79	1	p1	(A)10	10	18	27
scaffold1004414|size79	1	p1	(T)14	14	51	64
scaffold1004416|size79	1	p1	(T)11	11	54	64
scaffold1004420|size79	1	p1	(T)13	13	65	77
scaffold1004423|size79	1	p1	(A)12	12	19	30
scaffold1004429|size79	1	p1	(T)10	10	3	12
scaffold1004434|size79	1	p1	(T)11	11	5	15
scaffold1004447|size79	1	p1	(A)10	10	18	27
scaffold100444|size417	1	p1	(T)15	15	64	78
scaffold100444|size417	2	p1	(T)18	18	203	220
scaffold1004450|size79	1	p1	(A)10	10	68	77
scaffold1004456|size79	1	p1	(A)12	12	58	69
scaffold1004457|size79	1	p1	(T)12	12	56	67
scaffold1004470|size79	1	p1	(T)12	12	57	68
scaffold1004471|size79	1	p1	(A)10	10	14	23
scaffold1004473|size79	1	p1	(T)14	14	1	14
scaffold1004479|size79	1	p1	(A)11	11	18	28
scaffold1004490|size79	1	p2	(AC)6	12	67	78
scaffold1004496|size79	1	p1	(A)10	10	37	46
scaffold10044|size8099	1	p1	(A)11	11	511	521
scaffold10044|size8099	2	p1	(A)12	12	1284	1295
scaffold10044|size8099	3	p1	(T)16	16	1501	1516
scaffold10044|size8099	4	c	(T)10aatttgattaattagctttattgtgcattttgttttatatatttggctgcctatttattcaa(T)17	89	1836	1924
scaffold10044|size8099	5	p1	(A)15	15	2485	2499
scaffold10044|size8099	6	c	(T)11atagtttaatatataatgataataaattatataaattgttgtgttgagtacttttccattttacaactgcaacatccgtattttg(A)10	106	2686	2791
scaffold10044|size8099	7	c	(A)10gtagaaaaaaagggttgatttcctgattgc(A)16	56	3410	3465
scaffold10044|size8099	8	p1	(A)11	11	4286	4296
scaffold10044|size8099	9	p1	(A)11	11	4510	4520
scaffold10044|size8099	10	p2	(AT)7	14	4805	4818
scaffold10044|size8099	11	c	(AT)7gcacagatttttgccagatgagccccaatgtaatgagagtattattaacttatttc(A)11	81	5051	5131
scaffold10044|size8099	12	c	(A)19ccctacggataggatactttcaataggctttataatatgaccaatg(A)10	75	5826	5900
scaffold10044|size8099	13	c	(A)26cctcatttgaaggacaataatatatgaaaataattatcgactaatgttgaccaannnnnnnnnnnnnnnnn(A)23	120	6063	6182
scaffold10044|size8099	14	p2	(AT)7	14	6865	6878
scaffold10044|size8099	15	c	(T)10gaagttgacctgcttttgcatgtgtggtgctgatagag(AT)13	74	7695	7768
scaffold1004502|size79	1	p1	(A)10	10	1	10
scaffold1004504|size79	1	p1	(T)10	10	22	31
scaffold1004510|size79	1	p1	(T)13	13	47	59
scaffold1004514|size79	1	p2	(TC)14	28	51	78
scaffold1004517|size79	1	p1	(A)15	15	22	36
scaffold100451|size779	1	p1	(A)10	10	695	704
scaffold1004522|size79	1	p1	(T)16	16	64	79
scaffold1004523|size79	1	p1	(A)13	13	4	16
scaffold100452|size417	1	c	(ATA)6aatatt(TA)6aactgttagaatttcaactgcgcagatagttgtaacatat(TA)11	98	237	334
scaffold100453|size417	1	p3	(GGC)5	15	265	279
scaffold100454|size972	1	p1	(A)10	10	156	165
scaffold1004556|size79	1	p1	(T)13	13	67	79
scaffold1004558|size79	1	p1	(A)13	13	22	34
scaffold100455|size417	1	p1	(A)16	16	341	356
scaffold1004560|size79	1	p1	(A)11	11	67	77
scaffold1004561|size79	1	p1	(A)11	11	1	11
scaffold1004563|size79	1	p1	(A)11	11	24	34
scaffold1004567|size79	1	p1	(A)11	11	3	13
scaffold1004568|size79	1	p1	(A)20	20	46	65
scaffold1004571|size79	1	p1	(A)11	11	8	18
scaffold1004573|size79	1	p1	(A)12	12	66	77
scaffold100457|size417	1	p1	(A)11	11	90	100
scaffold1004580|size79	1	p1	(T)12	12	68	79
scaffold1004581|size79	1	p1	(T)11	11	35	45
scaffold1004585|size79	1	p1	(T)10	10	3	12
scaffold1004588|size79	1	p1	(A)11	11	67	77
scaffold1004589|size79	1	p1	(A)12	12	3	14
scaffold100458|size417	1	p1	(A)13	13	146	158
scaffold100458|size417	2	c	(TC)12tttc(T)17	45	331	375
scaffold1004591|size79	1	p1	(A)13	13	37	49
scaffold1004592|size79	1	p1	(T)11	11	3	13
scaffold10045|size7175	1	c	(T)11c(T)19	31	325	355
scaffold10045|size7175	2	p1	(A)15	15	1237	1251
scaffold10045|size7175	3	p1	(T)12	12	1668	1679
scaffold10045|size7175	4	p1	(T)24	24	4712	4735
scaffold10045|size7175	5	p1	(T)10	10	5991	6000
scaffold10045|size7175	6	c	(A)18gtatacaacgtcactagtccagtggcagggtcaa(T)20	72	6175	6246
scaffold10045|size7175	7	c	(A)15gacaaaaaagacggcaaagtctcgaataccacggttatcta(AG)8	72	6719	6790
scaffold1004600|size79	1	p1	(T)13	13	60	72
scaffold1004617|size79	1	p1	(A)10	10	26	35
scaffold100461|size842	1	c	(T)18ctttttttctttttttttc(T)17	54	711	764
scaffold1004627|size79	1	p1	(A)11	11	13	23
scaffold100462|size417	1	c*	(AG)6(G)10*agtcaacttagagagagaaaaagaagagagcttcttctcggagaggagtcggagaagaagggaaaagaatg(AT)10(AG)13	138	23	160
scaffold100462|size417	2	p1	(T)25	25	392	416
scaffold1004632|size79	1	p1	(A)10	10	9	18
scaffold1004634|size79	1	p1	(A)10	10	60	69
scaffold1004637|size79	1	p1	(A)12	12	63	74
scaffold100463|size417	1	c	(A)10gcacgtaaatatgggattaatttgtc(A)15	51	68	118
scaffold1004644|size79	1	p1	(A)12	12	9	20
scaffold1004645|size79	1	p1	(T)22	22	3	24
scaffold1004646|size79	1	p1	(A)14	14	12	25
scaffold1004648|size79	1	p1	(A)12	12	26	37
scaffold1004653|size79	1	p1	(A)11	11	14	24
scaffold1004654|size79	1	p1	(T)19	19	2	20
scaffold1004656|size79	1	p1	(A)11	11	23	33
scaffold100465|size417	1	c	(TG)12(T)10	34	76	109
scaffold100465|size417	2	p2	(AT)10	20	398	417
scaffold1004678|size79	1	p1	(T)14	14	32	45
scaffold100467|size417	1	p1	(T)16	16	164	179
scaffold1004681|size79	1	p1	(A)10	10	65	74
scaffold1004689|size79	1	p1	(A)11	11	20	30
scaffold100468|size417	1	p1	(A)17	17	163	179
scaffold100468|size417	2	p3	(ATT)5	15	286	300
scaffold1004690|size79	1	p1	(A)12	12	3	14
scaffold1004694|size79	1	p1	(A)11	11	65	75
scaffold1004696|size79	1	p1	(T)10	10	58	67
scaffold100469|size736	1	p1	(A)11	11	191	201
scaffold10046|size9519	1	p1	(A)17	17	697	713
scaffold10046|size9519	2	p4	(TTTA)6	24	1116	1139
scaffold10046|size9519	3	p1	(A)20	20	2031	2050
scaffold10046|size9519	4	p2	(AT)13	26	2807	2832
scaffold10046|size9519	5	p1	(T)12	12	3274	3285
scaffold10046|size9519	6	p1	(T)20	20	3599	3618
scaffold10046|size9519	7	p1	(T)19	19	4268	4286
scaffold10046|size9519	8	c	(AT)12(GTAT)6	48	4848	4895
scaffold10046|size9519	9	p2	(AT)11	22	6066	6087
scaffold10046|size9519	10	p1	(T)10	10	6665	6674
scaffold10046|size9519	11	p1	(A)32	32	7116	7147
scaffold10046|size9519	12	c	(TA)10(CA)7cgcgcacacacg(CA)7	60	7274	7333
scaffold10046|size9519	13	c	(AG)8atatatc(TA)6tgtatgtat(AG)7	58	7683	7740
scaffold10046|size9519	14	p1	(A)13	13	8140	8152
scaffold1004707|size79	1	p1	(A)11	11	51	61
scaffold1004709|size79	1	p1	(A)10	10	68	77
scaffold100470|size926	1	p1	(T)12	12	317	328
scaffold100470|size926	2	p1	(A)19	19	663	681
scaffold100470|size926	3	p1	(A)22	22	790	811
scaffold1004713|size79	1	p1	(T)12	12	8	19
scaffold1004722|size79	1	p1	(A)13	13	36	48
scaffold1004723|size79	1	p1	(A)12	12	67	78
scaffold1004736|size79	1	p1	(T)16	16	63	78
scaffold1004741|size79	1	p1	(A)14	14	37	50
scaffold1004747|size79	1	p1	(T)11	11	28	38
scaffold1004750|size79	1	p1	(T)13	13	30	42
scaffold1004752|size79	1	p1	(A)11	11	20	30
scaffold1004755|size79	1	p1	(A)11	11	1	11
scaffold1004770|size79	1	p1	(A)12	12	1	12
scaffold1004775|size79	1	p1	(A)10	10	14	23
scaffold1004789|size79	1	p1	(A)15	15	5	19
scaffold10047|size7232	1	p3	(TAT)11	33	52	84
scaffold10047|size7232	2	p2	(TA)12	24	609	632
scaffold10047|size7232	3	p2	(AT)8	16	1586	1601
scaffold10047|size7232	4	p1	(T)20	20	1843	1862
scaffold10047|size7232	5	p1	(A)18	18	2031	2048
scaffold10047|size7232	6	p1	(A)10	10	2172	2181
scaffold10047|size7232	7	p1	(A)13	13	2669	2681
scaffold10047|size7232	8	p2	(AT)11	22	3682	3703
scaffold10047|size7232	9	p2	(AT)7	14	3888	3901
scaffold10047|size7232	10	c	(TG)8tc(TA)9	36	4581	4616
scaffold10047|size7232	11	p1	(A)10	10	4843	4852
scaffold10047|size7232	12	c	(A)12(TA)12	36	6832	6867
scaffold1004803|size79	1	p1	(T)13	13	4	16
scaffold1004805|size79	1	p1	(A)11	11	54	64
scaffold1004813|size79	1	p1	(A)10	10	11	20
scaffold1004822|size79	1	p1	(A)10	10	3	12
scaffold1004827|size79	1	p1	(T)22	22	39	60
scaffold1004831|size79	1	p1	(T)13	13	62	74
scaffold1004837|size79	1	p1	(A)10	10	68	77
scaffold1004843|size79	1	p1	(T)10	10	15	24
scaffold1004850|size79	1	p1	(A)13	13	56	68
scaffold1004868|size79	1	p1	(T)12	12	38	49
scaffold100486|size417	1	c	(T)19g(GTTTT)5ttgtttttgtttttgtttttg(T)10gttttttg(T)11	95	180	274
scaffold1004871|size79	1	p1	(T)11	11	60	70
scaffold1004875|size79	1	p1	(A)13	13	67	79
scaffold1004876|size79	1	p1	(A)10	10	68	77
scaffold1004878|size79	1	p1	(A)12	12	68	79
scaffold1004879|size79	1	p1	(T)11	11	3	13
scaffold1004880|size79	1	p1	(A)13	13	67	79
scaffold1004882|size79	1	p1	(A)10	10	68	77
scaffold1004887|size79	1	p2	(CG)7	14	44	57
scaffold1004889|size79	1	p1	(A)11	11	25	35
scaffold100488|size417	1	p2	(TA)8	16	79	94
scaffold100488|size417	2	p1	(A)17	17	335	351
scaffold1004895|size79	1	p1	(T)14	14	31	44
scaffold1004898|size79	1	p1	(T)12	12	38	49
scaffold10048|size8614	1	p1	(T)12	12	357	368
scaffold10048|size8614	2	p2	(CT)16	32	525	556
scaffold10048|size8614	3	p1	(A)17	17	861	877
scaffold10048|size8614	4	p1	(A)10	10	1258	1267
scaffold10048|size8614	5	p1	(A)10	10	1473	1482
scaffold10048|size8614	6	p2	(TA)12	24	2655	2678
scaffold10048|size8614	7	p2	(TA)6	12	3321	3332
scaffold10048|size8614	8	p1	(T)13	13	3620	3632
scaffold10048|size8614	9	p2	(CA)12	24	5722	5745
scaffold10048|size8614	10	c	(CA)12(TA)11	46	5889	5934
scaffold10048|size8614	11	p1	(A)12	12	6054	6065
scaffold10048|size8614	12	c	(AT)13ct(AG)9ataatgaaggccatttatacattacaaatttctttggtctgaggggg(A)12	105	6239	6343
scaffold10048|size8614	13	p1	(T)15	15	7664	7678
scaffold1004900|size79	1	p1	(A)11	11	62	72
scaffold100490|size417	1	p1	(T)17	17	140	156
scaffold100490|size417	2	p1	(A)17	17	400	416
scaffold1004919|size79	1	p1	(A)13	13	42	54
scaffold100491|size722	1	p1	(A)12	12	67	78
scaffold1004921|size79	1	p1	(A)11	11	23	33
scaffold1004924|size79	1	p1	(T)14	14	65	78
scaffold100492|size918	1	p1	(T)10	10	140	149
scaffold100492|size918	2	p1	(A)15	15	258	272
scaffold100492|size918	3	p1	(T)11	11	700	710
scaffold100492|size918	4	p1	(A)10	10	841	850
scaffold1004932|size79	1	p1	(A)11	11	10	20
scaffold100493|size914	1	p1	(C)17	17	876	892
scaffold1004941|size79	1	p1	(T)10	10	69	78
scaffold1004945|size79	1	p1	(A)12	12	66	77
scaffold1004954|size79	1	p1	(A)13	13	54	66
scaffold1004962|size79	1	p1	(A)10	10	65	74
scaffold1004969|size79	1	p1	(A)10	10	11	20
scaffold100496|size1078	1	p1	(T)13	13	60	72
scaffold100496|size1078	2	p1	(T)10	10	461	470
scaffold100496|size1078	3	p1	(T)12	12	582	593
scaffold100496|size1078	4	p1	(T)11	11	707	717
scaffold100496|size1078	5	p1	(T)11	11	1022	1032
scaffold1004973|size79	1	p1	(A)11	11	6	16
scaffold1004975|size79	1	p1	(A)11	11	67	77
scaffold100498|size417	1	p1	(C)11	11	190	200
scaffold1004995|size79	1	p1	(A)12	12	3	14
scaffold1004997|size79	1	p1	(A)15	15	22	36
scaffold100499|size1401	1	p1	(A)22	22	34	55
scaffold100499|size1401	2	c	(A)10g(A)14	25	1325	1349
scaffold10049|size5745	1	c	(T)24gggtaccggatgcaaaaaatttgcttc(T)19aaatcttttcagttatttttatttttaggttcccccttttaactcgtattttcttaaacgtatattaataaga(T)10	153	27	179
scaffold10049|size5745	2	p1	(A)15	15	597	611
scaffold10049|size5745	3	c	(T)12cctgctataagaaagagaataattctttctacttcaaattttttaaattggttactattccactaaacttttg(A)10taataaatt(A)13	117	906	1022
scaffold10049|size5745	4	p1	(A)10	10	1237	1246
scaffold10049|size5745	5	p1	(A)15	15	1454	1468
scaffold10049|size5745	6	p2	(AT)14	28	1584	1611
scaffold10049|size5745	7	c	(TG)6a(GT)6	25	4191	4215
scaffold10049|size5745	8	p1	(A)11	11	4518	4528
scaffold10049|size5745	9	p2	(AT)11	22	4666	4687
scaffold10049|size5745	10	p1	(A)17	17	5625	5641
scaffold1004|size27231	1	p1	(A)16	16	436	451
scaffold1004|size27231	2	p6	(TTATTT)6	36	604	639
scaffold1004|size27231	3	p6	(TTATTT)6	36	757	792
scaffold1004|size27231	4	p1	(A)14	14	1314	1327
scaffold1004|size27231	5	c	(T)14(G)20	34	1996	2029
scaffold1004|size27231	6	p1	(A)16	16	3167	3182
scaffold1004|size27231	7	c	(T)15ggatt(TC)9	38	9175	9212
scaffold1004|size27231	8	p1	(T)11	11	9754	9764
scaffold1004|size27231	9	p1	(A)15	15	9974	9988
scaffold1004|size27231	10	p1	(T)21	21	10585	10605
scaffold1004|size27231	11	p1	(T)16	16	10723	10738
scaffold1004|size27231	12	p1	(T)15	15	10848	10862
scaffold1004|size27231	13	p1	(T)15	15	11066	11080
scaffold1004|size27231	14	p1	(T)14	14	12573	12586
scaffold1004|size27231	15	c	(C)10tcccctcttttcccttaccaaaaataaaaaggtgtaaacaagaagaagg(A)31	90	13796	13885
scaffold1004|size27231	16	p2	(AT)10	20	14708	14727
scaffold1004|size27231	17	p1	(T)10	10	15277	15286
scaffold1004|size27231	18	p1	(T)10	10	15458	15467
scaffold1004|size27231	19	p1	(T)12	12	15721	15732
scaffold1004|size27231	20	p3	(TAT)9	27	16435	16461
scaffold1004|size27231	21	c	(G)15cgtcgggggggccgcagatggattgttgcaagacc(T)14agtttttttgaatttcta(T)12	94	16915	17008
scaffold1004|size27231	22	p1	(T)10	10	17318	17327
scaffold1004|size27231	23	p1	(T)10	10	17606	17615
scaffold1004|size27231	24	p2	(GA)14	28	17972	17999
scaffold1004|size27231	25	p1	(T)21	21	25979	25999
scaffold1004|size27231	26	p1	(A)13	13	26332	26344
scaffold1004|size27231	27	p2	(AC)7	14	26948	26961
scaffold1004|size27231	28	p2	(AC)18	36	27133	27168
scaffold1005018|size79	1	p1	(T)12	12	63	74
scaffold1005022|size79	1	p1	(A)12	12	60	71
scaffold1005023|size79	1	p1	(T)11	11	25	35
scaffold1005027|size79	1	p1	(T)16	16	3	18
scaffold100502|size417	1	p3	(TGG)5	15	40	54
scaffold1005046|size79	1	p1	(T)15	15	65	79
scaffold100504|size417	1	p1	(A)10	10	290	299
scaffold1005052|size79	1	p1	(A)14	14	9	22
scaffold1005057|size79	1	p1	(T)10	10	63	72
scaffold1005059|size79	1	p1	(A)10	10	18	27
scaffold1005068|size79	1	p1	(A)12	12	62	73
scaffold1005069|size79	1	p1	(A)15	15	63	77
scaffold1005076|size79	1	p1	(A)13	13	1	13
scaffold1005081|size79	1	p1	(A)10	10	49	58
scaffold1005084|size79	1	p1	(T)10	10	68	77
scaffold100508|size878	1	p1	(A)13	13	65	77
scaffold100508|size878	2	p1	(A)14	14	670	683
scaffold1005094|size79	1	p1	(A)16	16	64	79
scaffold1005095|size79	1	p1	(T)10	10	37	46
scaffold1005096|size79	1	p1	(A)12	12	9	20
scaffold100509|size888	1	c*	(AT)12(T)11*	34	708	741
scaffold10050|size5744	1	p4	(AAAT)6	24	2113	2136
scaffold10050|size5744	2	p1	(A)15	15	4038	4052
scaffold10050|size5744	3	c	(A)12gtattttgg(A)11tttattattatggattttattttatagcacttgaaattctatattt(A)10	88	5276	5363
scaffold10050|size5744	4	p1	(T)17	17	5634	5650
scaffold1005100|size79	1	p1	(A)13	13	67	79
scaffold1005107|size79	1	p1	(A)12	12	57	68
scaffold1005112|size79	1	p1	(A)14	14	1	14
scaffold1005118|size79	1	p1	(T)13	13	1	13
scaffold1005120|size79	1	p1	(T)10	10	3	12
scaffold1005129|size79	1	p1	(A)11	11	65	75
scaffold1005137|size79	1	p1	(T)12	12	55	66
scaffold100513|size417	1	c	(AT)10gtatatgtatatgtgt(GC)6tttaatatacgtacggttatatcagaactgttgttggcctaatcctgctgatgccaattttgtacgggtc(T)12gcctttgccattgccctattccctctttgtctgctatcttggaatctcaccgccagcctatag(AC)15	223	60	282
scaffold1005153|size79	1	p1	(T)16	16	37	52
scaffold1005156|size79	1	p1	(T)12	12	17	28
scaffold1005157|size79	1	p1	(T)14	14	64	77
scaffold1005165|size79	1	p1	(A)12	12	42	53
scaffold100516|size1532	1	p1	(T)16	16	272	287
scaffold1005171|size79	1	p1	(A)13	13	67	79
scaffold1005187|size79	1	p1	(T)15	15	16	30
scaffold1005188|size79	1	p1	(T)10	10	68	77
scaffold1005191|size79	1	p1	(A)12	12	59	70
scaffold1005192|size79	1	p1	(A)10	10	52	61
scaffold100519|size417	1	p1	(T)33	33	22	54
scaffold10051|size8996	1	p1	(T)11	11	139	149
scaffold10051|size8996	2	p1	(A)10	10	1202	1211
scaffold10051|size8996	3	c	(T)15aaaggaaggaaaaaaaggc(A)11	45	3790	3834
scaffold10051|size8996	4	c	(T)10c(T)13gagggaaaactttttggttttctctgacactttgtttgtacaagagaactacataaatcctgcagagtctgaatttagaaattgacaatatata(T)10	128	4156	4283
scaffold10051|size8996	5	p2	(TC)9	18	4590	4607
scaffold10051|size8996	6	p1	(T)10	10	5365	5374
scaffold10051|size8996	7	p1	(A)18	18	5481	5498
scaffold10051|size8996	8	c	(A)23gg(GA)7	39	5627	5665
scaffold10051|size8996	9	p1	(A)16	16	6817	6832
scaffold10051|size8996	10	p1	(A)13	13	7267	7279
scaffold10051|size8996	11	c	(T)25gagagttgaaaatcaacgttattggacttt(A)11	66	8326	8391
scaffold1005200|size79	1	p1	(A)10	10	4	13
scaffold1005201|size79	1	p1	(A)11	11	3	13
scaffold1005206|size79	1	p1	(T)12	12	64	75
scaffold1005213|size79	1	p1	(T)11	11	33	43
scaffold100521|size970	1	p2	(TG)9	18	101	118
scaffold1005227|size79	1	p1	(A)11	11	1	11
scaffold100522|size1371	1	p2	(AT)10	20	79	98
scaffold100522|size1371	2	p2	(AT)7	14	844	857
scaffold1005233|size79	1	p1	(T)10	10	63	72
scaffold1005239|size79	1	p1	(A)11	11	11	21
scaffold1005243|size79	1	p1	(A)11	11	39	49
scaffold100524|size802	1	p1	(A)15	15	1	15
scaffold1005252|size79	1	p1	(A)12	12	4	15
scaffold1005255|size79	1	p1	(A)11	11	15	25
scaffold1005257|size79	1	p1	(A)11	11	13	23
scaffold100525|size749	1	p1	(A)10	10	142	151
scaffold100525|size749	2	p1	(T)10	10	341	350
scaffold100525|size749	3	p1	(T)12	12	672	683
scaffold1005264|size79	1	p1	(A)10	10	10	19
scaffold1005268|size79	1	p1	(T)11	11	6	16
scaffold1005275|size79	1	p1	(T)12	12	3	14
scaffold1005277|size79	1	p1	(A)10	10	4	13
scaffold1005280|size79	1	p1	(T)15	15	47	61
scaffold10052|size5743	1	c*	(T)20ggggcaaataacatatgttagaagtcatacaagcagaatgatcattactaacacagttcaatatacatgatctacatacagaaacctgatatatac(AT)7(TATG)5*	147	90	236
scaffold10052|size5743	2	p2	(AT)8	16	375	390
scaffold10052|size5743	3	p1	(T)17	17	1042	1058
scaffold10052|size5743	4	p1	(A)10	10	1386	1395
scaffold10052|size5743	5	p1	(A)14	14	1558	1571
scaffold10052|size5743	6	p2	(AT)11	22	2091	2112
scaffold10052|size5743	7	p2	(AT)10	20	2520	2539
scaffold10052|size5743	8	p1	(A)13	13	3262	3274
scaffold10052|size5743	9	p1	(A)10	10	4028	4037
scaffold10052|size5743	10	p2	(AT)7	14	4420	4433
scaffold10052|size5743	11	p4	(TTTA)5	20	4568	4587
scaffold10052|size5743	12	p2	(TA)13	26	4809	4834
scaffold10052|size5743	13	p2	(AT)7	14	5623	5636
scaffold1005306|size79	1	p1	(A)13	13	62	74
scaffold1005311|size79	1	p1	(T)10	10	40	49
scaffold1005318|size79	1	p1	(T)18	18	3	20
scaffold1005329|size79	1	p1	(T)13	13	53	65
scaffold100532|size417	1	p1	(T)11	11	196	206
scaffold1005331|size79	1	p1	(T)10	10	2	11
scaffold1005332|size79	1	p1	(A)11	11	67	77
scaffold100533|size417	1	c	(T)10cttctcttctctccaca(C)25a(C)17tcccccca(C)14	92	326	417
scaffold1005340|size79	1	p2	(CG)8	16	1	16
scaffold1005342|size79	1	p1	(A)11	11	67	77
scaffold1005344|size79	1	p1	(A)13	13	24	36
scaffold1005345|size79	1	p1	(A)14	14	66	79
scaffold1005354|size79	1	p1	(A)19	19	61	79
scaffold1005356|size79	1	p1	(A)13	13	65	77
scaffold1005367|size79	1	p1	(T)13	13	19	31
scaffold1005369|size79	1	p1	(T)13	13	52	64
scaffold100536|size1398	1	p1	(T)11	11	594	604
scaffold100536|size1398	2	p1	(A)11	11	1251	1261
scaffold1005377|size79	1	p1	(A)10	10	28	37
scaffold100537|size720	1	p1	(A)15	15	60	74
scaffold100537|size720	2	p1	(A)11	11	186	196
scaffold100537|size720	3	p1	(A)11	11	308	318
scaffold100537|size720	4	p1	(A)11	11	595	605
scaffold1005384|size79	1	p4	(TATG)5	20	1	20
scaffold1005385|size79	1	p1	(A)12	12	54	65
scaffold1005389|size79	1	p4	(TACA)6	24	55	78
scaffold100538|size416	1	p1	(T)21	21	66	86
scaffold1005394|size79	1	p1	(T)12	12	44	55
scaffold10053|size15819	1	p1	(G)14	14	1027	1040
scaffold10053|size15819	2	p1	(A)12	12	1275	1286
scaffold10053|size15819	3	p1	(A)12	12	1413	1424
scaffold10053|size15819	4	p1	(T)16	16	2245	2260
scaffold10053|size15819	5	c*	(TG)8(G)23*tggtagcgctgggttcgaaatttctggtnnnnnnnnnnnnnnnnnnnnnnnnnnnnnnnnnnnnnnnnnaccgagttaaaagtgtttttt(G)15tggtggt(G)31aggtgtatcgtctgtgctgaaattttttgttcttttaaattcac(A)10	235	3100	3334
scaffold10053|size15819	6	p1	(A)14	14	3543	3556
scaffold10053|size15819	7	p1	(A)19	19	3689	3707
scaffold10053|size15819	8	p2	(TA)7	14	4015	4028
scaffold10053|size15819	9	p1	(T)10	10	4158	4167
scaffold10053|size15819	10	p1	(T)20	20	4516	4535
scaffold10053|size15819	11	c	(TA)12tttctttttctgctcgtaaaaaccaattatactatatgttgattatatatatatgtgagtagttagaaatcatgaatgttatcatctcaaaaac(A)11	129	4724	4852
scaffold10053|size15819	12	p1	(A)18	18	5182	5199
scaffold10053|size15819	13	c	(T)22atgtaatacaaagtcatttgtcatattttatgtctttatatcttcttattaaatttatcgaaattcccgttt(A)16	110	5849	5958
scaffold10053|size15819	14	c	(A)18ccattttggatatgaagtttaaacatattaatgtactcttttaagttttaagatattagccgcgaattatgttttgttttg(T)19aaggtgcactatcatattgttcttttattt(A)14	162	6077	6238
scaffold10053|size15819	15	c	(T)11aattttttcacgtatttttctataaacacattcaattcgttgttaaaaatctgaaaccacattc(T)15cctttttcatccatctgggattatc(T)16	131	7360	7490
scaffold10053|size15819	16	p1	(T)12	12	7976	7987
scaffold10053|size15819	17	c	(T)19agtatctttgcatgtgctagttactgtgtggttccgaaatgggtgttaactcagaatgat(AC)21	121	8472	8592
scaffold10053|size15819	18	p1	(T)18	18	8854	8871
scaffold10053|size15819	19	p1	(A)20	20	10017	10036
scaffold10053|size15819	20	p1	(A)10	10	10191	10200
scaffold10053|size15819	21	c*	(A)23(AAG)6*	39	10382	10420
scaffold10053|size15819	22	p1	(A)11	11	11119	11129
scaffold10053|size15819	23	p2	(AT)7	14	13008	13021
scaffold10053|size15819	24	p1	(A)17	17	13220	13236
scaffold10053|size15819	25	c	(TA)11tcattctcctaattattaatatttaacttagcaatcttaacttttttcctc(A)11gaaaagaaaaaaagaaagaaagaaaccttaac(T)14	130	13340	13469
scaffold10053|size15819	26	p1	(A)15	15	13918	13932
scaffold10053|size15819	27	c	(AT)7acacacacacatatataaaatatgctgagcatggag(T)10atttaatttatttaatttttta(ATT)5	97	14566	14662
scaffold10053|size15819	28	p2	(TG)11	22	14883	14904
scaffold10053|size15819	29	p1	(A)17	17	15232	15248
scaffold1005400|size79	1	p1	(A)11	11	10	20
scaffold1005402|size79	1	p1	(A)11	11	64	74
scaffold1005403|size79	1	p1	(T)11	11	55	65
scaffold100540|size416	1	p1	(A)11	11	118	128
scaffold1005411|size79	1	p1	(T)10	10	3	12
scaffold1005415|size79	1	p1	(T)13	13	60	72
scaffold1005428|size79	1	p1	(A)11	11	3	13
scaffold100542|size416	1	p1	(A)22	22	103	124
scaffold1005437|size79	1	p1	(T)10	10	31	40
scaffold1005438|size79	1	p1	(T)10	10	63	72
scaffold1005441|size79	1	p1	(A)11	11	1	11
scaffold1005444|size79	1	p1	(T)16	16	1	16
scaffold1005447|size79	1	p1	(A)12	12	6	17
scaffold1005448|size79	1	p1	(A)13	13	25	37
scaffold1005452|size79	1	p1	(A)13	13	65	77
scaffold1005462|size79	1	p1	(T)10	10	53	62
[truncated: 645,453 more rows]
