# Supplementary material for: Genomic and transcriptomic analysis of sacred fig (Ficus religiosa)
Source: BMC Genomics. 2023 Apr 12;24:197. doi: 10.1186/s12864-023-09270-z (PMC10100241; doi:10.1186/s12864-023-09270-z)
Supplement: Supplementary file 17 — Additional file 17: Table S5.3. Statistics of SSR repeat type classes [file 12864_2023_9270_MOESM17_ESM.txt]

Specifications
==============

Sequence source file: "/home/administrator/Desktop/SSR_Software/SSR_base/Genome/GMCLOSER.gapclosed.fa"

Definement of microsatellites (unit size / minimum number of repeats):
(1/10) (2/6) (3/5) (4/5) (5/5) (6/5) 

Maximal number of bases interrupting 2 SSRs in a compound microsatellite:  100


RESULTS OF MICROSATELLITE SEARCH
================================

Total number of sequences examined:              1189520
Total size of examined sequences (bp):           503523744
Total number of identified SSRs:                 799992
Number of SSR containing sequences:              267593
Number of sequences containing more than 1 SSR:  76254
Number of SSRs present in compound formation:    152540


Distribution to different repeat type classes
---------------------------------------------

Unit size	Number of SSRs
1	606169
2	143113
3	34327
4	11791
5	2911
6	1681

Frequency of identified SSR motifs
----------------------------------

Repeats	5	6	7	8	9	10	11	12	13	14	15	16	17	18	19	20	21	22	23	24	25	26	27	28	29	30	31	32	33	34	35	36	37	38	39	40	41	42	43	44	45	46	47	48	49	50	51	52	53	54	55	56	57	58	59	60	61	62	63	64	65	66	67	68	69	70	71	72	73	74	75	76	77	78	total
A	-	-	-	-	-	73259	49914	39608	30780	23746	19646	15818	12058	9378	7088	5468	4011	3166	2189	1535	1217	738	583	472	381	282	222	204	182	215	256	264	245	219	212	177	131	126	99	83	79	60	39	36	31	33	26	16	10	7	7	3	8	3	3	4	2	6	4	3		2			1		2	1	1	2	5	4	4	1	304375
C	-	-	-	-	-	779	818	742	707	577	564	526	465	385	319	298	214	185	167	118	104	90	72	57	41	34	32	33	20	18	16	13	7	6	14	14	9	8	4	7	6	7	10	6	4	2	13	3	2	3	3	2	3	4	1	4	1	1	1	2	1	3	5			1	1	4	1	3	4	2	3		7569
G	-	-	-	-	-	765	752	713	694	604	582	536	448	357	323	270	212	187	159	130	89	72	54	66	39	32	25	24	13	19	16	19	7	9	7	13	9	6	7	8	7	8	10	7	9	9	7	13	2	2	1	4	6	2	3	4	2	1	2	3	1	1	1	1	1	1	2	4	3	3	8	5	3	1	7403
T	-	-	-	-	-	69109	45215	34863	27407	22097	19188	15799	12312	9488	7147	5497	4319	3351	2439	1698	1170	805	621	475	393	287	215	211	209	221	253	289	248	241	217	173	157	127	93	77	65	49	59	34	24	35	23	16	8	9	10	4	4	4	5	2	3	4	2	3		4	4		2	2	4	2	5	4	10	10	1		286822
AC	-	1906	1350	1033	778	589	453	324	249	198	164	122	95	96	69	65	47	27	21	13	35	15	12	7	9	6	5	3	5	3	5	8	6	5	1																																								7724
AG	-	3168	2105	1590	1344	953	722	544	466	433	318	265	175	119	83	68	48	36	24	17	14	18	16	12	10	9	5	4	7	10	11	26	50	8	1		1																																						12680
AT	-	7583	7046	7991	7880	6759	5071	3542	1999	1182	538	239	112	43	15	9	3	1	1																1																																								50015
CA	-	1096	557	427	394	235	194	127	114	69	61	51	46	24	30	27	17	25	17	7	15	6	6	5	7	3	2	1		1	2	3	1	2	1																																								3573
CG	-	138	472	26	28	3	3																																																																				670
CT	-	2453	1642	1163	855	713	512	425	362	269	230	163	129	96	68	45	40	32	26	25	22	20	8	11	4	8	12	2	5	8	17	33	53	9	1	1																																							9462
GA	-	2011	1221	956	675	528	388	289	254	203	126	122	98	73	57	51	31	20	25	12	16	16	11	10	11	7	5	8	2	6	12	30	56	11																																									7341
GC	-	74	26	16	5	1	2	1																																																																			125
GT	-	932	633	455	360	280	202	123	111	70	72	49	63	30	30	25	24	17	15	10	14	5	5	3	3		2	1	2			2	5	7																																									3550
TA	-	5335	4488	4700	4289	3481	2436	1651	942	545	276	156	76	38	18	7	1						1					1							1																																								28442
TC	-	2882	2039	1461	1166	876	630	465	413	386	313	224	192	120	91	59	36	47	27	16	23	14	11	11	9	8	5	5	7	9	11	42	67	8	4																																								11677
TG	-	2047	1278	930	816	639	482	321	254	205	147	141	112	94	65	60	41	39	35	24	16	15	12	10	8	10	5	3	5	5	6	7	15	7																																									7854
AAC	302	180	86	36	26	14	9	4			1	1			1																																																												660
AAG	796	564	370	205	166	118	56	42	18	12	9	5	4	5		2	2		2	1																																																							2377
AAT	2111	1404	859	542	323	256	205	158	87	52	56	27	22	25	13	11	4	6	3	2	3																																																						6169
ACA	152	55	34	21	3	2	2	2	1																																																																		272
ACC	62	34	14	5	2	1	1		1																																																																		120
ACG	21	12	4	4																																																																							41
ACT	37	14	6	1	1		1															1																																																					61
AGA	370	199	122	71	52	38	14	13	7	7	2	2	5	3	1					2	3																																																						911
AGC	31	16	10	5	2																																																																						64
AGG	54	27	10	8	7	2	1			1																																																																	110
AGT	24	6	6	2		2		1																																																																			41
ATA	436	223	158	119	82	80	35	39	22	24	20	11	11	6	2	1	2	1	1	3	3	1																																																					1280
ATC	148	75	35	18	8	8	6	2	1	1				1						1																																																							304
ATG	135	73	44	29	16	6	6	2	3	1	2		1	2	1																																																												321
ATT	951	573	343	221	129	107	77	65	41	22	13	9	16	8	6	4	3	4	3	3	3																																																						2601
CAA	201	89	45	23	7	9	7																																																																				381
CAC	68	22	19	16	3	4			1																																																																		133
CAG	46	25	12	9	3	1	1																																																																				97
CAT	106	84	41	18	11	8	7	1	1	2		1										1																																																					281
CCA	79	49	18	9	7	4		1			1																																																																168
CCG	108	48	12	5	2	4																																																																					179
CCT	57	26	12	15	6		3			1	1																																																																121
CGA	32	17	6	5	2																																																																						62
CGC	46	12	12	3																																																																							73
CGG	77	29	14	4																																																																							124
CGT	24	9	4	6																		1																																																					44
CTA	25	8	4		2	2	1																																																																				42
CTC	88	36	26	17	3	2	4	2	1																																																																		179
CTG	35	14	5	4																																																																							58
CTT	466	266	176	102	69	60	36	24	12	8	2	2	5		1		1				2	1																																																					1233
GAA	417	265	126	84	54	33	26	11	9	6	5	5	1	2		1	1	1			5																																																						1052
GAC	52	19	17	7			1																																																																				96
GAG	78	33	23	11	3	2	3	2																																																																			155
GAT	123	34	22	13	13	3	1	1		1	1				1																																																												213
GCA	25	12	3	1	1	1																																																																					43
GCC	51	19	5	3	1	1																																																																					80
GCG	44	13	11	6	1																																																																						75
GCT	24	21	5	2	2		1																																																																				55
GGA	89	34	16	12	4	4	1		1	2																																																																	163
GGC	78	26	11	5	1		1																																																																				122
GGT	85	47	15	8	4	1	1	2																																																																			163
GTA	16	11	4	1																																																																							32
GTC	42	17	9	3	1	1																																																																					73
GTG	48	28	13	11	1	1		2		1																																																																	105
GTT	207	107	50	23	14	6	4	1	2							1																																																											415
TAA	415	225	159	95	61	57	39	34	16	15	6	3	6	9	3			1		1	2																																																						1147
TAC	27	11	8	2	1																																																																						49
TAG	34	6	5	4		1		1	1					1																																																													53
TAT	535	352	180	141	105	90	64	45	26	24	19	17	10	8	8		2			2	3	1																																																					1632
TCA	102	36	19	13	9	4	3	2		1	1		1																																																														191
TCC	79	26	15	14	6	3	2	2																																																																			147
TCG	46	22	11	4	4		1																																																																				88
TCT	471	298	168	124	89	49	32	16	14	5	8	1	1	2	1					3	4	1																																																					1287
TGA	138	83	29	16	1	3	7	1	2	1																																																																	281
TGC	42	10	10	6	4	1																																																																					73
TGG	75	37	16	9	4	2	2																																																																				145
TGT	200	81	39	16	13	3	1	4	3													1																																																					361
TTA	1632	1058	608	393	259	197	137	116	102	64	40	35	32	13	14	8	5	3		5	3	1																																																					4725
TTC	762	454	308	174	153	77	43	39	16	7	4	2	3	5	1	2	3	3		5	6	1																																																					2068
TTG	395	177	66	39	15	19	6	3	5	2		2		1		1																																																											731
AAAC	229	80	28	8	2																																																																						347
AAAG	296	179	60	24	6	2	3																																																																				570
AAAT	1197	379	106	14	7	3																																																																					1706
AACA	18	4	3	1	1																																																																						27
AACC	10	2																																																																									12
AACG	1		1		1																																																																						3
AACT	5	3	2																																																																								10
AAGA	61	17	11	5	1	1																																																																					96
AAGC	1																																																																										1
AAGG	5																																																																										5
AAGT	5	2																																																																									7
AATA	303	102	39	5	4		1																																																																				454
AATC	9	1	3																																																																								13
AATG	3	2														1																																																											6
AATT	111	43	25	5	1																																																																						185
ACAA	15	5	2	1																																																																							23
ACAG	1	1	1																																																																								3
ACAT	43	16	6	2	7				1																																																																		75
ACCA	1																																																																										1
ACCC	1	1																																																																									2
ACGC		1																																																																									1
ACTA	1																																																																										1
ACTC	4	1																																																																									5
ACTT	2																																																																										2
AGAA	58	19	7	1		1																																																																					86
AGAC	9	1	1																																																																								11
AGAT	3	2	1																																																																								6
AGCC	1																																																																										1
AGCG	1																																																																										1
AGCT	1																																																																										1
AGGA	1		1																																																																								2
AGGC	2			1																																																																							3
AGGG	11	4	2																																																																								17
AGTA	2																																																																										2
AGTG	2	1																																																																									3
AGTT	2																																																																										2
ATAA	170	43	16	8	1	2		1		1																																																																	242
ATAC	149	60	25	14	5	2	2																																																																				257
ATAG	6	1	2	1																																																																							10
ATCA	2			1																																																																							3
ATCT	2		1																																																																								3
ATGA			1																																																																								1
ATGC	3																																																																										3
ATGG	2																																																																										2
ATGT	81	48	21	19	1	3		1	1							1																																																											176
ATTA	187	112	49	23	18			1																																																																			390
ATTC		3																																																																									3
ATTG	5				1																																																																						6
ATTT	358	115	24	10	2	3	1																																																																				513
CAAA	30	8	4	2																																																																							44
CAAC		1	1																																																																								2
CAAT	3																																																																										3
CACC	1																																																																										1
CACG	10	1	1																																																																								12
CACT	3																																																																										3
CAGA	1																																																																										1
CAGC	1																																																																										1
CAGT		3																																																																									3
CATA	138	56	27	14	7	3		1	1			1																																																															248
CATC		1																																																																									1
CATG		1																																																																									1
CCAA			1																																																																								1
CCAC	4																																																																										4
CCAG	1																																																																										1
CCAT				1																																																																							1
CCCA	5	1																																																																									6
CCCG	1	1																																																																									2
CCCT	10	5	3		2																																																																						20
CCGG	3																																																																										3
CCTC	3		2			1																																																																					6
CCTG	1																																																																										1
CCTT	5	1	1																																																																								7
CGAA			1																																																																								1
CGCC	2																																																																										2
CGCT	1																																																																										1
CGGG	2																																																																										2
CTAA	3																																																																										3
CTAG	11																																																																										11
CTAT	3		1																																																																								4
CTCA		1	1	1												1																																																											4
CTCC	23	10	4	1	1	1																																																																					40
CTGC	1				1																																																																						2
CTGG	1	1																																																																									2
CTTA	4	1																																																																									5
CTTC	2	3	1	2																																																																							8
CTTG	4	1																																																																									5
CTTT	85	47	15	4	1	3	1	1																																																																			157
GAAA	53	15	5	3	1	1																																																																					78
GAAC	1																																																																										1
GAAG	6	1	1		1																																																																						9
GAAT	4	1	1																																																																								6
GACA	5		1																																																																								6
GACC	1																																																																										1
GACG		1																																																																									1
GAGC	2																																																																										2
GAGG	19	8	5	3	1																																																																						36
GAGT	8		1																																																																								9
GATA	2	1																																																																									3
GATG	1																																																																										1
GATT	2	2																																																																									4
GCAA	2																																																																										2
GCAC	3	1																																																																									4
GCAG		1																																																																									1
GCAT	1																																																																										1
GCCC	1																																																																										1
GCGG	3	1																																																																									4
GCTA	2	1																																																																									3
GCTT	1																																																																										1
GGAA	3		2																																																																								5
GGAG	23	5	1		1																																																																						30
GGAT	3	1																																																																									4
GGCG	1																																																																										1
GGGA	11	4		3	1											1																																																											20
GGGC	1																																																																										1
GGGT	1																																																																										1
GGTA	1																																																																										1
GGTG	1																																																																										1
GGTT		3																																																																									3
GTAA	2																																																																										2
GTAC		1																																																																									1
GTAG	1																																																																										1
GTAT	121	31	18	8	6	1				1																																																																	186
GTCC		2						1																																																																			3
GTCT	4	4			1			1																																																																			10
GTGA	2																																																																										2
GTGC	2	1																																																																									3
GTTA	2		1																																																																								3
GTTC	2																																																																										2
GTTG	2		1																																																																								3
GTTT	76	37	11	1	1			1																																																																			127
TAAA	189	48	13	3	1	1	1																																																																				256
TAAC	1		2																																																																								3
TAAG	8	1																																																																									9
TAAT	224	88	24	13	3																																																																						352
TACA	230	94	32	41	7	7	1	1	1																																																																		414
TACT	6	2	1																																																																								9
TAGA	1																																																																										1
TAGC	6	1																																																																									7
TAGT	2	1																																																																									3
TATC	4	1	1													1																																																											7
TATG	226	115	38	30	12	5	5	2	2		1																																																																436
TATT	204	61	10	5	1		1	1																																																																			283
TCAA	3	1																																																																									4
TCAC	1																																																																										1
TCAG		1																																																																									1
TCAT	1																																																																										1
TCCA																1																																																											1
TCCC	4	4	2																																																																								10
TCCG	1																																																																										1
TCCT	2																																																																										2
TCGC	1																																																																										1
TCGT	1															1																																																											2
TCTA	3	1																																																																									4
TCTG	4	2	2													1																																																											9
TCTT	79	49	15	5	4	1																																																																					153
TGAG	2	1																																																																									3
TGAT	3																																																																										3
TGCA	1																																																																										1
TGCG	2																																																																										2
TGGA	1	1	2																																																																								4
TGGC	1	1																																																																									2
TGGG	1																																																																										1
TGGT	6			3																																																																							9
TGTA	77	41	13	7		3	1																																																																				142
TGTC	2	3																																																																									5
TGTT	39	17	4	3			1																																																																				64
TTAA	133	58	20	12	2																																																																						225
TTAG	7	1																																																																									8
TTAT	405	118	36	11	6	2			1																																																																		579
TTCA	3	1																																																																									4
TTCC	9		1		1																																																																						11
TTCG		2																																																																									2
TTCT	71	26	22	8	7	3	1				1					1																																																											140
TTGA	8	1																																																																									9
TTGC	1																																																																										1
TTGG	2																																																																										2
TTGT	35	19	9		1																																																																						64
TTTA	955	277	82	21	13	1		2	1																																																																		1352
TTTC	272	128	57	11	11	2	1																																																																				482
TTTG	118	57	21	6	2																																																																						204
AAAAC	176	62	21	3	1	1																																																																					264
AAAAG	206	50	7	3	2																																																																						268
AAAAT	175	42	9	5		1																																																																					232
AAACA	14	4		1																																																																							19
AAACC	6	3	2																																																																								11
AAACG	2	1																																																																									3
AAACT	5																																																																										5
AAAGA	28	7	2																																																																								37
AAAGG	3	3		1																																																																							7
AAATA	55	11	1																																																																								67
AAATC	2																																																																										2
AAATG	1																																																																										1
AAATT	5	1																																																																									6
AACAA	10	3	1																																																																								14
AACAC	1																																																																										1
AACAG	1																																																																										1
AACAT	3		1																																																																								4
AACTA	1																																																																										1
AACTC		1																																																																									1
AAGAA	16	5	2																																																																								23
AAGAT	9	1	1	1																																																																							12
AAGTA	1																																																																										1
AAGTT			1																																																																								1
AATAA	34	8	3																																																																								45
AATAC	1																																																																										1
AATAT	5																																																																										5
AATGT	1																																																																										1
AATTA	8	3		1																																																																							12
AATTT	7	1																																																																									8
ACAAA	2	3																																																																									5
ACAAT	1																																																																										1
ACACA	1	1																																																																									2
ACAGA		1																																																																									1
ACATA	2																																																																										2
ACCAA	2																																																																										2
ACCCA	1																																																																										1
ACTAA		1																																																																									1
ACTTG	1																																																																										1
AGAAA	19	6	4																																																																								29
AGAAG	1	1																																																																									2
AGAGA	2																																																																										2
AGATC	1																																																																										1
AGATG	1																																																																										1
AGATT	2																																																																										2
AGCAC	1																																																																										1
AGCCG	1																																																																										1
AGGAA	1		1																																																																								2
AGGAG			1																																																																								1
AGGGA	1																																																																										1
AGGGG	2	1																																																																									3
AGTTC			1																																																																								1
AGTTT	1	2	2																																																																								5
ATAAA	25	10	5																																																																								40
ATAAC	1																																																																										1
ATAAG		1																																																																									1
ATAAT		2																																																																									2
ATATA	2	2																																																																									4
ATATG	1	1																																																																									2
ATATT	3	2																																																																									5
ATCAG	1																																																																										1
ATCTA	2																																																																										2
ATGAT	1																																																																										1
ATGTT	5	5	5	1																																																																							16
ATTAA	1																																																																										1
ATTAT	3	3																																																																									6
ATTGT	1																																																																										1
ATTTA	6	1																																																																									7
ATTTG	1																																																																										1
ATTTT	62	21	4	3	2																																																																						92
CAAAA	11	5	1																																																																								17
CAAAC	2	4		1																																																																							7
CAACA	1																																																																										1
CAACC	1																																																																										1
CAATC	2																																																																										2
CACAA		1																																																																									1
CACCA	1																																																																										1
CACCC	1																																																																										1
CATAA	7	2			2																																																																						11
CATAC	3																																																																										3
CATTT	1																																																																										1
CCACA	1																																																																										1
CCACC	1																																																																										1
CCCAA	1	1																																																																									2
CCCAG	1																																																																										1
CCCCA		1																																																																									1
CCCCT	1																																																																										1
CCCTC	2																																																																										2
CCTGA		1																																																																									1
CGAGA		1																																																																									1
CGATT	1																																																																										1
CGCCC		1																																																																									1
CGGCT	1																																																																										1
CTAAA	2																																																																										2
CTAAC												1																																																															1
CTAAG	3																																																																										3
CTACA	1																																																																										1
CTCAA	1																																																																										1
CTCAT	1																																																																										1
CTCCA	2																																																																										2
CTCTC		1	1																																																																								2
CTCTT												1																																																															1
CTGCC		1																																																																									1
CTGTT	1																																																																										1
CTTAT	8		1																																																																								9
CTTCA	1																																																																										1
CTTCC	1		1																																																																								2
CTTGC	1																																																																										1
CTTGG	1																																																																										1
CTTGT	1																																																																										1
CTTTC	1	2																																																																									3
CTTTT	74	18	3	1								1																																																															97
GAAAA	25	14	3																																																																								42
GAAAC	1																																																																										1
GAACA	1																																																																										1
GAACC	1																																																																										1
GAAGA	2	1																																																																									3
GAATC	2																																																																										2
GAGAA	2																																																																										2
GAGAG	1	1																																																																									2
GAGAT	2	1																																																																									3
GATAG	1	1																																																																									2
GATCT	2	1																																																																									3
GATTG		1																																																																									1
GATTT	5																																																																										5
GCCTC	1																																																																										1
GCCTT	1																																																																										1
GCGAG	1																																																																										1
GCGTG												1																																																															1
GCTCT	1																																																																										1
GGAAA		1																																																																									1
GGAAG	1																																																																										1
GGAGG		1																																																																									1
GGGAG	4																																																																										4
GGGGC	1																																																																										1
GGGGT	1																																																																										1
GGGTG	1	1																																																																									2
GGGTT	1																																																																										1
GGTCG			1																																																																								1
GGTGT												1																																																															1
GGTTT	5	1																																																																									6
GTACA		1																																																																									1
GTATG												1																																																															1
GTCAC	1																																																																										1
GTGCC	1																																																																										1
GTGGG	1		1																																																																								2
GTTAT	3	4																																																																									7
GTTCT	1																																																																										1
GTTGA	1																																																																										1
GTTGT	1																																																																										1
GTTTA			1																																																																								1
GTTTG	3																																																																										3
GTTTT	47	7	5	2																																																																							61
TAAAA	42	8		2																																																																							52
TAAAT	12																																																																										12
TAACT	2																																																																										2
TAAGA	1	1																																																																									2
TAAGT	1																																																																										1
TAATA						1																																																																					1
TAATT	6																																																																										6
TAGTT	1																																																																										1
TATAT	8	1				1																																																																					10
TATCT	11		1																																																																								12
TATGG	2	1																																																																									3
TATGT	8	1																																																																									9
TATTA	1		1																																																																								2
TATTG	1																																																																										1
TATTT	30	3																																																																									33
TCCCC		1																																																																									1
TCCTC		1																																																																									1
TCCTG												1																																																															1
TCCTT	2											1																																																															3
TCGTT	1											1																																																															2
TCTCT	4																																																																										4
TCTGG			2	1																																																																							3
TCTTA	1																																																																										1
TCTTC		2																																																																									2
TCTTT	42	6	2																																																																								50
TGAAT	1																																																																										1
TGAGA	1																																																																										1
TGATA	1																																																																										1
TGATT	1																																																																										1
TGGGC	2																																																																										2
TGGGT	1																																																																										1
TGGTT	2																																																																										2
TGTGC	1																																																																										1
TGTGG		1		1																																																																							2
TGTTC	2																																																																										2
TGTTG	1																																																																										1
TGTTT	16	5	1																																																																								22
TTAAA	5																																																																										5
TTAAT	14	4																																																																									18
TTAGA		1																																																																									1
TTAGT	1				1																																																																						2
TTATA	5		2																																																																								7
TTATC	1																																																																										1
TTATG	3																																																																										3
TTATT	53	9	5																																																																								67
TTCAA	3	1																																																																									4
TTCCC			1																																																																								1
TTCCT		2																																																																									2
TTCGT	1																																																																										1
TTCTA												1																																																															1
TTCTC	2	2																																																																									4
TTCTT	32	7	3	1																																																																							43
TTGAC		1																																																																									1
TTGAT	1																																																																										1
TTGCC	1																																																																										1
TTGGA	2																																																																										2
TTGGC	1																																																																										1
TTGGT	3	1																																																																									4
TTGTA	2																																																																										2
TTGTT	23	1																																																																									24
TTTAA	13	2	1	1																																																																							17
TTTAG	4																																																																										4
TTTAT	71	9	2																																																																								82
TTTCC	5	2	1																																																																								8
TTTCT	48	12	4																																																																								64
TTTGA	1																																																																										1
TTTGG	7	2		1																																																																							10
TTTGT	38	12	2	1																																																																							53
TTTTA	140	44	7	2	2																																																																						195
TTTTC	120	36	8	2																																																																							166
TTTTG	127	44	18	5																																																																							194
AAAAAC	95	31	13	3																																																																							142
AAAAAG	47	10	1																																																																								58
AAAAAT	84	18	11	4	1		1																																																																				119
AAAACA	19	10	4	1																																																																							34
AAAACC	2	1		1																																																																							4
AAAACG	1																																																																										1
AAAAGA	5	2	1																																																																								8
AAAATA	12	2	1		1																																																																						16
AAAATC	1																																																																										1
AAAATG	3	1																																																																									4
AAAATT	2	1																																																																									3
AAACAA	2	2																																																																									4
AAACAC	1																																																																										1
AAACAG		1																																																																									1
AAACTC	1																																																																										1
AAAGAA	7	4																																																																									11
AAAGAG			1																																																																								1
AAAGGC	1																																																																										1
AAAGTG	1																																																																										1
AAATAA		2																																																																									2
AAATAC	2	1																																																																									3
AAATAT	3	1																																																																									4
AAATGA	1																																																																										1
AAATTA	1			1																																																																							2
AAATTT	1																																																																										1
AACAAA	3	2																																																																									5
AACAAG	1	1																																																																									2
AACACG	1																																																																										1
AACCAG	1																																																																										1
AACCCG						1	1																																																																				2
AACGAC	1																																																																										1
AACGGC	1																																																																										1
AACTAA		1																																																																									1
AACTTG	1																																																																										1
AAGAAA	5			1																																																																							6
AAGAGA	3																																																																										3
AAGCCA	1																																																																										1
AAGGGG	1																																																																										1
AAGTGA	1																																																																										1
AAGTTC	1																																																																										1
AATAAA	2	5		1																																																																							8
AATAAC	1	1																																																																									2
AATATA	2																																																																										2
AATCCC	2																																																																										2
AATCCT	1																																																																										1
AATTTT	2	1																																																																									3
ACAAAA	4	1																																																																									5
ACAAAC	1																																																																										1
ACAACG	1																																																																										1
ACACCC		1																																																																									1
ACAGAG	1																																																																										1
ACATAT	2		1		1																																																																						4
ACCAAA				1																																																																							1
ACCAAC	1																																																																										1
ACCAGC	1																																																																										1
ACCATT	1																																																																										1
ACCGCC	2																																																																										2
ACGAAG	1																																																																										1
ACGGCG	1	1	1																																																																								3
AGAAAA	2																																																																										2
AGAAAG	1																																																																										1
AGAAGG	4		1																																																																								5
AGAGAA	3	1																																																																									4
AGAGAC	4	1																																																																									5
AGAGGC	1																																																																										1
AGCACC	1																																																																										1
AGGAAG		1																																																																									1
AGGAGA	1																																																																										1
AGGAGC		1																																																																									1
AGGCTC	1	1																																																																									2
AGGGAA		1																																																																									1
AGGGTT	1																																																																										1
AGTAGG	1																																																																										1
ATAAAA	10	3		1																																																																							14
ATAAAG	1																																																																										1
ATAACT	1																																																																										1
ATAAGT	1																																																																										1
ATAATG	2																																																																										2
ATAATT	1																																																																										1
ATACAA	1																																																																										1
ATACAT	5	2	1																																																																								8
ATATAC	2	4	2	1																																																																							9
ATATAG	5	1																																																																									6
ATATCT	3																																																																										3
ATATGT	1																																																																										1
ATCACA	1																																																																										1
ATCACC			1																																																																								1
ATCCTC	1																																																																										1
ATCTAT	1	1																																																																									2
ATCTTA	2																																																																										2
ATCTTG			1																																																																								1
ATGTAT	1	1																																																																									2
ATTAAG		1	1																																																																								2
ATTACT	1			1																																																																							2
ATTAGG	3	1																																																																									4
ATTATC	1																																																																										1
ATTATG	1																																																																										1
ATTGTC	1																																																																										1
ATTGTG		2	1																																																																								3
ATTTAT	1																																																																										1
ATTTTA	2																																																																										2
ATTTTG			1																																																																								1
ATTTTT	32	4	3	1	6	3	3	1																																																																			53
CAAAAA	9	2																																																																									11
CAAAGG	2	1																																																																									3
CAACAT	1																																																																										1
CAACTT	1																																																																										1
CAAGAA	1																																																																										1
CAAGCA	1																																																																										1
CAAGCC	1																																																																										1
CAATAA		1																																																																									1
CACAAA	4																																																																										4
CACAGC		1																																																																									1
CACCAT		1																																																																									1
CACCGC	2		1																																																																								3
CACGAC	1																																																																										1
CACGCA	1																																																																										1
CACGCC	1																																																																										1
CACTCC	2																																																																										2
CACTCT	1																																																																										1
CAGAAC	1																																																																										1
CAGAGA	1																																																																										1
CAGCAC			1																																																																								1
CAGCCA	1																																																																										1
CAGCCT		1																																																																									1
CAGTAT			1																																																																								1
CATACT		1																																																																									1
CATATA	3	1			1																																																																						5
CATCAA	1																																																																										1
CATCAC	1	1		1																																																																							3
CATCGG	1																																																																										1
CATCGT	1																																																																										1
CCAAAG	1																																																																										1
CCAATT	2			1																																																																							3
CCAGAA	2																																																																										2
CCAGAG		1																																																																									1
CCAGCA		1																																																																									1
CCCAAC	1																																																																										1
CCCCAA		1																																																																									1
CCCCCT	1																																																																										1
CCCCTA	1		1																																																																								2
CCCCTG	1																																																																										1
CCCTAG		1																																																																									1
CCCTCT		1	1																																																																								2
CCCTTC		1																																																																									1
CCGACA	1																																																																										1
CCGCCA			1																																																																								1
CCGCTT		1																																																																									1
CCGTCG	1																																																																										1
CCGTGT	1																																																																										1
CCTAAG	1																																																																										1
CCTCAT	1																																																																										1
CCTCTC	1																																																																										1
CCTCTG	1																																																																										1
CCTGAC	1																																																																										1
CCTGCA		1																																																																									1
CCTGTG		1																																																																									1
CCTTGC		1																																																																									1
CGAACA								1																																																																			1
CGAGGG	1																																																																										1
CGATCC		1																																																																									1
CGCACA				1																																																																							1
CGCCAC	1																																																																										1
CGCCGT	7	1	2					1	1																																																																		12
CGGCTA									1																																																																		1
CGTGGT	2	1		1																																																																							4
CGTGTG					1																																																																						1
CTAAAA	1																																																																										1
CTATTC	1																																																																										1
CTCATT	1																																																																										1
CTCCAC	1																																																																										1
CTCCTT	1	1																																																																									2
CTCGAC	1																																																																										1
CTCTCC	3	1																																																																									4
CTCTGT	1																																																																										1
CTCTTC	1																																																																										1
CTGAGC	2																																																																										2
CTGCCA	1																																																																										1
CTGCCT	1																																																																										1
CTGCTT	1								1																																																																		2
CTGGAA		1																																																																									1
CTGGTT		3		1																																																																							4
CTGTTG		1																																																																									1
CTTAGC		1																																																																									1
CTTATC	1																																																																										1
CTTCGC	1																																																																										1
CTTCGG	1																																																																										1
CTTCTC	4																																																																										4
CTTGAA		1																																																																									1
CTTGTC	1																																																																										1
CTTTCC	2																																																																										2
CTTTGC	1																																																																										1
CTTTTC		1																																																																									1
CTTTTT	18	4																																																																									22
GAAAAA	10	1																																																																									11
GAAAAG	1																																																																										1
GAAACG	1	1																																																																									2
GAAAGG	1																																																																										1
GAACCA		3																																																																									3
GAAGAG	1																																																																										1
GAAGAT	3																																																																										3
GAAGCC	1																																																																										1
GAATAG	1																																																																										1
GACAGA			1																																																																								1
GACCCT	1																																																																										1
GACGAG	1																																																																										1
GACGAT		1																																																																									1
GAGAGC	1																																																																										1
GAGAGG	6	1																																																																									7
GAGCCA	1																																																																										1
GAGCCG	2			1																																																																							3
GAGGCG	1		1																																																																								2
GATGAA		1																																																																									1
GATGAG	2																																																																										2
GATGCC	1																																																																										1
GATGGC	1																																																																										1
GATGTT	1																																																																										1
GATTTT	1	1																																																																									2
GCAACC	2																																																																										2
GCACAG	1																																																																										1
GCAGAG	1																																																																										1
GCCAAC		1																																																																									1
GCCGAA		1																																																																									1
GCCTCA	1																																																																										1
GCCTTC	1																																																																										1
GCGGAG	1																																																																										1
GCGGTG	1																																																																										1
GCTCTG	1																																																																										1
GCTGAG	1																																																																										1
GCTGGT		1																																																																									1
GCTTCC		1																																																																									1
GCTTTG	2																																																																										2
GGAAGA	1																																																																										1
GGAAGT	2	1																																																																									3
GGAATC		1		1																																																																							2
GGACGG									1																																																																		1
GGAGAA	1	2																																																																									3
GGAGAG	2																																																																										2
GGAGGC			1																																																																								1
GGAGTT	1																																																																										1
GGCAGA	1																																																																										1
GGCAGG	1																																																																										1
GGCATG	1																																																																										1
GGCGAC	1																																																																										1
GGCGAT	1																																																																										1
GGCGGA	1	1																																																																									2
GGCGGT		1		1																																																																							2
GGCTGA	1		1																																																																								2
GGCTGT		2		1																																																																							3
GGGAAT	1																																																																										1
GGGACG	1																																																																										1
GGGAGA	1	1																																																																									2
GGGTAG	1																																																																										1
GGGTTA									1																																																																		1
GGTCTC	1																																																																										1
GGTGCA			1																																																																								1
GGTGGA	1																																																																										1
GGTGGC		1																																																																									1
GGTGGG	1																																																																										1
GGTTCG	1																																																																										1
GGTTCT	4	1																																																																									5
GTATAT			1																																																																								1
GTCGGG	1																																																																										1
GTCGTT		1																																																																									1
GTGCTT						1																																																																					1
GTGGCG	1																																																																										1
GTGGGG	1																																																																										1
GTGTGC	2																																																																										2
GTTCCA	1																																																																										1
GTTCGT									1																																																																		1
GTTTGA			1																																																																								1
GTTTTA		1																																																																									1
GTTTTC	3																																																																										3
GTTTTT	24	9	2	1	1	1																																																																					38
TAAAAA	10	4	1																																																																								15
TAAAAT	2																																																																										2
TAAACA	1																																																																										1
TAAATA	1		1																																																																								2
TAAATC	1																																																																										1
TAACAA	2																																																																										2
TAAGGG									1																																																																		1
TACAAA	1																																																																										1
TACTTA		1																																																																									1
TAGGCT	1																																																																										1
TATACA	5	1	1																																																																								7
TATATG	4	4	2	1																																																																							11
TATGGG		1																																																																									1
TATGTA	1	1																																																																									2
TATTGT		2	1																																																																								3
TATTTA	1																																																																										1
TATTTG		1																																																																									1
TATTTT	7	5	2																																																																								14
TCAACC		1																																																																									1
TCACCA		1																																																																									1
TCACGA	2																																																																										2
TCACTT		1																																																																									1
TCATAT	1																																																																										1
TCATCC	1	1																																																																									2
TCATCG	2																																																																										2
TCATTT	1																																																																										1
TCCACC			1																																																																								1
TCCCAA	1	3																																																																									4
TCCCTG	1																																																																										1
TCCTCA	1																																																																										1
TCGAAG	1																																																																										1
TCGGAT	1																																																																										1
TCGGCT		1																																																																									1
TCGTGG	2	1																																																																									3
TCGTTG		1																																																																									1
TCTCCT		1																																																																									1
TCTCTT	1																																																																										1
TCTGCA	1																																																																										1
TCTGCT	1																																																																										1
TCTTCA	1		1																																																																								2
TCTTCC	2																																																																										2
TCTTCG	2																																																																										2
TCTTGT	2		1																																																																								3
TCTTTA	1																																																																										1
TCTTTT	14	1																																																																									15
TGAAAA	1																																																																										1
TGAAAT	1																																																																										1
TGAACT	1																																																																										1
TGAAGA	1																																																																										1
TGACCG	1																																																																										1
TGAGAT		1																																																																									1
TGAGGC	1																																																																										1
TGAGTT	1																																																																										1
TGATCG	1																																																																										1
TGATTC	1						1																																																																				2
TGATTT		1																																																																									1
TGCATC	1																																																																										1
TGCTCT	1																																																																										1
TGCTGT									1																																																																		1
TGGCTC	1																																																																										1
TGGGCA	1																																																																										1
TGGGCT	1																																																																										1
TGGTGC	3																																																																										3
TGGTTC		1																																																																									1
TGTATA	2	1																																																																									3
TGTGCC	1																																																																										1
TGTGCT					1																																																																						1
TGTTGC	1																																																																										1
TGTTTT	8	2																																																																									10
TTAACA		1																																																																									1
TTAATA	1																																																																										1
TTAATC		2			1																																																																						3
TTAATT		1																																																																									1
TTACTA	1																																																																										1
TTAGGA	1																																																																										1
TTAGGG	1																																																																										1
TTAGTT		1																																																																									1
TTATGA	2																																																																										2
TTATTG	2	1																																																																									3
TTATTT	12	3	1																																																																								16
TTCAAC		1																																																																									1
TTCAAG	6		2																																																																								8
TTCAAT	1																																																																										1
TTCCCT	1																																																																										1
TTCCGA	1																																																																										1
TTCCTC	1	1																																																																									2
TTCCTT	1	1																																																																									2
TTCGAT		1																																																																									1
TTCGGT			1																																																																								1
TTCGTG								1	1																																																																		2
TTCGTT	1																																																																										1
TTCTCC		1																																																																									1
TTCTGA	1								1																																																																		2
TTCTGG	7	2																																																																									9
TTCTTG	1																																																																										1
TTCTTT	9	4	1																																																																								14
TTGACC	1																																																																										1
TTGGTT	1																																																																										1
TTGTAT			1																																																																								1
TTGTTA	1																																																																										1
TTGTTC	1																																																																										1
TTGTTT	7	4	1																																																																								12
TTTAAA	2																																																																										2
TTTAAT	1																																																																										1
TTTAGT	1																																																																										1
TTTATA	1	1																																																																									2
TTTATT	18	4			1																																																																						23
TTTCAT	1																																																																										1
TTTCCA	1																																																																										1
TTTCCC	1																																																																										1
TTTCTC	4																																																																										4
TTTCTT	11	3																																																																									14
TTTGAA	1																																																																										1
TTTGAG		1																																																																									1
TTTGAT	1																																																																										1
TTTGCA	1																																																																										1
TTTGTA	1																																																																										1
TTTGTG	1	1																																																																									2
TTTGTT	16	3	1		1																																																																						21
TTTTAA	5	1																																																																									6
TTTTAG	1																																																																										1
TTTTAT	25	5	3	1	1																																																																						35
TTTTCC	1	1																																																																									2
TTTTCT	21	8		1																																																																							30
TTTTGA	1																																																																										1
TTTTGT	57	25	10	1		1																																																																					94
TTTTTA	64	15	5																																																																								84
TTTTTC	28	8		1																																																																							37
TTTTTG	42	23	6	5	1																																																																						77

Frequency of classified repeat types (considering sequence complementary)
-------------------------------------------------------------------------

Repeats	5	6	7	8	9	10	11	12	13	14	15	16	17	18	19	20	21	22	23	24	25	26	27	28	29	30	31	32	33	34	35	36	37	38	39	40	41	42	43	44	45	46	47	48	49	50	51	52	53	54	55	56	57	58	59	60	61	62	63	64	65	66	67	68	69	70	71	72	73	74	75	76	77	78	total
A/T	-	-	-	-	-	142368	95129	74471	58187	45843	38834	31617	24370	18866	14235	10965	8330	6517	4628	3233	2387	1543	1204	947	774	569	437	415	391	436	509	553	493	460	429	350	288	253	192	160	144	109	98	70	55	68	49	32	18	16	17	7	12	7	8	6	5	10	6	6		6	4		3	2	6	3	6	6	15	14	5	1	591197
C/G	-	-	-	-	-	1544	1570	1455	1401	1181	1146	1062	913	742	642	568	426	372	326	248	193	162	126	123	80	66	57	57	33	37	32	32	14	15	21	27	18	14	11	15	13	15	20	13	13	11	20	16	4	5	4	6	9	6	4	8	3	2	3	5	2	4	6	1	1	2	3	8	4	6	12	7	6	1	14972
AC/GT	-	5981	3818	2845	2348	1743	1331	895	728	542	444	363	316	244	194	177	129	108	88	54	80	41	35	25	27	19	14	8	12	9	13	20	27	21	2																																								22701
AG/CT	-	10514	7007	5170	4040	3070	2252	1723	1495	1291	987	774	594	408	299	223	155	135	102	70	75	68	46	44	34	32	27	19	21	33	51	131	226	36	6	1	1																																						41160
AT/AT	-	12918	11534	12691	12169	10240	7507	5193	2941	1727	814	395	188	81	33	16	4	1	1				1					1							2																																								78457
CG/CG	-	212	498	42	33	4	5	1																																																																			795
AAC/GTT	1457	689	320	158	78	53	29	14	11	2	1	3		1	1	2						1																																																					2820
AAG/CTT	3282	2046	1270	760	583	375	207	145	76	45	30	17	19	17	4	5	7	4	2	11	20	3																																																					8928
AAT/ATT	6080	3835	2307	1511	959	787	557	457	294	201	154	102	97	69	46	24	16	15	7	16	17	3																																																					17554
ACC/GGT	417	217	95	58	21	13	4	5	2	1	1																																																																834
ACG/CGT	217	96	51	29	7	1	2															1																																																					404
ACT/AGT	163	56	33	10	4	5	2	2	1					1								1																																																					278
AGC/CTG	203	98	45	27	12	3	2																																																																				390
AGG/CCT	445	182	102	77	29	13	14	6	2	4	1																																																																875
ATC/ATG	752	385	190	107	58	32	30	9	7	7	4	1	2	3	2					1		1																																																					1591
CCG/CGG	404	147	65	26	5	5	1																																																																				653
AAAC/GTTT	560	227	82	22	7		1	1																																																																			900
AAAG/CTTT	975	480	192	61	31	14	6	1			1					1																																																											1762
AAAT/ATTT	3781	1143	326	77	35	12	4	4	2	1																																																																	5385
AACC/GGTT	21	6	3	3																																																																							33
AACG/CGTT	5	2	2		1											1																																																											11
AACT/AGTT	23	5	5																																																																								33
AAGC/CTTG	9	1																																																																									10
AAGG/CCTT	33	5	7	2	2																																																																						49
AAGT/ACTT	29	6	1																																																																								36
AATC/ATTG	35	5	3	1	1																																																																						45
AATG/ATTC	11	7	2													1																																																											21
AATT/AATT	655	301	118	53	24			1																																																																			1152
ACAG/CTGT	26	11	5		1			1								1																																																											45
ACAT/ATGT	1065	461	180	135	45	24	9	5	6	1	1	1				1																																																											1934
ACCC/GGGT	14	2																																																																									16
ACCG/CGGT	1																																																																										1
ACCT/AGGT	2																																																																										2
ACGC/CGTG	17	4	1																																																																								22
ACGG/CCGT	1	3						1																																																																			5
ACGT/ACGT		1																																																																									1
ACTC/AGTG	22	4	2	1												1																																																											30
ACTG/AGTC		4																																																																									4
AGAT/ATCT	24	6	6	1												1																																																											38
AGCC/CTGG	5	2																																																																									7
AGCG/CGCT	5																																																																										5
AGCT/AGCT	20	2																																																																									22
AGGC/CCTG	4	1		1	1																																																																						7
AGGG/CCCT	104	40	19	7	6	2										1																																																											179
ATCC/ATGG	7	3	2	1												1																																																											14
ATGC/ATGC	5	1																																																																									6
CCCG/CGGG	11	2																																																																									13
CCGG/CCGG	3																																																																										3
AAAAC/GTTTT	464	146	49	12	1	1																																																																					673
AAAAG/CTTTT	610	161	38	7	2							1																																																															819
AAAAT/ATTTT	687	165	36	12	4	1																																																																					905
AAACC/GGTTT	30	11	2	2																																																																							45
AAACG/CGTTT	5	1										1																																																															7
AAACT/AGTTT	15	3	3		1																																																																						22
AAAGG/CCTTT	12	10	2	1								1																																																															26
AAAGT/ACTTT	1																																																																										1
AAATC/ATTTG	11																																																																										11
AAATG/ATTTC	2																																																																										2
AAATT/AATTT	77	12	1	2																																																																							92
AACAC/GTGTT	5	2																																																																									7
AACAG/CTGTT	6	1																																																																									7
AACAT/ATGTT	32	12	6	1	2																																																																						53
AACCC/GGGTT	5	1																																																																									6
AACCG/CGGTT	1																																																																										1
AACCT/AGGTT												1																																																															1
AACTC/AGTTG	2	1																																																																									3
AACTG/AGTTC			1																																																																								1
AACTT/AAGTT	3		1																																																																								4
AAGAC/CTTGT	1																																																																										1
AAGAG/CTCTT	13	6										1																																																															20
AAGAT/ATCTT	31	3	3	1																																																																							38
AAGCC/CTTGG	2																																																																										2
AAGCT/AGCTT	3																																																																										3
AAGGC/CCTTG	3																																																																										3
AAGGG/CCCTT	3		2																																																																								5
AAGTC/ACTTG	1	1																																																																									2
AAGTG/ACTTC	1																																																																										1
AATAC/ATTGT	6																																																																										6
AATAG/ATTCT												1																																																															1
AATAT/ATATT	27	10	3			2																																																																					42
AATCC/ATTGG	4	1																																																																									5
AATCG/ATTCG	3																																																																										3
AATCT/AGATT	4	1																																																																									5
AATGT/ACATT	1																																																																										1
AATTC/AATTG	4	1																																																																									5
ACACC/GGTGT	2	1		1								1																																																															5
ACACT/AGTGT	1																																																																										1
ACAGC/CTGTG	2																																																																										2
ACAGG/CCTGT												1																																																															1
ACAGT/ACTGT		1																																																																									1
ACCAG/CTGGT			2	1																																																																							3
ACCAT/ATGGT	5	1										1																																																															7
ACCCC/GGGGT	5	2	1																																																																								8
ACCCG/CGGGT			1																																																																								1
ACCTG/AGGTC		1																																																																									1
ACGAG/CGTCT		1																																																																									1
ACGCC/CGTGG												1																																																															1
ACGGC/CCGTG	1																																																																										1
ACGTC/ACGTG	1																																																																										1
ACTCC/AGTGG	2																																																																										2
AGAGC/CTCTG	1																																																																										1
AGAGG/CCTCT	1	3	2																																																																								6
AGATC/ATCTG	4	1																																																																									5
AGATG/ATCTC	5	1																																																																									6
AGCCC/CTGGG	3																																																																										3
AGCCG/CGGCT	2																																																																										2
AGGAT/ATCCT	1	1																																																																									2
AGGCG/CCTCG	2																																																																										2
AGGGC/CCCTG		1																																																																									1
AGGGG/CCCCT	9	3																																																																									12
ATATC/ATATG	3	1																																																																									4
CCCCG/CGGGG	1	1																																																																									2
AAAAAC/GTTTTT	286	114	37	11	3	2																																																																					453
AAAAAG/CTTTTT	177	45	3	3																																																																							228
AAAAAT/ATTTTT	276	70	27	8	10	3	4	1																																																																			399
AAAACC/GGTTTT	3	1		2																																																																							6
AAAACG/CGTTTT	5																																																																										5
AAAACT/AGTTTT	3	3																																																																									6
AAAAGG/CCTTTT	3	3																																																																									6
AAAATC/ATTTTG	4	2	1																																																																								7
AAAATG/ATTTTC	7	1																																																																									8
AAAATT/AATTTT	15	4		1																																																																							20
AAACAC/GTGTTT	7	1																																																																									8
AAACAG/CTGTTT		1																																																																									1
AAACAT/ATGTTT	1																																																																										1
AAACCG/CGGTTT			1																																																																								1
AAACGG/CCGTTT	1	1																																																																									2
AAACTC/AGTTTG	2	1	1																																																																								4
AAAGAG/CTCTTT	12	1	1																																																																								14
AAAGAT/ATCTTT	2																																																																										2
AAAGCC/CTTTGG	4																																																																										4
AAAGGC/CCTTTG	4	1																																																																									5
AAAGGG/CCCTTT	5	1																																																																									6
AAAGTG/ACTTTC	2	1																																																																									3
AAATAC/ATTTGT	5	2	1																																																																								8
AAATAT/ATATTT	9	2	1																																																																								12
AAATCG/ATTTCG		1																																																																									1
AAATCT/AGATTT	1																																																																										1
AAATGC/ATTTGC	1																																																																										1
AAATGG/ATTTCC	1																																																																										1
AAATTC/AATTTG	1																																																																										1
AAATTG/AATTTC	2																																																																										2
AAATTT/AAATTT	3																																																																										3
AACAAG/CTTGTT	6	1	1																																																																								8
AACAAT/ATTGTT	6	5	1																																																																								12
AACACC/GGTGTT	1																																																																										1
AACACG/CGTGTT	1							2	2																																																																		5
AACAGC/CTGTTG	1	1							1																																																																		3
AACATC/ATGTTG	3																																																																										3
AACATT/AATGTT		1																																																																									1
AACCAG/CTGGTT	15	10		1																																																																							26
AACCCC/GGGGTT	1	1																																																																									2
AACCCG/CGGGTT	1					1	1																																																																				3
AACCCT/AGGGTT	2								1																																																																		3
AACCGC/CGGTTG	2																																																																										2
AACCTC/AGGTTG		1																																																																									1
AACGAC/CGTTGT	2	2																																																																									4
AACGCC/CGTTGG		1																																																																									1
AACGGC/CCGTTG	1																																																																										1
AACTAT/AGTTAT	1																																																																										1
AACTCC/AGTTGG	1																																																																										1
AACTGG/AGTTCC	1	1																																																																									2
AACTTC/AAGTTG	1	1																																																																									2
AACTTG/AAGTTC	9	1	2																																																																								12
AAGACG/CGTCTT	3																																																																										3
AAGAGC/CTCTTG	1																																																																										1
AAGAGG/CCTCTT	6	2																																																																									8
AAGATC/ATCTTG			1																																																																								1
AAGATG/ATCTTC	5	1	1																																																																								7
AAGATT/AATCTT	2	3	1		1																																																																						7
AAGCAC/CTTGTG	1				1	1																																																																					3
AAGCAG/CTGCTT	2								1																																																																		3
AAGCCC/CTTGGG	2																																																																										2
AAGCCG/CGGCTT	2	2																																																																									4
AAGCCT/AGGCTT	2																																																																										2
AAGCGG/CCGCTT		2																																																																									2
AAGGAC/CCTTGT	1																																																																										1
AAGGAG/CCTTCT	11	5	1																																																																								17
AAGGAT/ATCCTT	1																																																																										1
AAGGCG/CCTTCG	2																																																																										2
AAGGCT/AGCCTT		1																																																																									1
AAGGGC/CCCTTG		1																																																																									1
AAGGGG/CCCCTT	1	1																																																																									2
AAGGGT/ACCCTT									1																																																																		1
AAGGTC/ACCTTG	1																																																																										1
AAGTAT/ACTTAT	1	1																																																																									2
AAGTCG/ACTTCG	1																																																																										1
AAGTGG/ACTTCC	2	1																																																																									3
AATAGG/ATTCCT	2																																																																										2
AATAGT/ACTATT	2			1																																																																							3
AATATG/ATATTC	1																																																																										1
AATATT/AATATT	1																																																																										1
AATCAC/ATTGTG	1	2	1																																																																								4
AATCAG/ATTCTG	2						1		1																																																																		4
AATCAT/ATGATT	3																																																																										3
AATCCC/ATTGGG	3	3																																																																									6
AATCCG/ATTCGG	1																																																																										1
AATCCT/AGGATT	5	1																																																																									6
AATCGG/ATTCCG	1	1		1																																																																							3
AATCTC/AGATTG		1																																																																									1
AATGAC/ATTGTC	1																																																																										1
AATGAG/ATTCTC	1																																																																										1
AATGAT/ATCATT	3																																																																										3
AATGGG/ATTCCC	1																																																																										1
AATGGT/ACCATT	1																																																																										1
AATTAT/AATTAT	1																																																																										1
AATTCC/AATTGG	2			1																																																																							3
ACACCC/GGGTGT		1																																																																									1
ACACCG/CGGTGT	1																																																																										1
ACACGC/CGTGTG	3			1	1																																																																						5
ACACGG/CCGTGT	1																																																																										1
ACAGAG/CTCTGT	7	1	1																																																																								9
ACAGCC/CTGTGG	1	3		1																																																																							5
ACAGGC/CCTGTG	2	1																																																																									3
ACAGGG/CCCTGT	1																																																																										1
ACATAT/ATATGT	26	15	8	2	2																																																																						53
ACCACG/CGTGGT	5	2		1																																																																							8
ACCAGC/CTGGTG	5	2	1																																																																								8
ACCATC/ATGGTG	1	3	1	1																																																																							6
ACCCAT/ATGGGT		1																																																																									1
ACCCCC/GGGGGT	2																																																																										2
ACCCCG/CGGGGT	1																																																																										1
ACCCCT/AGGGGT	2		1																																																																								3
ACCCTG/AGGGTC	2																																																																										2
ACCGAG/CGGTCT	1																																																																										1
ACCGCC/CGGTGG	7	2	2	1																																																																							12
ACCGTG/ACGGTC	1																																																																										1
ACCTCC/AGGTGG	2		1																																																																								3
ACCTCG/AGGTCG	1																																																																										1
ACCTGC/AGGTGC		1	1																																																																								2
ACGAGG/CCTCGT	1																																																																										1
ACGATC/ATCGTG	3																																																																										3
ACGATG/ATCGTC	3	1																																																																									4
ACGCCC/CGTGGG	1																																																																										1
ACGGCG/CCGTCG	10	2	3					1	1																																																																		17
ACGGCT/AGCCGT									1																																																																		1
ACGGGG/CCCCGT	1								1																																																																		2
ACTCAT/AGTATG		1																																																																									1
ACTCCC/AGTGGG	2																																																																										2
ACTCCT/AGGAGT	1																																																																										1
ACTCTC/AGAGTG	1																																																																										1
ACTGAT/AGTATC			1																																																																								1
ACTGCC/AGTGGC	1																																																																										1
AGAGCC/CTCTGG	3	1																																																																									4
AGAGCG/CGCTCT	1																																																																										1
AGAGGC/CCTCTG	5																																																																										5
AGAGGG/CCCTCT	13	4	1																																																																								18
AGATAT/ATATCT	9	2																																																																									11
AGATGC/ATCTGC	2																																																																										2
AGCAGG/CCTGCT		1																																																																									1
AGCCCT/AGGGCT		1																																																																									1
AGCCGG/CCGGCT	2			1																																																																							3
AGCCTC/AGGCTG	4	1	1																																																																								6
AGCCTG/AGGCTC	3	1																																																																									4
AGGATG/ATCCTC	6	1																																																																									7
AGGCGG/CCGCCT	3	1	2																																																																								6
AGGGCG/CCCTCG	1																																																																										1
AGGGGC/CCCCTG	2																																																																										2
AGGGGG/CCCCCT	1																																																																										1
ATCCCG/ATCGGG		1																																																																									1
ATCGCC/ATGGCG	2																																																																										2
ATCGGC/ATGCCG	2																																																																										2
ATGCCC/ATGGGC	2																																																																										2
