# Supplementary material for: Genomic and transcriptomic analysis of sacred fig (Ficus religiosa)
Source: BMC Genomics. 2023 Apr 12;24:197. doi: 10.1186/s12864-023-09270-z (PMC10100241; doi:10.1186/s12864-023-09270-z)
Supplement: Supplementary file 18 — Additional file 18: Table S6. Families of Transcription factors (TFs) identified in the annotated genes [file 12864_2023_9270_MOESM18_ESM.xls]

Families of Transcription factors (TFs) identified in the annotated genes
Gene ID	Family	Best hit in A. thaliana	E-value	Description of Family
FRLM_016576-RA	RAV	AT1G13260.1	1.00E-141	related to ABI3/VP1 1
FRLM_021083-RA	RAV	AT1G50680.1	6.00E-98	RAV family protein
FRLM_000032-RA	GRAS	AT3G49950.1	1.00E-109	GRAS family protein
FRLM_000137-RA	WRKY	AT5G49520.1	8.00E-54	WRKY DNA-binding protein 48
FRLM_000164-RA	Trihelix	AT1G21200.1	0	sequence-specific DNA binding transcription factors
FRLM_000165-RA	Trihelix	AT1G76890.2	1.00E-133	Trihelix family protein
FRLM_000166-RA	NAC	AT2G02450.2	1.00E-114	NAC domain containing protein 35
FRLM_000170-RA	NAC	AT1G32770.1	1.00E-117	NAC domain containing protein 12
FRLM_000201-RA	NAC	AT1G12260.1	1.00E-150	NAC 007
FRLM_000264-RA	HSF	AT4G11660.1	1.00E-105	HSF family protein
FRLM_000264-RB	HSF	AT4G11660.1	1.00E-105	HSF family protein
FRLM_000284-RB	CAMTA	AT1G67310.1	0	Calmodulin-binding transcription activator protein with CG-1 and Ankyrin domains
FRLM_000284-RC	CAMTA	AT1G67310.1	2.00E-73	Calmodulin-binding transcription activator protein with CG-1 and Ankyrin domains
FRLM_000322-RC	SBP	AT1G20980.1	1.00E-155	squamosa promoter binding protein-like 14
FRLM_000338-RA	bHLH	AT1G09530.2	7.00E-22	phytochrome interacting factor 3
FRLM_000338-RB	bHLH	AT1G09530.2	1.00E-24	phytochrome interacting factor 3
FRLM_000377-RA	FAR1	AT1G52520.1	0	FAR1-related sequence 6
FRLM_000378-RA	FAR1	AT1G52520.1	0	FAR1-related sequence 6
FRLM_000378-RB	FAR1	AT1G52520.1	1.00E-126	FAR1-related sequence 6
FRLM_000379-RA	FAR1	AT1G80010.1	0	FAR1-related sequence 8
FRLM_000426-RA	bHLH	AT2G31210.1	3.00E-32	bHLH family protein
FRLM_000466-RA	E2F/DP	AT5G03415.1	1.00E-166	Transcription factor DP
FRLM_000532-RB	bZIP	AT1G43700.1	2.00E-97	VIRE2-interacting protein 1
FRLM_000567-RB	NF-YC	AT3G12480.1	1.00E-76	nuclear factor Y, subunit C11
FRLM_000572-RA	Trihelix	AT2G35640.1	1.00E-58	Trihelix family protein
FRLM_000593-RA	NAC	AT3G10490.1	1.00E-105	NAC domain containing protein 52
FRLM_000594-RB	NAC	AT5G04410.1	1.00E-171	NAC domain containing protein 2
FRLM_000633-RA	HRT-like	AT5G56780.1	1.00E-105	effector of transcription2
FRLM_000718-RA	LBD	AT5G66870.1	6.00E-66	ASYMMETRIC LEAVES 2-like 1
FRLM_000735-RA	CAMTA	AT4G16150.1	0	calmodulin binding;transcription regulators
FRLM_000735-RC	CAMTA	AT3G16940.1	3.00E-87	calmodulin binding;transcription regulators
FRLM_000735-RD	CAMTA	AT4G16150.1	1.00E-98	calmodulin binding;transcription regulators
FRLM_000735-RE	CAMTA	AT4G16150.1	1.00E-98	calmodulin binding;transcription regulators
FRLM_000818-RA	GRAS	AT2G37650.1	0	GRAS family protein
FRLM_000818-RB	GRAS	AT2G37650.1	0	GRAS family protein
FRLM_000880-RA	NAC	AT3G17730.1	1.00E-102	NAC domain containing protein 57
FRLM_000880-RB	NAC	AT3G17730.1	1.00E-133	NAC domain containing protein 57
FRLM_000888-RA	Trihelix	AT3G24490.1	3.00E-82	Trihelix family protein
FRLM_000995-RA	NAC	AT3G15510.1	5.00E-93	NAC domain containing protein 2
FRLM_000995-RB	NAC	AT3G15510.1	7.00E-93	NAC domain containing protein 2
FRLM_000995-RC	NAC	AT3G15510.1	2.00E-93	NAC domain containing protein 2
FRLM_000995-RD	NAC	AT3G15510.1	1.00E-88	NAC domain containing protein 2
FRLM_000995-RE	NAC	AT3G15510.1	1.00E-88	NAC domain containing protein 2
FRLM_001018-RA	NAC	AT1G34190.1	1.00E-140	NAC domain containing protein 17
FRLM_001018-RB	NAC	AT1G34190.1	1.00E-112	NAC domain containing protein 17
FRLM_001066-RA	NF-YB	AT2G37060.1	8.00E-72	nuclear factor Y, subunit B8
FRLM_001072-RA	Trihelix	AT2G33550.1	1.00E-107	Trihelix family protein
FRLM_001100-RA	Trihelix	AT1G13450.3	6.00E-97	Trihelix family protein
FRLM_001100-RB	Trihelix	AT1G13450.1	1.00E-159	Trihelix family protein
FRLM_001163-RA	NAC	AT5G13180.1	3.00E-19	NAC domain containing protein 83
FRLM_001179-RA	WRKY	AT5G43290.1	3.00E-53	WRKY DNA-binding protein 49
FRLM_001350-RA	SBP	AT2G42200.1	3.00E-64	squamosa promoter binding protein-like 9
FRLM_001416-RA	bHLH	AT3G19860.1	1.00E-102	bHLH family protein
FRLM_001442-RA	FAR1	AT1G10240.1	0	FAR1-related sequence 11
FRLM_001442-RB	FAR1	AT1G10240.1	0	FAR1-related sequence 11
FRLM_001442-RC	FAR1	AT1G10240.1	0	FAR1-related sequence 11
FRLM_001473-RA	bZIP	AT3G56850.1	1.00E-114	ABA-responsive element binding protein 3
FRLM_001483-RA	WRKY	AT2G44745.1	6.00E-63	WRKY family protein
FRLM_001528-RA	SBP	AT1G02065.1	1.00E-38	squamosa promoter binding protein-like 8
FRLM_001529-RA	SBP	AT1G02065.1	2.00E-45	squamosa promoter binding protein-like 8
FRLM_001555-RA	HSF	AT1G46264.1	1.00E-117	heat shock transcription factor B4
FRLM_001585-RA	LBD	AT1G07900.1	2.00E-71	LOB domain-containing protein 1
FRLM_001599-RA	BBR-BPC	AT5G42520.1	1.00E-160	basic pentacysteine 6
FRLM_001599-RB	BBR-BPC	AT5G42520.1	1.00E-160	basic pentacysteine 6
FRLM_001600-RA	bZIP	AT4G38900.3	1.00E-115	bZIP family protein
FRLM_001600-RB	bZIP	AT4G38900.3	1.00E-127	bZIP family protein
FRLM_001603-RA	GATA	AT3G21175.2	7.00E-79	ZIM-like 1
FRLM_001611-RA	SBP	AT5G50670.1	1.00E-49	SBP family protein
FRLM_001611-RB	SBP	AT5G50670.1	1.00E-49	SBP family protein
FRLM_001852-RA	WRKY	AT4G23810.1	3.00E-55	WRKY family protein
FRLM_001898-RA	bZIP	AT1G42990.1	1.00E-26	basic region/leucine zipper motif 60
FRLM_001898-RB	bZIP	AT1G42990.1	2.00E-26	basic region/leucine zipper motif 60
FRLM_001961-RA	GRAS	AT1G63100.1	0	GRAS family protein
FRLM_002150-RA	LBD	AT1G06280.1	4.00E-47	LOB domain-containing protein 2
FRLM_002175-RA	NAC	AT3G04070.1	2.00E-95	NAC domain containing protein 47
FRLM_002175-RB	NAC	AT3G04070.2	4.00E-84	NAC domain containing protein 47
FRLM_002326-RA	GATA	AT5G66320.2	4.00E-55	GATA transcription factor 5
FRLM_002421-RA	LBD	AT4G00210.1	3.00E-67	LOB domain-containing protein 31
FRLM_002452-RA	CPP	AT4G29000.1	1.00E-142	Tesmin/TSO1-like CXC domain-containing protein
FRLM_002452-RB	CPP	AT4G29000.1	1.00E-142	Tesmin/TSO1-like CXC domain-containing protein
FRLM_002519-RA	NF-YB	AT2G47810.1	3.00E-50	nuclear factor Y, subunit B5
FRLM_002525-RA	NAC	AT1G71930.1	1.00E-115	vascular related NAC-domain protein 7
FRLM_002553-RA	bHLH	AT1G72210.1	1.00E-60	bHLH family protein
FRLM_002557-RA	Trihelix	AT1G76890.2	1.00E-81	Trihelix family protein
FRLM_002648-RA	HSF	AT4G36990.1	3.00E-86	heat shock factor 4
FRLM_002652-RA	GATA	AT5G25830.1	5.00E-78	GATA transcription factor 12
FRLM_002664-RA	YABBY	AT2G26580.1	9.00E-34	YABBY family protein
FRLM_002688-RA	NF-YC	AT1G08970.3	3.00E-88	nuclear factor Y, subunit C9
FRLM_002691-RA	WRKY	AT4G23810.1	5.00E-32	WRKY family protein
FRLM_002744-RA	Whirly	AT1G14410.1	1.00E-126	ssDNA-binding transcriptional regulator
FRLM_002745-RB	WRKY	AT5G15130.1	1.00E-80	WRKY DNA-binding protein 72
FRLM_002921-RA	bZIP	AT3G56850.1	2.00E-53	ABA-responsive element binding protein 3
FRLM_002921-RB	bZIP	AT2G41070.3	6.00E-63	bZIP family protein
FRLM_002956-RA	bHLH	AT1G69010.1	1.00E-116	BES1-interacting Myc-like protein 2
FRLM_002985-RA	bHLH	AT1G49770.1	4.00E-39	bHLH family protein
FRLM_002986-RA	bHLH	AT4G36930.1	6.00E-45	bHLH family protein
FRLM_003022-RG	BES1	AT5G45300.2	2.00E-33	beta-amylase 2
FRLM_003022-RH	BES1	AT5G45300.2	2.00E-33	beta-amylase 2
FRLM_003022-RI	BES1	AT5G45300.2	2.00E-33	beta-amylase 2
FRLM_003077-RA	Dof	AT3G55370.1	3.00E-53	OBF-binding protein 3
FRLM_003102-RA	GRAS	AT3G54220.1	0	GRAS family protein
FRLM_003105-RA	bHLH	AT1G68920.1	3.00E-35	bHLH family protein
FRLM_003105-RB	bHLH	AT1G68920.3	2.00E-43	bHLH family protein
FRLM_003144-RA	bHLH	AT3G20640.1	5.00E-85	bHLH family protein
FRLM_003151-RA	YABBY	AT1G23420.1	1.00E-36	YABBY family protein
FRLM_003164-RA	NAC	AT1G61110.1	1.00E-100	NAC domain containing protein 25
FRLM_003188-RA	FAR1	AT4G38180.1	0	FAR1-related sequence 5
FRLM_003197-RA	bZIP	AT3G30530.1	1.00E-48	basic leucine-zipper 42
FRLM_003200-RA	FAR1	AT4G15090.1	1.00E-114	FAR1 family protein
FRLM_003221-RB	HSF	AT5G03720.1	2.00E-95	heat shock transcription factor A3
FRLM_003221-RC	HSF	AT5G03720.1	3.00E-97	heat shock transcription factor A3
FRLM_003221-RD	HSF	AT5G03720.1	3.00E-97	heat shock transcription factor A3
FRLM_003230-RA	bZIP	AT2G18160.1	8.00E-17	basic leucine-zipper 2
FRLM_003261-RA	Nin-like	AT4G35590.1	2.00E-37	RWP-RK domain-containing protein
FRLM_003289-RA	FAR1	AT3G59470.2	1.00E-35	FAR1 family protein
FRLM_003289-RB	FAR1	AT3G59470.2	2.00E-52	FAR1 family protein
FRLM_003307-RA	GRAS	AT1G50600.1	0	scarecrow-like 5
FRLM_003308-RA	WRKY	AT4G26640.1	1.00E-174	WRKY family protein
FRLM_003308-RB	WRKY	AT4G26640.2	0	WRKY family protein
FRLM_003308-RC	WRKY	AT4G26640.2	1.00E-138	WRKY family protein
FRLM_003420-RA	NAC	AT5G22380.1	1.00E-84	NAC domain containing protein 90
FRLM_003481-RA	CAMTA	AT2G22300.2	0	signal responsive 1
FRLM_003516-RA	Dof	AT4G24060.1	1.00E-55	Dof family protein
FRLM_003540-RA	GATA	AT4G17570.3	1.00E-101	GATA transcription factor 26
FRLM_003540-RB	GATA	AT4G17570.3	5.00E-90	GATA transcription factor 26
FRLM_003632-RA	GRAS	AT4G36710.1	1.00E-161	GRAS family protein
FRLM_003634-RA	bZIP	AT4G36730.1	7.00E-67	G-box binding factor 1
FRLM_003634-RB	bZIP	AT4G36730.1	1.00E-109	G-box binding factor 1
FRLM_003739-RA	bHLH	AT1G35460.1	2.00E-61	bHLH family protein
FRLM_003739-RB	bHLH	AT1G35460.1	5.00E-86	bHLH family protein
FRLM_003749-RA	WRKY	AT5G15130.1	2.00E-73	WRKY DNA-binding protein 72
FRLM_003764-RA	Dof	AT2G28510.1	2.00E-45	Dof family protein
FRLM_003816-RA	NAC	AT3G01600.1	7.00E-42	NAC domain containing protein 44
FRLM_003919-RA	NF-YB	AT1G09030.1	2.00E-55	nuclear factor Y, subunit B4
FRLM_003981-RA	NAC	AT4G28500.1	1.00E-121	NAC domain containing protein 73
FRLM_003996-RA	bZIP	AT1G77920.1	1.00E-149	bZIP family protein
FRLM_004175-RA	LBD	AT3G03760.1	6.00E-61	LOB domain-containing protein 20
FRLM_004223-RA	GRAS	AT1G21450.1	0	SCARECROW-like 1
FRLM_004223-RB	GRAS	AT1G21450.1	0	SCARECROW-like 1
FRLM_004239-RA	bHLH	AT4G02590.2	1.00E-135	bHLH family protein
FRLM_004251-RA	bHLH	AT1G27660.1	1.00E-61	bHLH family protein
FRLM_004279-RA	LBD	AT3G49940.1	2.00E-93	LOB domain-containing protein 38
FRLM_004595-RA	SBP	AT5G43270.1	2.00E-85	squamosa promoter binding protein-like 2
FRLM_004601-RA	bHLH	AT1G32640.1	5.00E-37	bHLH family protein
FRLM_004616-RA	NAC	AT2G24430.2	9.00E-94	NAC domain containing protein 38
FRLM_004645-RA	Dof	AT3G55370.1	2.00E-50	OBF-binding protein 3
FRLM_004675-RA	NAC	AT2G17040.1	1.00E-107	NAC domain containing protein 36
FRLM_004706-RA	Nin-like	AT4G35270.1	1.00E-107	Nin-like family protein
FRLM_004719-RA	WRKY	AT5G56270.1	1.00E-139	WRKY DNA-binding protein 2
FRLM_004719-RB	WRKY	AT5G56270.1	0	WRKY DNA-binding protein 2
FRLM_004719-RD	WRKY	AT5G56270.1	0	WRKY DNA-binding protein 2
FRLM_004748-RB	bHLH	AT4G09820.1	1.00E-102	bHLH family protein
FRLM_004751-RA	Trihelix	AT2G38250.1	9.00E-37	Trihelix family protein
FRLM_004818-RA	bZIP	AT2G16770.1	6.00E-58	bZIP family protein
FRLM_004839-RA	GeBP	AT5G28040.1	2.00E-93	DNA-binding storekeeper protein-related transcriptional regulator
FRLM_004845-RA	bHLH	AT5G67060.1	8.00E-48	bHLH family protein
FRLM_004860-RA	bZIP	AT2G16770.1	1.00E-123	bZIP family protein
FRLM_004953-RA	LBD	AT5G63090.2	2.00E-58	LBD family protein
FRLM_004989-RA	ZF-HD	AT1G69600.1	2.00E-49	zinc finger homeodomain 1
FRLM_004997-RA	bHLH	AT1G30670.1	3.00E-25	bHLH family protein
FRLM_005042-RA	BES1	AT1G75080.2	1.00E-119	BES1 family protein
FRLM_005137-RA	NF-YC	AT5G19490.1	8.00E-47	NF-YC family protein
FRLM_005137-RB	NF-YC	AT3G12480.1	1.00E-39	nuclear factor Y, subunit C11
FRLM_005154-RA	NAC	AT3G04070.1	7.00E-38	NAC domain containing protein 47
FRLM_005168-RA	bZIP	AT3G58120.1	1.00E-126	bZIP family protein
FRLM_005292-RA	FAR1	AT1G52520.1	7.00E-12	FAR1-related sequence 6
FRLM_005310-RA	bHLH	AT5G65640.1	4.00E-74	beta HLH protein 93
FRLM_005337-RA	Trihelix	AT2G38250.1	6.00E-83	Trihelix family protein
FRLM_005562-RA	E2F/DP	AT5G02470.3	1.00E-89	Transcription factor DP
FRLM_005562-RB	E2F/DP	AT5G02470.3	3.00E-47	Transcription factor DP
FRLM_005562-RC	E2F/DP	AT5G02470.3	2.00E-41	Transcription factor DP
FRLM_005581-RA	NAC	AT4G10350.1	2.00E-99	NAC domain containing protein 70
FRLM_005605-RD	CAMTA	AT2G22300.2	0	signal responsive 1
FRLM_005625-RA	bHLH	AT4G37850.1	1.00E-62	bHLH family protein
FRLM_005656-RA	GRAS	AT4G00150.1	1.00E-130	GRAS family protein
FRLM_005872-RA	bHLH	AT1G05710.3	7.00E-66	bHLH family protein
FRLM_005876-RA	bHLH	AT1G72210.1	2.00E-77	bHLH family protein
FRLM_005896-RA	LBD	AT1G65620.3	1.00E-52	LBD family protein
FRLM_005905-RA	bHLH	AT4G37850.1	2.00E-59	bHLH family protein
FRLM_005921-RA	WRKY	AT1G64000.1	4.00E-60	WRKY DNA-binding protein 56
FRLM_005930-RA	HSF	AT5G62020.1	5.00E-96	heat shock transcription factor B2A
FRLM_005939-RA	HSF	AT5G16820.2	1.00E-154	heat shock factor 3
FRLM_005939-RC	HSF	AT5G16820.2	1.00E-154	heat shock factor 3
FRLM_005946-RA	Nin-like	AT4G24020.1	0	NIN like protein 7
FRLM_005946-RB	Nin-like	AT4G24020.1	0	NIN like protein 7
FRLM_005946-RC	Nin-like	AT4G24020.1	0	NIN like protein 7
FRLM_005961-RA	NF-YA	AT5G12840.1	2.00E-49	nuclear factor Y, subunit A1
FRLM_005961-RB	NF-YA	AT5G12840.1	2.00E-49	nuclear factor Y, subunit A1
FRLM_005961-RC	NF-YA	AT5G12840.1	3.00E-31	nuclear factor Y, subunit A1
FRLM_006037-RA	bZIP	AT5G28770.2	1.00E-76	bZIP family protein
FRLM_006145-RA	GRAS	AT1G66350.1	0	RGA-like 1
FRLM_006257-RA	FAR1	AT1G76320.1	0	FAR1-related sequence 4
FRLM_006316-RA	bZIP	AT4G34590.1	1.00E-49	G-box binding factor 6
FRLM_006324-RA	NAC	AT3G18400.1	1.00E-126	NAC domain containing protein 58
FRLM_006354-RB	GATA	AT3G21175.2	5.00E-62	ZIM-like 1
FRLM_006354-RC	GATA	AT3G21175.2	2.00E-62	ZIM-like 1
FRLM_006459-RB	bHLH	AT2G43010.2	4.00E-64	phytochrome interacting factor 4
FRLM_006459-RC	bHLH	AT2G43010.2	4.00E-65	phytochrome interacting factor 4
FRLM_006520-RB	bHLH	AT3G19860.1	2.00E-80	bHLH family protein
FRLM_006520-RD	bHLH	AT3G19860.2	8.00E-10	bHLH family protein
FRLM_006521-RA	LBD	AT1G31320.1	2.00E-29	LOB domain-containing protein 4
FRLM_006550-RA	FAR1	AT2G43280.1	1.00E-110	FAR1 family protein
FRLM_006567-RA	NAC	AT4G35580.1	6.00E-40	NAC transcription factor-like 9
FRLM_006567-RB	NAC	AT4G35580.1	2.00E-41	NAC transcription factor-like 9
FRLM_006570-RA	BBR-BPC	AT2G01930.1	1.00E-117	basic pentacysteine1
FRLM_006582-RA	bZIP	AT5G44080.1	3.00E-40	bZIP family protein
FRLM_006595-RA	HSF	AT5G45710.1	2.00E-89	HSF family protein
FRLM_006631-RA	Nin-like	AT2G43500.1	0	Nin-like family protein
FRLM_006631-RB	Nin-like	AT2G43500.1	0	Nin-like family protein
FRLM_006632-RA	VOZ	AT1G28520.2	0	vascular plant one zinc finger protein
FRLM_006632-RB	VOZ	AT1G28520.2	0	vascular plant one zinc finger protein
FRLM_006736-RA	BES1	AT1G75080.2	1.00E-111	BES1 family protein
FRLM_006736-RB	BES1	AT3G50750.1	8.00E-32	BES1/BZR1 homolog 1
FRLM_006791-RB	E2F/DP	AT5G22220.2	1.00E-150	E2F transcription factor 1
FRLM_006801-RA	SRS	AT5G66350.1	7.00E-50	Lateral root primordium (LRP) protein-related
FRLM_006896-RC	bZIP	AT1G68640.1	1.00E-163	bZIP family protein
FRLM_006955-RA	WRKY	AT4G30935.1	1.00E-127	WRKY DNA-binding protein 32
FRLM_006957-RA	LBD	AT3G58190.1	1.00E-66	lateral organ boundaries-domain 29
FRLM_006968-RA	NAC	AT4G35580.1	3.00E-94	NAC transcription factor-like 9
FRLM_006968-RB	NAC	AT4G35580.1	1.00E-127	NAC transcription factor-like 9
FRLM_006968-RC	NAC	AT4G35580.1	1.00E-123	NAC transcription factor-like 9
FRLM_006968-RD	NAC	AT1G33060.2	1.00E-51	NAC 014
FRLM_006971-RA	FAR1	AT4G38180.1	1.00E-105	FAR1-related sequence 5
FRLM_006971-RB	FAR1	AT4G38180.1	1.00E-105	FAR1-related sequence 5
FRLM_006981-RA	Trihelix	AT3G58630.1	2.00E-77	sequence-specific DNA binding transcription factors
FRLM_007000-RA	NAC	AT1G54330.1	6.00E-85	NAC domain containing protein 20
FRLM_007004-RA	Dof	AT1G28310.2	2.00E-40	Dof family protein
FRLM_007013-RA	LBD	AT1G07900.1	4.00E-50	LOB domain-containing protein 1
FRLM_007047-RA	SRS	AT5G33210.2	3.00E-16	SHI-related sequence 8
FRLM_007065-RA	bHLH	AT3G20640.1	1.00E-64	bHLH family protein
FRLM_007065-RB	bHLH	AT3G20640.1	1.00E-64	bHLH family protein
FRLM_007131-RA	NF-YC	AT1G56170.1	9.00E-86	nuclear factor Y, subunit C2
FRLM_007256-RA	WRKY	AT2G44745.1	7.00E-73	WRKY family protein
FRLM_007259-RA	bHLH	AT1G73830.1	1.00E-41	BR enhanced expression 3
FRLM_007267-RB	HSF	AT2G26150.1	5.00E-66	heat shock transcription factor A2
FRLM_007317-RA	Dof	AT5G39660.1	3.00E-55	cycling DOF factor 2
FRLM_007391-RA	SBP	AT3G60030.1	0	squamosa promoter-binding protein-like 12
FRLM_007400-RA	bZIP	AT2G40950.1	0	bZIP family protein
FRLM_007404-RA	Whirly	AT1G71260.1	7.00E-77	WHIRLY 2
FRLM_007404-RB	Whirly	AT1G71260.1	2.00E-48	WHIRLY 2
FRLM_007428-RC	bHLH	AT4G02590.3	3.00E-85	bHLH family protein
FRLM_007465-RA	bZIP	AT4G02640.2	1.00E-29	bZIP family protein
FRLM_007470-RA	bZIP	AT2G42380.2	2.00E-21	bZIP family protein
FRLM_007508-RC	BES1	AT2G45880.1	0	beta-amylase 7
FRLM_007508-RD	BES1	AT2G45880.1	0	beta-amylase 7
FRLM_007508-RE	BES1	AT2G45880.1	1.00E-136	beta-amylase 7
FRLM_007584-RA	bHLH	AT1G05805.1	1.00E-95	bHLH family protein
FRLM_007618-RA	NF-YB	AT4G14540.1	2.00E-64	nuclear factor Y, subunit B3
FRLM_007711-RA	NF-YA	AT1G54160.1	5.00E-37	nuclear factor Y, subunit A5
FRLM_007745-RA	GRAS	AT5G59450.1	1.00E-172	GRAS family protein
FRLM_007783-RA	Dof	AT1G51700.1	9.00E-49	DOF zinc finger protein 1
FRLM_007814-RA	GRAS	AT5G48150.1	0	GRAS family protein
FRLM_007815-RA	WRKY	AT2G04880.2	5.00E-86	zinc-dependent activator protein-1
FRLM_007815-RB	WRKY	AT2G04880.2	6.00E-86	zinc-dependent activator protein-1
FRLM_007815-RC	WRKY	AT2G04880.2	6.00E-86	zinc-dependent activator protein-1
FRLM_007869-RA	LBD	AT2G30340.1	9.00E-74	LOB domain-containing protein 13
FRLM_007936-RA	NF-YA	AT1G30500.2	2.00E-68	nuclear factor Y, subunit A7
FRLM_007947-RA	bHLH	AT5G51790.1	2.00E-37	bHLH family protein
FRLM_008015-RA	bHLH	AT3G56970.1	4.00E-53	bHLH family protein
FRLM_008037-RA	bHLH	AT1G09530.2	8.00E-61	phytochrome interacting factor 3
FRLM_008037-RC	bHLH	AT1G09530.2	1.00E-86	phytochrome interacting factor 3
FRLM_008041-RB	FAR1	AT1G10240.1	0	FAR1-related sequence 11
FRLM_008162-RA	GRAS	AT1G50420.1	4.00E-89	scarecrow-like 3
FRLM_008169-RA	WRKY	AT3G56400.1	4.00E-32	WRKY DNA-binding protein 70
FRLM_008194-RB	bZIP	AT2G35530.1	1.00E-169	basic region/leucine zipper transcription factor 16
FRLM_008194-RC	bZIP	AT2G35530.1	6.00E-51	basic region/leucine zipper transcription factor 16
FRLM_008237-RA	EIL	AT1G73730.1	0	ETHYLENE-INSENSITIVE3-like 3
FRLM_008237-RB	EIL	AT1G73730.1	0	ETHYLENE-INSENSITIVE3-like 3
FRLM_008253-RA	FAR1	AT4G15090.1	0	FAR1 family protein
FRLM_008361-RA	ZF-HD	AT3G28920.1	3.00E-82	homeobox protein 34
FRLM_008411-RA	bHLH	AT1G26945.1	6.00E-42	bHLH family protein
FRLM_008425-RA	LBD	AT3G47870.1	2.00E-53	LOB domain-containing protein 27
FRLM_008427-RA	GRAS	AT5G41920.1	0	GRAS family protein
FRLM_008435-RA	Dof	AT3G47500.1	8.00E-67	cycling DOF factor 3
FRLM_008453-RA	NF-YC	AT1G07980.1	3.00E-36	nuclear factor Y, subunit C10
FRLM_008568-RA	LBD	AT2G28500.1	8.00E-40	LOB domain-containing protein 11
FRLM_008578-RB	bZIP	AT2G46270.1	1.00E-120	G-box binding factor 3
FRLM_008683-RA	Trihelix	AT1G13450.1	0	Trihelix family protein
FRLM_008683-RB	Trihelix	AT1G13450.3	1.00E-84	Trihelix family protein
FRLM_008744-RA	GRAS	AT2G37650.1	0	GRAS family protein
FRLM_008744-RB	GRAS	AT2G37650.1	0	GRAS family protein
FRLM_008748-RA	GATA	AT4G26150.1	9.00E-35	cytokinin-responsive gata factor 1
FRLM_008753-RA	WRKY	AT2G03340.1	9.00E-65	WRKY DNA-binding protein 3
FRLM_008787-RA	LBD	AT1G65620.3	4.00E-82	LBD family protein
FRLM_008799-RC	bHLH	AT1G69010.1	7.00E-54	BES1-interacting Myc-like protein 2
FRLM_008856-RA	TCP	AT4G18390.1	2.00E-82	TEOSINTE BRANCHED 1, cycloidea and PCF transcription factor 2
FRLM_008899-RB	bZIP	AT3G12250.1	1.00E-177	TGACG motif-binding factor 6
FRLM_008899-RC	bZIP	AT3G12250.1	1.00E-178	TGACG motif-binding factor 6
FRLM_008899-RD	bZIP	AT3G12250.1	1.00E-178	TGACG motif-binding factor 6
FRLM_008899-RE	bZIP	AT3G12250.1	1.00E-178	TGACG motif-binding factor 6
FRLM_008928-RA	Dof	AT3G61850.4	2.00E-57	Dof family protein
FRLM_009009-RA	bHLH	AT4G00120.1	3.00E-45	bHLH family protein
FRLM_009088-RA	bHLH	AT2G40200.1	9.00E-52	bHLH family protein
FRLM_009112-RA	NF-X1	AT5G05660.1	1.00E-129	sequence-specific DNA binding transcription factors;zinc ion binding;sequence-specific DNA binding transcription factors
FRLM_009112-RC	NF-X1	AT5G05660.1	1.00E-170	sequence-specific DNA binding transcription factors;zinc ion binding;sequence-specific DNA binding transcription factors
FRLM_009112-RD	NF-X1	AT5G05660.1	1.00E-170	sequence-specific DNA binding transcription factors;zinc ion binding;sequence-specific DNA binding transcription factors
FRLM_009199-RA	CPP	AT4G29000.1	1.00E-124	Tesmin/TSO1-like CXC domain-containing protein
FRLM_009199-RB	CPP	AT4G29000.1	1.00E-143	Tesmin/TSO1-like CXC domain-containing protein
FRLM_009209-RA	GATA	AT4G24470.2	7.00E-90	GATA-type zinc finger protein with TIFY domain
FRLM_009225-RA	TCP	AT3G27010.1	9.00E-39	TCP family protein
FRLM_009252-RA	NF-YC	AT5G43250.1	2.00E-41	nuclear factor Y, subunit C13
FRLM_009295-RA	GRAS	AT1G07530.1	0	SCARECROW-like 14
FRLM_009296-RA	GRAS	AT1G07530.1	0	SCARECROW-like 14
FRLM_009340-RA	GRAS	AT4G37650.1	0	GRAS family protein
FRLM_009351-RA	ZF-HD	AT1G18835.1	2.00E-44	mini zinc finger
FRLM_009441-RA	Nin-like	AT4G35270.1	1.00E-145	Nin-like family protein
FRLM_009441-RB	Nin-like	AT4G35270.1	0	Nin-like family protein
FRLM_009517-RA	bHLH	AT5G56960.1	5.00E-76	bHLH family protein
FRLM_009592-RA	SRS	AT1G75520.1	1.00E-76	SHI-related sequence 5
FRLM_009619-RA	bHLH	AT3G07340.1	1.00E-48	bHLH family protein
FRLM_009641-RA	WRKY	AT5G13080.1	2.00E-48	WRKY DNA-binding protein 75
FRLM_009681-RA	NF-YC	AT3G48590.1	1.00E-112	nuclear factor Y, subunit C1
FRLM_009696-RA	SBP	AT3G60030.1	1.00E-126	squamosa promoter-binding protein-like 12
FRLM_009696-RB	SBP	AT2G47070.1	0	squamosa promoter binding protein-like 1
FRLM_009696-RC	SBP	AT2G47070.1	0	squamosa promoter binding protein-like 1
FRLM_009744-RA	HSF	AT4G18880.1	1.00E-117	heat shock transcription factor A4A
FRLM_009769-RA	GRAS	AT4G00150.1	1.00E-165	GRAS family protein
FRLM_009800-RA	NF-YB	AT5G23090.2	4.00E-94	nuclear factor Y, subunit B13
FRLM_009845-RA	Trihelix	AT5G63420.1	0	Trihelix family protein
FRLM_009891-RA	GRAS	AT5G66770.1	0	GRAS family protein
FRLM_009931-RA	HSF	AT2G26150.1	1.00E-126	heat shock transcription factor A2
FRLM_009931-RB	HSF	AT2G26150.1	1.00E-126	heat shock transcription factor A2
FRLM_009959-RA	NAC	AT3G10500.1	1.00E-15	NAC domain containing protein 53
FRLM_009982-RA	bZIP	AT2G22850.1	2.00E-38	basic leucine-zipper 6
FRLM_010024-RA	NAC	AT4G27410.2	1.00E-133	NAC family protein
FRLM_010042-RA	bHLH	AT3G56970.1	3.00E-47	bHLH family protein
FRLM_010088-RA	bZIP	AT2G40620.1	1.00E-125	bZIP family protein
FRLM_010089-RA	Trihelix	AT1G76890.2	4.00E-39	Trihelix family protein
FRLM_010120-RA	FAR1	AT4G38180.1	0	FAR1-related sequence 5
FRLM_010120-RB	FAR1	AT4G38180.1	0	FAR1-related sequence 5
FRLM_010324-RA	bHLH	AT5G41315.1	1.00E-154	bHLH family protein
FRLM_010324-RB	bHLH	AT5G41315.1	0	bHLH family protein
FRLM_010324-RC	bHLH	AT5G41315.1	1.00E-105	bHLH family protein
FRLM_010324-RD	bHLH	AT5G41315.1	0	bHLH family protein
FRLM_010324-RE	bHLH	AT5G41315.1	1.00E-106	bHLH family protein
FRLM_010346-RA	TCP	AT2G45680.1	3.00E-74	TCP family protein
FRLM_010418-RA	Trihelix	AT1G21200.1	1.00E-93	sequence-specific DNA binding transcription factors
FRLM_010418-RB	Trihelix	AT1G21200.1	1.00E-93	sequence-specific DNA binding transcription factors
FRLM_010430-RA	LBD	AT2G45420.1	4.00E-84	LOB domain-containing protein 18
FRLM_010464-RA	TCP	AT3G15030.2	4.00E-99	TCP family protein
FRLM_010477-RA	NF-YA	AT5G12840.1	2.00E-47	nuclear factor Y, subunit A1
FRLM_010477-RB	NF-YA	AT3G20910.1	6.00E-36	nuclear factor Y, subunit A9
FRLM_010503-RA	TCP	AT3G15030.2	2.00E-65	TCP family protein
FRLM_010514-RA	GRAS	AT1G55580.1	1.00E-118	GRAS family protein
FRLM_010621-RA	NAC	AT5G13180.1	2.00E-64	NAC domain containing protein 83
FRLM_010621-RB	NAC	AT5G13180.1	1.00E-105	NAC domain containing protein 83
FRLM_010631-RA	Trihelix	AT5G05550.1	9.00E-70	sequence-specific DNA binding transcription factors
FRLM_010658-RA	TCP	AT5G51910.2	4.00E-57	TCP family protein
FRLM_010771-RA	NAC	AT4G17980.1	1.00E-110	NAC domain containing protein 71
FRLM_010801-RA	WRKY	AT4G31800.1	2.00E-78	WRKY DNA-binding protein 18
FRLM_010890-RA	FAR1	AT2G27110.2	0	FAR1-related sequence 3
FRLM_010890-RB	FAR1	AT2G27110.2	0	FAR1-related sequence 3
FRLM_010890-RC	FAR1	AT2G27110.2	0	FAR1-related sequence 3
FRLM_011029-RA	Dof	AT1G51700.1	3.00E-12	DOF zinc finger protein 1
FRLM_011157-RA	GRAS	AT1G14920.1	1.00E-128	GRAS family protein
FRLM_011185-RA	GATA	AT4G32890.1	3.00E-74	GATA transcription factor 9
FRLM_011224-RA	bHLH	AT4G29930.2	6.00E-48	bHLH family protein
FRLM_011230-RA	bZIP	AT3G58120.1	4.00E-88	bZIP family protein
FRLM_011342-RA	bZIP	AT1G06850.1	1.00E-88	basic leucine-zipper 52
FRLM_011368-RA	NF-YB	AT2G47810.1	3.00E-47	nuclear factor Y, subunit B5
FRLM_011384-RA	WRKY	AT5G26170.1	2.00E-46	WRKY DNA-binding protein 50
FRLM_011404-RB	SBP	AT5G18830.2	0	squamosa promoter binding protein-like 7
FRLM_011404-RC	SBP	AT5G18830.1	0	squamosa promoter binding protein-like 7
FRLM_011488-RA	bZIP	AT5G60830.1	7.00E-32	basic leucine-zipper 70
FRLM_011499-RA	Trihelix	AT4G31270.1	2.00E-56	sequence-specific DNA binding transcription factors
FRLM_011534-RA	NAC	AT5G64530.1	8.00E-84	xylem NAC domain 1
FRLM_011544-RA	GRAS	AT5G52510.1	1.00E-102	SCARECROW-like 8
FRLM_011584-RA	LBD	AT5G66870.1	2.00E-67	ASYMMETRIC LEAVES 2-like 1
FRLM_011609-RA	NAC	AT2G46770.1	1.00E-143	NAC family protein
FRLM_011669-RA	WRKY	AT1G80840.1	1.00E-108	WRKY DNA-binding protein 40
FRLM_011722-RA	FAR1	AT3G07500.1	1.00E-97	FAR1 family protein
FRLM_011800-RA	bHLH	AT5G54680.1	5.00E-29	bHLH family protein
FRLM_011800-RB	bHLH	AT5G54680.1	4.00E-65	bHLH family protein
FRLM_011838-RA	HSF	AT3G22830.1	1.00E-126	heat shock transcription factor A6B
FRLM_011878-RA	bZIP	AT2G41070.3	5.00E-44	bZIP family protein
FRLM_011890-RA	S1Fa-like	AT3G09735.1	3.00E-07	S1FA-like DNA-binding protein
FRLM_011897-RA	LBD	AT3G13850.1	3.00E-53	LOB domain-containing protein 22
FRLM_011965-RA	WRKY	AT1G29280.1	1.00E-80	WRKY DNA-binding protein 65
FRLM_011965-RB	WRKY	AT1G29280.1	1.00E-82	WRKY DNA-binding protein 65
FRLM_011969-RA	GRAS	AT4G17230.1	0	SCARECROW-like 13
FRLM_011969-RB	GRAS	AT4G17230.1	0	SCARECROW-like 13
FRLM_012107-RA	CPP	AT4G14770.1	1.00E-44	TESMIN/TSO1-like CXC 2
FRLM_012110-RA	ZF-HD	AT3G28917.1	1.00E-43	mini zinc finger 2
FRLM_012228-RA	bZIP	AT4G35900.1	2.00E-29	bZIP family protein
FRLM_012263-RA	NAC	AT3G15510.1	1.00E-123	NAC domain containing protein 2
FRLM_012263-RB	NAC	AT3G15510.1	1.00E-100	NAC domain containing protein 2
FRLM_012301-RA	WRKY	AT5G56270.1	1.00E-106	WRKY DNA-binding protein 2
FRLM_012318-RA	bHLH	AT3G57800.2	7.00E-76	bHLH family protein
FRLM_012318-RB	bHLH	AT3G57800.2	5.00E-75	bHLH family protein
FRLM_012318-RC	bHLH	AT3G57800.2	1.00E-109	bHLH family protein
FRLM_012318-RD	bHLH	AT3G57800.2	1.00E-105	bHLH family protein
FRLM_012372-RA	bHLH	AT4G25400.1	9.00E-34	bHLH family protein
FRLM_012379-RA	NAC	AT4G35580.2	7.00E-36	NAC transcription factor-like 9
FRLM_012395-RA	Dof	AT5G39660.1	1.00E-71	cycling DOF factor 2
FRLM_012400-RA	WRKY	AT1G62300.1	1.00E-140	WRKY family protein
FRLM_012486-RA	Nin-like	AT1G18790.1	3.00E-57	RWP-RK domain-containing protein
FRLM_012511-RA	bHLH	AT5G65640.1	3.00E-92	beta HLH protein 93
FRLM_012514-RA	ZF-HD	AT1G14440.1	4.00E-52	homeobox protein 31
FRLM_012536-RA	bHLH	AT4G00050.1	6.00E-17	bHLH family protein
FRLM_012554-RA	Trihelix	AT5G28300.1	3.00E-81	Trihelix family protein
FRLM_012571-RA	bHLH	AT4G16430.1	0	bHLH family protein
FRLM_012573-RA	TCP	AT5G23280.1	2.00E-70	TCP family protein
FRLM_012595-RA	LBD	AT3G02550.1	1.00E-111	LOB domain-containing protein 41
FRLM_012711-RA	HSF	AT3G24520.1	3.00E-88	heat shock transcription factor C1
FRLM_012720-RA	bHLH	AT2G20180.2	4.00E-56	phytochrome interacting factor 3-like 5
FRLM_012954-RA	LBD	AT3G26660.1	1.00E-46	LOB domain-containing protein 24
FRLM_013032-RA	EIL	AT3G20770.1	0	EIL family protein
FRLM_013032-RB	EIL	AT3G20770.1	0	EIL family protein
FRLM_013032-RC	EIL	AT3G20770.1	0	EIL family protein
FRLM_013101-RA	WRKY	AT1G62300.1	1.00E-156	WRKY family protein
FRLM_013189-RA	NF-YB	AT1G21970.1	8.00E-63	NF-YB family protein
FRLM_013298-RA	bHLH	AT1G72210.1	3.00E-86	bHLH family protein
FRLM_013347-RA	bHLH	AT2G31280.1	1.00E-128	conserved peptide upstream open reading frame 7
FRLM_013347-RB	bHLH	AT2G31280.1	0	conserved peptide upstream open reading frame 7
FRLM_013402-RA	NF-YB	AT2G38880.6	2.00E-52	nuclear factor Y, subunit B1
FRLM_013419-RA	Dof	AT5G62940.1	4.00E-48	Dof family protein
FRLM_013541-RA	ZF-HD	AT2G02540.1	2.00E-64	homeobox protein 21
FRLM_013570-RA	SRS	AT5G12330.4	1.00E-102	Lateral root primordium (LRP) protein-related
FRLM_013578-RA	NF-X1	AT1G10170.1	0	NF-X-like 1
FRLM_013676-RA	NF-YB	AT5G47670.2	6.00E-71	nuclear factor Y, subunit B6
FRLM_013681-RA	FAR1	AT2G27110.2	0	FAR1-related sequence 3
FRLM_013681-RB	FAR1	AT2G27110.2	0	FAR1-related sequence 3
FRLM_013681-RC	FAR1	AT2G27110.2	0	FAR1-related sequence 3
FRLM_013721-RA	NF-YA	AT1G72830.1	7.00E-72	nuclear factor Y, subunit A3
FRLM_013806-RA	NF-YA	AT5G06510.2	4.00E-67	nuclear factor Y, subunit A10
FRLM_013823-RA	NAC	AT1G12260.1	1.00E-144	NAC 007
FRLM_013879-RA	NF-YB	AT4G14540.1	3.00E-73	nuclear factor Y, subunit B3
FRLM_013935-RB	VOZ	AT1G28520.2	1.00E-170	vascular plant one zinc finger protein
FRLM_013935-RC	VOZ	AT1G28520.2	1.00E-172	vascular plant one zinc finger protein
FRLM_014016-RA	WRKY	AT4G24240.1	1.00E-113	WRKY DNA-binding protein 7
FRLM_014019-RA	bHLH	AT4G20970.1	2.00E-48	bHLH family protein
FRLM_014065-RA	Trihelix	AT5G47660.1	2.00E-48	Trihelix family protein
FRLM_014085-RA	WRKY	AT2G37260.1	7.00E-71	WRKY family protein
FRLM_014085-RB	WRKY	AT2G37260.1	1.00E-116	WRKY family protein
FRLM_014164-RA	bHLH	AT3G26744.1	1.00E-132	bHLH family protein
FRLM_014178-RA	NAC	AT5G04410.1	1.00E-23	NAC domain containing protein 2
FRLM_014186-RA	bZIP	AT1G19490.1	2.00E-62	bZIP family protein
FRLM_014218-RA	TCP	AT1G58100.1	1.00E-84	TCP family protein
FRLM_014223-RA	LBD	AT3G27650.1	1.00E-57	LOB domain-containing protein 25
FRLM_014360-RA	GRAS	AT1G07530.1	1.00E-173	SCARECROW-like 14
FRLM_014485-RA	SBP	AT1G02065.2	2.00E-23	squamosa promoter binding protein-like 8
FRLM_014485-RB	SBP	AT2G33810.1	1.00E-41	squamosa promoter binding protein-like 3
FRLM_014485-RC	SBP	AT2G33810.1	1.00E-41	squamosa promoter binding protein-like 3
FRLM_014518-RA	bHLH	AT4G29100.1	2.00E-54	bHLH family protein
FRLM_014637-RA	bHLH	AT5G62610.1	1.00E-53	bHLH family protein
FRLM_014670-RA	WRKY	AT1G29860.1	1.00E-50	WRKY DNA-binding protein 71
FRLM_014686-RA	GATA	AT1G08010.2	3.00E-51	GATA transcription factor 11
FRLM_014743-RA	WRKY	AT1G18860.1	3.00E-58	WRKY DNA-binding protein 61
FRLM_014757-RA	Trihelix	AT3G24490.1	3.00E-71	Trihelix family protein
FRLM_014757-RB	Trihelix	AT3G24490.1	3.00E-71	Trihelix family protein
FRLM_014900-RA	NAC	AT1G25580.1	0	NAC family protein
FRLM_014900-RB	NAC	AT1G25580.1	1.00E-136	NAC family protein
FRLM_014935-RA	bHLH	AT4G17880.1	1.00E-167	bHLH family protein
FRLM_014997-RA	bZIP	AT3G30530.1	7.00E-55	basic leucine-zipper 42
FRLM_015002-RA	CPP	AT3G22780.1	3.00E-97	Tesmin/TSO1-like CXC domain-containing protein
FRLM_015057-RA	bHLH	AT4G01460.1	6.00E-75	bHLH family protein
FRLM_015061-RA	WRKY	AT5G07100.1	3.00E-84	WRKY DNA-binding protein 26
FRLM_015061-RB	WRKY	AT2G38470.1	1.00E-119	WRKY DNA-binding protein 33
FRLM_015082-RA	SBP	AT1G69170.1	8.00E-29	SBP family protein
FRLM_015135-RA	bHLH	AT1G68810.1	2.00E-52	bHLH family protein
FRLM_015137-RA	FAR1	AT3G59470.2	1.00E-26	FAR1 family protein
FRLM_015153-RA	bHLH	AT3G47710.1	1.00E-41	BANQUO 3
FRLM_015200-RA	bHLH	AT4G29100.1	1.00E-103	bHLH family protein
FRLM_015219-RA	TCP	AT5G60970.1	3.00E-49	TEOSINTE BRANCHED 1, cycloidea and PCF transcription factor 5
FRLM_015410-RA	GRAS	AT5G48150.1	0	GRAS family protein
FRLM_015416-RA	Dof	AT1G29160.1	5.00E-57	Dof family protein
FRLM_015511-RA	ZF-HD	AT2G18350.1	3.00E-22	homeobox protein 24
FRLM_015533-RA	FAR1	AT4G38180.1	2.00E-31	FAR1-related sequence 5
FRLM_015554-RA	Trihelix	AT3G54390.1	2.00E-54	sequence-specific DNA binding transcription factors
FRLM_015560-RA	FAR1	AT1G52520.1	0	FAR1-related sequence 6
FRLM_015597-RA	NAC	AT1G69490.1	1.00E-112	NAC-like, activated by AP3/PI
FRLM_015603-RB	bZIP	AT5G65210.2	1.00E-126	bZIP family protein
FRLM_015603-RC	bZIP	AT5G65210.2	0	bZIP family protein
FRLM_015603-RD	bZIP	AT5G65210.2	0	bZIP family protein
FRLM_015603-RE	bZIP	AT5G65210.2	1.00E-126	bZIP family protein
FRLM_015620-RA	SBP	AT1G02065.2	1.00E-26	squamosa promoter binding protein-like 8
FRLM_015672-RA	LBD	AT5G66870.1	1.00E-69	ASYMMETRIC LEAVES 2-like 1
FRLM_015706-RA	ZF-HD	AT2G18350.1	4.00E-62	homeobox protein 24
FRLM_015741-RA	HSF	AT1G67970.1	1.00E-100	heat shock transcription factor A8
FRLM_015768-RA	FAR1	AT3G22170.2	0	far-red elongated hypocotyls 3
FRLM_015794-RA	HSF	AT2G41690.1	1.00E-58	heat shock transcription factor B3
FRLM_015824-RA	bZIP	AT4G38900.3	1.00E-175	bZIP family protein
FRLM_015857-RA	WRKY	AT5G64810.1	6.00E-24	WRKY DNA-binding protein 51
FRLM_015910-RA	GRAS	AT1G14920.1	0	GRAS family protein
FRLM_015915-RA	bHLH	AT1G51140.1	2.00E-80	bHLH family protein
FRLM_015915-RB	bHLH	AT1G51140.1	2.00E-86	bHLH family protein
FRLM_015915-RC	bHLH	AT1G51140.1	2.00E-80	bHLH family protein
FRLM_015936-RA	bHLH	AT1G68810.1	1.00E-35	bHLH family protein
FRLM_015944-RA	WRKY	AT3G56400.1	9.00E-44	WRKY DNA-binding protein 70
FRLM_015944-RB	WRKY	AT3G56400.1	4.00E-22	WRKY DNA-binding protein 70
FRLM_015977-RA	FAR1	AT4G15090.1	0	FAR1 family protein
FRLM_015977-RB	FAR1	AT4G15090.1	0	FAR1 family protein
FRLM_015977-RC	FAR1	AT4G15090.1	0	FAR1 family protein
FRLM_016017-RA	NAC	AT3G49530.1	1.00E-100	NAC domain containing protein 62
FRLM_016017-RB	NAC	AT4G35580.1	1.00E-101	NAC transcription factor-like 9
FRLM_016024-RA	GATA	AT4G26150.1	4.00E-25	cytokinin-responsive gata factor 1
FRLM_016254-RA	E2F/DP	AT3G48160.2	2.00E-88	DP-E2F-like 1
FRLM_016276-RA	GRAS	AT1G07530.1	1.00E-167	SCARECROW-like 14
FRLM_016356-RA	WRKY	AT2G46130.1	1.00E-59	WRKY DNA-binding protein 43
FRLM_016360-RB	FAR1	AT5G28530.1	0	FAR1-related sequence 10
FRLM_016366-RA	NAC	AT5G61430.1	1.00E-139	NAC domain containing protein 100
FRLM_016395-RA	bHLH	AT1G30670.1	7.00E-16	bHLH family protein
FRLM_016408-RA	bHLH	AT1G59640.1	1.00E-85	BIG PETAL P
FRLM_016417-RA	TCP	AT5G51910.2	2.00E-64	TCP family protein
FRLM_016422-RA	NAC	AT1G79580.1	1.00E-141	NAC family protein
FRLM_016483-RA	bHLH	AT5G67060.1	9.00E-51	bHLH family protein
FRLM_016573-RA	LBD	AT2G30130.1	3.00E-72	LBD family protein
FRLM_016596-RA	NAC	AT1G26870.1	1.00E-109	NAC family protein
FRLM_016669-RA	NAC	AT1G01720.1	1.00E-121	NAC family protein
FRLM_016684-RA	WRKY	AT4G23550.1	3.00E-43	WRKY family protein
FRLM_016792-RA	NF-YB	AT4G14540.1	5.00E-68	nuclear factor Y, subunit B3
FRLM_016811-RA	EIL	AT3G20770.1	0	EIL family protein
FRLM_017119-RA	NAC	AT5G22380.1	9.00E-62	NAC domain containing protein 90
FRLM_017147-RA	NF-YB	AT4G14540.1	3.00E-58	nuclear factor Y, subunit B3
FRLM_017281-RA	NAC	AT5G61430.1	1.00E-127	NAC domain containing protein 100
FRLM_017303-RA	TCP	AT3G27010.1	6.00E-70	TCP family protein
FRLM_017318-RA	GRAS	AT1G50420.1	0	scarecrow-like 3
FRLM_017318-RB	GRAS	AT1G50420.1	0	scarecrow-like 3
FRLM_017326-RA	NF-YC	AT1G54830.3	1.00E-86	nuclear factor Y, subunit C3
FRLM_017326-RB	NF-YC	AT1G54830.3	1.00E-86	nuclear factor Y, subunit C3
FRLM_017534-RA	bZIP	AT1G45249.1	1.00E-110	abscisic acid responsive elements-binding factor 2
FRLM_017618-RA	NAC	AT5G18270.1	1.00E-99	Arabidopsis NAC domain containing protein 87
FRLM_017743-RA	WRKY	AT2G23320.1	1.00E-44	WRKY DNA-binding protein 15
FRLM_017743-RB	WRKY	AT2G23320.1	1.00E-75	WRKY DNA-binding protein 15
FRLM_017743-RC	WRKY	AT2G23320.1	7.00E-54	WRKY DNA-binding protein 15
FRLM_017746-RA	WRKY	AT2G47260.1	4.00E-74	WRKY DNA-binding protein 23
FRLM_017771-RA	FAR1	AT3G59470.2	3.00E-74	FAR1 family protein
FRLM_017816-RA	FAR1	AT2G43280.1	6.00E-58	FAR1 family protein
FRLM_017830-RA	WRKY	AT1G69310.2	9.00E-78	WRKY DNA-binding protein 57
FRLM_017887-RA	WRKY	AT1G80840.1	5.00E-37	WRKY DNA-binding protein 40
FRLM_017907-RA	GATA	AT3G21175.2	3.00E-73	ZIM-like 1
FRLM_017953-RA	GRAS	AT3G49950.1	1.00E-177	GRAS family protein
FRLM_018014-RA	WRKY	AT2G03340.1	1.00E-130	WRKY DNA-binding protein 3
FRLM_018032-RA	WRKY	AT3G58710.1	2.00E-80	WRKY DNA-binding protein 69
FRLM_018035-RA	WRKY	AT5G13080.1	3.00E-59	WRKY DNA-binding protein 75
FRLM_018035-RB	WRKY	AT5G13080.1	2.00E-59	WRKY DNA-binding protein 75
FRLM_018060-RA	NAC	AT4G28530.1	3.00E-59	NAC domain containing protein 74
FRLM_018175-RA	NAC	AT1G28470.1	5.00E-79	NAC domain containing protein 10
FRLM_018242-RA	WRKY	AT2G30590.1	1.00E-131	WRKY DNA-binding protein 21
FRLM_018295-RA	ZF-HD	AT4G24660.1	4.00E-27	homeobox protein 22
FRLM_018331-RA	GRAS	AT1G07530.1	1.00E-152	SCARECROW-like 14
FRLM_018334-RA	WRKY	AT4G31550.1	1.00E-140	WRKY DNA-binding protein 11
FRLM_018388-RA	GATA	AT5G49300.1	5.00E-43	GATA transcription factor 16
FRLM_018417-RA	NAC	AT1G01720.1	1.00E-150	NAC family protein
FRLM_018442-RA	bHLH	AT4G37850.1	5.00E-56	bHLH family protein
FRLM_018474-RA	Trihelix	AT3G10030.1	0	Trihelix family protein
FRLM_018474-RB	Trihelix	AT3G10030.2	0	Trihelix family protein
FRLM_018556-RA	HSF	AT3G22830.1	1.00E-131	heat shock transcription factor A6B
FRLM_018616-RA	NAC	AT1G76420.1	4.00E-97	NAC family protein
FRLM_018656-RA	bHLH	AT4G36930.1	2.00E-21	bHLH family protein
FRLM_018679-RA	bHLH	AT3G47640.2	6.00E-59	bHLH family protein
FRLM_018721-RA	bZIP	AT1G75390.1	7.00E-44	basic leucine-zipper 44
FRLM_018882-RA	NAC	AT2G43000.1	2.00E-76	NAC domain containing protein 42
FRLM_018954-RA	NAC	AT1G69490.1	2.00E-71	NAC-like, activated by AP3/PI
FRLM_018993-RA	NAC	AT5G09330.3	1.00E-100	NAC domain containing protein 82
FRLM_019016-RA	LBD	AT5G67420.1	2.00E-71	LOB domain-containing protein 37
FRLM_019034-RA	GATA	AT3G24050.1	1.00E-55	GATA transcription factor 1
FRLM_019066-RA	HSF	AT1G46264.1	2.00E-53	heat shock transcription factor B4
FRLM_019104-RA	bZIP	AT3G62420.1	9.00E-46	basic region/leucine zipper motif 53
FRLM_019201-RA	FAR1	AT5G28530.1	0	FAR1-related sequence 10
FRLM_019260-RA	WRKY	AT2G38470.1	2.00E-35	WRKY DNA-binding protein 33
FRLM_019268-RA	LBD	AT1G68510.1	3.00E-73	LOB domain-containing protein 42
FRLM_019283-RA	bHLH	AT4G00120.1	3.00E-50	bHLH family protein
FRLM_019507-RA	BBR-BPC	AT2G21240.1	1.00E-131	basic pentacysteine 4
FRLM_019600-RA	NAC	AT5G13180.1	7.00E-41	NAC domain containing protein 83
FRLM_019600-RB	NAC	AT5G14000.1	4.00E-40	NAC domain containing protein 84
FRLM_019614-RA	LBD	AT3G11090.1	2.00E-64	LOB domain-containing protein 21
FRLM_019674-RA	LBD	AT3G13850.1	2.00E-19	LOB domain-containing protein 22
FRLM_019716-RA	Trihelix	AT3G14180.1	1.00E-106	sequence-specific DNA binding transcription factors
FRLM_019767-RA	bHLH	AT3G56770.1	9.00E-29	bHLH family protein
FRLM_019769-RA	bHLH	AT3G21330.1	2.00E-85	bHLH family protein
FRLM_020015-RA	LBD	AT2G30340.1	4.00E-72	LOB domain-containing protein 13
FRLM_020088-RA	bHLH	AT1G10120.1	5.00E-36	bHLH family protein
FRLM_020138-RA	TCP	AT2G37000.1	3.00E-32	TCP family protein
FRLM_020139-RA	LFY	AT5G61850.1	1.00E-76	floral meristem identity control protein LEAFY (LFY)
FRLM_020223-RA	SAP	AT5G35770.1	3.00E-98	SAP family protein
FRLM_020409-RA	LBD	AT5G06080.1	3.00E-60	LOB domain-containing protein 33
FRLM_020429-RA	bHLH	AT3G24140.1	1.00E-121	bHLH family protein
FRLM_020438-RA	FAR1	AT4G12850.2	7.00E-51	FAR1 family protein
FRLM_020463-RA	LBD	AT2G30130.1	1.00E-82	LBD family protein
FRLM_020531-RA	bZIP	AT2G36270.1	6.00E-64	bZIP family protein
FRLM_020565-RA	LBD	AT3G47870.1	2.00E-41	LOB domain-containing protein 27
FRLM_020874-RA	Trihelix	AT1G76890.2	5.00E-80	Trihelix family protein
FRLM_021016-RA	WRKY	AT4G31550.1	2.00E-78	WRKY DNA-binding protein 11
FRLM_021022-RA	bHLH	AT5G01310.1	2.00E-34	APRATAXIN-like
FRLM_021038-RA	bHLH	AT3G28857.1	2.00E-13	bHLH family protein
FRLM_021056-RA	NAC	AT5G53950.1	2.00E-85	NAC family protein
FRLM_021226-RA	NAC	AT5G64530.1	9.00E-47	xylem NAC domain 1
FRLM_021287-RA	bHLH	AT4G34530.1	2.00E-63	cryptochrome-interacting basic-helix-loop-helix 1
FRLM_021486-RA	bHLH	AT2G28160.1	1.00E-61	FER-like regulator of iron uptake
FRLM_021609-RA	Dof	AT3G50410.1	8.00E-64	OBF binding protein 1
FRLM_021700-RA	WRKY	AT4G01250.1	2.00E-78	WRKY family protein
FRLM_021778-RA	Dof	AT5G66940.1	5.00E-47	Dof family protein
FRLM_021890-RA	bZIP	AT1G75390.2	1.00E-24	basic leucine-zipper 44
FRLM_021979-RA	bZIP	AT1G75390.1	7.00E-43	basic leucine-zipper 44
FRLM_022062-RA	GRAS	AT3G03450.1	1.00E-92	RGA-like 2
FRLM_022142-RA	bHLH	AT2G28160.1	4.00E-68	FER-like regulator of iron uptake
FRLM_022266-RA	bHLH	AT1G32640.1	8.00E-37	bHLH family protein
FRLM_001488-RA	ARF	AT1G19850.1	1.00E-156	ARF family protein
FRLM_002217-RA	ARF	AT4G30080.1	0	auxin response factor 16
FRLM_002357-RB	ARF	AT1G59750.4	0	auxin response factor 1
FRLM_002357-RC	ARF	AT1G59750.4	0	auxin response factor 1
FRLM_002357-RD	ARF	AT1G59750.4	0	auxin response factor 1
FRLM_003769-RA	ARF	AT4G30080.1	0	auxin response factor 16
FRLM_003769-RB	ARF	AT4G30080.1	0	auxin response factor 16
FRLM_006337-RA	ARF	AT1G30330.1	0	auxin response factor 6
FRLM_007160-RA	ARF	AT5G62000.3	0	auxin response factor 2
FRLM_007160-RB	ARF	AT5G62000.3	0	auxin response factor 2
FRLM_007160-RC	ARF	AT5G62000.3	0	auxin response factor 2
FRLM_007170-RB	ARF	AT5G20730.2	0	ARF family protein
FRLM_007170-RC	ARF	AT5G20730.2	0	ARF family protein
FRLM_008255-RA	ARF	AT4G23980.1	0	auxin response factor 9
FRLM_008255-RB	ARF	AT4G23980.1	0	auxin response factor 9
FRLM_008255-RC	ARF	AT4G23980.1	0	auxin response factor 9
FRLM_008318-RA	ARF	AT4G30080.1	0	auxin response factor 16
FRLM_008618-RA	ARF	AT5G60450.1	0	auxin response factor 4
FRLM_008618-RB	ARF	AT5G60450.1	0	auxin response factor 4
FRLM_010745-RA	ARF	AT3G61830.1	0	auxin response factor 18
FRLM_012224-RA	ARF	AT2G28350.1	0	auxin response factor 10
FRLM_013881-RA	ARF	AT2G33860.1	0	ARF family protein
FRLM_013881-RB	ARF	AT2G33860.1	0	ARF family protein
FRLM_000955-RB	B3	AT2G30470.1	0	high-level expression of sugar-inducible gene 2
FRLM_000955-RD	B3	AT2G30470.1	0	high-level expression of sugar-inducible gene 2
FRLM_002003-RA	B3	AT2G30470.1	9.00E-35	high-level expression of sugar-inducible gene 2
FRLM_003612-RA	B3	AT2G46870.1	6.00E-73	B3 family protein
FRLM_004692-RA	B3	AT3G18990.1	4.00E-12	B3 family protein
FRLM_004693-RA	B3	AT3G18990.1	2.00E-37	B3 family protein
FRLM_004790-RA	B3	AT3G19184.1	2.00E-64	B3 family protein
FRLM_004791-RA	B3	AT3G19184.1	2.00E-37	B3 family protein
FRLM_005245-RA	B3	AT5G58280.1	2.00E-79	B3 family protein
FRLM_005245-RB	B3	AT5G58280.1	7.00E-76	B3 family protein
FRLM_007292-RA	B3	AT2G36080.1	5.00E-69	B3 family protein
FRLM_008731-RA	B3	AT5G42700.1	5.00E-48	B3 family protein
FRLM_008990-RA	B3	AT4G32010.1	0	HSI2-like 1
FRLM_008990-RB	B3	AT4G32010.1	0	HSI2-like 1
FRLM_008990-RC	B3	AT4G32010.1	0	HSI2-like 1
FRLM_009608-RA	B3	AT2G46870.1	3.00E-65	B3 family protein
FRLM_010745-RB	B3	AT2G46530.1	1.00E-140	auxin response factor 11
FRLM_011786-RA	B3	AT1G51120.1	3.00E-57	RAV family protein
FRLM_012841-RA	B3	AT5G42700.1	1.00E-14	B3 family protein
FRLM_012841-RB	B3	AT5G42700.1	2.00E-14	B3 family protein
FRLM_014800-RA	B3	AT3G19184.1	6.00E-40	B3 family protein
FRLM_015673-RA	B3	AT3G18990.1	3.00E-07	B3 family protein
FRLM_015673-RB	B3	AT1G49480.1	1.00E-20	related to vernalization1 1
FRLM_017035-RA	B3	AT1G49480.1	6.00E-77	related to vernalization1 1
FRLM_019105-RA	B3	AT1G49480.1	3.00E-18	related to vernalization1 1
FRLM_020372-RA	B3	AT3G18990.1	1.00E-31	B3 family protein
FRLM_006679-RA	AP2	AT1G72570.1	1.00E-134	AP2 family protein
FRLM_010331-RA	AP2	AT5G17430.1	1.00E-137	AP2 family protein
FRLM_013880-RA	AP2	AT2G28550.3	2.00E-88	related to AP2.7
FRLM_014572-RA	AP2	AT3G20840.1	0	AP2 family protein
FRLM_015578-RA	AP2	AT4G36920.1	1.00E-123	AP2 family protein
FRLM_017561-RA	AP2	AT4G36920.1	8.00E-98	AP2 family protein
FRLM_017561-RB	AP2	AT2G28550.3	1.00E-100	related to AP2.7
FRLM_008508-RA	AP2	AT2G28550.2	1.00E-103	related to AP2.7
FRLM_005200-RB	AP2	AT4G37750.1	3.00E-95	AP2 family protein
FRLM_007537-RA	AP2	AT4G37750.1	5.00E-39	AP2 family protein
FRLM_000747-RA	ERF	AT2G36450.1	2.00E-55	ERF family protein
FRLM_000769-RA	ERF	AT5G11590.1	3.00E-75	ERF family protein
FRLM_001093-RA	ERF	AT4G31060.1	3.00E-58	ERF family protein
FRLM_001197-RA	ERF	AT2G40340.1	8.00E-73	ERF family protein
FRLM_001377-RA	ERF	AT5G52020.1	8.00E-55	ERF family protein
FRLM_001468-RA	ERF	AT5G19790.1	1.00E-51	related to AP2 11
FRLM_002400-RA	ERF	AT1G75490.1	1.00E-42	ERF family protein
FRLM_002460-RA	ERF	AT1G78080.1	6.00E-86	related to AP2 4
FRLM_002761-RA	ERF	AT3G23230.1	4.00E-53	ERF family protein
FRLM_004188-RA	ERF	AT3G23240.1	6.00E-47	ethylene response factor 1
FRLM_004189-RA	ERF	AT2G31230.1	1.00E-52	ethylene-responsive element binding factor 15
FRLM_004197-RA	ERF	AT3G23230.1	3.00E-45	ERF family protein
FRLM_004198-RA	ERF	AT3G23230.1	3.00E-45	ERF family protein
FRLM_004463-RA	ERF	AT1G80580.1	2.00E-29	ERF family protein
FRLM_004488-RA	ERF	AT1G24590.1	2.00E-40	DORNROSCHEN-like
FRLM_004664-RA	ERF	AT1G68550.1	1.00E-26	ERF family protein
FRLM_005067-RA	ERF	AT5G19790.1	4.00E-28	related to AP2 11
FRLM_005190-RA	ERF	AT2G33710.1	2.00E-32	ERF family protein
FRLM_005362-RA	ERF	AT2G44840.1	1.00E-49	ethylene-responsive element binding factor 13
FRLM_005363-RA	ERF	AT2G44840.1	3.00E-39	ethylene-responsive element binding factor 13
FRLM_005640-RA	ERF	AT5G13910.1	1.00E-47	ERF family protein
FRLM_005771-RA	ERF	AT5G44210.1	4.00E-40	erf domain protein 9
FRLM_006023-RA	ERF	AT2G44840.1	3.00E-49	ethylene-responsive element binding factor 13
FRLM_006310-RA	ERF	AT5G05410.2	6.00E-37	DRE-binding protein 2A
FRLM_006647-RA	ERF	AT2G33710.1	7.00E-33	ERF family protein
FRLM_006782-RA	ERF	AT1G21910.1	5.00E-42	ERF family protein
FRLM_006952-RA	ERF	AT1G71450.1	2.00E-63	ERF family protein
FRLM_007007-RA	ERF	AT3G16770.1	2.00E-46	ethylene-responsive element binding protein
FRLM_007054-RA	ERF	AT5G11590.1	2.00E-48	ERF family protein
FRLM_007111-RA	ERF	AT5G18560.1	8.00E-68	ERF family protein
FRLM_007390-RA	ERF	AT2G44840.1	6.00E-73	ethylene-responsive element binding factor 13
FRLM_007564-RA	ERF	AT3G23240.1	5.00E-71	ethylene response factor 1
FRLM_007850-RA	ERF	AT4G13040.1	1.00E-49	ERF family protein
FRLM_008057-RA	ERF	AT1G46768.1	1.00E-47	related to AP2 1
FRLM_008065-RA	ERF	AT5G11590.1	2.00E-56	ERF family protein
FRLM_008186-RA	ERF	AT2G44940.1	7.00E-75	ERF family protein
FRLM_008701-RA	ERF	AT3G23230.1	2.00E-39	ERF family protein
FRLM_008702-RA	ERF	AT3G23230.1	5.00E-43	ERF family protein
FRLM_009081-RA	ERF	AT3G57600.1	5.00E-86	ERF family protein
FRLM_009349-RA	ERF	AT2G23340.1	1.00E-58	DREB and EAR motif protein 3
FRLM_009566-RA	ERF	AT5G47230.1	8.00E-55	ethylene responsive element binding factor 5
FRLM_009825-RA	ERF	AT3G61630.1	8.00E-38	cytokinin response factor 6
FRLM_010731-RA	ERF	AT5G52020.1	5.00E-51	ERF family protein
FRLM_010772-RA	ERF	AT2G44840.1	2.00E-40	ethylene-responsive element binding factor 13
FRLM_010773-RA	ERF	AT2G44840.1	2.00E-47	ethylene-responsive element binding factor 13
FRLM_011233-RA	ERF	AT4G18450.1	1.00E-37	ERF family protein
FRLM_011629-RA	ERF	AT5G25390.2	3.00E-76	ERF family protein
FRLM_012065-RA	ERF	AT5G47230.1	4.00E-70	ethylene responsive element binding factor 5
FRLM_012570-RA	ERF	AT2G33710.1	4.00E-38	ERF family protein
FRLM_012889-RA	ERF	AT5G13330.1	7.00E-45	related to AP2 6l
FRLM_013302-RA	ERF	AT5G25190.1	3.00E-74	ERF family protein
FRLM_013527-RA	ERF	AT1G71520.1	3.00E-45	ERF family protein
FRLM_013746-RA	ERF	AT1G19210.1	3.00E-47	ERF family protein
FRLM_013747-RA	ERF	AT1G19210.1	8.00E-32	ERF family protein
FRLM_013986-RA	ERF	AT2G33710.1	1.00E-38	ERF family protein
FRLM_014062-RA	ERF	AT5G47230.1	9.00E-69	ethylene responsive element binding factor 5
FRLM_014317-RA	ERF	AT5G57390.1	1.00E-45	AINTEGUMENTA-like 5
FRLM_014665-RA	ERF	AT1G68550.1	4.00E-42	ERF family protein
FRLM_014669-RA	ERF	AT3G23240.1	7.00E-65	ethylene response factor 1
FRLM_015120-RA	ERF	AT2G44840.1	4.00E-47	ethylene-responsive element binding factor 13
FRLM_015433-RA	ERF	AT4G25490.1	2.00E-44	C-repeat/DRE binding factor 1
FRLM_015489-RA	ERF	AT1G15360.1	2.00E-65	ERF family protein
FRLM_015518-RA	ERF	AT4G27950.1	2.00E-65	cytokinin response factor 4
FRLM_015616-RA	ERF	AT1G53910.3	3.00E-86	related to AP2 12
FRLM_015616-RB	ERF	AT1G53910.3	3.00E-86	related to AP2 12
FRLM_016289-RA	ERF	AT4G25470.1	2.00E-84	C-repeat/DRE binding factor 2
FRLM_016305-RA	ERF	AT1G50640.1	3.00E-38	ethylene responsive element binding factor 3
FRLM_016449-RA	ERF	AT2G40340.1	1.00E-45	ERF family protein
FRLM_016501-RA	ERF	AT5G51990.1	3.00E-74	C-repeat-binding factor 4
FRLM_016585-RA	ERF	AT1G28360.1	2.00E-47	ERF domain protein 12
FRLM_016853-RA	ERF	AT5G07580.1	4.00E-41	ERF family protein
FRLM_016977-RA	ERF	AT4G17500.1	9.00E-36	ethylene responsive element binding factor 1
FRLM_017021-RA	ERF	AT4G17500.1	1.00E-78	ethylene responsive element binding factor 1
FRLM_017088-RA	ERF	AT1G01250.1	9.00E-57	ERF family protein
FRLM_017476-RA	ERF	AT5G11590.1	5.00E-56	ERF family protein
FRLM_017498-RA	ERF	AT5G25190.1	4.00E-67	ERF family protein
FRLM_017535-RA	ERF	AT4G39780.1	1.00E-83	ERF family protein
FRLM_017701-RA	ERF	AT4G23750.1	7.00E-61	cytokinin response factor 2
FRLM_017708-RA	ERF	AT2G47520.1	3.00E-41	ERF family protein
FRLM_018019-RA	ERF	AT1G75490.1	3.00E-44	ERF family protein
FRLM_018281-RA	ERF	AT4G17500.1	4.00E-62	ethylene responsive element binding factor 1
FRLM_018365-RA	ERF	AT5G44210.1	3.00E-43	erf domain protein 9
FRLM_018999-RA	ERF	AT1G50640.1	4.00E-62	ethylene responsive element binding factor 3
FRLM_019128-RA	ERF	AT4G28140.1	5.00E-80	ERF family protein
FRLM_019444-RA	ERF	AT2G44840.1	4.00E-69	ethylene-responsive element binding factor 13
FRLM_020236-RA	ERF	AT1G64380.1	6.00E-58	ERF family protein
FRLM_020369-RA	ERF	AT4G27950.1	6.00E-42	cytokinin response factor 4
FRLM_020482-RA	ERF	AT5G19790.1	1.00E-26	related to AP2 11
FRLM_020724-RA	ERF	AT5G19790.1	1.00E-32	related to AP2 11
FRLM_020742-RA	ERF	AT5G47230.1	2.00E-71	ethylene responsive element binding factor 5
FRLM_021400-RA	ERF	AT1G19210.1	4.00E-30	ERF family protein
FRLM_021505-RA	ERF	AT5G51990.1	6.00E-69	C-repeat-binding factor 4
FRLM_022206-RA	ERF	AT5G19790.1	5.00E-43	related to AP2 11
FRLM_022329-RA	ERF	AT2G44840.1	3.00E-59	ethylene-responsive element binding factor 13
FRLM_024228-RA	ERF	AT1G19210.1	2.00E-44	ERF family protein
FRLM_002228-RA	DBB	AT1G06040.1	1.00E-100	DBB family protein
FRLM_004817-RA	DBB	AT4G38960.1	5.00E-77	DBB family protein
FRLM_008487-RA	DBB	AT5G57660.1	1.00E-74	CONSTANS-like 5
FRLM_014440-RA	DBB	AT1G78600.1	1.00E-66	light-regulated zinc finger protein 1
FRLM_015011-RA	DBB	AT1G75540.1	4.00E-77	salt tolerance homolog2
FRLM_016907-RA	DBB	AT2G47890.2	2.00E-68	B-box type zinc finger protein with CCT domain
FRLM_017497-RA	DBB	AT4G38960.1	3.00E-80	DBB family protein
FRLM_017873-RA	DBB	AT1G75540.1	3.00E-71	salt tolerance homolog2
FRLM_012592-RA	CO-like	AT3G07650.2	1.00E-156	CONSTANS-like 9
FRLM_012592-RB	CO-like	AT3G07650.2	1.00E-156	CONSTANS-like 9
FRLM_012592-RC	CO-like	AT3G07650.2	1.00E-156	CONSTANS-like 9
FRLM_016676-RA	CO-like	AT1G25440.1	1.00E-103	B-box type zinc finger protein with CCT domain
FRLM_016907-RB	CO-like	AT2G47890.1	5.00E-92	B-box type zinc finger protein with CCT domain
FRLM_005161-RA	ARR-B	AT4G16110.1	1.00E-122	response regulator 2
FRLM_007341-RA	ARR-B	AT2G25180.1	1.00E-149	response regulator 12
FRLM_009701-RA	ARR-B	AT2G25180.1	1.00E-124	response regulator 12
FRLM_011211-RB	ARR-B	AT3G16857.2	0	response regulator 1
FRLM_017531-RA	ARR-B	AT1G67710.1	1.00E-113	response regulator 11
FRLM_002043-RB	G2-like	AT2G38300.1	6.00E-30	G2-like family protein
FRLM_002974-RA	G2-like	AT5G06800.1	2.00E-81	G2-like family protein
FRLM_003087-RA	G2-like	AT2G40260.1	6.00E-53	G2-like family protein
FRLM_003757-RA	G2-like	AT2G03500.1	1.00E-131	G2-like family protein
FRLM_004714-RA	G2-like	AT2G01060.2	5.00E-53	G2-like family protein
FRLM_004714-RB	G2-like	AT2G01060.1	1.00E-77	G2-like family protein
FRLM_005439-RA	G2-like	AT2G38300.1	4.00E-07	G2-like family protein
FRLM_005991-RA	G2-like	AT3G10760.1	1.00E-99	G2-like family protein
FRLM_008192-RA	G2-like	AT4G37180.1	3.00E-64	G2-like family protein
FRLM_010842-RA	G2-like	AT1G25550.1	2.00E-99	G2-like family protein
FRLM_011099-RA	G2-like	AT2G01060.1	1.00E-138	G2-like family protein
FRLM_011099-RB	G2-like	AT2G01060.1	1.00E-138	G2-like family protein
FRLM_011099-RC	G2-like	AT2G01060.1	1.00E-138	G2-like family protein
FRLM_011211-RA	G2-like	AT3G16857.2	1.00E-83	response regulator 1
FRLM_011291-RA	G2-like	AT1G32240.1	7.00E-28	G2-like family protein
FRLM_012181-RA	G2-like	AT4G28610.1	4.00E-70	phosphate starvation response 1
FRLM_012181-RB	G2-like	AT5G29000.4	3.00E-41	G2-like family protein
FRLM_012181-RC	G2-like	AT4G28610.1	4.00E-70	phosphate starvation response 1
FRLM_012181-RD	G2-like	AT4G28610.1	2.00E-77	phosphate starvation response 1
FRLM_012685-RA	G2-like	AT3G46640.2	2.00E-97	G2-like family protein
FRLM_016253-RA	G2-like	AT1G69580.1	5.00E-62	G2-like family protein
FRLM_016253-RB	G2-like	AT1G69580.1	5.00E-62	G2-like family protein
FRLM_017155-RA	G2-like	AT5G42630.2	2.00E-56	G2-like family protein
FRLM_017794-RA	G2-like	AT2G38300.1	2.00E-53	G2-like family protein
FRLM_019255-RB	G2-like	AT1G79430.2	1.00E-138	G2-like family protein
FRLM_000364-RA	MIKC_MADS	AT5G20240.1	4.00E-60	MIKC_MADS family protein
FRLM_003020-RB	MIKC_MADS	AT5G62165.3	6.00E-69	AGAMOUS-like 42
FRLM_003020-RC	MIKC_MADS	AT5G62165.3	1.00E-70	AGAMOUS-like 42
FRLM_003020-RD	MIKC_MADS	AT5G62165.3	8.00E-64	AGAMOUS-like 42
FRLM_003511-RA	MIKC_MADS	AT1G69120.1	1.00E-91	MIKC_MADS family protein
FRLM_005837-RA	MIKC_MADS	AT2G22540.1	1.00E-64	MIKC_MADS family protein
FRLM_005837-RB	MIKC_MADS	AT2G22540.1	4.00E-65	MIKC_MADS family protein
FRLM_005837-RC	MIKC_MADS	AT2G22540.1	3.00E-62	MIKC_MADS family protein
FRLM_006525-RA	MIKC_MADS	AT5G62165.3	6.00E-75	AGAMOUS-like 42
FRLM_006525-RB	MIKC_MADS	AT5G62165.3	1.00E-72	AGAMOUS-like 42
FRLM_006535-RC	MIKC_MADS	AT2G22540.1	7.00E-56	MIKC_MADS family protein
FRLM_006535-RD	MIKC_MADS	AT2G22540.1	6.00E-63	MIKC_MADS family protein
FRLM_006535-RE	MIKC_MADS	AT2G22540.1	1.00E-71	MIKC_MADS family protein
FRLM_010170-RA	MIKC_MADS	AT5G15800.1	5.00E-72	MIKC_MADS family protein
FRLM_013915-RA	MIKC_MADS	AT5G20240.1	4.00E-72	MIKC_MADS family protein
FRLM_015807-RA	MIKC_MADS	AT4G09960.1	1.00E-95	MIKC_MADS family protein
FRLM_001842-RA	M-type_MADS	AT2G24840.1	9.00E-23	AGAMOUS-like 61
FRLM_001843-RA	M-type_MADS	AT2G24840.1	3.00E-27	AGAMOUS-like 61
FRLM_002253-RB	M-type_MADS	AT1G18750.1	1.00E-103	AGAMOUS-like 65
FRLM_002348-RA	M-type_MADS	AT1G22130.1	3.00E-35	AGAMOUS-like 104
FRLM_002835-RA	M-type_MADS	AT1G71692.1	3.00E-35	AGAMOUS-like 12
FRLM_002853-RA	M-type_MADS	AT2G14210.1	4.00E-36	AGAMOUS-like 44
FRLM_002879-RA	M-type_MADS	AT5G62165.4	6.00E-37	AGAMOUS-like 42
FRLM_002879-RB	M-type_MADS	AT5G62165.4	6.00E-37	AGAMOUS-like 42
FRLM_003020-RA	M-type_MADS	AT5G62165.4	2.00E-46	AGAMOUS-like 42
FRLM_003021-RA	M-type_MADS	AT5G62165.4	1.00E-36	AGAMOUS-like 42
FRLM_003021-RB	M-type_MADS	AT5G62165.4	2.00E-37	AGAMOUS-like 42
FRLM_003021-RC	M-type_MADS	AT5G62165.4	2.00E-37	AGAMOUS-like 42
FRLM_004160-RA	M-type_MADS	AT5G60440.1	1.00E-46	AGAMOUS-like 62
FRLM_004161-RA	M-type_MADS	AT5G60440.1	1.00E-46	AGAMOUS-like 62
FRLM_005057-RA	M-type_MADS	AT5G13790.1	7.00E-34	AGAMOUS-like 15
FRLM_005159-RA	M-type_MADS	AT1G22130.1	7.00E-35	AGAMOUS-like 104
FRLM_005328-RA	M-type_MADS	AT2G45650.1	8.00E-36	AGAMOUS-like 6
FRLM_006422-RA	M-type_MADS	AT5G48670.1	1.00E-51	AGAMOUS-like 80
FRLM_006424-RA	M-type_MADS	AT5G48670.1	7.00E-52	AGAMOUS-like 80
FRLM_006525-RC	M-type_MADS	AT5G62165.4	3.00E-48	AGAMOUS-like 42
FRLM_006535-RA	M-type_MADS	AT4G24540.1	6.00E-29	AGAMOUS-like 24
FRLM_006535-RB	M-type_MADS	AT2G22540.1	5.00E-38	MIKC_MADS family protein
FRLM_006814-RA	M-type_MADS	AT5G48670.1	5.00E-43	AGAMOUS-like 80
FRLM_006815-RA	M-type_MADS	AT5G48670.1	7.00E-39	AGAMOUS-like 80
FRLM_007911-RA	M-type_MADS	AT2G24840.1	4.00E-23	AGAMOUS-like 61
FRLM_008019-RA	M-type_MADS	AT5G48670.1	2.00E-44	AGAMOUS-like 80
FRLM_008064-RA	M-type_MADS	AT1G24260.3	1.00E-39	MIKC_MADS family protein
FRLM_008292-RA	M-type_MADS	AT2G34440.1	2.00E-44	AGAMOUS-like 29
FRLM_008956-RA	M-type_MADS	AT2G45660.1	3.00E-37	AGAMOUS-like 20
FRLM_009054-RA	M-type_MADS	AT3G57230.1	1.00E-29	AGAMOUS-like 16
FRLM_010208-RA	M-type_MADS	AT2G03710.3	2.00E-37	MIKC_MADS family protein
FRLM_010649-RA	M-type_MADS	AT4G24540.1	1.00E-32	AGAMOUS-like 24
FRLM_011345-RA	M-type_MADS	AT5G48670.1	2.00E-59	AGAMOUS-like 80
FRLM_013237-RA	M-type_MADS	AT4G11880.1	2.00E-21	AGAMOUS-like 14
FRLM_013533-RA	M-type_MADS	AT2G24840.1	7.00E-29	AGAMOUS-like 61
FRLM_014100-RA	M-type_MADS	AT3G54340.1	3.00E-31	MIKC_MADS family protein
FRLM_014409-RA	M-type_MADS	AT2G22540.1	2.00E-34	MIKC_MADS family protein
FRLM_014738-RA	M-type_MADS	AT5G10140.2	9.00E-30	MIKC_MADS family protein
FRLM_015115-RA	M-type_MADS	AT2G34440.1	4.00E-23	AGAMOUS-like 29
FRLM_016396-RA	M-type_MADS	AT5G60440.1	9.00E-34	AGAMOUS-like 62
FRLM_016493-RA	M-type_MADS	AT2G45660.1	2.00E-36	AGAMOUS-like 20
FRLM_017455-RA	M-type_MADS	AT4G37940.1	2.00E-33	AGAMOUS-like 21
FRLM_017499-RA	M-type_MADS	AT2G40210.1	2.00E-25	AGAMOUS-like 48
FRLM_017607-RA	M-type_MADS	AT2G24840.1	9.00E-23	AGAMOUS-like 61
FRLM_018135-RA	M-type_MADS	AT5G60910.1	2.00E-34	AGAMOUS-like 8
FRLM_018245-RA	M-type_MADS	AT2G03710.3	2.00E-24	MIKC_MADS family protein
FRLM_018792-RA	M-type_MADS	AT5G60910.1	4.00E-36	AGAMOUS-like 8
FRLM_019094-RA	M-type_MADS	AT5G62165.4	3.00E-32	AGAMOUS-like 42
FRLM_019152-RA	M-type_MADS	AT5G13790.1	8.00E-25	AGAMOUS-like 15
FRLM_019332-RA	M-type_MADS	AT2G45650.1	5.00E-34	AGAMOUS-like 6
FRLM_019437-RA	M-type_MADS	AT1G24260.3	5.00E-37	MIKC_MADS family protein
FRLM_019671-RA	M-type_MADS	AT5G62165.4	7.00E-31	AGAMOUS-like 42
FRLM_019741-RA	M-type_MADS	AT3G57230.1	1.00E-29	AGAMOUS-like 16
FRLM_019838-RA	M-type_MADS	AT5G60440.1	3.00E-48	AGAMOUS-like 62
FRLM_020206-RA	M-type_MADS	AT2G03710.3	1.00E-28	MIKC_MADS family protein
FRLM_020384-RA	M-type_MADS	AT3G58780.2	1.00E-38	MIKC_MADS family protein
FRLM_020688-RA	M-type_MADS	AT2G03710.3	2.00E-29	MIKC_MADS family protein
FRLM_021084-RA	M-type_MADS	AT1G24260.3	8.00E-33	MIKC_MADS family protein
FRLM_021311-RA	M-type_MADS	AT4G09960.2	4.00E-39	MIKC_MADS family protein
FRLM_021564-RA	M-type_MADS	AT1G22130.1	4.00E-34	AGAMOUS-like 104
FRLM_021578-RA	M-type_MADS	AT2G24840.1	6.00E-26	AGAMOUS-like 61
FRLM_021907-RA	M-type_MADS	AT1G22130.1	1.00E-35	AGAMOUS-like 104
FRLM_022712-RA	M-type_MADS	AT2G14210.1	2.00E-35	AGAMOUS-like 44
FRLM_022767-RA	M-type_MADS	AT2G03710.3	7.00E-40	MIKC_MADS family protein
FRLM_024430-RA	M-type_MADS	AT5G51870.2	1.00E-16	AGAMOUS-like 71
FRLM_002892-RA	GRF	AT2G45480.1	4.00E-38	growth-regulating factor 9
FRLM_003585-RA	GRF	AT4G37740.1	8.00E-32	growth-regulating factor 2
FRLM_004209-RA	GRF	AT4G37740.1	4.00E-60	growth-regulating factor 2
FRLM_004210-RA	GRF	AT4G37740.1	3.00E-57	growth-regulating factor 2
FRLM_011514-RA	GRF	AT2G36400.1	5.00E-95	growth-regulating factor 3
FRLM_013016-RB	GRF	AT3G13960.1	4.00E-64	growth-regulating factor 5
FRLM_016138-RA	GRF	AT5G53660.1	9.00E-40	growth-regulating factor 7
FRLM_000975-RA	HB-other	AT4G02560.2	1.00E-160	HB-other family protein
FRLM_000975-RB	HB-other	AT4G02560.2	0	HB-other family protein
FRLM_003767-RA	HB-other	AT2G22430.1	4.00E-28	homeobox protein 6
FRLM_004389-RB	HB-other	AT3G18380.1	8.00E-68	sequence-specific DNA binding transcription factors;sequence-specific DNA binding
FRLM_004755-RA	HB-other	AT1G30490.1	4.00E-62	HD-ZIP family protein
FRLM_005114-RB	HB-other	AT4G03250.1	6.00E-95	HB-other family protein
FRLM_005114-RC	HB-other	AT4G03250.1	3.00E-90	HB-other family protein
FRLM_005293-RA	HB-other	AT1G28420.1	0	homeobox-1
FRLM_005293-RB	HB-other	AT1G28420.1	0	homeobox-1
FRLM_005293-RC	HB-other	AT1G28420.1	0	homeobox-1
FRLM_006407-RA	HB-other	AT4G12750.1	0	Homeodomain-like transcriptional regulator
FRLM_006407-RB	HB-other	AT4G12750.1	0	Homeodomain-like transcriptional regulator
FRLM_006407-RC	HB-other	AT4G12750.1	0	Homeodomain-like transcriptional regulator
FRLM_007262-RA	HB-other	AT3G18380.1	3.00E-53	sequence-specific DNA binding transcription factors;sequence-specific DNA binding
FRLM_011770-RA	HB-other	AT3G18380.3	1.00E-150	sequence-specific DNA binding transcription factors;sequence-specific DNA binding
FRLM_011770-RB	HB-other	AT3G18380.3	5.00E-59	sequence-specific DNA binding transcription factors;sequence-specific DNA binding
FRLM_011770-RC	HB-other	AT3G18380.3	5.00E-68	sequence-specific DNA binding transcription factors;sequence-specific DNA binding
FRLM_010210-RA	WOX	AT3G18010.1	3.00E-46	WUSCHEL related homeobox 1
FRLM_002997-RA	WOX	AT3G03660.1	2.00E-36	WUSCHEL related homeobox 11
FRLM_000063-RB	WOX	AT4G35550.1	5.00E-87	WUSCHEL related homeobox 13
FRLM_000063-RA	WOX	AT4G35550.1	5.00E-95	WUSCHEL related homeobox 13
FRLM_000679-RA	WOX	AT4G35550.1	1.00E-66	WUSCHEL related homeobox 13
FRLM_009579-RA	WOX	AT5G59340.1	3.00E-35	WUSCHEL related homeobox 2
FRLM_001281-RA	WOX	AT3G18010.1	9.00E-26	WUSCHEL related homeobox 1
FRLM_004590-RA	WOX	AT1G46480.1	6.00E-25	WUSCHEL related homeobox 4
FRLM_000639-RA	TALE	AT2G35940.1	1.00E-135	BEL1-like homeodomain 1
FRLM_019047-RA	TALE	AT1G75410.2	2.00E-91	BEL1-like homeodomain 3
FRLM_007419-RA	TALE	AT5G41410.1	1.00E-146	TALE family protein
FRLM_007872-RA	TALE	AT2G35940.1	1.00E-117	BEL1-like homeodomain 1
FRLM_003834-RA	TALE	AT2G27990.1	5.00E-74	BEL1-like homeodomain 8
FRLM_009020-RA	TALE	AT1G75430.1	1.00E-119	BEL1-like homeodomain 11
FRLM_004174-RA	TALE	AT2G16400.1	1.00E-109	BEL1-like homeodomain 7
FRLM_008984-RA	HD-ZIP	AT3G01470.1	1.00E-102	homeobox 1
FRLM_016597-RB	HD-ZIP	AT3G01470.1	1.00E-43	homeobox 1
FRLM_016597-RA	HD-ZIP	AT3G01470.1	2.00E-47	homeobox 1
FRLM_017447-RA	HD-ZIP	AT4G16780.1	1.00E-111	homeobox protein 2
FRLM_002142-RB	HD-ZIP	AT1G69780.1	5.00E-98	HD-ZIP family protein
FRLM_011953-RA	HD-ZIP	AT5G06710.1	4.00E-82	homeobox from Arabidopsis thaliana
FRLM_013916-RA	HD-ZIP	AT4G40060.1	1.00E-52	homeobox protein 16
FRLM_015790-RA	HD-ZIP	AT3G60390.1	1.00E-110	homeobox-leucine zipper protein 3
FRLM_017395-RA	HD-ZIP	AT4G37790.1	1.00E-109	HD-ZIP family protein
FRLM_007247-RB	HD-ZIP	AT3G01470.1	1.00E-39	homeobox 1
FRLM_016784-RA	HD-ZIP	AT2G46680.1	2.00E-48	homeobox 7
FRLM_019000-RA	HD-ZIP	AT4G37790.1	8.00E-73	HD-ZIP family protein
FRLM_004681-RA	HD-ZIP	AT4G36740.1	8.00E-89	homeobox protein 40
FRLM_013803-RA	HD-ZIP	AT2G01430.1	9.00E-76	homeobox-leucine zipper protein 17
FRLM_010083-RA	HD-ZIP	AT2G46680.1	7.00E-64	homeobox 7
FRLM_012845-RA	HD-ZIP	AT2G46680.1	1.00E-37	homeobox 7
FRLM_019459-RA	HD-ZIP	AT5G53980.1	4.00E-33	homeobox protein 52
FRLM_019364-RA	HD-ZIP	AT5G06710.1	8.00E-44	homeobox from Arabidopsis thaliana
FRLM_010074-RA	HD-ZIP	AT2G18550.1	6.00E-28	homeobox protein 21
FRLM_015816-RA	HD-ZIP	AT5G15150.1	5.00E-39	homeobox 3
FRLM_015790-RB	HD-ZIP	AT3G60390.1	9.00E-63	homeobox-leucine zipper protein 3
FRLM_009394-RA	HD-ZIP	AT5G03790.1	2.00E-30	homeobox 51
FRLM_005815-RA	TALE	AT1G62360.1	3.00E-98	KNOX/ELK homeobox transcription factor
FRLM_000848-RA	TALE	AT1G62360.1	1.00E-145	KNOX/ELK homeobox transcription factor
FRLM_005479-RA	TALE	AT4G08150.1	1.00E-149	KNOTTED-like from Arabidopsis thaliana
FRLM_007248-RA	TALE	AT5G25220.2	1.00E-159	KNOTTED1-like homeobox gene 3
FRLM_001219-RA	TALE	AT1G62990.1	1.00E-170	KNOTTED-like homeobox of Arabidopsis thaliana 7
FRLM_001219-RB	TALE	AT1G62990.1	1.00E-170	KNOTTED-like homeobox of Arabidopsis thaliana 7
FRLM_003988-RA	HD-ZIP	AT1G05230.4	0	homeodomain GLABROUS 2
FRLM_000622-RA	HD-ZIP	AT4G04890.1	0	protodermal factor 2
FRLM_007325-RA	HD-ZIP	AT4G00730.1	0	HD-ZIP family protein
FRLM_005776-RA	HD-ZIP	AT1G73360.1	0	homeodomain GLABROUS 11
FRLM_001972-RB	HD-ZIP	AT4G00730.1	0	HD-ZIP family protein
FRLM_001972-RA	HD-ZIP	AT4G00730.1	0	HD-ZIP family protein
FRLM_001919-RA	HD-ZIP	AT1G52150.1	0	HD-ZIP family protein
FRLM_001380-RA	HD-ZIP	AT5G60690.1	0	HD-ZIP family protein
FRLM_010575-RA	HD-ZIP	AT4G32880.1	1.00E-134	homeobox gene 8
FRLM_005674-RA	HB-PHD	AT4G29940.2	1.00E-161	pathogenesis related homeodomain protein A
FRLM_005674-RB	HB-PHD	AT4G29940.2	1.00E-161	pathogenesis related homeodomain protein A
FRLM_003538-RA	HB-PHD	AT3G19510.1	1.00E-138	Homeodomain-like protein with RING/FYVE/PHD-type zinc finger domain
FRLM_000154-RA	C2H2	AT5G66730.1	3.00E-35	C2H2-like zinc finger protein
FRLM_000496-RA	C2H2	AT1G03840.2	1.00E-130	C2H2 family protein
FRLM_000662-RA	C2H2	AT4G25610.1	1.00E-89	C2H2-like zinc finger protein
FRLM_000662-RB	C2H2	AT4G25610.1	1.00E-138	C2H2-like zinc finger protein
FRLM_000745-RA	C3H	AT1G75340.1	5.00E-78	C3H family protein
FRLM_000780-RA	C2H2	AT3G57670.1	1.00E-144	C2H2 family protein
FRLM_001314-RA	C3H	AT2G47850.1	0	C3H family protein
FRLM_001314-RB	C3H	AT2G47850.1	0	C3H family protein
FRLM_001812-RA	C3H	AT5G40880.1	0.009	C3H family protein
FRLM_002109-RA	C2H2	AT2G01940.1	1.00E-136	C2H2-like zinc finger protein
FRLM_002211-RA	C3H	AT1G68200.1	5.00E-15	C3H family protein
FRLM_002352-RA	C3H	AT3G02830.1	3.00E-86	zinc finger protein 1
FRLM_002352-RB	C3H	AT3G02830.1	0	zinc finger protein 1
FRLM_002352-RC	C3H	AT3G02830.1	1.00E-48	zinc finger protein 1
FRLM_002439-RF	C3H	AT2G47850.2	0.008	C3H family protein
FRLM_002556-RA	C3H	AT1G32360.1	1.00E-129	C3H family protein
FRLM_003453-RA	C3H	AT3G08505.1	1.00E-144	C3H family protein
FRLM_003453-RB	C3H	AT3G08505.1	1.00E-144	C3H family protein
FRLM_003453-RC	C3H	AT3G08505.1	1.00E-144	C3H family protein
FRLM_003701-RA	LSD	AT4G21610.1	2.00E-44	lsd one like 2
FRLM_004618-RA	C2H2	AT3G57670.1	1.00E-132	C2H2 family protein
FRLM_004650-RA	C3H	AT3G19360.1	5.00E-04	C3H family protein
FRLM_004650-RB	C3H	AT3G19360.1	5.00E-04	C3H family protein
FRLM_004650-RC	C3H	AT3G19360.1	5.00E-04	C3H family protein
FRLM_004677-RA	C3H	AT1G10320.1	6.00E-90	C3H family protein
FRLM_004677-RB	C3H	AT1G10320.1	0	C3H family protein
FRLM_004886-RA	C3H	AT3G12130.1	1.00E-63	C3H family protein
FRLM_005677-RA	C3H	AT3G12680.1	1.00E-164	floral homeotic protein (HUA1)
FRLM_005677-RB	C3H	AT3G12680.1	1.00E-101	floral homeotic protein (HUA1)
FRLM_005695-RA	C3H	AT3G51120.1	0	DNA binding;zinc ion binding;nucleic acid binding;nucleic acid binding
FRLM_005695-RB	C3H	AT3G51120.1	3.00E-50	DNA binding;zinc ion binding;nucleic acid binding;nucleic acid binding
FRLM_005898-RA	C2H2	AT1G26610.1	3.00E-17	C2H2-like zinc finger protein
FRLM_005947-RA	C2H2	AT5G03740.1	2.00E-18	histone deacetylase 2C
FRLM_005947-RB	C2H2	AT3G44750.2	3.00E-38	histone deacetylase 3
FRLM_006205-RA	C2H2	AT2G02080.1	1.00E-121	indeterminate(ID)-domain 4
FRLM_006479-RA	C3H	AT3G12680.1	0.007	floral homeotic protein (HUA1)
FRLM_006484-RA	C3H	AT5G06770.1	1.00E-100	C3H family protein
FRLM_006484-RB	C3H	AT5G06770.1	1.00E-66	C3H family protein
FRLM_006747-RA	C2H2	AT1G34370.2	0	C2H2 family protein
FRLM_007112-RA	C3H	AT2G47850.2	5.00E-59	C3H family protein
FRLM_007112-RB	C3H	AT5G18550.1	1.00E-163	C3H family protein
FRLM_007121-RA	C2H2	AT1G66140.1	2.00E-47	zinc finger protein 4
FRLM_007311-RA	C2H2	AT2G29660.1	1.00E-117	C2H2 family protein
FRLM_007395-RA	C2H2	AT1G34790.1	1.00E-115	C2H2 family protein
FRLM_007792-RA	C3H	AT1G04990.2	1.00E-85	C3H family protein
FRLM_007792-RB	C3H	AT1G04990.2	9.00E-23	C3H family protein
FRLM_008056-RA	C2H2	AT5G52010.1	1.00E-166	C2H2-like zinc finger protein
FRLM_008281-RA	C3H	AT2G41900.1	0	CCCH-type zinc finger protein with ARM repeat domain
FRLM_008550-RA	C3H	AT4G02560.2	0.009	HB-other family protein
FRLM_008764-RA	C2H2	AT5G14140.1	1.00E-124	zinc ion binding;nucleic acid binding;zinc ion binding
FRLM_008936-RA	C2H2	AT5G66730.1	1.00E-118	C2H2-like zinc finger protein
FRLM_009249-RA	C2H2	AT1G80730.1	7.00E-49	zinc-finger protein 1
FRLM_009372-RA	C2H2	AT3G48430.1	0	relative of early flowering 6
FRLM_009507-RA	C2H2	AT1G55110.1	1.00E-107	indeterminate(ID)-domain 7
FRLM_009604-RA	C2H2	AT2G37430.1	2.00E-40	C2H2 family protein
FRLM_009648-RA	C2H2	AT1G13290.1	1.00E-116	C2H2-like zinc finger protein
FRLM_009665-RB	C2H2	AT5G03740.1	5.00E-54	histone deacetylase 2C
FRLM_009717-RA	C3H	AT4G29190.1	1.00E-117	C3H family protein
FRLM_009750-RA	C2H2	AT1G74250.1	0	DNAJ heat shock N-terminal domain-containing protein
FRLM_009869-RC	C3H	AT2G33835.1	6.00E-04	C3H family protein
FRLM_009972-RB	C3H	AT2G33835.1	1.00E-48	C3H family protein
FRLM_009972-RC	C3H	AT2G33835.1	1.00E-48	C3H family protein
FRLM_010060-RA	C3H	AT2G33835.1	6.00E-20	C3H family protein
FRLM_010060-RB	C3H	AT2G33835.1	5.00E-20	C3H family protein
FRLM_010137-RA	C3H	AT5G26749.1	2.00E-44	C3H family protein
FRLM_010200-RA	C2H2	AT1G34370.3	9.00E-76	C2H2 family protein
FRLM_010226-RA	C2H2	AT1G26610.1	8.00E-32	C2H2-like zinc finger protein
FRLM_010374-RA	C2H2	AT5G04240.1	1.00E-172	C2H2 family protein
FRLM_010510-RA	C2H2	AT5G57520.1	7.00E-29	zinc finger protein 2
FRLM_010744-RA	C2H2	AT3G57670.1	1.00E-116	C2H2 family protein
FRLM_010769-RA	C2H2	AT1G75710.1	0	C2H2-like zinc finger protein
FRLM_010769-RB	C2H2	AT1G75710.1	2.00E-70	C2H2-like zinc finger protein
FRLM_011344-RA	C2H2	AT3G45260.1	3.00E-48	C2H2-like zinc finger protein
FRLM_011977-RA	LSD	AT4G20380.2	3.00E-74	LSD family protein
FRLM_012328-RA	C3H	AT2G28450.1	0	C3H family protein
FRLM_012328-RD	C3H	AT2G28450.2	0	C3H family protein
FRLM_012730-RA	C2H2	AT1G27730.1	1.00E-52	salt tolerance zinc finger
FRLM_013156-RA	C3H	AT1G01350.1	1.00E-168	C3H family protein
FRLM_013260-RA	C2H2	AT5G03150.1	5.00E-53	C2H2-like zinc finger protein
FRLM_013555-RB	C3H	AT5G51980.1	0	C3H family protein
FRLM_013555-RC	C3H	AT4G25440.1	1.00E-172	zinc finger WD40 repeat protein 1
FRLM_013675-RA	C3H	AT5G07500.1	2.00E-65	C3H family protein
FRLM_013679-RA	C3H	AT2G41900.1	0	CCCH-type zinc finger protein with ARM repeat domain
FRLM_013861-RA	C3H	AT4G25440.1	8.00E-68	zinc finger WD40 repeat protein 1
FRLM_013861-RB	C3H	AT4G25440.1	1.00E-101	zinc finger WD40 repeat protein 1
FRLM_013861-RC	C3H	AT4G25440.1	1.00E-129	zinc finger WD40 repeat protein 1
FRLM_013901-RB	C2H2	AT2G02080.2	2.00E-57	indeterminate(ID)-domain 4
FRLM_014013-RA	C2H2	AT3G50700.1	2.00E-98	indeterminate(ID)-domain 2
FRLM_014248-RA	C2H2	AT5G04390.1	7.00E-70	C2H2 family protein
FRLM_014880-RA	C3H	AT1G03790.1	1.00E-93	C3H family protein
FRLM_015205-RA	C3H	AT5G58620.1	0	C3H family protein
FRLM_015269-RA	C2H2	AT2G28200.1	8.00E-59	C2H2 family protein
FRLM_015838-RA	C3H	AT2G19810.1	1.00E-142	C3H family protein
FRLM_016590-RA	C3H	AT3G48440.1	7.00E-43	C3H family protein
FRLM_016590-RB	C3H	AT3G48440.1	3.00E-69	C3H family protein
FRLM_016590-RC	C3H	AT3G48440.1	1.00E-23	C3H family protein
FRLM_016590-RD	C3H	AT3G48440.1	6.00E-72	C3H family protein
FRLM_016746-RA	C3H	AT1G01350.1	8.00E-61	C3H family protein
FRLM_016800-RB	C2H2	AT3G50700.1	1.00E-84	indeterminate(ID)-domain 2
FRLM_017244-RA	C2H2	AT1G72050.2	1.00E-137	transcription factor IIIA
FRLM_017244-RB	C2H2	AT1G72050.2	1.00E-108	transcription factor IIIA
FRLM_017417-RA	C2H2	AT2G28710.1	9.00E-32	C2H2 family protein
FRLM_017587-RA	C2H2	AT2G37430.1	5.00E-46	C2H2 family protein
FRLM_017739-RA	C2H2	AT5G10970.1	8.00E-36	C2H2 family protein
FRLM_017778-RA	C2H2	AT1G27730.1	4.00E-68	salt tolerance zinc finger
FRLM_018116-RA	C2H2	AT5G22890.1	9.00E-94	C2H2 family protein
FRLM_019161-RA	C3H	AT2G40140.2	0	C3H family protein
FRLM_019265-RA	LSD	AT1G32540.3	7.00E-84	lsd one like 1
FRLM_019265-RB	LSD	AT1G32540.3	2.00E-83	lsd one like 1
FRLM_019265-RC	LSD	AT1G32540.3	1.00E-79	lsd one like 1
FRLM_019458-RB	C2H2	AT3G44750.2	0.007	histone deacetylase 3
FRLM_019602-RA	C2H2	AT1G26610.1	2.00E-17	C2H2-like zinc finger protein
FRLM_020351-RA	C2H2	AT5G03510.1	1.00E-63	C2H2 family protein
FRLM_021209-RA	C3H	AT2G24830.1	9.00E-64	C3H family protein
FRLM_023212-RA	C2H2	AT4G06634.2	5.00E-47	C2H2 family protein
FRLM_024399-RA	C3H	AT3G44785.1	3.00E-18	C3H family protein
FRLM_024428-RA	C3H	AT3G44785.1	1.00E-18	C3H family protein
FRLM_000090-RA	MYB	AT4G38620.1	5.00E-64	myb domain protein 4
FRLM_000108-RA	MYB	AT3G23250.1	4.00E-54	myb domain protein 15
FRLM_000227-RA	MYB	AT1G63910.1	1.00E-109	myb domain protein 103
FRLM_000979-RA	MYB	AT5G65790.1	9.00E-85	myb domain protein 68
FRLM_001395-RB	MYB	AT1G08810.1	1.00E-105	myb domain protein 60
FRLM_001469-RA	MYB	AT1G34670.1	1.00E-107	myb domain protein 93
FRLM_001593-RA	MYB	AT5G26660.1	5.00E-65	myb domain protein 86
FRLM_001922-RA	MYB	AT5G49330.1	2.00E-78	myb domain protein 111
FRLM_001994-RA	MYB	AT3G13540.1	8.00E-89	myb domain protein 5
FRLM_002007-RA	MYB	AT4G22680.1	4.00E-94	myb domain protein 85
FRLM_002874-RA	MYB	AT5G60890.1	3.00E-70	myb domain protein 34
FRLM_002977-RA	MYB	AT5G56110.1	1.00E-118	myb domain protein 103
FRLM_003185-RA	MYB	AT4G01680.3	3.00E-90	myb domain protein 55
FRLM_003577-RA	MYB	AT4G32730.2	0	Homeodomain-like protein
FRLM_003728-RA	MYB	AT2G38090.1	1.00E-105	MYB family protein
FRLM_003989-RA	MYB	AT1G79180.1	6.00E-81	myb domain protein 63
FRLM_004080-RA	MYB	AT3G47600.1	1.00E-126	myb domain protein 94
FRLM_004375-RA	MYB	AT1G66230.1	4.00E-83	myb domain protein 20
FRLM_004593-RA	MYB	AT3G23250.1	4.00E-63	myb domain protein 15
FRLM_004621-RA	MYB	AT4G38620.1	1.00E-121	myb domain protein 4
FRLM_005336-RA	MYB	AT5G07690.1	2.00E-61	myb domain protein 29
FRLM_005352-RA	MYB	AT5G60890.1	3.00E-62	myb domain protein 34
FRLM_005407-RA	MYB	AT1G22640.1	5.00E-60	myb domain protein 3
FRLM_005784-RA	MYB	AT5G07690.1	4.00E-63	myb domain protein 29
FRLM_006096-RA	MYB	AT1G22640.1	5.00E-96	myb domain protein 3
FRLM_006180-RA	MYB	AT1G66370.1	8.00E-64	myb domain protein 113
FRLM_006245-RA	MYB	AT5G08520.1	1.00E-126	MYB family protein
FRLM_006540-RA	MYB	AT5G02320.2	1.00E-159	myb domain protein 3r-5
FRLM_006712-RA	MYB	AT3G49690.1	2.00E-89	myb domain protein 84
FRLM_006846-RA	MYB	AT3G11440.1	1.00E-129	myb domain protein 65
FRLM_006846-RB	MYB	AT3G11440.1	1.00E-116	myb domain protein 65
FRLM_006883-RA	MYB	AT1G17950.1	4.00E-64	myb domain protein 52
FRLM_007021-RA	MYB	AT5G15310.1	1.00E-107	myb domain protein 16
FRLM_007271-RA	MYB	AT2G47190.1	4.00E-65	myb domain protein 2
FRLM_008248-RA	MYB	AT5G15310.1	2.00E-99	myb domain protein 16
FRLM_008307-RA	MYB	AT3G23250.1	1.00E-84	myb domain protein 15
FRLM_008367-RA	MYB	AT1G79180.1	3.00E-56	myb domain protein 63
FRLM_008816-RA	MYB	AT3G52250.1	1.00E-140	MYB family protein
FRLM_009743-RA	MYB	AT5G16770.2	1.00E-89	myb domain protein 9
FRLM_009797-RA	MYB	AT4G33450.1	5.00E-66	myb domain protein 69
FRLM_010044-RA	MYB	AT3G09230.1	1.00E-108	myb domain protein 1
FRLM_010078-RA	MYB	AT1G66370.1	9.00E-51	myb domain protein 113
FRLM_010230-RA	MYB	AT3G11450.1	0	DnaJ domain ;Myb-like DNA-binding domain
FRLM_010230-RB	MYB	AT3G11450.1	0	DnaJ domain ;Myb-like DNA-binding domain
FRLM_010231-RA	MYB	AT3G23250.1	1.00E-74	myb domain protein 15
FRLM_010266-RA	MYB	AT3G12720.1	3.00E-88	myb domain protein 67
FRLM_010294-RA	MYB	AT5G07690.1	4.00E-65	myb domain protein 29
FRLM_010524-RA	MYB	AT1G69560.1	2.00E-77	myb domain protein 105
FRLM_010975-RA	MYB	AT3G23250.1	1.00E-64	myb domain protein 15
FRLM_010993-RA	MYB	AT3G01140.1	3.00E-96	myb domain protein 106
FRLM_011212-RA	MYB	AT5G15310.1	2.00E-62	myb domain protein 16
FRLM_011212-RB	MYB	AT5G15310.1	2.00E-62	myb domain protein 16
FRLM_011419-RA	MYB	AT1G68320.1	2.00E-86	myb domain protein 62
FRLM_011476-RA	MYB	AT2G38090.1	1.00E-129	MYB family protein
FRLM_011509-RA	MYB	AT1G49010.1	3.00E-92	MYB family protein
FRLM_012164-RA	MYB	AT5G49620.1	1.00E-94	myb domain protein 78
FRLM_012259-RA	MYB	AT2G02820.1	7.00E-64	myb domain protein 88
FRLM_012259-RB	MYB	AT2G02820.1	7.00E-64	myb domain protein 88
FRLM_012309-RA	MYB	AT3G24310.1	4.00E-89	myb domain protein 305
FRLM_012358-RA	MYB	AT4G37260.1	3.00E-53	myb domain protein 73
FRLM_012563-RA	MYB	AT5G04760.1	4.00E-72	MYB family protein
FRLM_012653-RA	MYB	AT1G48000.1	3.00E-81	myb domain protein 112
FRLM_012721-RA	MYB	AT4G21440.1	1.00E-112	MYB-like 102
FRLM_012842-RA	MYB	AT5G14750.1	1.00E-48	myb domain protein 66
FRLM_013452-RA	MYB	AT1G34670.1	7.00E-90	myb domain protein 93
FRLM_013511-RA	MYB	AT2G37630.1	1.00E-173	MYB family protein
FRLM_013870-RA	MYB	AT5G35550.1	1.00E-53	MYB family protein
FRLM_014120-RA	MYB	AT3G28470.1	3.00E-65	MYB family protein
FRLM_014611-RA	MYB	AT5G14750.1	7.00E-57	myb domain protein 66
FRLM_015527-RA	MYB	AT2G37630.1	1.00E-115	MYB family protein
FRLM_015609-RA	MYB	AT4G21440.1	1.00E-102	MYB-like 102
FRLM_015920-RA	MYB	AT4G38620.1	2.00E-78	myb domain protein 4
FRLM_015927-RA	MYB	AT5G35550.1	7.00E-64	MYB family protein
FRLM_016358-RA	MYB	AT1G09770.1	0	cell division cycle 5
FRLM_016629-RA	MYB	AT3G55730.1	1.00E-102	myb domain protein 109
FRLM_016804-RA	MYB	AT5G57620.1	2.00E-79	myb domain protein 36
FRLM_016807-RA	MYB	AT5G67300.1	9.00E-94	myb domain protein r1
FRLM_017059-RA	MYB	AT1G66370.1	1.00E-67	myb domain protein 113
FRLM_017259-RA	MYB	AT5G67300.1	1.00E-59	myb domain protein r1
FRLM_017405-RA	MYB	AT3G13890.2	2.00E-83	myb domain protein 26
FRLM_017817-RA	MYB	AT5G49330.1	9.00E-65	myb domain protein 111
FRLM_017918-RA	MYB	AT5G07690.1	2.00E-66	myb domain protein 29
FRLM_018217-RA	MYB	AT4G22680.1	1.00E-89	myb domain protein 85
FRLM_018323-RA	MYB	AT4G32730.1	7.00E-95	Homeodomain-like protein
FRLM_018620-RA	MYB	AT2G36890.1	2.00E-74	MYB family protein
FRLM_018648-RA	MYB	AT3G28470.1	2.00E-65	MYB family protein
FRLM_019109-RA	MYB	AT1G17950.1	8.00E-92	myb domain protein 52
FRLM_019208-RA	MYB	AT5G14750.1	5.00E-57	myb domain protein 66
FRLM_019386-RA	MYB	AT5G57620.1	1.00E-103	myb domain protein 36
FRLM_019514-RA	MYB	AT4G37260.1	1.00E-111	myb domain protein 73
FRLM_019964-RA	MYB	AT5G56110.1	1.00E-112	myb domain protein 103
FRLM_020004-RA	MYB	AT1G68320.1	1.00E-80	myb domain protein 62
FRLM_020123-RA	MYB	AT5G07690.1	5.00E-65	myb domain protein 29
FRLM_020994-RA	MYB	AT5G56110.1	6.00E-40	myb domain protein 103
FRLM_021291-RA	MYB	AT5G56110.1	1.00E-100	myb domain protein 103
FRLM_000550-RA	MYB_related	AT5G52660.1	3.00E-83	MYB_related family protein
FRLM_000550-RB	MYB_related	AT5G52660.1	1.00E-133	MYB_related family protein
FRLM_001395-RA	MYB_related	AT1G08810.1	9.00E-64	myb domain protein 60
FRLM_002114-RA	MYB_related	AT5G67580.1	8.00E-90	MYB_related family protein
FRLM_002389-RA	MYB_related	AT2G44430.1	2.00E-83	DNA-binding bromodomain-containing protein
FRLM_002807-RA	MYB_related	AT1G66370.1	4.00E-44	myb domain protein 113
FRLM_003237-RA	MYB_related	AT4G39250.1	4.00E-39	RAD-like 1
FRLM_003285-RA	MYB_related	AT3G21430.2	0	DNA binding
FRLM_003285-RB	MYB_related	AT3G21430.2	0	DNA binding
FRLM_003285-RC	MYB_related	AT3G21430.2	0	DNA binding
FRLM_003591-RC	MYB_related	AT5G17300.1	8.00E-68	MYB_related family protein
FRLM_003619-RA	MYB_related	AT1G09710.1	3.00E-88	MYB_related family protein
FRLM_003619-RB	MYB_related	AT1G09710.1	8.00E-85	MYB_related family protein
FRLM_004042-RA	MYB_related	AT3G13540.1	9.00E-31	myb domain protein 5
FRLM_004166-RA	MYB_related	AT3G08500.1	2.00E-43	myb domain protein 83
FRLM_004402-RA	MYB_related	AT3G09600.1	1.00E-137	MYB_related family protein
FRLM_004402-RB	MYB_related	AT3G09600.1	1.00E-137	MYB_related family protein
FRLM_005062-RA	MYB_related	AT1G49950.1	4.00E-91	telomere repeat binding factor 1
FRLM_005062-RB	MYB_related	AT1G49950.1	1.00E-105	telomere repeat binding factor 1
FRLM_005174-RB	MYB_related	AT2G36960.3	1.00E-116	TSL-kinase interacting protein 1
FRLM_005319-RA	MYB_related	AT1G72650.2	2.00E-24	TRF-like 6
FRLM_005319-RB	MYB_related	AT1G72650.1	5.00E-29	TRF-like 6
FRLM_005319-RC	MYB_related	AT1G72650.1	5.00E-29	TRF-like 6
FRLM_005464-RA	MYB_related	AT3G12720.1	1.00E-53	myb domain protein 67
FRLM_005503-RA	MYB_related	AT1G07540.1	1.00E-162	TRF-like 2
FRLM_005653-RA	MYB_related	AT2G32460.1	7.00E-51	myb domain protein 101
FRLM_005816-RB	MYB_related	AT5G56840.1	5.00E-30	MYB_related family protein
FRLM_006219-RA	MYB_related	AT1G75250.1	3.00E-29	RAD-like 6
FRLM_006335-RA	MYB_related	AT1G66370.1	4.00E-44	myb domain protein 113
FRLM_006540-RB	MYB_related	AT5G02320.2	8.00E-48	myb domain protein 3r-5
FRLM_007014-RA	MYB_related	AT1G72650.1	3.00E-24	TRF-like 6
FRLM_007014-RB	MYB_related	AT1G72650.1	5.00E-24	TRF-like 6
FRLM_007151-RA	MYB_related	AT1G72650.2	1.00E-124	TRF-like 6
FRLM_007151-RB	MYB_related	AT1G72650.2	1.00E-124	TRF-like 6
FRLM_007151-RC	MYB_related	AT1G72650.1	1.00E-116	TRF-like 6
FRLM_007151-RD	MYB_related	AT1G72650.2	1.00E-134	TRF-like 6
FRLM_007370-RA	MYB_related	AT4G39160.1	1.00E-46	MYB_related family protein
FRLM_007370-RB	MYB_related	AT4G39160.1	1.00E-47	MYB_related family protein
FRLM_007370-RC	MYB_related	AT4G39160.1	5.00E-47	MYB_related family protein
FRLM_007370-RD	MYB_related	AT4G39160.1	8.00E-48	MYB_related family protein
FRLM_007370-RE	MYB_related	AT4G39160.1	4.00E-47	MYB_related family protein
FRLM_007370-RF	MYB_related	AT4G39160.1	1.00E-46	MYB_related family protein
FRLM_007506-RA	MYB_related	AT1G72740.1	6.00E-06	MYB_related family protein
FRLM_008314-RA	MYB_related	AT2G31180.1	5.00E-51	myb domain protein 14
FRLM_008628-RA	MYB_related	AT1G18330.1	2.00E-54	MYB_related family protein
FRLM_008628-RB	MYB_related	AT1G18330.1	2.00E-54	MYB_related family protein
FRLM_008628-RC	MYB_related	AT1G18330.1	2.00E-54	MYB_related family protein
FRLM_009080-RA	MYB_related	AT1G17460.1	2.00E-07	TRF-like 3
FRLM_009080-RB	MYB_related	AT1G17460.1	2.00E-07	TRF-like 3
FRLM_009080-RC	MYB_related	AT1G17460.1	2.00E-07	TRF-like 3
FRLM_009690-RA	MYB_related	AT4G39250.1	2.00E-36	RAD-like 1
FRLM_010100-RA	MYB_related	AT4G09460.1	4.00E-35	myb domain protein 6
FRLM_010768-RB	MYB_related	AT5G58340.2	1.00E-30	MYB_related family protein
FRLM_010963-RC	MYB_related	AT1G18330.2	2.00E-04	MYB_related family protein
FRLM_010978-RA	MYB_related	AT5G45420.1	7.00E-84	MYB_related family protein
FRLM_011212-RC	MYB_related	AT5G60890.1	1.00E-47	myb domain protein 34
FRLM_011223-RB	MYB_related	AT3G57980.1	1.00E-115	DNA-binding bromodomain-containing protein
FRLM_011749-RA	MYB_related	AT1G19000.1	1.00E-60	MYB_related family protein
FRLM_011749-RB	MYB_related	AT1G19000.1	2.00E-52	MYB_related family protein
FRLM_011829-RC	MYB_related	AT1G07540.1	1.00E-106	TRF-like 2
FRLM_012340-RA	MYB_related	AT3G13540.1	2.00E-36	myb domain protein 5
FRLM_012388-RB	MYB_related	AT4G39160.1	2.00E-23	MYB_related family protein
FRLM_012690-RA	MYB_related	AT5G53200.1	8.00E-38	MYB_related family protein
FRLM_013686-RA	MYB_related	AT5G52600.1	3.00E-30	myb domain protein 82
FRLM_014152-RA	MYB_related	AT3G16350.1	4.00E-71	MYB_related family protein
FRLM_015164-RA	MYB_related	AT5G12870.1	9.00E-39	myb domain protein 46
FRLM_016030-RA	MYB_related	AT3G11280.1	1.00E-45	MYB family protein
FRLM_016226-RA	MYB_related	AT1G66370.1	5.00E-44	myb domain protein 113
FRLM_016250-RA	MYB_related	AT2G30420.1	2.00E-24	MYB_related family protein
FRLM_016767-RA	MYB_related	AT5G52600.1	1.00E-42	myb domain protein 82
FRLM_017003-RA	MYB_related	AT5G47390.1	1.00E-136	MYB_related family protein
FRLM_017456-RB	MYB_related	AT1G72740.2	4.00E-77	MYB_related family protein
FRLM_017914-RA	MYB_related	AT5G65790.1	5.00E-43	myb domain protein 68
FRLM_018063-RA	MYB_related	AT5G35550.1	3.00E-29	MYB family protein
FRLM_018580-RA	MYB_related	AT5G59780.2	1.00E-41	myb domain protein 59
FRLM_018580-RB	MYB_related	AT5G59780.2	5.00E-36	myb domain protein 59
FRLM_018698-RA	MYB_related	AT1G70000.2	2.00E-83	MYB_related family protein
FRLM_018769-RA	MYB_related	AT5G56840.1	7.00E-62	MYB_related family protein
FRLM_018769-RB	MYB_related	AT5G56840.1	2.00E-61	MYB_related family protein
FRLM_018911-RA	MYB_related	AT3G30210.1	4.00E-55	myb domain protein 121
FRLM_019867-RA	MYB_related	AT5G53200.1	1.00E-27	MYB_related family protein
FRLM_019895-RA	MYB_related	AT1G34670.1	3.00E-53	myb domain protein 93
FRLM_020632-RA	MYB_related	AT5G52260.1	9.00E-43	myb domain protein 19
FRLM_020671-RA	MYB_related	AT3G53200.1	2.00E-13	myb domain protein 27
FRLM_020671-RB	MYB_related	AT3G53200.1	2.00E-42	myb domain protein 27
FRLM_021162-RA	MYB_related	AT3G28910.1	1.00E-78	myb domain protein 30
FRLM_021243-RA	MYB_related	AT5G14340.1	3.00E-50	myb domain protein 40
FRLM_021485-RA	MYB_related	AT5G14750.1	3.00E-43	myb domain protein 66
FRLM_021631-RA	MYB_related	AT1G75250.1	9.00E-38	RAD-like 6
FRLM_022983-RA	MYB_related	AT2G32460.2	3.00E-36	myb domain protein 101
FRLM_000589-RB	C2H2
FRLM_001550-RB	C2H2
FRLM_003458-RA	C2H2
FRLM_006299-RA	C2H2
FRLM_016857-RA	C2H2
FRLM_019458-RA	C2H2
FRLM_005899-RA	MYB_related
