# Supplementary material for: Genomic and transcriptomic analysis of sacred fig (Ficus religiosa)
Source: BMC Genomics. 2023 Apr 12;24:197. doi: 10.1186/s12864-023-09270-z (PMC10100241; doi:10.1186/s12864-023-09270-z)
Supplement: Supplementary file 21 — Additional file 21: Table S8. Protein family IDs identified for the unique transcripts of F. religiosa [file 12864_2023_9270_MOESM21_ESM.txt]

Protein accession	Sequence MD5 digest	Sequence length	Analysis	Signature accession	Signature description	Start location	Stop location	Score e-value	Status T:True	Date	InterPro annotations - accession	InterPro descriptions
TRINITY_DN10782_c4_g1_i1.p1_27	18a4822294496b1271d2226cdf23a4d3	1274	Pfam	PF00622	SPRY domain	148	266	1.70E-26	T	27/07/19	IPR003877	SPRY domain	GO:0005515
TRINITY_DN10782_c4_g1_i1.p1_27	18a4822294496b1271d2226cdf23a4d3	1274	Pfam	PF10408	Ubiquitin elongating factor core	769	959	1.10E-05	T	27/07/19	IPR019474	Ubiquitin conjugation factor E4, core	GO:0000151|GO:0006511|GO:0016567|GO:0034450	MetaCyc: PWY-7511
TRINITY_DN6034_c0_g1_i4.p1_22	3cc3cf1e64a589b39f5025f6b21bca42	812	Pfam	PF02518	Histidine kinase-, DNA gyrase B-, and HSP90-like ATPase	101	256	2.20E-12	T	27/07/19	IPR003594	Histidine kinase/HSP90-like ATPase
TRINITY_DN6034_c0_g1_i4.p1_22	3cc3cf1e64a589b39f5025f6b21bca42	812	Pfam	PF00183	Hsp90 protein	259	794	3.50E-221	T	27/07/19	IPR001404	Heat shock protein Hsp90 family	GO:0005524|GO:0006457|GO:0006950|GO:0051082
TRINITY_DN8772_c4_g4_i2.p1_4	cfa6e7433d551080868eb1c3b5fb60a0	151	Pfam	PF00320	GATA zinc finger	38	72	4.20E-17	T	27/07/19	IPR000679	Zinc finger, GATA-type	GO:0003700|GO:0006355|GO:0008270|GO:0043565
TRINITY_DN10615_c0_g1_i1.p1_6	5514f2fa0a16758012e8d44d93e49bc0	228	Pfam	PF13602	Zinc-binding dehydrogenase	118	227	8.50E-14	T	27/07/19
TRINITY_DN10086_c2_g1_i16.p1_14	00ff0dbd03f0a98cb96c0966d316c2db	595	Pfam	PF00501	AMP-binding enzyme	110	521	2.30E-61	T	27/07/19	IPR000873	AMP-dependent synthetase/ligase	GO:0003824|GO:0008152
TRINITY_DN10161_c0_g1_i1.p1_13	ee2db809be0bf415f57a971be526ccd9	494	Pfam	PF01676	Metalloenzyme superfamily	9	405	4.10E-26	T	27/07/19	IPR006124	Metalloenzyme	GO:0003824|GO:0046872
TRINITY_DN10161_c0_g1_i1.p1_13	ee2db809be0bf415f57a971be526ccd9	494	Pfam	PF10143	2,3-bisphosphoglycerate-independent phosphoglycerate mutase	45	220	3.40E-55	T	27/07/19	IPR004456	2,3-bisphosphoglycerate-independent phosphoglycerate mutase	GO:0003824|GO:0046537	KEGG: 00010+5.4.2.12|KEGG: 00260+5.4.2.12|KEGG: 00680+5.4.2.12|MetaCyc: PWY-1042|MetaCyc: PWY-2221|MetaCyc: PWY-5484|MetaCyc: PWY-5723|MetaCyc: PWY-6142|MetaCyc: PWY-6886|MetaCyc: PWY-6901|MetaCyc: PWY-7003|MetaCyc: PWY-7124|MetaCyc: PWY-7218
TRINITY_DN6776_c0_g2_i1.p1_4	8c598be4384a0fa5cd697edad4337a6a	175	Pfam	PF13041	PPR repeat family	86	130	2.20E-11	T	27/07/19	IPR002885	Pentatricopeptide repeat
TRINITY_DN6776_c0_g2_i1.p1_4	8c598be4384a0fa5cd697edad4337a6a	175	Pfam	PF01535	PPR repeat	156	174	0.53	T	27/07/19	IPR002885	Pentatricopeptide repeat
TRINITY_DN5472_c0_g1_i2.p1_5	5e5c158854da21d63e208c1bdec39262	165	Pfam	PF00085	Thioredoxin	57	110	8.40E-15	T	27/07/19	IPR013766	Thioredoxin domain	GO:0045454
TRINITY_DN10925_c0_g1_i1.p1_3	f9c280c34517dabc33938011817d5bd7	123	Pfam	PF03134	TB2/DP1, HVA22 family	1	32	8.40E-07	T	27/07/19	IPR004345	TB2/DP1/HVA22-related protein		Reactome: R-HSA-381753
TRINITY_DN9351_c0_g2_i3.p1_12	5c88fc14112c325029b8dcc0ff77ef43	625	Pfam	PF13812	Pentatricopeptide repeat domain	434	490	2.40E-10	T	27/07/19	IPR002885	Pentatricopeptide repeat
TRINITY_DN9351_c0_g2_i3.p1_12	5c88fc14112c325029b8dcc0ff77ef43	625	Pfam	PF12854	PPR repeat	232	264	3.30E-11	T	27/07/19	IPR002885	Pentatricopeptide repeat
TRINITY_DN9351_c0_g2_i3.p1_12	5c88fc14112c325029b8dcc0ff77ef43	625	Pfam	PF12854	PPR repeat	337	369	7.30E-13	T	27/07/19	IPR002885	Pentatricopeptide repeat
TRINITY_DN9351_c0_g2_i3.p1_12	5c88fc14112c325029b8dcc0ff77ef43	625	Pfam	PF13041	PPR repeat family	271	319	4.70E-19	T	27/07/19	IPR002885	Pentatricopeptide repeat
TRINITY_DN9351_c0_g2_i3.p1_12	5c88fc14112c325029b8dcc0ff77ef43	625	Pfam	PF13041	PPR repeat family	164	213	8.90E-15	T	27/07/19	IPR002885	Pentatricopeptide repeat
TRINITY_DN9351_c0_g2_i3.p1_12	5c88fc14112c325029b8dcc0ff77ef43	625	Pfam	PF13041	PPR repeat family	516	563	7.90E-14	T	27/07/19	IPR002885	Pentatricopeptide repeat
TRINITY_DN9351_c0_g2_i3.p1_12	5c88fc14112c325029b8dcc0ff77ef43	625	Pfam	PF13041	PPR repeat family	376	424	2.20E-20	T	27/07/19	IPR002885	Pentatricopeptide repeat
TRINITY_DN9351_c0_g2_i3.p1_12	5c88fc14112c325029b8dcc0ff77ef43	625	Pfam	PF13041	PPR repeat family	94	143	2.40E-08	T	27/07/19	IPR002885	Pentatricopeptide repeat
TRINITY_DN10168_c4_g2_i3.p1_10	40db19721ccc89dfe242c53238bdc792	376	Pfam	PF14226	non-haem dioxygenase in morphine synthesis N-terminal	69	172	1.30E-17	T	27/07/19	IPR026992	Non-haem dioxygenase N-terminal domain
TRINITY_DN10168_c4_g2_i3.p1_10	40db19721ccc89dfe242c53238bdc792	376	Pfam	PF03171	2OG-Fe(II) oxygenase superfamily	230	323	2.40E-26	T	27/07/19	IPR005123	Oxoglutarate/iron-dependent dioxygenase	GO:0016491|GO:0055114
TRINITY_DN9144_c0_g1_i6.p1_4	cfcf581c7f8495f0de47d4c4cbdc01d5	131	Pfam	PF07496	CW-type Zinc Finger	73	115	2.90E-13	T	27/07/19	IPR011124	Zinc finger, CW-type	GO:0008270
TRINITY_DN9406_c0_g1_i2.p1_8	f920e4c0aac8640ec64e410d6732b087	471	Pfam	PF13855	Leucine rich repeat	220	279	6.10E-07	T	27/07/19	IPR001611	Leucine-rich repeat	GO:0005515
TRINITY_DN9406_c0_g1_i2.p1_8	f920e4c0aac8640ec64e410d6732b087	471	Pfam	PF08263	Leucine rich repeat N-terminal domain	58	113	8.50E-08	T	27/07/19	IPR013210	Leucine-rich repeat-containing N-terminal, plant-type
TRINITY_DN9406_c0_g1_i2.p1_8	f920e4c0aac8640ec64e410d6732b087	471	Pfam	PF13516	Leucine Rich repeat	451	466	0.71	T	27/07/19	IPR001611	Leucine-rich repeat	GO:0005515
TRINITY_DN9406_c0_g1_i2.p1_8	f920e4c0aac8640ec64e410d6732b087	471	Pfam	PF13516	Leucine Rich repeat	339	353	1.1	T	27/07/19	IPR001611	Leucine-rich repeat	GO:0005515
TRINITY_DN10265_c1_g1_i14.p1_12	f7ecea95f7a27cfc91a6efaf89cf43cd	337	Pfam	PF00004	ATPase family associated with various cellular activities (AAA)	174	301	1.60E-40	T	27/07/19	IPR003959	ATPase, AAA-type, core	GO:0005524
TRINITY_DN8849_c7_g1_i10.p1_4	0c699c3d3b96519b27319236d4c9f89a	163	Pfam	PF01554	MatE	48	161	3.50E-22	T	27/07/19	IPR002528	Multi antimicrobial extrusion protein	GO:0006855|GO:0015238|GO:0015297|GO:0016020|GO:0055085	Reactome: R-HSA-425366
TRINITY_DN20953_c0_g1_i1.p1_8	c108ae960d1de4ad826380e3f81d36f9	297	Pfam	PF05910	Plant protein of unknown function (DUF868)	24	295	1.10E-103	T	27/07/19	IPR008586	Protein of unknown function DUF868, plant
TRINITY_DN8764_c1_g2_i10.p1_6	64a3d1b61915f2dcc25cfd7919b48bf6	158	Pfam	PF02897	Prolyl oligopeptidase, N-terminal beta-propeller domain	57	153	5.90E-35	T	27/07/19	IPR023302	Peptidase S9A, N-terminal domain	GO:0004252|GO:0070008
TRINITY_DN10567_c1_g1_i1.p1_10	7ce7b3081f3520a35404a082646c21ef	319	Pfam	PF02576	RimP N-terminal domain	167	224	7.10E-06	T	27/07/19	IPR028989	Ribosome maturation factor RimP, N-terminal
TRINITY_DN10848_c2_g2_i13.p1_14	b2ea14c9dd7d2515564966bce15a58ae	476	Pfam	PF10269	Transmembrane Fragile-X-F protein	35	297	6.40E-86	T	27/07/19	IPR019396	Transmembrane Fragile-X-F-associated protein
TRINITY_DN10848_c2_g2_i13.p1_14	b2ea14c9dd7d2515564966bce15a58ae	476	Pfam	PF13920	Zinc finger, C3HC4 type (RING finger)	428	469	1.60E-10	T	27/07/19
TRINITY_DN8419_c1_g1_i3.p1_13	33c46ad9540ee28b939d733552ae9c9d	670	Pfam	PF03143	Elongation factor Tu C-terminal domain	563	668	1.90E-16	T	27/07/19	IPR004160	Translation elongation factor EFTu/EF1A, C-terminal
TRINITY_DN8419_c1_g1_i3.p1_13	33c46ad9540ee28b939d733552ae9c9d	670	Pfam	PF00009	Elongation factor Tu GTP binding domain	245	462	7.00E-46	T	27/07/19	IPR000795	Transcription factor, GTP-binding domain	GO:0003924|GO:0005525
TRINITY_DN7294_c0_g1_i1.p1_18	ec0b0476845c54368250f36e4768c18d	684	Pfam	PF04564	U-box domain	278	347	2.00E-18	T	27/07/19	IPR003613	U box domain	GO:0004842|GO:0016567	MetaCyc: PWY-7511
TRINITY_DN7294_c0_g1_i1.p1_18	ec0b0476845c54368250f36e4768c18d	684	Pfam	PF00514	Armadillo/beta-catenin-like repeat	412	448	6.50E-08	T	27/07/19	IPR000225	Armadillo	GO:0005515
TRINITY_DN8872_c2_g3_i3.p1_8	1f3e98412801a2a4534e8b058ee1bbbb	213	Pfam	PF00111	2Fe-2S iron-sulfur cluster binding domain	102	154	1.30E-09	T	27/07/19	IPR001041	2Fe-2S ferredoxin-type iron-sulfur binding domain	GO:0009055|GO:0051536
TRINITY_DN8471_c1_g1_i3.p1_11	2b07fc17b8666f86b98d58a5fc753b4e	359	Pfam	PF00274	Fructose-bisphosphate aldolase class-I	15	359	1.40E-157	T	27/07/19	IPR000741	Fructose-bisphosphate aldolase, class-I	GO:0004332|GO:0006096	KEGG: 00010+4.1.2.13|KEGG: 00030+4.1.2.13|KEGG: 00051+4.1.2.13|KEGG: 00680+4.1.2.13|KEGG: 00710+4.1.2.13|MetaCyc: PWY-1042|MetaCyc: PWY-1861|MetaCyc: PWY-5484|MetaCyc: PWY-6142|MetaCyc: PWY-7385|Reactome: R-HSA-70171|Reactome: R-HSA-70263
TRINITY_DN6674_c0_g1_i2.p1_10	a136dcec6a411559abbdcb88d0a4aa46	385	Pfam	PF13855	Leucine rich repeat	286	343	1.40E-06	T	27/07/19	IPR001611	Leucine-rich repeat	GO:0005515
TRINITY_DN6674_c0_g1_i2.p1_10	a136dcec6a411559abbdcb88d0a4aa46	385	Pfam	PF00240	Ubiquitin family	25	94	1.10E-15	T	27/07/19	IPR000626	Ubiquitin domain	GO:0005515
TRINITY_DN6674_c0_g1_i2.p1_10	a136dcec6a411559abbdcb88d0a4aa46	385	Pfam	PF12799	Leucine Rich repeats (2 copies)	217	255	1.30E-07	T	27/07/19	IPR025875	Leucine rich repeat 4
TRINITY_DN18036_c0_g1_i1.p1_3	a2554e6884cbe78d9ac2dd427a8b7c28	110	Pfam	PF08263	Leucine rich repeat N-terminal domain	44	79	1.60E-05	T	27/07/19	IPR013210	Leucine-rich repeat-containing N-terminal, plant-type
TRINITY_DN10442_c1_g2_i1.p1_9	c0aec58093a375650b7809627599b8d2	314	Pfam	PF00574	Clp protease	110	288	3.50E-80	T	27/07/19	IPR023562	Clp protease proteolytic subunit /Translocation-enhancing protein TepA
TRINITY_DN8798_c1_g1_i1.p1_17	d8b4d0012c5632b8d2f544c68016c9ef	829	Pfam	PF00632	HECT-domain (ubiquitin-transferase)	516	829	2.30E-93	T	27/07/19	IPR000569	HECT domain	GO:0004842	MetaCyc: PWY-7511|Reactome: R-HSA-983168
TRINITY_DN11424_c1_g1_i12.p1_25	78dcac214ecc333b8d1cbc755c0e5807	925	Pfam	PF01094	Receptor family ligand binding region	53	420	3.30E-75	T	27/07/19	IPR001828	Receptor, ligand binding region
TRINITY_DN11424_c1_g1_i12.p1_25	78dcac214ecc333b8d1cbc755c0e5807	925	Pfam	PF00060	Ligand-gated ion channel	600	852	2.80E-33	T	27/07/19	IPR001320	Ionotropic glutamate receptor	GO:0004970|GO:0016020
TRINITY_DN11424_c1_g1_i12.p1_25	78dcac214ecc333b8d1cbc755c0e5807	925	Pfam	PF00497	Bacterial extracellular solute-binding proteins, family 3	497	821	2.80E-24	T	27/07/19	IPR001638	Solute-binding protein family 3/N-terminal domain of MltF
TRINITY_DN10387_c0_g1_i4.p1_20	69310468550ef55c78f4c358ebcf6fec	756	Pfam	PF06248	Centromere/kinetochore Zw10	21	589	3.30E-135	T	27/07/19	IPR009361	RZZ complex, subunit Zw10	GO:0000278|GO:0000775|GO:0005634	Reactome: R-HSA-141444|Reactome: R-HSA-2467813|Reactome: R-HSA-2500257|Reactome: R-HSA-5663220|Reactome: R-HSA-6811434|Reactome: R-HSA-68877
TRINITY_DN5215_c0_g1_i1.p1_11	58a3e615e841fbde6ee72733cd6c5069	435	Pfam	PF00694	Aconitase C-terminal domain	234	361	6.00E-48	T	27/07/19	IPR000573	Aconitase A/isopropylmalate dehydratase small subunit, swivel domain	GO:0008152	KEGG: 00290+4.2.1.33
TRINITY_DN5215_c0_g1_i1.p1_11	58a3e615e841fbde6ee72733cd6c5069	435	Pfam	PF00330	Aconitase family (aconitate hydratase)	1	105	1.30E-37	T	27/07/19	IPR001030	Aconitase/3-isopropylmalate dehydratase large subunit, alpha/beta/alpha domain	GO:0008152	KEGG: 00290+4.2.1.33
TRINITY_DN10583_c1_g5_i1.p1_16	1b96efdfaed616e12fac4ab1086c48f9	485	Pfam	PF01546	Peptidase family M20/M25/M40	159	474	1.30E-35	T	27/07/19	IPR002933	Peptidase M20	GO:0008152|GO:0016787
TRINITY_DN10583_c1_g5_i1.p1_16	1b96efdfaed616e12fac4ab1086c48f9	485	Pfam	PF07687	Peptidase dimerisation domain	272	368	2.20E-06	T	27/07/19	IPR011650	Peptidase M20, dimerisation domain
TRINITY_DN8800_c4_g2_i2.p1_13	accf7a6024ca448fb1b34d2a4ed4be64	509	Pfam	PF03110	SBP domain	133	206	7.10E-30	T	27/07/19	IPR004333	SBP domain	GO:0003677|GO:0005634
TRINITY_DN8943_c5_g2_i2.p1_11	f47de07e75631d54047210ade924e41d	466	Pfam	PF05637	galactosyl transferase GMA12/MNN10 family	160	398	2.70E-69	T	27/07/19	IPR008630	Glycosyltransferase 34	GO:0016021|GO:0016757
TRINITY_DN10905_c0_g1_i3.p1_49	8c7e86766f347e3735ad62d8dc9478c0	1918	Pfam	PF16135	TPL-binding domain in jasmonate signalling	230	288	9.80E-08	T	27/07/19	IPR032308	Jas TPL-binding domain
TRINITY_DN10905_c0_g1_i3.p1_49	8c7e86766f347e3735ad62d8dc9478c0	1918	Pfam	PF13831	PHD-finger	1543	1576	8.70E-10	T	27/07/19
TRINITY_DN10905_c0_g1_i3.p1_49	8c7e86766f347e3735ad62d8dc9478c0	1918	Pfam	PF13832	PHD-zinc-finger like domain	1695	1776	5.80E-17	T	27/07/19
TRINITY_DN8773_c0_g1_i1.p1_29	2b0990a8d066ec324b3bcda6508b503e	1013	Pfam	PF00122	E1-E2 ATPase	218	423	3.70E-41	T	27/07/19
TRINITY_DN8773_c0_g1_i1.p1_29	2b0990a8d066ec324b3bcda6508b503e	1013	Pfam	PF00690	Cation transporter/ATPase, N-terminus	103	168	2.80E-10	T	27/07/19	IPR004014	Cation-transporting P-type ATPase, N-terminal		Reactome: R-HSA-936837
TRINITY_DN8773_c0_g1_i1.p1_29	2b0990a8d066ec324b3bcda6508b503e	1013	Pfam	PF00689	Cation transporting ATPase, C-terminus	836	1005	3.40E-45	T	27/07/19	IPR006068	Cation-transporting P-type ATPase, C-terminal		Reactome: R-HSA-936837
TRINITY_DN8773_c0_g1_i1.p1_29	2b0990a8d066ec324b3bcda6508b503e	1013	Pfam	PF00702	haloacid dehalogenase-like hydrolase	441	765	6.70E-18	T	27/07/19
TRINITY_DN8363_c5_g1_i11.p1_12	8c955303bbbc717f79ad726343b946af	348	Pfam	PF00069	Protein kinase domain	61	338	4.70E-30	T	27/07/19	IPR000719	Protein kinase domain	GO:0004672|GO:0005524|GO:0006468
TRINITY_DN11349_c1_g1_i8.p1_9	b50a0196669008289a8f336a01cb8867	495	Pfam	PF00201	UDP-glucoronosyl and UDP-glucosyl transferase	227	457	2.70E-24	T	27/07/19	IPR002213	UDP-glucuronosyl/UDP-glucosyltransferase	GO:0008152|GO:0016758	Reactome: R-HSA-156588
TRINITY_DN8400_c0_g1_i9.p1_11	8b7ab284786ed6a49c7f7d9b5278d962	433	Pfam	PF16041	Domain of unknown function (DUF4793)	212	314	1.40E-23	T	27/07/19	IPR032010	Domain of unknown function DUF4793
TRINITY_DN8400_c0_g1_i9.p1_11	8b7ab284786ed6a49c7f7d9b5278d962	433	Pfam	PF16040	Domain of unknown function (DUF4792)	127	190	3.00E-10	T	27/07/19	IPR032008	Domain of unknown function DUF4792
TRINITY_DN8400_c0_g1_i9.p1_11	8b7ab284786ed6a49c7f7d9b5278d962	433	Pfam	PF13920	Zinc finger, C3HC4 type (RING finger)	378	426	2.90E-14	T	27/07/19
TRINITY_DN8334_c0_g2_i2.p1_9	05dc6111b2321a0444349dfc872017b7	555	Pfam	PF01535	PPR repeat	287	311	0.15	T	27/07/19	IPR002885	Pentatricopeptide repeat
TRINITY_DN8334_c0_g2_i2.p1_9	05dc6111b2321a0444349dfc872017b7	555	Pfam	PF01535	PPR repeat	427	450	0.041	T	27/07/19	IPR002885	Pentatricopeptide repeat
TRINITY_DN8334_c0_g2_i2.p1_9	05dc6111b2321a0444349dfc872017b7	555	Pfam	PF01535	PPR repeat	180	208	0.0074	T	27/07/19	IPR002885	Pentatricopeptide repeat
TRINITY_DN8334_c0_g2_i2.p1_9	05dc6111b2321a0444349dfc872017b7	555	Pfam	PF01535	PPR repeat	214	243	7.40E-05	T	27/07/19	IPR002885	Pentatricopeptide repeat
TRINITY_DN8334_c0_g2_i2.p1_9	05dc6111b2321a0444349dfc872017b7	555	Pfam	PF01535	PPR repeat	394	416	0.021	T	27/07/19	IPR002885	Pentatricopeptide repeat
TRINITY_DN9864_c0_g3_i3.p1_10	1e08db85ea6058248125b3f3ffec9263	400	Pfam	PF13432	Tetratricopeptide repeat	327	376	0.0081	T	27/07/19
TRINITY_DN9864_c0_g3_i3.p1_10	1e08db85ea6058248125b3f3ffec9263	400	Pfam	PF14559	Tetratricopeptide repeat	186	240	1.80E-06	T	27/07/19
TRINITY_DN8547_c1_g3_i1.p1_16	c05fbfa37b6a09dcd7936df7ed88d9a6	691	Pfam	PF00139	Legume lectin domain	38	287	4.60E-79	T	27/07/19	IPR001220	Legume lectin domain	GO:0030246
TRINITY_DN8547_c1_g3_i1.p1_16	c05fbfa37b6a09dcd7936df7ed88d9a6	691	Pfam	PF00069	Protein kinase domain	357	558	1.30E-44	T	27/07/19	IPR000719	Protein kinase domain	GO:0004672|GO:0005524|GO:0006468
TRINITY_DN10237_c0_g1_i1.p1_15	0d62e79f4877d676970058c124d9ec44	605	Pfam	PF03141	Putative S-adenosyl-L-methionine-dependent methyltransferase	86	598	3.00E-223	T	27/07/19	IPR004159	Putative S-adenosyl-L-methionine-dependent methyltransferase	GO:0008168
TRINITY_DN11076_c4_g1_i4.p2_10	6a55e3feefa9adda69338b30f0feffe7	394	Pfam	PF00195	Chalcone and stilbene synthases, N-terminal domain	11	230	4.50E-102	T	27/07/19	IPR001099	Chalcone/stilbene synthase, N-terminal
TRINITY_DN11076_c4_g1_i4.p2_10	6a55e3feefa9adda69338b30f0feffe7	394	Pfam	PF02797	Chalcone and stilbene synthases, C-terminal domain	240	390	1.60E-60	T	27/07/19	IPR012328	Chalcone/stilbene synthase, C-terminal
TRINITY_DN7095_c0_g1_i2.p1_10	963c3073428877b2383fcce8c20dcf5e	347	Pfam	PF02338	OTU-like cysteine protease	201	315	2.50E-20	T	27/07/19	IPR003323	OTU domain
TRINITY_DN9173_c3_g1_i1.p1_16	c5d414cb9086936c31dc20e4b927e8cb	605	Pfam	PF13679	Methyltransferase domain	159	347	9.20E-37	T	27/07/19	IPR025714	Methyltransferase domain
TRINITY_DN704_c0_g1_i1.p1_5	c7f4121cad80c7818beea078251c2507	193	Pfam	PF02386	Cation transport protein	12	54	1.60E-07	T	27/07/19	IPR003445	Cation transporter	GO:0006812|GO:0008324|GO:0055085
TRINITY_DN704_c0_g1_i1.p1_5	c7f4121cad80c7818beea078251c2507	193	Pfam	PF02386	Cation transport protein	80	143	2.50E-10	T	27/07/19	IPR003445	Cation transporter	GO:0006812|GO:0008324|GO:0055085
TRINITY_DN10167_c2_g2_i2.p1_11	1a121db9a4619385dc53dd4db77df634	426	Pfam	PF13041	PPR repeat family	18	62	4.00E-08	T	27/07/19	IPR002885	Pentatricopeptide repeat
TRINITY_DN10167_c2_g2_i2.p1_11	1a121db9a4619385dc53dd4db77df634	426	Pfam	PF13041	PPR repeat family	118	165	1.00E-07	T	27/07/19	IPR002885	Pentatricopeptide repeat
TRINITY_DN10167_c2_g2_i2.p1_11	1a121db9a4619385dc53dd4db77df634	426	Pfam	PF12854	PPR repeat	193	216	1.30E-05	T	27/07/19	IPR002885	Pentatricopeptide repeat
TRINITY_DN10167_c2_g2_i2.p1_11	1a121db9a4619385dc53dd4db77df634	426	Pfam	PF14432	DYW family of nucleic acid deaminases	294	416	5.40E-36	T	27/07/19	IPR032867	DYW domain	GO:0008270
TRINITY_DN8782_c0_g1_i4.p1_16	50755a28f8d7c8301fec54247ce6aabf	526	Pfam	PF01425	Amidase	163	501	6.20E-57	T	27/07/19	IPR023631	Amidase signature domain		KEGG: 00970+6.3.5.7|MetaCyc: PWY-5921
TRINITY_DN9004_c2_g1_i14.p1_9	a231b269939b4827720600b779557346	421	Pfam	PF00515	Tetratricopeptide repeat	358	391	1.10E-08	T	27/07/19	IPR001440	Tetratricopeptide repeat 1	GO:0005515
TRINITY_DN9004_c2_g1_i14.p1_9	a231b269939b4827720600b779557346	421	Pfam	PF00160	Cyclophilin type peptidyl-prolyl cis-trans isomerase/CLD	68	231	6.50E-50	T	27/07/19	IPR002130	Cyclophilin-type peptidyl-prolyl cis-trans isomerase domain	GO:0000413|GO:0003755
TRINITY_DN11180_c2_g1_i16.p1_11	a2549c74903421f38f9f8707abaf8ecc	293	Pfam	PF00538	linker histone H1 and H5 family	58	124	5.30E-19	T	27/07/19	IPR005818	Linker histone H1/H5, domain H15	GO:0000786|GO:0003677|GO:0005634|GO:0006334
TRINITY_DN8723_c0_g2_i4.p1_6	6737f4a00196f3538922a702ce347109	176	Pfam	PF03094	Mlo family	7	151	6.10E-43	T	27/07/19	IPR004326	Mlo-related protein	GO:0006952|GO:0016021
TRINITY_DN11258_c0_g2_i16.p1_32	bd8fcacff0445146236a45242c00e9b2	1373	Pfam	PF00111	2Fe-2S iron-sulfur cluster binding domain	19	86	1.20E-08	T	27/07/19	IPR001041	2Fe-2S ferredoxin-type iron-sulfur binding domain	GO:0009055|GO:0051536
TRINITY_DN11258_c0_g2_i16.p1_32	bd8fcacff0445146236a45242c00e9b2	1373	Pfam	PF01799	[2Fe-2S] binding domain	97	182	7.90E-21	T	27/07/19	IPR002888	[2Fe-2S]-binding	GO:0016491|GO:0046872|GO:0055114
TRINITY_DN11258_c0_g2_i16.p1_32	bd8fcacff0445146236a45242c00e9b2	1373	Pfam	PF03450	CO dehydrogenase flavoprotein C-terminal domain	443	548	1.10E-25	T	27/07/19	IPR005107	CO dehydrogenase flavoprotein, C-terminal
TRINITY_DN11258_c0_g2_i16.p1_32	bd8fcacff0445146236a45242c00e9b2	1373	Pfam	PF02738	Molybdopterin-binding domain of aldehyde dehydrogenase	759	1280	1.50E-163	T	27/07/19	IPR008274	Aldehyde oxidase/xanthine dehydrogenase, molybdopterin binding	GO:0016491|GO:0055114
TRINITY_DN11258_c0_g2_i16.p1_32	bd8fcacff0445146236a45242c00e9b2	1373	Pfam	PF00941	FAD binding domain in molybdopterin dehydrogenase	246	425	1.30E-38	T	27/07/19	IPR002346	Molybdopterin dehydrogenase, FAD-binding	GO:0016491|GO:0055114
TRINITY_DN11258_c0_g2_i16.p1_32	bd8fcacff0445146236a45242c00e9b2	1373	Pfam	PF01315	Aldehyde oxidase and xanthine dehydrogenase, a/b hammerhead domain	621	729	1.50E-30	T	27/07/19	IPR000674	Aldehyde oxidase/xanthine dehydrogenase, a/b hammerhead
TRINITY_DN10987_c0_g1_i3.p1_17	275f3c513cbfa4e270ab6daf891ee03f	492	Pfam	PF00332	Glycosyl hydrolases family 17	29	346	7.70E-87	T	27/07/19	IPR000490	Glycoside hydrolase family 17	GO:0004553|GO:0005975	KEGG: 00500+3.2.1.39
TRINITY_DN10987_c0_g1_i3.p1_17	275f3c513cbfa4e270ab6daf891ee03f	492	Pfam	PF07983	X8 domain	383	453	1.60E-21	T	27/07/19	IPR012946	X8 domain
TRINITY_DN9780_c3_g3_i6.p1_12	53318a387dda83c5fc36de2e13cd4dd2	344	Pfam	PF00643	B-box zinc finger	94	139	9.90E-07	T	27/07/19	IPR000315	B-box-type zinc finger	GO:0005622|GO:0008270
TRINITY_DN11086_c0_g1_i11.p1_8	70e33126bf9d2764d839f300614db5cc	295	Pfam	PF00574	Clp protease	81	255	4.30E-73	T	27/07/19	IPR023562	Clp protease proteolytic subunit /Translocation-enhancing protein TepA
TRINITY_DN8972_c4_g2_i1.p1_7	022a1a146ec528c12ea3f6512653d185	266	Pfam	PF14009	Domain of unknown function (DUF4228)	21	261	5.50E-26	T	27/07/19	IPR025322	Protein of unknown function DUF4228, plant
TRINITY_DN13556_c0_g1_i1.p1_4	5d142f208f6a1f9c4f5f8ea0dc4ae28a	113	Pfam	PF13855	Leucine rich repeat	48	104	2.50E-09	T	27/07/19	IPR001611	Leucine-rich repeat	GO:0005515
TRINITY_DN13556_c0_g1_i1.p1_4	5d142f208f6a1f9c4f5f8ea0dc4ae28a	113	Pfam	PF00560	Leucine Rich Repeat	21	43	0.069	T	27/07/19	IPR001611	Leucine-rich repeat	GO:0005515
TRINITY_DN14346_c0_g1_i1.p1_2	9c4a4a9658102d45c404d73bed9a8ba4	99	Pfam	PF14368	Probable lipid transfer	14	98	1.20E-10	T	27/07/19	IPR016140	Bifunctional inhibitor/plant lipid transfer protein/seed storage helical domain
TRINITY_DN10147_c7_g1_i19.p1_23	797a2332ccf06f932cb31da6b978e8bf	1120	Pfam	PF14214	Helitron helicase-like domain at N-terminus	36	217	1.10E-62	T	27/07/19	IPR025476	Helitron helicase-like domain
TRINITY_DN10147_c7_g1_i19.p1_23	797a2332ccf06f932cb31da6b978e8bf	1120	Pfam	PF05970	PIF1-like helicase	660	991	8.20E-104	T	27/07/19	IPR010285	DNA helicase Pif1-like	GO:0000723|GO:0003678|GO:0006281
TRINITY_DN10147_c7_g1_i19.p1_23	797a2332ccf06f932cb31da6b978e8bf	1120	Pfam	PF02689	Helicase	1042	1096	2.20E-04	T	27/07/19	IPR003840	DNA helicase	GO:0004386|GO:0005524
TRINITY_DN10673_c4_g1_i3.p1_12	f77f603870b1fe98a1733bd6bda14d53	478	Pfam	PF14309	Domain of unknown function (DUF4378)	357	462	1.20E-07	T	27/07/19	IPR025486	Domain of unknown function DUF4378
TRINITY_DN10378_c1_g1_i11.p1_20	8b1d5807a64e6b0070e470b3cde0ce1e	736	Pfam	PF05922	Peptidase inhibitor I9	34	109	2.40E-12	T	27/07/19	IPR010259	Peptidase S8 propeptide/proteinase inhibitor I9		Reactome: R-HSA-381426|Reactome: R-HSA-8866427|Reactome: R-HSA-8957275|Reactome: R-HSA-8964038
TRINITY_DN10378_c1_g1_i11.p1_20	8b1d5807a64e6b0070e470b3cde0ce1e	736	Pfam	PF00082	Subtilase family	132	573	1.50E-43	T	27/07/19	IPR000209	Peptidase S8/S53 domain	GO:0004252|GO:0006508
TRINITY_DN8669_c5_g1_i1.p1_11	a637ebdbd8f3c0ad2ac866fc6889c149	426	Pfam	PF01959	3-dehydroquinate synthase (EC 4.6.1.3)	76	426	1.20E-125	T	27/07/19	IPR002812	3-dehydroquinate synthase	GO:0003856|GO:0009073|GO:0016491|GO:0055114	KEGG: 00400+1.4.1.24|MetaCyc: PWY-6160
TRINITY_DN10648_c4_g1_i2.p1_10	9f091659702ede2f77696b0f028ee951	522	Pfam	PF02096	60Kd inner membrane protein	125	339	4.40E-53	T	27/07/19	IPR001708	Membrane insertase OXA1/ALB3/YidC	GO:0016021|GO:0051205
TRINITY_DN10466_c1_g2_i15.p1_6	1bc6bc3299e43755af273a3d445e318e	171	Pfam	PF05910	Plant protein of unknown function (DUF868)	18	91	7.40E-11	T	27/07/19	IPR008586	Protein of unknown function DUF868, plant
TRINITY_DN8180_c0_g1_i3.p1_7	94f1c8801ce36c3e1c4fbd18213fc5d4	296	Pfam	PF00300	Histidine phosphatase superfamily (branch 1)	82	275	1.90E-58	T	27/07/19	IPR013078	Histidine phosphatase superfamily, clade-1
TRINITY_DN10251_c1_g2_i13.p1_11	7308e900e21e5212f0737653827c3800	335	Pfam	PF12697	Alpha/beta hydrolase family	80	315	1.80E-15	T	27/07/19	IPR000073	Alpha/beta hydrolase fold-1
TRINITY_DN10579_c1_g1_i1.p1_6	10b9f4a15e362f5c8311971f7ff8bcb3	275	Pfam	PF02482	Sigma 54 modulation protein / S30EA ribosomal protein	55	145	1.20E-18	T	27/07/19	IPR003489	Ribosome hibernation promoting factor/RaiA	GO:0044238
TRINITY_DN10579_c1_g1_i1.p1_6	10b9f4a15e362f5c8311971f7ff8bcb3	275	Pfam	PF16321	Sigma 54 modulation/S30EA ribosomal protein C terminus	196	249	2.50E-24	T	27/07/19	IPR032528	Sigma 54 modulation/S30EA ribosomal protein, C-terminal
TRINITY_DN6445_c0_g2_i1.p1_9	7a8423db99c7c91c1aefd3cb8ebd50d1	503	Pfam	PF05911	Filament-like plant protein, long coiled-coil	209	279	3.00E-18	T	27/07/19	IPR008587	Filament-like plant protein
TRINITY_DN6445_c0_g2_i1.p1_9	7a8423db99c7c91c1aefd3cb8ebd50d1	503	Pfam	PF05911	Filament-like plant protein, long coiled-coil	95	201	3.50E-38	T	27/07/19	IPR008587	Filament-like plant protein
TRINITY_DN6445_c0_g2_i1.p1_9	7a8423db99c7c91c1aefd3cb8ebd50d1	503	Pfam	PF05911	Filament-like plant protein, long coiled-coil	330	391	1.70E-15	T	27/07/19	IPR008587	Filament-like plant protein
TRINITY_DN6126_c0_g1_i2.p1_6	d6a6a44c2b0e3abc6f51c37b28257f31	146	Pfam	PF13499	EF-hand domain pair	34	105	2.80E-13	T	27/07/19	IPR002048	EF-hand domain	GO:0005509
TRINITY_DN9865_c1_g1_i10.p1_6	3fc6b227d9bfcf9a740add865ce977f5	262	Pfam	PF00170	bZIP transcription factor	170	232	1.90E-21	T	27/07/19	IPR004827	Basic-leucine zipper domain	GO:0003700|GO:0006355
TRINITY_DN9865_c1_g1_i10.p1_6	3fc6b227d9bfcf9a740add865ce977f5	262	Pfam	PF16596	Disordered region downstream of MFMR	16	133	4.50E-10	T	27/07/19
TRINITY_DN10229_c0_g1_i11.p1_6	4160fe7aadf1e646d5e3ba78f827262e	157	Pfam	PF00154	recA bacterial DNA recombination protein	63	114	1.50E-05	T	27/07/19	IPR013765	DNA recombination and repair protein RecA	GO:0003697|GO:0005524|GO:0006281
TRINITY_DN6566_c1_g1_i1.p1_11	3dfb262f50747854261d6b178bdb340c	330	Pfam	PF00106	short chain dehydrogenase	69	257	1.70E-46	T	27/07/19	IPR002347	Short-chain dehydrogenase/reductase SDR
TRINITY_DN9968_c2_g1_i3.p1_10	3a6df4ae9a99f86ab38c629f99ec61d5	468	Pfam	PF00650	CRAL/TRIO domain	11	177	9.30E-36	T	27/07/19	IPR001251	CRAL-TRIO lipid binding domain
TRINITY_DN6413_c0_g1_i1.p1_8	c086550d15fac1cae313e26884e9abf6	313	Pfam	PF02826	D-isomer specific 2-hydroxyacid dehydrogenase, NAD binding domain	109	281	1.30E-51	T	27/07/19	IPR006140	D-isomer specific 2-hydroxyacid dehydrogenase, NAD-binding domain	GO:0051287|GO:0055114
TRINITY_DN6413_c0_g1_i1.p1_8	c086550d15fac1cae313e26884e9abf6	313	Pfam	PF00389	D-isomer specific 2-hydroxyacid dehydrogenase, catalytic domain	23	312	4.80E-23	T	27/07/19	IPR006139	D-isomer specific 2-hydroxyacid dehydrogenase, catalytic domain	GO:0008152|GO:0016616|GO:0051287|GO:0055114
TRINITY_DN6630_c0_g1_i1.p1_5	ebca9e7029d64a659abbf7cf38ddb7b4	182	Pfam	PF01479	S4 domain	107	153	7.70E-10	T	27/07/19	IPR002942	RNA-binding S4 domain	GO:0003723	Reactome: R-HSA-156827|Reactome: R-HSA-156902|Reactome: R-HSA-1799339|Reactome: R-HSA-192823|Reactome: R-HSA-2408557|Reactome: R-HSA-6791226|Reactome: R-HSA-72649|Reactome: R-HSA-72689|Reactome: R-HSA-72695|Reactome: R-HSA-72702|Reactome: R-HSA-72706|Reactome: R-HSA-72764|Reactome: R-HSA-9010553|Reactome: R-HSA-975956|Reactome: R-HSA-975957
TRINITY_DN6630_c0_g1_i1.p1_5	ebca9e7029d64a659abbf7cf38ddb7b4	182	Pfam	PF00163	Ribosomal protein S4/S9 N-terminal domain	3	77	3.50E-08	T	27/07/19	IPR001912	Ribosomal protein S4/S9, N-terminal	GO:0005622|GO:0019843	Reactome: R-HSA-6790901|Reactome: R-HSA-6791226
TRINITY_DN10675_c2_g1_i13.p1_18	70d86ddefbf076b6d37ad6ed45ceaaaf	547	Pfam	PF00400	WD domain, G-beta repeat	414	445	5.70E-04	T	27/07/19	IPR001680	WD40 repeat	GO:0005515
TRINITY_DN10675_c2_g1_i13.p1_18	70d86ddefbf076b6d37ad6ed45ceaaaf	547	Pfam	PF00400	WD domain, G-beta repeat	325	362	6.30E-08	T	27/07/19	IPR001680	WD40 repeat	GO:0005515
TRINITY_DN10675_c2_g1_i13.p1_18	70d86ddefbf076b6d37ad6ed45ceaaaf	547	Pfam	PF00400	WD domain, G-beta repeat	366	403	2.60E-04	T	27/07/19	IPR001680	WD40 repeat	GO:0005515
TRINITY_DN10675_c2_g1_i13.p1_18	70d86ddefbf076b6d37ad6ed45ceaaaf	547	Pfam	PF08799	pre-mRNA processing factor 4 (PRP4) like	159	187	1.40E-12	T	27/07/19	IPR014906	Pre-mRNA processing factor 4 (PRP4)-like
TRINITY_DN9532_c2_g1_i1.p1_10	4aa45737dec9cc5d55eec4b19e9b8121	331	Pfam	PF13041	PPR repeat family	120	167	7.30E-15	T	27/07/19	IPR002885	Pentatricopeptide repeat
TRINITY_DN9532_c2_g1_i1.p1_10	4aa45737dec9cc5d55eec4b19e9b8121	331	Pfam	PF01535	PPR repeat	267	289	0.33	T	27/07/19	IPR002885	Pentatricopeptide repeat
TRINITY_DN9532_c2_g1_i1.p1_10	4aa45737dec9cc5d55eec4b19e9b8121	331	Pfam	PF01535	PPR repeat	22	47	9.80E-04	T	27/07/19	IPR002885	Pentatricopeptide repeat
TRINITY_DN10619_c1_g6_i1.p1_5	2821b91a80c05272d29ccd610c465217	241	Pfam	PF00514	Armadillo/beta-catenin-like repeat	69	107	5.10E-07	T	27/07/19	IPR000225	Armadillo	GO:0005515
TRINITY_DN8447_c0_g1_i4.p1_15	b224dd04153ff129b32d3e82b4111fdb	588	Pfam	PF01926	50S ribosome-binding GTPase	367	485	3.60E-21	T	27/07/19	IPR006073	GTP binding domain	GO:0005525
TRINITY_DN8447_c0_g1_i4.p1_15	b224dd04153ff129b32d3e82b4111fdb	588	Pfam	PF13167	GTP-binding GTPase N-terminal	190	279	4.10E-32	T	27/07/19	IPR025121	GTPase HflX, N-terminal
TRINITY_DN8447_c0_g1_i4.p1_15	b224dd04153ff129b32d3e82b4111fdb	588	Pfam	PF16360	GTP-binding GTPase Middle Region	282	359	1.40E-26	T	27/07/19	IPR032305	GTP-binding protein, middle domain
TRINITY_DN10714_c0_g1_i2.p1_4	b443f54c85da4471135bc5702014cb83	109	Pfam	PF00232	Glycosyl hydrolase family 1	37	97	3.90E-19	T	27/07/19	IPR001360	Glycoside hydrolase family 1	GO:0004553|GO:0005975
TRINITY_DN8238_c7_g4_i3.p1_7	aa01bd88b95e749f0463b6549d671c51	301	Pfam	PF05002	SGS domain	220	299	1.50E-36	T	27/07/19	IPR007699	SGS domain
TRINITY_DN8238_c7_g4_i3.p1_7	aa01bd88b95e749f0463b6549d671c51	301	Pfam	PF04969	CS domain	104	179	2.80E-16	T	27/07/19	IPR007052	CS domain
TRINITY_DN10517_c2_g3_i4.p1_6	9127188317091cc2764bad8046e79f0b	252	Pfam	PF14372	Domain of unknown function (DUF4413)	178	248	1.20E-17	T	27/07/19	IPR025525	hAT-like transposase, RNase-H fold	GO:0003677
TRINITY_DN10484_c1_g1_i2.p1_8	c76daae633e7a878e7f9ee0fefa4a07b	305	Pfam	PF00154	recA bacterial DNA recombination protein	61	247	4.80E-89	T	27/07/19	IPR013765	DNA recombination and repair protein RecA	GO:0003697|GO:0005524|GO:0006281
TRINITY_DN16508_c0_g1_i1.p1_5	b667f1b1166ccc242fe919cecc7a75ab	175	Pfam	PF00689	Cation transporting ATPase, C-terminus	1	173	8.20E-41	T	27/07/19	IPR006068	Cation-transporting P-type ATPase, C-terminal		Reactome: R-HSA-936837
TRINITY_DN18409_c0_g1_i1.p1_4	62bc8137e81d27d1d636800d66963319	149	Pfam	PF00403	Heavy-metal-associated domain	31	85	5.50E-15	T	27/07/19	IPR006121	Heavy metal-associated domain, HMA	GO:0030001|GO:0046872
TRINITY_DN6949_c0_g1_i3.p1_9	95eabcc1377f811c953b71ed088899ad	326	Pfam	PF01156	Inosine-uridine preferring nucleoside hydrolase	21	315	2.10E-71	T	27/07/19	IPR001910	Inosine/uridine-preferring nucleoside hydrolase domain
TRINITY_DN10325_c1_g1_i4.p1_7	43aa66dac01890384566b327e921b4f5	285	Pfam	PF14299	Phloem protein 2	107	282	1.40E-50	T	27/07/19	IPR025886	Phloem protein 2-like
TRINITY_DN10325_c1_g1_i4.p1_7	43aa66dac01890384566b327e921b4f5	285	Pfam	PF00646	F-box domain	19	63	1.10E-04	T	27/07/19	IPR001810	F-box domain	GO:0005515
TRINITY_DN11292_c2_g1_i1.p1_14	66d275f21cee216f95a731f955212171	541	Pfam	PF00152	tRNA synthetases class II (D, K and N)	182	535	2.30E-81	T	27/07/19	IPR004364	Aminoacyl-tRNA synthetase, class II (D/K/N)	GO:0000166|GO:0004812|GO:0005524|GO:0006418
TRINITY_DN11292_c2_g1_i1.p1_14	66d275f21cee216f95a731f955212171	541	Pfam	PF01336	OB-fold nucleic acid binding domain	87	164	8.50E-09	T	27/07/19	IPR004365	OB-fold nucleic acid binding domain, AA-tRNA synthetase-type	GO:0003676
TRINITY_DN10143_c1_g2_i3.p1_23	d7922f9d6bb05d704c2562b956e53118	729	Pfam	PF00439	Bromodomain	141	220	8.90E-24	T	27/07/19	IPR001487	Bromodomain	GO:0005515
TRINITY_DN5210_c0_g1_i1.p1_3	14764ee70097a01ad827546a405cbe10	148	Pfam	PF00069	Protein kinase domain	2	130	5.80E-16	T	27/07/19	IPR000719	Protein kinase domain	GO:0004672|GO:0005524|GO:0006468
TRINITY_DN21717_c0_g1_i1.p2_5	a1f158ec1c0805a2c47fe23faf1565a8	122	Pfam	PF00244	14-3-3 protein	1	122	8.60E-51	T	27/07/19	IPR023410	14-3-3 domain		Reactome: R-HSA-111447|Reactome: R-HSA-1445148|Reactome: R-HSA-5625740|Reactome: R-HSA-5628897|Reactome: R-HSA-75035
TRINITY_DN10114_c1_g2_i1.p1_19	e2e93e0a391300fd485555f76d4baccc	713	Pfam	PF14432	DYW family of nucleic acid deaminases	579	702	4.30E-41	T	27/07/19	IPR032867	DYW domain	GO:0008270
TRINITY_DN10114_c1_g2_i1.p1_19	e2e93e0a391300fd485555f76d4baccc	713	Pfam	PF01535	PPR repeat	215	242	9.30E-07	T	27/07/19	IPR002885	Pentatricopeptide repeat
TRINITY_DN10114_c1_g2_i1.p1_19	e2e93e0a391300fd485555f76d4baccc	713	Pfam	PF01535	PPR repeat	277	304	1.30E-04	T	27/07/19	IPR002885	Pentatricopeptide repeat
TRINITY_DN10114_c1_g2_i1.p1_19	e2e93e0a391300fd485555f76d4baccc	713	Pfam	PF01535	PPR repeat	90	119	4.70E-06	T	27/07/19	IPR002885	Pentatricopeptide repeat
TRINITY_DN10114_c1_g2_i1.p1_19	e2e93e0a391300fd485555f76d4baccc	713	Pfam	PF01535	PPR repeat	245	274	1.30E-05	T	27/07/19	IPR002885	Pentatricopeptide repeat
TRINITY_DN10114_c1_g2_i1.p1_19	e2e93e0a391300fd485555f76d4baccc	713	Pfam	PF01535	PPR repeat	121	144	1.50E-04	T	27/07/19	IPR002885	Pentatricopeptide repeat
TRINITY_DN10114_c1_g2_i1.p1_19	e2e93e0a391300fd485555f76d4baccc	713	Pfam	PF01535	PPR repeat	183	207	7.10E-08	T	27/07/19	IPR002885	Pentatricopeptide repeat
TRINITY_DN10114_c1_g2_i1.p1_19	e2e93e0a391300fd485555f76d4baccc	713	Pfam	PF01535	PPR repeat	59	88	1.20E-06	T	27/07/19	IPR002885	Pentatricopeptide repeat
TRINITY_DN10114_c1_g2_i1.p1_19	e2e93e0a391300fd485555f76d4baccc	713	Pfam	PF01535	PPR repeat	152	179	1.10E-04	T	27/07/19	IPR002885	Pentatricopeptide repeat
TRINITY_DN10114_c1_g2_i1.p1_19	e2e93e0a391300fd485555f76d4baccc	713	Pfam	PF12854	PPR repeat	473	504	2.80E-06	T	27/07/19	IPR002885	Pentatricopeptide repeat
TRINITY_DN10114_c1_g2_i1.p1_19	e2e93e0a391300fd485555f76d4baccc	713	Pfam	PF13041	PPR repeat family	405	453	5.90E-12	T	27/07/19	IPR002885	Pentatricopeptide repeat
TRINITY_DN10114_c1_g2_i1.p1_19	e2e93e0a391300fd485555f76d4baccc	713	Pfam	PF13041	PPR repeat family	305	352	1.40E-08	T	27/07/19	IPR002885	Pentatricopeptide repeat
TRINITY_DN10114_c1_g2_i1.p1_19	e2e93e0a391300fd485555f76d4baccc	713	Pfam	PF13041	PPR repeat family	26	57	1.10E-07	T	27/07/19	IPR002885	Pentatricopeptide repeat
TRINITY_DN11373_c5_g1_i1.p1_11	3e7c4168fcc206b4c9e2dc1b6a49f9eb	293	Pfam	PF13561	Enoyl-(Acyl carrier protein) reductase	54	289	9.70E-53	T	27/07/19
TRINITY_DN10243_c3_g1_i10.p1_14	c9886f57b3d9c3745072171a1965e3f1	493	Pfam	PF16711	Actin-binding domain of plant-specific actin-binding protein	54	96	5.30E-24	T	27/07/19	IPR032012	Stomatal closure-related actin-binding protein, actin-binding domain	GO:0003779
TRINITY_DN10243_c3_g1_i10.p1_14	c9886f57b3d9c3745072171a1965e3f1	493	Pfam	PF16712	Coiled-coil regions of plant-specific actin-binding protein	101	267	6.60E-81	T	27/07/19	IPR032009	Stomatal closure-related actin-binding protein, coiled-coil domain
TRINITY_DN10243_c3_g1_i10.p1_14	c9886f57b3d9c3745072171a1965e3f1	493	Pfam	PF16709	Fused Ig-PH domain of plant-specific actin-binding protein	280	487	1.30E-111	T	27/07/19	IPR032015	Stomatal closure-related actin-binding protein, fused Ig-PH domain
TRINITY_DN10901_c2_g3_i2.p1_22	e110d67762796405e9b29077ae364ee4	737	Pfam	PF13499	EF-hand domain pair	331	397	3.00E-10	T	27/07/19	IPR002048	EF-hand domain	GO:0005509
TRINITY_DN10901_c2_g3_i2.p1_22	e110d67762796405e9b29077ae364ee4	737	Pfam	PF00520	Ion transport protein	136	315	2.00E-16	T	27/07/19	IPR005821	Ion transport domain	GO:0005216|GO:0006811|GO:0016020|GO:0055085
TRINITY_DN10901_c2_g3_i2.p1_22	e110d67762796405e9b29077ae364ee4	737	Pfam	PF00520	Ion transport protein	437	679	1.20E-37	T	27/07/19	IPR005821	Ion transport domain	GO:0005216|GO:0006811|GO:0016020|GO:0055085
TRINITY_DN10744_c0_g2_i10.p1_17	0a98f2565231a7211fb6961014fd35ec	799	Pfam	PF00931	NB-ARC domain	4	273	5.70E-61	T	27/07/19	IPR002182	NB-ARC	GO:0043531	Reactome: R-HSA-111458|Reactome: R-HSA-111459|Reactome: R-HSA-6798695|Reactome: R-HSA-6803207|Reactome: R-HSA-8953750
TRINITY_DN9505_c1_g1_i1.p1_15	dc40bf3558bb51ebb0fdfb61b95cf8bd	737	Pfam	PF14432	DYW family of nucleic acid deaminases	603	727	3.80E-37	T	27/07/19	IPR032867	DYW domain	GO:0008270
TRINITY_DN9505_c1_g1_i1.p1_15	dc40bf3558bb51ebb0fdfb61b95cf8bd	737	Pfam	PF13041	PPR repeat family	227	274	4.80E-15	T	27/07/19	IPR002885	Pentatricopeptide repeat
TRINITY_DN9505_c1_g1_i1.p1_15	dc40bf3558bb51ebb0fdfb61b95cf8bd	737	Pfam	PF13041	PPR repeat family	94	143	5.30E-09	T	27/07/19	IPR002885	Pentatricopeptide repeat
TRINITY_DN9505_c1_g1_i1.p1_15	dc40bf3558bb51ebb0fdfb61b95cf8bd	737	Pfam	PF13041	PPR repeat family	327	368	8.80E-10	T	27/07/19	IPR002885	Pentatricopeptide repeat
TRINITY_DN9505_c1_g1_i1.p1_15	dc40bf3558bb51ebb0fdfb61b95cf8bd	737	Pfam	PF13041	PPR repeat family	432	476	2.90E-11	T	27/07/19	IPR002885	Pentatricopeptide repeat
TRINITY_DN9505_c1_g1_i1.p1_15	dc40bf3558bb51ebb0fdfb61b95cf8bd	737	Pfam	PF01535	PPR repeat	505	530	0.027	T	27/07/19	IPR002885	Pentatricopeptide repeat
TRINITY_DN9505_c1_g1_i1.p1_15	dc40bf3558bb51ebb0fdfb61b95cf8bd	737	Pfam	PF01535	PPR repeat	402	429	9.30E-06	T	27/07/19	IPR002885	Pentatricopeptide repeat
TRINITY_DN9505_c1_g1_i1.p1_15	dc40bf3558bb51ebb0fdfb61b95cf8bd	737	Pfam	PF01535	PPR repeat	170	191	0.014	T	27/07/19	IPR002885	Pentatricopeptide repeat
TRINITY_DN9505_c1_g1_i1.p1_15	dc40bf3558bb51ebb0fdfb61b95cf8bd	737	Pfam	PF12854	PPR repeat	195	223	4.10E-07	T	27/07/19	IPR002885	Pentatricopeptide repeat
TRINITY_DN1999_c0_g1_i1.p1_7	ee7b1aa34bb46ef9c10dc457566d0b1e	219	Pfam	PF00330	Aconitase family (aconitate hydratase)	1	218	9.10E-75	T	27/07/19	IPR001030	Aconitase/3-isopropylmalate dehydratase large subunit, alpha/beta/alpha domain	GO:0008152	KEGG: 00290+4.2.1.33
TRINITY_DN10294_c0_g5_i1.p1_11	917ab0e1c69c5132ad5af8eb4e54a368	337	Pfam	PF13180	PDZ domain	292	335	8.50E-07	T	27/07/19	IPR001478	PDZ domain	GO:0005515
TRINITY_DN7476_c0_g1_i1.p1_16	e2a273127eb0285cf7687671cf707f16	709	Pfam	PF17004	Putative TPR-like repeat	100	195	1.50E-13	T	27/07/19	IPR031545	Putative TPR-like repeat		Reactome: R-HSA-1799339
TRINITY_DN7476_c0_g1_i1.p1_16	e2a273127eb0285cf7687671cf707f16	709	Pfam	PF08492	SRP72 RNA-binding domain	591	642	4.90E-17	T	27/07/19	IPR013699	Signal recognition particle, SRP72 subunit, RNA-binding	GO:0006614|GO:0008312|GO:0048500	Reactome: R-HSA-1799339
TRINITY_DN10255_c0_g1_i2.p1_7	c412df4102eceb6f149ebf2589be5894	188	Pfam	PF00385	Chromo (CHRromatin Organisation MOdifier) domain	93	134	1.70E-06	T	27/07/19	IPR023780	Chromo domain
TRINITY_DN10889_c0_g2_i1.p1_23	248abc942350447a03719bae1a370268	1028	Pfam	PF08699	Argonaute linker 1 domain	329	378	1.80E-11	T	27/07/19	IPR014811	Argonaute, linker 1 domain
TRINITY_DN10889_c0_g2_i1.p1_23	248abc942350447a03719bae1a370268	1028	Pfam	PF02171	Piwi domain	685	978	5.90E-88	T	27/07/19	IPR003165	Piwi domain	GO:0003676
TRINITY_DN10889_c0_g2_i1.p1_23	248abc942350447a03719bae1a370268	1028	Pfam	PF16486	N-terminal domain of argonaute	182	319	1.10E-21	T	27/07/19	IPR032474	Protein argonaute, N-terminal		Reactome: R-HSA-1257604|Reactome: R-HSA-1912408|Reactome: R-HSA-203927|Reactome: R-HSA-4086398|Reactome: R-HSA-426486|Reactome: R-HSA-426496|Reactome: R-HSA-5628897|Reactome: R-HSA-5687128|Reactome: R-HSA-8934593|Reactome: R-HSA-8943723|Reactome: R-HSA-8948700
TRINITY_DN10889_c0_g2_i1.p1_23	248abc942350447a03719bae1a370268	1028	Pfam	PF16488	Argonaute linker 2 domain	524	570	1.40E-07	T	27/07/19	IPR032472	Argonaute linker 2 domain		Reactome: R-HSA-1257604|Reactome: R-HSA-1912408|Reactome: R-HSA-203927|Reactome: R-HSA-4086398|Reactome: R-HSA-426486|Reactome: R-HSA-426496|Reactome: R-HSA-5628897|Reactome: R-HSA-5687128|Reactome: R-HSA-8934593|Reactome: R-HSA-8943723|Reactome: R-HSA-8948700
TRINITY_DN10889_c0_g2_i1.p1_23	248abc942350447a03719bae1a370268	1028	Pfam	PF02170	PAZ domain	384	507	1.70E-19	T	27/07/19	IPR003100	PAZ domain	GO:0005515
TRINITY_DN8770_c5_g5_i5.p1_11	e62362427a3c9e60610721b545bfebf7	361	Pfam	PF00013	KH domain	276	309	1.80E-05	T	27/07/19	IPR004088	K Homology domain, type 1	GO:0003723
TRINITY_DN8770_c5_g5_i5.p1_11	e62362427a3c9e60610721b545bfebf7	361	Pfam	PF01612	3'-5' exonuclease	55	222	5.70E-22	T	27/07/19	IPR002562	3'-5' exonuclease domain	GO:0003676|GO:0006139|GO:0008408
TRINITY_DN10570_c4_g1_i1.p1_7	5d85dfac28f36c838614d380489a11be	309	Pfam	PF13639	Ring finger domain	228	270	1.50E-12	T	27/07/19	IPR001841	Zinc finger, RING-type
TRINITY_DN10420_c1_g1_i10.p1_8	2fcc67627ea38db6bc91225e56fe2f2a	264	Pfam	PF00226	DnaJ domain	94	154	3.70E-14	T	27/07/19	IPR001623	DnaJ domain
TRINITY_DN10420_c1_g1_i10.p1_8	2fcc67627ea38db6bc91225e56fe2f2a	264	Pfam	PF13370	4Fe-4S single cluster domain of Ferredoxin I	187	232	5.80E-06	T	27/07/19
TRINITY_DN11375_c1_g1_i3.p1_17	cb78628f7ae6ad1a131764c141dc1e04	605	Pfam	PF03372	Endonuclease/Exonuclease/phosphatase family	257	590	2.00E-29	T	27/07/19	IPR005135	Endonuclease/exonuclease/phosphatase
TRINITY_DN11375_c1_g1_i3.p1_17	cb78628f7ae6ad1a131764c141dc1e04	605	Pfam	PF15801	zf-MYND-like zinc finger, mRNA-binding	71	110	2.70E-08	T	27/07/19	IPR031615	MYND-like zinc finger, mRNA-binding		MetaCyc: PWY-7799|MetaCyc: PWY-7800|Reactome: R-HSA-2514859
TRINITY_DN9466_c0_g1_i5.p1_6	eb73bb96f7116bd4136a8e7d459ba0ea	314	Pfam	PF03986	Autophagocytosis associated protein (Atg3), N-terminal domain	7	139	2.10E-39	T	27/07/19	IPR007134	Autophagy-related protein 3, N-terminal		Reactome: R-HSA-1632852
TRINITY_DN9466_c0_g1_i5.p1_6	eb73bb96f7116bd4136a8e7d459ba0ea	314	Pfam	PF03987	Autophagocytosis associated protein, active-site domain	200	260	3.40E-18	T	27/07/19	IPR007135	Autophagy-related protein 3		Reactome: R-HSA-1632852
TRINITY_DN9466_c0_g1_i5.p1_6	eb73bb96f7116bd4136a8e7d459ba0ea	314	Pfam	PF10381	Autophagocytosis associated protein C-terminal	281	305	2.50E-15	T	27/07/19	IPR019461	Autophagy-related protein 3, C-terminal		Reactome: R-HSA-1632852
TRINITY_DN10471_c3_g1_i2.p1_29	1f526cbde1cda9abc67741cc716ca88f	1057	Pfam	PF01426	BAH domain	931	1055	1.80E-08	T	27/07/19	IPR001025	Bromo adjacent homology (BAH) domain	GO:0003682
TRINITY_DN10471_c3_g1_i2.p1_29	1f526cbde1cda9abc67741cc716ca88f	1057	Pfam	PF01426	BAH domain	705	828	2.60E-08	T	27/07/19	IPR001025	Bromo adjacent homology (BAH) domain	GO:0003682
TRINITY_DN10471_c3_g1_i2.p1_29	1f526cbde1cda9abc67741cc716ca88f	1057	Pfam	PF00628	PHD-finger	384	431	6.10E-07	T	27/07/19	IPR019787	Zinc finger, PHD-finger
TRINITY_DN9483_c4_g1_i3.p1_32	c9aa6f81e659eac6ef699a933ca7314c	1331	Pfam	PF14223	gag-polypeptide of LTR copia-type	72	187	2.20E-18	T	27/07/19
TRINITY_DN9483_c4_g1_i3.p1_32	c9aa6f81e659eac6ef699a933ca7314c	1331	Pfam	PF00665	Integrase core domain	473	597	2.80E-20	T	27/07/19	IPR001584	Integrase, catalytic core	GO:0015074
TRINITY_DN9483_c4_g1_i3.p1_32	c9aa6f81e659eac6ef699a933ca7314c	1331	Pfam	PF07727	Reverse transcriptase (RNA-dependent DNA polymerase)	835	1079	7.00E-77	T	27/07/19	IPR013103	Reverse transcriptase, RNA-dependent DNA polymerase		KEGG: 00230+2.7.7.7|KEGG: 00240+2.7.7.7
TRINITY_DN9483_c4_g1_i3.p1_32	c9aa6f81e659eac6ef699a933ca7314c	1331	Pfam	PF13976	GAG-pre-integrase domain	384	458	2.30E-17	T	27/07/19	IPR025724	GAG-pre-integrase domain
TRINITY_DN10741_c2_g2_i9.p1_16	07e02d1bcd3e09c88beec773d5937670	681	Pfam	PF13589	Histidine kinase-, DNA gyrase B-, and HSP90-like ATPase	145	242	1.40E-16	T	27/07/19
TRINITY_DN11409_c2_g1_i3.p1_7	09d839677bc36a58be4f5789ef43e3b5	159	Pfam	PF13324	Grap2 and cyclin-D-interacting	43	126	2.50E-19	T	27/07/19
TRINITY_DN10467_c4_g1_i1.p1_13	aed03ad1091406d1ca4e01eed89a1f07	514	Pfam	PF08491	Squalene epoxidase	200	473	1.10E-119	T	27/07/19	IPR013698	Squalene epoxidase	GO:0004506|GO:0016021|GO:0050660|GO:0055114	KEGG: 00100+1.14.14.17|KEGG: 00909+1.14.14.17|MetaCyc: PWY-5670|MetaCyc: PWY-6098|Reactome: R-HSA-191273|Reactome: R-HSA-2426168
TRINITY_DN10467_c4_g1_i1.p1_13	aed03ad1091406d1ca4e01eed89a1f07	514	Pfam	PF13450	NAD(P)-binding Rossmann-like domain	54	80	1.30E-05	T	27/07/19
TRINITY_DN10696_c5_g1_i1.p1_11	260a68c3472ea87b19da669752d6fe0a	345	Pfam	PF02938	GAD domain	109	208	2.50E-20	T	27/07/19	IPR029351	GAD domain		Reactome: R-HSA-379726
TRINITY_DN10696_c5_g1_i1.p1_11	260a68c3472ea87b19da669752d6fe0a	345	Pfam	PF00152	tRNA synthetases class II (D, K and N)	1	309	4.40E-48	T	27/07/19	IPR004364	Aminoacyl-tRNA synthetase, class II (D/K/N)	GO:0000166|GO:0004812|GO:0005524|GO:0006418
TRINITY_DN10826_c7_g5_i1.p1_6	18de6baf598696a37e1ce5c8845cdffc	167	Pfam	PF08802	Cytochrome B6-F complex Fe-S subunit	57	95	5.50E-20	T	27/07/19	IPR014909	Cytochrome b6-f complex Fe-S subunit	GO:0009496|GO:0042651|GO:0051537|GO:0055114	KEGG: 00195+1.10.9.1|MetaCyc: PWY-101
TRINITY_DN9303_c1_g2_i2.p1_42	c24ac7e15bc37561047480bf5b76fbe7	1635	Pfam	PF14709	double strand RNA binding domain from DEAD END PROTEIN 1	1553	1628	1.00E-13	T	27/07/19
TRINITY_DN9303_c1_g2_i2.p1_42	c24ac7e15bc37561047480bf5b76fbe7	1635	Pfam	PF03368	Dicer dimerisation domain	577	662	4.10E-22	T	27/07/19	IPR005034	Dicer dimerisation domain	GO:0016891	Reactome: R-HSA-203927|Reactome: R-HSA-426486
TRINITY_DN9303_c1_g2_i2.p1_42	c24ac7e15bc37561047480bf5b76fbe7	1635	Pfam	PF04851	Type III restriction enzyme, res subunit	58	216	3.10E-15	T	27/07/19	IPR006935	Helicase/UvrB, N-terminal	GO:0003677|GO:0005524|GO:0016787
TRINITY_DN9303_c1_g2_i2.p1_42	c24ac7e15bc37561047480bf5b76fbe7	1635	Pfam	PF00636	Ribonuclease III domain	1037	1169	4.40E-21	T	27/07/19	IPR000999	Ribonuclease III domain	GO:0004525|GO:0006396	Reactome: R-HSA-203927
TRINITY_DN9303_c1_g2_i2.p1_42	c24ac7e15bc37561047480bf5b76fbe7	1635	Pfam	PF00636	Ribonuclease III domain	1245	1354	1.40E-21	T	27/07/19	IPR000999	Ribonuclease III domain	GO:0004525|GO:0006396	Reactome: R-HSA-203927
TRINITY_DN9303_c1_g2_i2.p1_42	c24ac7e15bc37561047480bf5b76fbe7	1635	Pfam	PF00035	Double-stranded RNA binding motif	1381	1444	7.40E-05	T	27/07/19	IPR014720	Double-stranded RNA-binding domain
TRINITY_DN9303_c1_g2_i2.p1_42	c24ac7e15bc37561047480bf5b76fbe7	1635	Pfam	PF02170	PAZ domain	871	994	2.30E-11	T	27/07/19	IPR003100	PAZ domain	GO:0005515
TRINITY_DN9303_c1_g2_i2.p1_42	c24ac7e15bc37561047480bf5b76fbe7	1635	Pfam	PF00271	Helicase conserved C-terminal domain	393	511	3.00E-17	T	27/07/19	IPR001650	Helicase, C-terminal
TRINITY_DN10041_c3_g3_i1.p1_18	e5515d374ea8b8d94b3ed0aa7000c5a2	638	Pfam	PF14732	Ubiquitin/SUMO-activating enzyme ubiquitin-like domain	442	534	7.50E-20	T	27/07/19	IPR028077	Ubiquitin/SUMO-activating enzyme ubiquitin-like domain		Reactome: R-HSA-3065676|Reactome: R-HSA-3065678
TRINITY_DN10041_c3_g3_i1.p1_18	e5515d374ea8b8d94b3ed0aa7000c5a2	638	Pfam	PF00899	ThiF family	8	408	4.10E-72	T	27/07/19	IPR000594	THIF-type NAD/FAD binding fold	GO:0008641
TRINITY_DN10041_c3_g3_i1.p1_18	e5515d374ea8b8d94b3ed0aa7000c5a2	638	Pfam	PF10585	Ubiquitin-activating enzyme active site	314	368	7.30E-05	T	27/07/19	IPR019572	Ubiquitin-activating enzyme, catalytic cysteine domain		Reactome: R-HSA-983168
TRINITY_DN11061_c1_g2_i22.p2_4	1ccd0b91401f96c31b5b683650fa72b7	165	Pfam	PF01169	Uncharacterized protein family UPF0016	88	161	8.50E-22	T	27/07/19	IPR001727	Gdt1 family
TRINITY_DN9508_c0_g1_i1.p1_14	227dc3ba4b3933db78d5f03d2fa2e82d	415	Pfam	PF09328	Domain of unknown function (DUF1984)	135	395	2.00E-122	T	27/07/19	IPR015407	Phytochelatin synthase, C-terminal	GO:0010038|GO:0016756|GO:0046872|GO:0046938	MetaCyc: PWY-6745
TRINITY_DN9508_c0_g1_i1.p1_14	227dc3ba4b3933db78d5f03d2fa2e82d	415	Pfam	PF05023	Phytochelatin synthase	2	130	5.90E-50	T	27/07/19	IPR007719	Phytochelatin synthase	GO:0010038|GO:0016756|GO:0046872|GO:0046938	MetaCyc: PWY-6745
TRINITY_DN10310_c1_g1_i3.p1_10	02a4cba7aedc7432da8b9f2aaf439db9	418	Pfam	PF16661	Metallo-beta-lactamase superfamily domain	84	236	2.80E-08	T	27/07/19	IPR001279	Metallo-beta-lactamase
TRINITY_DN10106_c3_g1_i12.p1_8	9801765fc297e7dbd6af92840eeea773	328	Pfam	PF01263	Aldose 1-epimerase	33	307	3.60E-71	T	27/07/19	IPR008183	Aldose 1-/Glucose-6-phosphate 1-epimerase	GO:0005975|GO:0016853
TRINITY_DN6469_c0_g3_i1.p1_4	40d5c319d258cd333d8529a6b3f86c30	162	Pfam	PF00560	Leucine Rich Repeat	131	152	0.42	T	27/07/19	IPR001611	Leucine-rich repeat	GO:0005515
TRINITY_DN6469_c0_g3_i1.p1_4	40d5c319d258cd333d8529a6b3f86c30	162	Pfam	PF13855	Leucine rich repeat	57	117	3.50E-08	T	27/07/19	IPR001611	Leucine-rich repeat	GO:0005515
TRINITY_DN11293_c3_g1_i1.p1_22	8ffa3e655cddeb1e00688aef17bf0f57	1076	Pfam	PF14826	FACT complex subunit SPT16 N-terminal lobe domain	30	194	1.90E-47	T	27/07/19	IPR029148	FACT complex subunit Spt16, N-terminal lobe domain		Reactome: R-HSA-112382|Reactome: R-HSA-167152|Reactome: R-HSA-167200|Reactome: R-HSA-167238|Reactome: R-HSA-167243|Reactome: R-HSA-167246|Reactome: R-HSA-167287|Reactome: R-HSA-167290|Reactome: R-HSA-674695|Reactome: R-HSA-6796648|Reactome: R-HSA-6804756|Reactome: R-HSA-75955
TRINITY_DN11293_c3_g1_i1.p1_22	8ffa3e655cddeb1e00688aef17bf0f57	1076	Pfam	PF00557	Metallopeptidase family M24	210	442	5.40E-31	T	27/07/19	IPR000994	Peptidase M24
TRINITY_DN11293_c3_g1_i1.p1_22	8ffa3e655cddeb1e00688aef17bf0f57	1076	Pfam	PF08512	Histone chaperone Rttp106-like	845	928	1.60E-16	T	27/07/19	IPR013719	Domain of unknown function DUF1747		Reactome: R-HSA-112382|Reactome: R-HSA-167152|Reactome: R-HSA-167200|Reactome: R-HSA-167238|Reactome: R-HSA-167243|Reactome: R-HSA-167246|Reactome: R-HSA-167287|Reactome: R-HSA-167290|Reactome: R-HSA-674695|Reactome: R-HSA-6796648|Reactome: R-HSA-6804756|Reactome: R-HSA-75955
TRINITY_DN11293_c3_g1_i1.p1_22	8ffa3e655cddeb1e00688aef17bf0f57	1076	Pfam	PF08644	FACT complex subunit (SPT16/CDC68)	561	715	2.60E-52	T	27/07/19	IPR013953	FACT complex subunit Spt16p/Cdc68p		Reactome: R-HSA-112382|Reactome: R-HSA-167152|Reactome: R-HSA-167200|Reactome: R-HSA-167238|Reactome: R-HSA-167243|Reactome: R-HSA-167246|Reactome: R-HSA-167287|Reactome: R-HSA-167290|Reactome: R-HSA-674695|Reactome: R-HSA-6796648|Reactome: R-HSA-6804756|Reactome: R-HSA-75955
TRINITY_DN9105_c2_g2_i5.p1_26	df980f42f8543da3fd3ff05ee378f9fa	1174	Pfam	PF06584	DIRP	647	747	5.90E-34	T	27/07/19	IPR033471	DIRP domain		Reactome: R-HSA-1362277|Reactome: R-HSA-1362300|Reactome: R-HSA-1538133|Reactome: R-HSA-156711|Reactome: R-HSA-539107|Reactome: R-HSA-69202|Reactome: R-HSA-69656
TRINITY_DN9105_c2_g2_i5.p1_26	df980f42f8543da3fd3ff05ee378f9fa	1174	Pfam	PF00249	Myb-like DNA-binding domain	63	98	2.40E-08	T	27/07/19	IPR001005	SANT/Myb domain
TRINITY_DN9517_c1_g3_i5.p1_8	441e1180990de296d1989d08ef9f50eb	330	Pfam	PF13456	Reverse transcriptase-like	194	315	2.50E-28	T	27/07/19
TRINITY_DN4109_c0_g1_i1.p1_11	a34e677886a480660b0ca04c7cc928dc	536	Pfam	PF00560	Leucine Rich Repeat	166	184	0.34	T	27/07/19	IPR001611	Leucine-rich repeat	GO:0005515
TRINITY_DN4109_c0_g1_i1.p1_11	a34e677886a480660b0ca04c7cc928dc	536	Pfam	PF13855	Leucine rich repeat	214	272	6.20E-09	T	27/07/19	IPR001611	Leucine-rich repeat	GO:0005515
TRINITY_DN4109_c0_g1_i1.p1_11	a34e677886a480660b0ca04c7cc928dc	536	Pfam	PF13855	Leucine rich repeat	356	415	5.10E-11	T	27/07/19	IPR001611	Leucine-rich repeat	GO:0005515
TRINITY_DN8381_c2_g3_i2.p1_11	bb26b8bb6efb626d0810b6590618d0cf	459	Pfam	PF03732	Retrotransposon gag protein	154	244	4.80E-16	T	27/07/19	IPR005162	Retrotransposon gag domain
TRINITY_DN8480_c0_g1_i3.p1_9	2099ae8f599c4ab83e93b043dff3becd	344	Pfam	PF00097	Zinc finger, C3HC4 type (RING finger)	285	325	1.10E-04	T	27/07/19	IPR018957	Zinc finger, C3HC4 RING-type	GO:0046872
TRINITY_DN8480_c0_g1_i3.p1_9	2099ae8f599c4ab83e93b043dff3becd	344	Pfam	PF04757	Pex2 / Pex12 amino terminal region	61	269	1.40E-36	T	27/07/19	IPR006845	Pex, N-terminal		Reactome: R-HSA-8866654
TRINITY_DN9762_c2_g6_i1.p1_11	4ba699c5558b437ea30c5151fe40b8cb	419	Pfam	PF03478	Protein of unknown function (DUF295)	310	345	2.50E-09	T	27/07/19	IPR005174	Domain unknown function DUF295
TRINITY_DN9762_c2_g6_i1.p1_11	4ba699c5558b437ea30c5151fe40b8cb	419	Pfam	PF00646	F-box domain	30	66	3.10E-05	T	27/07/19	IPR001810	F-box domain	GO:0005515
TRINITY_DN9867_c0_g1_i1.p1_21	59ebae6fad9bb76360b47774e937f2ff	833	Pfam	PF07780	Spb1 C-terminal domain	600	791	7.80E-60	T	27/07/19	IPR012920	Ribosomal RNA methyltransferase, Spb1, C-terminal	GO:0005634|GO:0006364|GO:0008168	Reactome: R-HSA-6791226
TRINITY_DN9867_c0_g1_i1.p1_21	59ebae6fad9bb76360b47774e937f2ff	833	Pfam	PF01728	FtsJ-like methyltransferase	22	200	1.80E-51	T	27/07/19	IPR002877	Ribosomal RNA methyltransferase FtsJ domain	GO:0008168|GO:0032259
TRINITY_DN9867_c0_g1_i1.p1_21	59ebae6fad9bb76360b47774e937f2ff	833	Pfam	PF11861	Domain of unknown function (DUF3381)	235	383	2.10E-43	T	27/07/19	IPR024576	Ribosomal RNA methyltransferase Spb1, domain of unknown function DUF3381		Reactome: R-HSA-6791226
TRINITY_DN9571_c0_g1_i2.p1_17	0edc7a2f88098bfdb0979b99cfabd4db	580	Pfam	PF00251	Glycosyl hydrolases family 32 N-terminal domain	44	363	1.40E-102	T	27/07/19	IPR013148	Glycosyl hydrolase family 32, N-terminal
TRINITY_DN9571_c0_g1_i2.p1_17	0edc7a2f88098bfdb0979b99cfabd4db	580	Pfam	PF08244	Glycosyl hydrolases family 32 C terminal	366	560	2.00E-31	T	27/07/19	IPR013189	Glycosyl hydrolase family 32, C-terminal
TRINITY_DN9741_c3_g2_i11.p1_7	41682c458f13beeb26a67f53e50e9134	454	Pfam	PF00560	Leucine Rich Repeat	171	187	0.5	T	27/07/19	IPR001611	Leucine-rich repeat	GO:0005515
TRINITY_DN9741_c3_g2_i11.p1_7	41682c458f13beeb26a67f53e50e9134	454	Pfam	PF00069	Protein kinase domain	297	450	5.70E-30	T	27/07/19	IPR000719	Protein kinase domain	GO:0004672|GO:0005524|GO:0006468
TRINITY_DN9741_c3_g2_i11.p1_7	41682c458f13beeb26a67f53e50e9134	454	Pfam	PF13855	Leucine rich repeat	98	158	1.70E-06	T	27/07/19	IPR001611	Leucine-rich repeat	GO:0005515
TRINITY_DN9741_c3_g2_i11.p1_7	41682c458f13beeb26a67f53e50e9134	454	Pfam	PF08263	Leucine rich repeat N-terminal domain	31	71	4.10E-10	T	27/07/19	IPR013210	Leucine-rich repeat-containing N-terminal, plant-type
TRINITY_DN9175_c1_g4_i4.p1_9	1183679e3a18cf38682187ec5a7c3d0d	358	Pfam	PF06955	Xyloglucan endo-transglycosylase (XET) C-terminus	276	313	9.30E-14	T	27/07/19	IPR010713	Xyloglucan endo-transglycosylase, C-terminal	GO:0005618|GO:0006073|GO:0016762|GO:0048046
TRINITY_DN9175_c1_g4_i4.p1_9	1183679e3a18cf38682187ec5a7c3d0d	358	Pfam	PF00722	Glycosyl hydrolases family 16	57	234	2.50E-52	T	27/07/19	IPR000757	Glycoside hydrolase family 16	GO:0004553|GO:0005975
TRINITY_DN20553_c0_g1_i1.p1_5	940c667f6fd4ccd220bbb1e1ec28e37f	100	Pfam	PF05191	Adenylate kinase, active site lid	44	79	8.30E-15	T	27/07/19	IPR007862	Adenylate kinase, active site lid domain	GO:0004017	KEGG: 00230+2.7.4.3|KEGG: 00730+2.7.4.3|MetaCyc: PWY-7219
TRINITY_DN20553_c0_g1_i1.p1_5	940c667f6fd4ccd220bbb1e1ec28e37f	100	Pfam	PF00406	Adenylate kinase	2	99	2.10E-12	T	27/07/19
TRINITY_DN8034_c0_g1_i3.p1_6	0ae0c8455df9eaae7485fd7e2426f11b	365	Pfam	PF13855	Leucine rich repeat	47	91	7.00E-07	T	27/07/19	IPR001611	Leucine-rich repeat	GO:0005515
TRINITY_DN9817_c0_g2_i1.p1_6	f19f149e85cec0bf66d4e0a7673a493c	167	Pfam	PF05641	Agenet domain	6	61	1.80E-15	T	27/07/19	IPR008395	Agenet-like domain
TRINITY_DN20897_c0_g1_i1.p1_5	b36b510b3862eb5c46f3d5774c35556e	150	Pfam	PF13855	Leucine rich repeat	1	52	6.30E-09	T	27/07/19	IPR001611	Leucine-rich repeat	GO:0005515
TRINITY_DN20897_c0_g1_i1.p1_5	b36b510b3862eb5c46f3d5774c35556e	150	Pfam	PF13855	Leucine rich repeat	91	149	8.60E-07	T	27/07/19	IPR001611	Leucine-rich repeat	GO:0005515
TRINITY_DN8908_c2_g6_i2.p1_6	6d83c5cd882863f52dff0bac2a755cac	164	Pfam	PF00226	DnaJ domain	22	84	4.40E-19	T	27/07/19	IPR001623	DnaJ domain
TRINITY_DN6054_c0_g1_i2.p1_22	e87d3c51e135a8327d9a97f162a04aa9	759	Pfam	PF00082	Subtilase family	134	598	2.70E-46	T	27/07/19	IPR000209	Peptidase S8/S53 domain	GO:0004252|GO:0006508
TRINITY_DN6054_c0_g1_i2.p1_22	e87d3c51e135a8327d9a97f162a04aa9	759	Pfam	PF02225	PA domain	382	464	3.80E-05	T	27/07/19	IPR003137	PA domain
TRINITY_DN6054_c0_g1_i2.p1_22	e87d3c51e135a8327d9a97f162a04aa9	759	Pfam	PF05922	Peptidase inhibitor I9	26	106	2.60E-17	T	27/07/19	IPR010259	Peptidase S8 propeptide/proteinase inhibitor I9		Reactome: R-HSA-381426|Reactome: R-HSA-8866427|Reactome: R-HSA-8957275|Reactome: R-HSA-8964038
TRINITY_DN6083_c0_g1_i1.p1_9	18fb28b52f6bcd71114a941e3d775905	264	Pfam	PF03330	Lytic transglycolase	77	154	2.80E-18	T	27/07/19	IPR009009	RlpA-like protein, double-psi beta-barrel domain
TRINITY_DN6083_c0_g1_i1.p1_9	18fb28b52f6bcd71114a941e3d775905	264	Pfam	PF01357	Pollen allergen	166	248	2.40E-26	T	27/07/19	IPR007117	Expansin, cellulose-binding-like domain
TRINITY_DN11476_c0_g1_i1.p1_2	2e315777f9b75215d7959f32d1b83339	137	Pfam	PF06596	Photosystem II reaction centre X protein (PsbX)	101	137	1.10E-15	T	27/07/19	IPR009518	Photosystem II PsbX	GO:0009523|GO:0015979|GO:0016020
TRINITY_DN8395_c4_g1_i1.p1_10	134c1205f15e6a5349ac342ce49ab28f	353	Pfam	PF02365	No apical meristem (NAM) protein	22	165	4.60E-31	T	27/07/19	IPR003441	NAC domain	GO:0003677|GO:0006355
TRINITY_DN7059_c0_g1_i6.p1_6	531d5c4c09bc6f5708221085d78d24b7	107	Pfam	PF02580	D-Tyr-tRNA(Tyr) deacylase	27	71	3.10E-12	T	27/07/19	IPR003732	D-aminoacyl-tRNA deacylase DTD	GO:0002161|GO:0005737|GO:0051499
TRINITY_DN10879_c2_g2_i2.p1_11	a00bda1c3a04c6d7fe63516be8f121d2	342	Pfam	PF02800	Glyceraldehyde 3-phosphate dehydrogenase, C-terminal domain	163	320	6.30E-72	T	27/07/19	IPR020829	Glyceraldehyde 3-phosphate dehydrogenase, catalytic domain	GO:0016620|GO:0055114	Reactome: R-HSA-70171|Reactome: R-HSA-70263
TRINITY_DN10879_c2_g2_i2.p1_11	a00bda1c3a04c6d7fe63516be8f121d2	342	Pfam	PF00044	Glyceraldehyde 3-phosphate dehydrogenase, NAD binding domain	8	111	2.70E-34	T	27/07/19	IPR020828	Glyceraldehyde 3-phosphate dehydrogenase, NAD(P) binding domain	GO:0016620|GO:0055114	Reactome: R-HSA-70171|Reactome: R-HSA-70263
TRINITY_DN10328_c2_g1_i6.p1_10	a6211f1c49ed7af4d29153c9dc2ca40f	374	Pfam	PF00076	RNA recognition motif. (a.k.a. RRM, RBD, or RNP domain)	4	62	6.30E-14	T	27/07/19	IPR000504	RNA recognition motif domain	GO:0003676
TRINITY_DN10328_c2_g1_i6.p1_10	a6211f1c49ed7af4d29153c9dc2ca40f	374	Pfam	PF00076	RNA recognition motif. (a.k.a. RRM, RBD, or RNP domain)	97	159	5.00E-15	T	27/07/19	IPR000504	RNA recognition motif domain	GO:0003676
TRINITY_DN11210_c2_g3_i4.p1_5	d849e6a34e90b3e72f25d69e5bc17afc	122	Pfam	PF02686	Glu-tRNAGln amidotransferase C subunit	49	115	3.20E-12	T	27/07/19	IPR003837	Glu-tRNAGln amidotransferase C subunit	GO:0006450
TRINITY_DN8080_c0_g1_i2.p1_14	334bc6ab7de2f64e799c0fa5b171578b	623	Pfam	PF13041	PPR repeat family	291	339	1.00E-12	T	27/07/19	IPR002885	Pentatricopeptide repeat
TRINITY_DN8080_c0_g1_i2.p1_14	334bc6ab7de2f64e799c0fa5b171578b	623	Pfam	PF13041	PPR repeat family	395	442	1.30E-11	T	27/07/19	IPR002885	Pentatricopeptide repeat
TRINITY_DN8080_c0_g1_i2.p1_14	334bc6ab7de2f64e799c0fa5b171578b	623	Pfam	PF01535	PPR repeat	367	388	0.052	T	27/07/19	IPR002885	Pentatricopeptide repeat
TRINITY_DN8080_c0_g1_i2.p1_14	334bc6ab7de2f64e799c0fa5b171578b	623	Pfam	PF01535	PPR repeat	232	261	4.30E-08	T	27/07/19	IPR002885	Pentatricopeptide repeat
TRINITY_DN8080_c0_g1_i2.p1_14	334bc6ab7de2f64e799c0fa5b171578b	623	Pfam	PF01535	PPR repeat	201	231	5.50E-07	T	27/07/19	IPR002885	Pentatricopeptide repeat
TRINITY_DN8080_c0_g1_i2.p1_14	334bc6ab7de2f64e799c0fa5b171578b	623	Pfam	PF01535	PPR repeat	108	137	2.50E-06	T	27/07/19	IPR002885	Pentatricopeptide repeat
TRINITY_DN8080_c0_g1_i2.p1_14	334bc6ab7de2f64e799c0fa5b171578b	623	Pfam	PF01535	PPR repeat	76	100	7.50E-05	T	27/07/19	IPR002885	Pentatricopeptide repeat
TRINITY_DN8080_c0_g1_i2.p1_14	334bc6ab7de2f64e799c0fa5b171578b	623	Pfam	PF01535	PPR repeat	535	564	0.0015	T	27/07/19	IPR002885	Pentatricopeptide repeat
TRINITY_DN8080_c0_g1_i2.p1_14	334bc6ab7de2f64e799c0fa5b171578b	623	Pfam	PF01535	PPR repeat	170	200	3.80E-07	T	27/07/19	IPR002885	Pentatricopeptide repeat
TRINITY_DN8080_c0_g1_i2.p1_14	334bc6ab7de2f64e799c0fa5b171578b	623	Pfam	PF01535	PPR repeat	139	169	2.60E-09	T	27/07/19	IPR002885	Pentatricopeptide repeat
TRINITY_DN8080_c0_g1_i2.p1_14	334bc6ab7de2f64e799c0fa5b171578b	623	Pfam	PF14432	DYW family of nucleic acid deaminases	568	619	3.50E-08	T	27/07/19	IPR032867	DYW domain	GO:0008270
TRINITY_DN7219_c0_g1_i2.p1_8	55f20ab99542475f0d5d6e0decac4e8c	295	Pfam	PF03619	Organic solute transporter Ostalpha	15	280	5.70E-72	T	27/07/19	IPR005178	Organic solute transporter subunit alpha/Transmembrane protein 184
TRINITY_DN10385_c2_g1_i6.p1_43	ff456578eee112f68d6ea173216c9ee2	2042	Pfam	PF00176	SNF2 family N-terminal domain	1464	1761	2.20E-58	T	27/07/19	IPR000330	SNF2-related, N-terminal domain	GO:0005524
TRINITY_DN10385_c2_g1_i6.p1_43	ff456578eee112f68d6ea173216c9ee2	2042	Pfam	PF12054	Domain of unknown function (DUF3535)	774	1230	9.10E-104	T	27/07/19	IPR022707	Domain of unknown function DUF3535
TRINITY_DN10385_c2_g1_i6.p1_43	ff456578eee112f68d6ea173216c9ee2	2042	Pfam	PF00271	Helicase conserved C-terminal domain	1821	1923	5.50E-14	T	27/07/19	IPR001650	Helicase, C-terminal
TRINITY_DN8675_c4_g6_i10.p1_7	c224b7a89fa20b1ad2e442e5a8af12b1	229	Pfam	PF00076	RNA recognition motif. (a.k.a. RRM, RBD, or RNP domain)	66	129	5.40E-12	T	27/07/19	IPR000504	RNA recognition motif domain	GO:0003676
TRINITY_DN10233_c2_g2_i1.p1_26	8cb8f60c365285b6832de140308a4415	977	Pfam	PF02861	Clp amino terminal domain, pathogenicity island component	100	149	6.90E-15	T	27/07/19	IPR004176	Clp, N-terminal	GO:0019538
TRINITY_DN10233_c2_g2_i1.p1_26	8cb8f60c365285b6832de140308a4415	977	Pfam	PF02861	Clp amino terminal domain, pathogenicity island component	175	226	1.10E-12	T	27/07/19	IPR004176	Clp, N-terminal	GO:0019538
TRINITY_DN10233_c2_g2_i1.p1_26	8cb8f60c365285b6832de140308a4415	977	Pfam	PF07724	AAA domain (Cdc48 subfamily)	681	849	1.80E-55	T	27/07/19	IPR003959	ATPase, AAA-type, core	GO:0005524
TRINITY_DN10233_c2_g2_i1.p1_26	8cb8f60c365285b6832de140308a4415	977	Pfam	PF00004	ATPase family associated with various cellular activities (AAA)	284	417	7.10E-13	T	27/07/19	IPR003959	ATPase, AAA-type, core	GO:0005524
TRINITY_DN10233_c2_g2_i1.p1_26	8cb8f60c365285b6832de140308a4415	977	Pfam	PF10431	C-terminal, D2-small domain, of ClpB protein	856	935	2.10E-25	T	27/07/19	IPR019489	Clp ATPase, C-terminal
TRINITY_DN9085_c3_g2_i2.p1_5	3f8854a43113c8d8663457d51bed60af	155	Pfam	PF16093	Proteasome assembly chaperone 4	57	131	7.00E-14	T	27/07/19	IPR032157	Proteasome assembly chaperone 4	GO:0043248
TRINITY_DN8318_c1_g1_i5.p1_12	0702fead2fa5651338d4e74b877b2e2b	226	Pfam	PF01965	DJ-1/PfpI family	87	205	2.60E-28	T	27/07/19	IPR002818	DJ-1/PfpI
TRINITY_DN11176_c0_g1_i1.p1_15	0bc3b60fa8811d29c06d45a904679f80	486	Pfam	PF00332	Glycosyl hydrolases family 17	30	348	5.20E-72	T	27/07/19	IPR000490	Glycoside hydrolase family 17	GO:0004553|GO:0005975	KEGG: 00500+3.2.1.39
TRINITY_DN11176_c0_g1_i1.p1_15	0bc3b60fa8811d29c06d45a904679f80	486	Pfam	PF07983	X8 domain	369	437	2.80E-18	T	27/07/19	IPR012946	X8 domain
TRINITY_DN5508_c0_g1_i1.p1_10	a8d0a2cf5e547796d12d3988fa343c44	281	Pfam	PF12796	Ankyrin repeats (3 copies)	81	154	3.00E-11	T	27/07/19	IPR020683	Ankyrin repeat-containing domain
TRINITY_DN8942_c4_g3_i2.p1_9	2f90b959d516584b5968c9a34638c6ba	299	Pfam	PF03105	SPX domain	1	37	2.70E-10	T	27/07/19	IPR004331	SPX domain
TRINITY_DN8942_c4_g3_i2.p1_9	2f90b959d516584b5968c9a34638c6ba	299	Pfam	PF03105	SPX domain	121	175	9.50E-12	T	27/07/19	IPR004331	SPX domain
TRINITY_DN10443_c1_g3_i1.p1_12	b015b532175852c843618984d5cea0f2	625	Pfam	PF00098	Zinc knuckle	341	357	1.60E-05	T	27/07/19	IPR001878	Zinc finger, CCHC-type	GO:0003676|GO:0008270
TRINITY_DN10443_c1_g3_i1.p1_12	b015b532175852c843618984d5cea0f2	625	Pfam	PF00160	Cyclophilin type peptidyl-prolyl cis-trans isomerase/CLD	4	159	4.70E-41	T	27/07/19	IPR002130	Cyclophilin-type peptidyl-prolyl cis-trans isomerase domain	GO:0000413|GO:0003755
TRINITY_DN10443_c1_g3_i1.p1_12	b015b532175852c843618984d5cea0f2	625	Pfam	PF00076	RNA recognition motif. (a.k.a. RRM, RBD, or RNP domain)	245	315	4.30E-16	T	27/07/19	IPR000504	RNA recognition motif domain	GO:0003676
TRINITY_DN6364_c0_g1_i1.p1_8	dcc5fc9cdcb4e107841283e1387efdd0	407	Pfam	PF13041	PPR repeat family	238	284	4.10E-10	T	27/07/19	IPR002885	Pentatricopeptide repeat
TRINITY_DN6364_c0_g1_i1.p1_8	dcc5fc9cdcb4e107841283e1387efdd0	407	Pfam	PF01535	PPR repeat	346	375	0.0021	T	27/07/19	IPR002885	Pentatricopeptide repeat
TRINITY_DN6364_c0_g1_i1.p1_8	dcc5fc9cdcb4e107841283e1387efdd0	407	Pfam	PF12854	PPR repeat	199	229	1.20E-07	T	27/07/19	IPR002885	Pentatricopeptide repeat
TRINITY_DN8126_c6_g1_i1.p1_14	f5be02b2393f18c9e801240d6585270b	602	Pfam	PF05003	Protein of unknown function (DUF668)	436	527	3.20E-34	T	27/07/19	IPR007700	Protein of unknown function DUF668
TRINITY_DN8126_c6_g1_i1.p1_14	f5be02b2393f18c9e801240d6585270b	602	Pfam	PF11961	Domain of unknown function (DUF3475)	28	83	3.40E-24	T	27/07/19	IPR021864	Protein of unknown function DUF3475
TRINITY_DN9435_c0_g1_i3.p1_10	401f6f6e88b8d6bc0cfbdbb8cdbe1d7a	477	Pfam	PF00400	WD domain, G-beta repeat	45	78	3.80E-07	T	27/07/19	IPR001680	WD40 repeat	GO:0005515
TRINITY_DN9435_c0_g1_i3.p1_10	401f6f6e88b8d6bc0cfbdbb8cdbe1d7a	477	Pfam	PF00400	WD domain, G-beta repeat	300	336	0.028	T	27/07/19	IPR001680	WD40 repeat	GO:0005515
TRINITY_DN8481_c4_g2_i1.p1_5	f5655962ebd77224dec95e66d6648330	190	Pfam	PF00197	Trypsin and protease inhibitor	24	187	4.90E-32	T	27/07/19	IPR002160	Proteinase inhibitor I3, Kunitz legume	GO:0004866
TRINITY_DN18045_c0_g1_i1.p1_13	354a258e3e22a6b838fa62ea0217b8fc	440	Pfam	PF05637	galactosyl transferase GMA12/MNN10 family	121	387	5.40E-67	T	27/07/19	IPR008630	Glycosyltransferase 34	GO:0016021|GO:0016757
TRINITY_DN9065_c0_g2_i3.p1_3	e8510bacc25f843450ea0e8465229f7a	111	Pfam	PF12874	Zinc-finger of C2H2 type	67	90	1.40E-07	T	27/07/19
TRINITY_DN8948_c0_g3_i17.p1_9	3991879b6fbb6e866c59626a66c41365	232	Pfam	PF00076	RNA recognition motif. (a.k.a. RRM, RBD, or RNP domain)	82	132	1.40E-07	T	27/07/19	IPR000504	RNA recognition motif domain	GO:0003676
TRINITY_DN10974_c1_g2_i1.p1_54	23cea5d09409b63afb7049d7d1d0a063	2431	Pfam	PF11707	Ribosome 60S biogenesis N-terminal	84	389	8.70E-61	T	27/07/19	IPR021714	Nucleolar pre-ribosomal-associated protein 1, N-terminal
TRINITY_DN10974_c1_g2_i1.p1_54	23cea5d09409b63afb7049d7d1d0a063	2431	Pfam	PF16201	Nucleolar pre-ribosomal-associated protein 1	2035	2225	3.50E-51	T	27/07/19	IPR032436	Nucleolar pre-ribosomal-associated protein 1, C-terminal domain
TRINITY_DN14443_c0_g1_i1.p1_3	68aa25c3c5d36ad37dcacc683c68dff8	147	Pfam	PF00493	MCM2/3/5 family	11	147	1.40E-56	T	27/07/19	IPR001208	MCM domain	GO:0003677|GO:0005524|GO:0006270
TRINITY_DN9739_c1_g1_i1.p1_17	bb9ae509df3d9a522759425b6d6cdd54	610	Pfam	PF00350	Dynamin family	38	213	3.40E-56	T	27/07/19	IPR022812	Dynamin superfamily
TRINITY_DN9739_c1_g1_i1.p1_17	bb9ae509df3d9a522759425b6d6cdd54	610	Pfam	PF02212	Dynamin GTPase effector domain	515	607	9.30E-25	T	27/07/19	IPR003130	Dynamin GTPase effector	GO:0003924|GO:0005525
TRINITY_DN9739_c1_g1_i1.p1_17	bb9ae509df3d9a522759425b6d6cdd54	610	Pfam	PF01031	Dynamin central region	223	490	1.80E-63	T	27/07/19	IPR000375	Dynamin central domain	GO:0005525
TRINITY_DN10668_c2_g1_i1.p1_8	741612aef99de02d1ac7dde6a499dadc	297	Pfam	PF00149	Calcineurin-like phosphoesterase	38	229	1.90E-37	T	27/07/19	IPR004843	Calcineurin-like phosphoesterase domain, ApaH type	GO:0016787
TRINITY_DN6664_c0_g1_i1.p1_16	a582933809fe02721b58ccb00ddf74e2	921	Pfam	PF13041	PPR repeat family	714	760	6.30E-09	T	27/07/19	IPR002885	Pentatricopeptide repeat
TRINITY_DN6664_c0_g1_i1.p1_16	a582933809fe02721b58ccb00ddf74e2	921	Pfam	PF13041	PPR repeat family	574	622	2.80E-12	T	27/07/19	IPR002885	Pentatricopeptide repeat
TRINITY_DN6664_c0_g1_i1.p1_16	a582933809fe02721b58ccb00ddf74e2	921	Pfam	PF13041	PPR repeat family	507	553	1.90E-14	T	27/07/19	IPR002885	Pentatricopeptide repeat
TRINITY_DN6664_c0_g1_i1.p1_16	a582933809fe02721b58ccb00ddf74e2	921	Pfam	PF13041	PPR repeat family	784	833	3.10E-18	T	27/07/19	IPR002885	Pentatricopeptide repeat
TRINITY_DN6664_c0_g1_i1.p1_16	a582933809fe02721b58ccb00ddf74e2	921	Pfam	PF13041	PPR repeat family	399	448	7.30E-18	T	27/07/19	IPR002885	Pentatricopeptide repeat
TRINITY_DN6664_c0_g1_i1.p1_16	a582933809fe02721b58ccb00ddf74e2	921	Pfam	PF13041	PPR repeat family	259	307	7.90E-14	T	27/07/19	IPR002885	Pentatricopeptide repeat
TRINITY_DN6664_c0_g1_i1.p1_16	a582933809fe02721b58ccb00ddf74e2	921	Pfam	PF12854	PPR repeat	361	393	8.20E-11	T	27/07/19	IPR002885	Pentatricopeptide repeat
TRINITY_DN6664_c0_g1_i1.p1_16	a582933809fe02721b58ccb00ddf74e2	921	Pfam	PF12854	PPR repeat	220	252	9.20E-11	T	27/07/19	IPR002885	Pentatricopeptide repeat
TRINITY_DN6664_c0_g1_i1.p1_16	a582933809fe02721b58ccb00ddf74e2	921	Pfam	PF12854	PPR repeat	851	882	1.20E-05	T	27/07/19	IPR002885	Pentatricopeptide repeat
TRINITY_DN6664_c0_g1_i1.p1_16	a582933809fe02721b58ccb00ddf74e2	921	Pfam	PF12854	PPR repeat	328	352	1.10E-05	T	27/07/19	IPR002885	Pentatricopeptide repeat
TRINITY_DN6664_c0_g1_i1.p1_16	a582933809fe02721b58ccb00ddf74e2	921	Pfam	PF01535	PPR repeat	474	502	0.21	T	27/07/19	IPR002885	Pentatricopeptide repeat
TRINITY_DN10678_c2_g2_i5.p1_17	3beb9ff1d7d1c1ce774488845448fe03	893	Pfam	PF11838	ERAP1-like C-terminal domain	547	866	6.50E-76	T	27/07/19	IPR024571	ERAP1-like C-terminal domain
TRINITY_DN10678_c2_g2_i5.p1_17	3beb9ff1d7d1c1ce774488845448fe03	893	Pfam	PF01433	Peptidase family M1 domain	223	456	1.40E-87	T	27/07/19	IPR014782	Peptidase M1, membrane alanine aminopeptidase, N-terminal	GO:0008237|GO:0008270
TRINITY_DN11085_c2_g1_i1.p1_14	44eab3e032fbbab05bdcbd3e09913e9e	762	Pfam	PF13041	PPR repeat family	301	348	5.30E-12	T	27/07/19	IPR002885	Pentatricopeptide repeat
TRINITY_DN11085_c2_g1_i1.p1_14	44eab3e032fbbab05bdcbd3e09913e9e	762	Pfam	PF13041	PPR repeat family	586	634	1.20E-14	T	27/07/19	IPR002885	Pentatricopeptide repeat
TRINITY_DN11085_c2_g1_i1.p1_14	44eab3e032fbbab05bdcbd3e09913e9e	762	Pfam	PF13041	PPR repeat family	446	495	1.60E-18	T	27/07/19	IPR002885	Pentatricopeptide repeat
TRINITY_DN11085_c2_g1_i1.p1_14	44eab3e032fbbab05bdcbd3e09913e9e	762	Pfam	PF13041	PPR repeat family	657	704	5.30E-18	T	27/07/19	IPR002885	Pentatricopeptide repeat
TRINITY_DN11085_c2_g1_i1.p1_14	44eab3e032fbbab05bdcbd3e09913e9e	762	Pfam	PF13041	PPR repeat family	375	423	1.30E-14	T	27/07/19	IPR002885	Pentatricopeptide repeat
TRINITY_DN11085_c2_g1_i1.p1_14	44eab3e032fbbab05bdcbd3e09913e9e	762	Pfam	PF12854	PPR repeat	551	580	6.70E-09	T	27/07/19	IPR002885	Pentatricopeptide repeat
TRINITY_DN11085_c2_g1_i1.p1_14	44eab3e032fbbab05bdcbd3e09913e9e	762	Pfam	PF01535	PPR repeat	191	216	0.27	T	27/07/19	IPR002885	Pentatricopeptide repeat
TRINITY_DN11085_c2_g1_i1.p1_14	44eab3e032fbbab05bdcbd3e09913e9e	762	Pfam	PF01535	PPR repeat	519	549	0.038	T	27/07/19	IPR002885	Pentatricopeptide repeat
TRINITY_DN7764_c0_g1_i3.p1_7	bd077c6c67dc4209428056cf793f527b	196	Pfam	PF00717	Peptidase S24-like	58	131	4.80E-12	T	27/07/19	IPR015927	Peptidase S24/S26A/S26B/S26C
TRINITY_DN8806_c4_g1_i1.p1_10	889d5f917f0e5f936fd5de277241098f	278	Pfam	PF05903	PPPDE putative peptidase domain	6	145	1.00E-44	T	27/07/19	IPR008580	PPPDE putative peptidase domain
TRINITY_DN11350_c0_g1_i5.p1_19	e62137a928d2d26ae7202bf0c0c72fe8	700	Pfam	PF00690	Cation transporter/ATPase, N-terminus	142	209	1.90E-12	T	27/07/19	IPR004014	Cation-transporting P-type ATPase, N-terminal		Reactome: R-HSA-936837
TRINITY_DN11350_c0_g1_i5.p1_19	e62137a928d2d26ae7202bf0c0c72fe8	700	Pfam	PF00122	E1-E2 ATPase	262	463	2.80E-37	T	27/07/19
TRINITY_DN11350_c0_g1_i5.p1_19	e62137a928d2d26ae7202bf0c0c72fe8	700	Pfam	PF13246	Cation transport ATPase (P-type)	541	618	7.60E-15	T	27/07/19
TRINITY_DN11350_c0_g1_i5.p1_19	e62137a928d2d26ae7202bf0c0c72fe8	700	Pfam	PF12515	Ca2+-ATPase N terminal autoinhibitory domain	33	77	6.20E-17	T	27/07/19	IPR024750	Calcium-transporting P-type ATPase, N-terminal autoinhibitory domain	GO:0005516
TRINITY_DN11303_c1_g6_i1.p1_13	c89e94dbaaa94d6724ded551439c83cf	560	Pfam	PF08276	PAN-like domain	264	330	2.00E-22	T	27/07/19	IPR003609	PAN/Apple domain
TRINITY_DN11303_c1_g6_i1.p1_13	c89e94dbaaa94d6724ded551439c83cf	560	Pfam	PF07714	Protein tyrosine kinase	444	558	2.20E-22	T	27/07/19	IPR001245	Serine-threonine/tyrosine-protein kinase, catalytic domain	GO:0004672|GO:0006468
TRINITY_DN11303_c1_g6_i1.p1_13	c89e94dbaaa94d6724ded551439c83cf	560	Pfam	PF01453	D-mannose binding lectin	1	100	1.60E-28	T	27/07/19	IPR001480	Bulb-type lectin domain
TRINITY_DN11303_c1_g6_i1.p1_13	c89e94dbaaa94d6724ded551439c83cf	560	Pfam	PF00954	S-locus glycoprotein domain	131	241	4.60E-32	T	27/07/19	IPR000858	S-locus glycoprotein domain	GO:0048544	KEGG: 04150+2.7.11.1|KEGG: 04151+2.7.11.1|KEGG: 04926+2.7.11.1|KEGG: 05165+2.7.11.1
TRINITY_DN11201_c1_g1_i7.p1_8	0087956f4c18912b844c1fc571e18de0	163	Pfam	PF04535	Domain of unknown function (DUF588)	47	126	2.10E-15	T	27/07/19	IPR006702	Domain of unknown function DUF588
TRINITY_DN6318_c0_g1_i1.p1_5	2b5e0c9addb634513827241e1b9ab945	149	Pfam	PF04525	LURP-one-related	32	147	1.80E-34	T	27/07/19	IPR007612	LURP-one-related
TRINITY_DN11075_c4_g4_i1.p1_10	6c5a5ffd28cac5128a486da064dd514b	713	Pfam	PF00566	Rab-GTPase-TBC domain	153	364	7.80E-54	T	27/07/19	IPR000195	Rab-GTPase-TBC domain
TRINITY_DN11018_c0_g1_i3.p1_15	5543886ff1f11120b04fea2da19b3689	550	Pfam	PF13837	Myb/SANT-like DNA-binding domain	167	257	1.30E-21	T	27/07/19
TRINITY_DN11018_c0_g1_i3.p1_15	5543886ff1f11120b04fea2da19b3689	550	Pfam	PF00696	Amino acid kinase family	313	523	1.50E-24	T	27/07/19	IPR001048	Aspartate/glutamate/uridylate kinase		Reactome: R-HSA-70614
TRINITY_DN10509_c0_g1_i1.p1_11	ced9fe16992680043b07fe9f57e0e93c	398	Pfam	PF15264	Tumour suppressing sub-chromosomal transferable candidate 4	238	286	3.90E-06	T	27/07/19	IPR029338	Tumour suppressing sub-chromosomal transferable candidate 4
TRINITY_DN4618_c0_g1_i1.p1_12	440f2f8f5da58b918927b6a888a9bb0b	396	Pfam	PF00139	Legume lectin domain	7	235	6.30E-59	T	27/07/19	IPR001220	Legume lectin domain	GO:0030246
TRINITY_DN4618_c0_g1_i1.p1_12	440f2f8f5da58b918927b6a888a9bb0b	396	Pfam	PF00069	Protein kinase domain	326	395	1.20E-12	T	27/07/19	IPR000719	Protein kinase domain	GO:0004672|GO:0005524|GO:0006468
TRINITY_DN9962_c0_g7_i4.p1_12	9de477c8e689d0387d625d42d1621fb3	474	Pfam	PF02136	Nuclear transport factor 2 (NTF2) domain	14	128	7.50E-26	T	27/07/19	IPR002075	Nuclear transport factor 2
TRINITY_DN9962_c0_g7_i4.p1_12	9de477c8e689d0387d625d42d1621fb3	474	Pfam	PF00076	RNA recognition motif. (a.k.a. RRM, RBD, or RNP domain)	320	380	2.70E-07	T	27/07/19	IPR000504	RNA recognition motif domain	GO:0003676
TRINITY_DN8649_c2_g1_i1.p1_20	5c2830e2757de31b32d6cafa6f16c7f6	593	Pfam	PF03094	Mlo family	8	497	1.40E-250	T	27/07/19	IPR004326	Mlo-related protein	GO:0006952|GO:0016021
TRINITY_DN10984_c5_g2_i9.p1_17	bd85b72739d7c4d6a7ba10c9e4c1f023	676	Pfam	PF00249	Myb-like DNA-binding domain	10	60	1.40E-10	T	27/07/19	IPR001005	SANT/Myb domain
TRINITY_DN10984_c5_g2_i9.p1_17	bd85b72739d7c4d6a7ba10c9e4c1f023	676	Pfam	PF00439	Bromodomain	325	401	2.60E-09	T	27/07/19	IPR001487	Bromodomain	GO:0005515
TRINITY_DN10280_c2_g1_i3.p1_13	03330fcb577f633722f3fd953b9fe5ee	472	Pfam	PF00201	UDP-glucoronosyl and UDP-glucosyl transferase	250	391	4.80E-21	T	27/07/19	IPR002213	UDP-glucuronosyl/UDP-glucosyltransferase	GO:0008152|GO:0016758	Reactome: R-HSA-156588
TRINITY_DN3117_c0_g1_i1.p1_12	fb2aca6dd9a09dfb65eaa7550b01de56	437	Pfam	PF10509	Galactokinase galactose-binding signature	26	62	1.20E-06	T	27/07/19	IPR019539	Galactokinase galactose-binding domain	GO:0005534	KEGG: 00052+2.7.1.6|KEGG: 00520+2.7.1.6|MetaCyc: PWY-3821|MetaCyc: PWY-6317|MetaCyc: PWY-6527
TRINITY_DN3117_c0_g1_i1.p1_12	fb2aca6dd9a09dfb65eaa7550b01de56	437	Pfam	PF00288	GHMP kinases N terminal domain	152	208	1.00E-05	T	27/07/19	IPR006204	GHMP kinase N-terminal domain	GO:0005524
TRINITY_DN3117_c0_g1_i1.p1_12	fb2aca6dd9a09dfb65eaa7550b01de56	437	Pfam	PF08544	GHMP kinases C terminal	331	407	2.20E-09	T	27/07/19	IPR013750	GHMP kinase, C-terminal domain
TRINITY_DN10228_c1_g6_i1.p1_32	fd120378df7ceff6f6bfe54fdbddd4f0	1094	Pfam	PF08263	Leucine rich repeat N-terminal domain	53	86	2.60E-08	T	27/07/19	IPR013210	Leucine-rich repeat-containing N-terminal, plant-type
TRINITY_DN10228_c1_g6_i1.p1_32	fd120378df7ceff6f6bfe54fdbddd4f0	1094	Pfam	PF00560	Leucine Rich Repeat	635	657	0.019	T	27/07/19	IPR001611	Leucine-rich repeat	GO:0005515
TRINITY_DN10228_c1_g6_i1.p1_32	fd120378df7ceff6f6bfe54fdbddd4f0	1094	Pfam	PF00560	Leucine Rich Repeat	143	161	1.7	T	27/07/19	IPR001611	Leucine-rich repeat	GO:0005515
TRINITY_DN10228_c1_g6_i1.p1_32	fd120378df7ceff6f6bfe54fdbddd4f0	1094	Pfam	PF13855	Leucine rich repeat	480	539	1.90E-09	T	27/07/19	IPR001611	Leucine-rich repeat	GO:0005515
TRINITY_DN10228_c1_g6_i1.p1_32	fd120378df7ceff6f6bfe54fdbddd4f0	1094	Pfam	PF00069	Protein kinase domain	810	1077	2.70E-39	T	27/07/19	IPR000719	Protein kinase domain	GO:0004672|GO:0005524|GO:0006468
TRINITY_DN10317_c3_g1_i28.p1_9	8a6339b5b1c4474482bd0c96c27292aa	284	Pfam	PF14299	Phloem protein 2	120	280	1.60E-45	T	27/07/19	IPR025886	Phloem protein 2-like
TRINITY_DN10317_c3_g1_i28.p1_9	8a6339b5b1c4474482bd0c96c27292aa	284	Pfam	PF00646	F-box domain	21	66	2.50E-08	T	27/07/19	IPR001810	F-box domain	GO:0005515
TRINITY_DN6432_c0_g2_i1.p1_8	9e84723ba1adc9a6957c764ef2556060	210	Pfam	PF01734	Patatin-like phospholipase	53	131	2.10E-09	T	27/07/19	IPR002641	Patatin-like phospholipase domain	GO:0006629
TRINITY_DN5164_c0_g1_i2.p1_11	5f1e49d1cfb31e9228c447b23d4b221a	517	Pfam	PF13178	Protein of unknown function (DUF4005)	441	506	1.60E-15	T	27/07/19	IPR025064	Domain of unknown function DUF4005
TRINITY_DN8625_c0_g2_i11.p1_19	c8dc2f56d699167dfef7088c5bf4a0a1	877	Pfam	PF08625	Utp13 specific WD40 associated domain	670	803	6.90E-42	T	27/07/19	IPR013934	Small-subunit processome, Utp13	GO:0006364|GO:0032040	Reactome: R-HSA-6790901|Reactome: R-HSA-6791226
TRINITY_DN8625_c0_g2_i11.p1_19	c8dc2f56d699167dfef7088c5bf4a0a1	877	Pfam	PF00400	WD domain, G-beta repeat	387	427	3.30E-06	T	27/07/19	IPR001680	WD40 repeat	GO:0005515
TRINITY_DN8625_c0_g2_i11.p1_19	c8dc2f56d699167dfef7088c5bf4a0a1	877	Pfam	PF00400	WD domain, G-beta repeat	94	131	2.50E-06	T	27/07/19	IPR001680	WD40 repeat	GO:0005515
TRINITY_DN8625_c0_g2_i11.p1_19	c8dc2f56d699167dfef7088c5bf4a0a1	877	Pfam	PF00400	WD domain, G-beta repeat	180	217	1.10E-06	T	27/07/19	IPR001680	WD40 repeat	GO:0005515
TRINITY_DN8625_c0_g2_i11.p1_19	c8dc2f56d699167dfef7088c5bf4a0a1	877	Pfam	PF00400	WD domain, G-beta repeat	529	563	2.80E-05	T	27/07/19	IPR001680	WD40 repeat	GO:0005515
TRINITY_DN8625_c0_g2_i11.p1_19	c8dc2f56d699167dfef7088c5bf4a0a1	877	Pfam	PF00400	WD domain, G-beta repeat	491	521	7.00E-04	T	27/07/19	IPR001680	WD40 repeat	GO:0005515
TRINITY_DN8625_c0_g2_i11.p1_19	c8dc2f56d699167dfef7088c5bf4a0a1	877	Pfam	PF00400	WD domain, G-beta repeat	611	647	0.23	T	27/07/19	IPR001680	WD40 repeat	GO:0005515
TRINITY_DN8625_c0_g2_i11.p1_19	c8dc2f56d699167dfef7088c5bf4a0a1	877	Pfam	PF00400	WD domain, G-beta repeat	432	470	6.20E-04	T	27/07/19	IPR001680	WD40 repeat	GO:0005515
TRINITY_DN8625_c0_g2_i11.p1_19	c8dc2f56d699167dfef7088c5bf4a0a1	877	Pfam	PF00400	WD domain, G-beta repeat	62	89	0.0038	T	27/07/19	IPR001680	WD40 repeat	GO:0005515
TRINITY_DN8625_c0_g2_i11.p1_19	c8dc2f56d699167dfef7088c5bf4a0a1	877	Pfam	PF00400	WD domain, G-beta repeat	568	605	1.30E-04	T	27/07/19	IPR001680	WD40 repeat	GO:0005515
TRINITY_DN8625_c0_g2_i11.p1_19	c8dc2f56d699167dfef7088c5bf4a0a1	877	Pfam	PF00400	WD domain, G-beta repeat	137	175	2.30E-05	T	27/07/19	IPR001680	WD40 repeat	GO:0005515
TRINITY_DN8647_c2_g2_i5.p1_8	706fa5e6a0cb2e9ef2908de0984dfee3	294	Pfam	PF00707	Translation initiation factor IF-3, C-terminal domain	184	267	1.70E-23	T	27/07/19	IPR019815	Translation initiation factor 3, C-terminal	GO:0006413	Reactome: R-HSA-5368286
TRINITY_DN8647_c2_g2_i5.p1_8	706fa5e6a0cb2e9ef2908de0984dfee3	294	Pfam	PF05198	Translation initiation factor IF-3, N-terminal domain	109	174	3.00E-26	T	27/07/19	IPR019814	Translation initiation factor 3, N-terminal	GO:0003743|GO:0006413	Reactome: R-HSA-5368286
TRINITY_DN8661_c0_g2_i4.p1_5	303f8ab3e86a633fe9cb94fa0dbc125e	137	Pfam	PF02902	Ulp1 protease family, C-terminal catalytic domain	53	126	1.40E-05	T	27/07/19	IPR003653	Ulp1 protease family, C-terminal catalytic domain	GO:0006508|GO:0008234
TRINITY_DN15266_c0_g1_i1.p1_5	4babbf0ccf5988edd605fb66cdd1e585	182	Pfam	PF00069	Protein kinase domain	30	143	5.40E-22	T	27/07/19	IPR000719	Protein kinase domain	GO:0004672|GO:0005524|GO:0006468
TRINITY_DN9214_c0_g2_i1.p1_16	7524ab9d7aebe40637f22ade546bbd96	716	Pfam	PF13855	Leucine rich repeat	120	180	5.00E-08	T	27/07/19	IPR001611	Leucine-rich repeat	GO:0005515
TRINITY_DN9214_c0_g2_i1.p1_16	7524ab9d7aebe40637f22ade546bbd96	716	Pfam	PF07714	Protein tyrosine kinase	412	683	3.70E-41	T	27/07/19	IPR001245	Serine-threonine/tyrosine-protein kinase, catalytic domain	GO:0004672|GO:0006468
TRINITY_DN9214_c0_g2_i1.p1_16	7524ab9d7aebe40637f22ade546bbd96	716	Pfam	PF08263	Leucine rich repeat N-terminal domain	32	72	2.60E-09	T	27/07/19	IPR013210	Leucine-rich repeat-containing N-terminal, plant-type
TRINITY_DN8637_c2_g4_i1.p1_17	23f60b13b1c4a573747342796896e75c	680	Pfam	PF07727	Reverse transcriptase (RNA-dependent DNA polymerase)	408	650	2.10E-77	T	27/07/19	IPR013103	Reverse transcriptase, RNA-dependent DNA polymerase		KEGG: 00230+2.7.7.7|KEGG: 00240+2.7.7.7
TRINITY_DN8637_c2_g4_i1.p1_17	23f60b13b1c4a573747342796896e75c	680	Pfam	PF00665	Integrase core domain	6	58	1.70E-07	T	27/07/19	IPR001584	Integrase, catalytic core	GO:0015074
TRINITY_DN9982_c0_g1_i1.p1_15	998029b45637f0333824305ff20b4e31	638	Pfam	PF13041	PPR repeat family	317	363	6.80E-09	T	27/07/19	IPR002885	Pentatricopeptide repeat
TRINITY_DN9982_c0_g1_i1.p1_15	998029b45637f0333824305ff20b4e31	638	Pfam	PF13041	PPR repeat family	419	465	1.70E-10	T	27/07/19	IPR002885	Pentatricopeptide repeat
TRINITY_DN9982_c0_g1_i1.p1_15	998029b45637f0333824305ff20b4e31	638	Pfam	PF01535	PPR repeat	226	255	1.10E-04	T	27/07/19	IPR002885	Pentatricopeptide repeat
TRINITY_DN9982_c0_g1_i1.p1_15	998029b45637f0333824305ff20b4e31	638	Pfam	PF01535	PPR repeat	198	223	0.13	T	27/07/19	IPR002885	Pentatricopeptide repeat
TRINITY_DN9982_c0_g1_i1.p1_15	998029b45637f0333824305ff20b4e31	638	Pfam	PF01535	PPR repeat	257	280	0.014	T	27/07/19	IPR002885	Pentatricopeptide repeat
TRINITY_DN9982_c0_g1_i1.p1_15	998029b45637f0333824305ff20b4e31	638	Pfam	PF01535	PPR repeat	493	517	0.037	T	27/07/19	IPR002885	Pentatricopeptide repeat
TRINITY_DN9982_c0_g1_i1.p1_15	998029b45637f0333824305ff20b4e31	638	Pfam	PF13812	Pentatricopeptide repeat domain	381	418	1.20E-04	T	27/07/19	IPR002885	Pentatricopeptide repeat
TRINITY_DN9982_c0_g1_i1.p1_15	998029b45637f0333824305ff20b4e31	638	Pfam	PF12854	PPR repeat	286	313	6.10E-07	T	27/07/19	IPR002885	Pentatricopeptide repeat
TRINITY_DN9638_c1_g1_i4.p1_1	55c3e4dd1c105bd1f82fa12c3b021e4c	41	Pfam	PF00248	Aldo/keto reductase family	2	31	3.40E-08	T	27/07/19	IPR023210	NADP-dependent oxidoreductase domain
TRINITY_DN4291_c0_g1_i1.p1_4	6056473da950bc1d5561c3007a500185	180	Pfam	PF01627	Hpt domain	79	161	1.20E-06	T	27/07/19	IPR008207	Signal transduction histidine kinase, phosphotransfer (Hpt) domain	GO:0000160|GO:0004871
TRINITY_DN11159_c3_g1_i3.p1_10	563fc5bbf8e3a9525e4baaf1cae98ca1	252	Pfam	PF04928	Poly(A) polymerase central domain	18	217	1.70E-30	T	27/07/19	IPR007012	Poly(A) polymerase, central domain	GO:0004652|GO:0043631
TRINITY_DN11159_c3_g1_i3.p1_10	563fc5bbf8e3a9525e4baaf1cae98ca1	252	Pfam	PF01909	Nucleotidyltransferase domain	91	166	6.20E-10	T	27/07/19	IPR002934	Polymerase, nucleotidyl transferase domain	GO:0016779
TRINITY_DN9176_c1_g1_i2.p2_22	b32fa6619b355d06087f0a32376b4692	596	Pfam	PF00571	CBS domain	513	565	0.0075	T	27/07/19	IPR000644	CBS domain
TRINITY_DN9176_c1_g1_i2.p2_22	b32fa6619b355d06087f0a32376b4692	596	Pfam	PF00571	CBS domain	421	476	1.40E-08	T	27/07/19	IPR000644	CBS domain
TRINITY_DN9176_c1_g1_i2.p2_22	b32fa6619b355d06087f0a32376b4692	596	Pfam	PF00654	Voltage gated chloride channel	18	351	8.70E-71	T	27/07/19	IPR001807	Chloride channel, voltage gated	GO:0005247|GO:0006821|GO:0016020|GO:0055085	Reactome: R-HSA-2672351
TRINITY_DN9650_c2_g2_i1.p1_15	75e7b7c21130a2334034f0fb86b622dd	465	Pfam	PF03514	GRAS domain family	149	465	2.00E-86	T	27/07/19	IPR005202	Transcription factor GRAS
TRINITY_DN10295_c0_g2_i2.p1_30	9b402ed54c0fdf7dfded0214bafb08c0	1534	Pfam	PF00623	RNA polymerase Rpb1, domain 2	431	615	1.80E-60	T	27/07/19	IPR000722	RNA polymerase, alpha subunit	GO:0003677|GO:0003899|GO:0006351	KEGG: 00230+2.7.7.6|KEGG: 00240+2.7.7.6
TRINITY_DN10295_c0_g2_i2.p1_30	9b402ed54c0fdf7dfded0214bafb08c0	1534	Pfam	PF04997	RNA polymerase Rpb1, domain 1	10	428	1.30E-31	T	27/07/19	IPR007080	RNA polymerase Rpb1, domain 1	GO:0003677|GO:0003899|GO:0006351	KEGG: 00230+2.7.7.6|KEGG: 00240+2.7.7.6
TRINITY_DN10295_c0_g2_i2.p1_30	9b402ed54c0fdf7dfded0214bafb08c0	1534	Pfam	PF04998	RNA polymerase Rpb1, domain 5	1023	1454	2.60E-62	T	27/07/19	IPR007081	RNA polymerase Rpb1, domain 5	GO:0003677|GO:0003899|GO:0006351	KEGG: 00230+2.7.7.6|KEGG: 00240+2.7.7.6
TRINITY_DN10295_c0_g2_i2.p1_30	9b402ed54c0fdf7dfded0214bafb08c0	1534	Pfam	PF05000	RNA polymerase Rpb1, domain 4	930	1016	1.70E-17	T	27/07/19	IPR007083	RNA polymerase Rpb1, domain 4	GO:0003677|GO:0003899|GO:0006351	KEGG: 00230+2.7.7.6|KEGG: 00240+2.7.7.6
TRINITY_DN10295_c0_g2_i2.p1_30	9b402ed54c0fdf7dfded0214bafb08c0	1534	Pfam	PF04983	RNA polymerase Rpb1, domain 3	619	863	3.50E-31	T	27/07/19	IPR007066	RNA polymerase Rpb1, domain 3	GO:0003677|GO:0003899|GO:0006351	KEGG: 00230+2.7.7.6|KEGG: 00240+2.7.7.6
TRINITY_DN9687_c2_g1_i1.p1_8	59247d8077d4eb3c3fe0d4af945d1d0a	355	Pfam	PF12767	Transcriptional regulator of RNA polII, SAGA, subunit	6	278	7.20E-58	T	27/07/19	IPR024738	Transcriptional coactivator Hfi1/Transcriptional adapter 1	GO:0070461	Reactome: R-HSA-3214847
TRINITY_DN8426_c0_g1_i11.p1_20	e898189cfb3d22038008458237f18f61	955	Pfam	PF11831	pre-mRNA splicing factor component	406	656	4.30E-59	T	27/07/19	IPR021786	Pre-mRNA splicing factor component Cdc5p/Cef1		Reactome: R-HSA-72163
TRINITY_DN8426_c0_g1_i11.p1_20	e898189cfb3d22038008458237f18f61	955	Pfam	PF13921	Myb-like DNA-binding domain	10	70	8.00E-13	T	27/07/19
TRINITY_DN11328_c1_g5_i2.p1_13	a370733bd56128d335c69d5e1947b5cd	472	Pfam	PF14389	Leucine-zipper of ternary complex factor MIP1	1	35	3.40E-06	T	27/07/19	IPR025757	Ternary complex factor MIP1, leucine-zipper
TRINITY_DN11328_c1_g5_i2.p1_13	a370733bd56128d335c69d5e1947b5cd	472	Pfam	PF04784	Protein of unknown function, DUF547	257	389	1.50E-32	T	27/07/19	IPR006869	Domain of unknown function DUF547
TRINITY_DN9821_c3_g1_i2.p1_17	1d68291fb13d969eb69d9f8fe743d184	821	Pfam	PF07744	SPOC domain	688	757	3.80E-08	T	27/07/19	IPR012921	Spen paralogue and orthologue SPOC, C-terminal
TRINITY_DN9821_c3_g1_i2.p1_17	1d68291fb13d969eb69d9f8fe743d184	821	Pfam	PF07500	Transcription factor S-II (TFIIS), central domain	373	458	1.20E-29	T	27/07/19	IPR003618	Transcription elongation factor S-II, central domain	GO:0006351
TRINITY_DN7332_c0_g1_i2.p1_7	47672ff1ecac85df84002ad4b081536b	246	Pfam	PF12706	Beta-lactamase superfamily domain	56	153	1.80E-08	T	27/07/19	IPR001279	Metallo-beta-lactamase
TRINITY_DN15755_c0_g1_i1.p1_7	87d7def12be058eddb35956fcc3747d2	89	Pfam	PF16211	C-terminus of histone H2A	47	80	9.40E-22	T	27/07/19	IPR032454	Histone H2A, C-terminal domain		Reactome: R-HSA-3214858
TRINITY_DN15755_c0_g1_i1.p1_7	87d7def12be058eddb35956fcc3747d2	89	Pfam	PF00125	Core histone H2A/H2B/H3/H4	2	44	2.00E-09	T	27/07/19	IPR007125	Histone H2A/H2B/H3	GO:0003677
TRINITY_DN9795_c3_g1_i1.p1_8	19de8e9b6051e20f3a2f3c8b9ef7a5d9	222	Pfam	PF04116	Fatty acid hydroxylase superfamily	170	211	6.90E-08	T	27/07/19	IPR006694	Fatty acid hydroxylase	GO:0005506|GO:0008610|GO:0016491|GO:0055114
TRINITY_DN9717_c2_g1_i1.p1_19	93e84dfd9f9a8e18daec9a08e3c8b90d	665	Pfam	PF04146	YT521-B-like domain	416	553	6.60E-42	T	27/07/19	IPR007275	YTH domain	GO:0003723
TRINITY_DN10144_c2_g1_i1.p2_5	ebc604d349dd3f503bf06c354aac372d	167	Pfam	PF00252	Ribosomal protein L16p/L10e	34	159	7.50E-40	T	27/07/19	IPR016180	Ribosomal protein L10e/L16	GO:0003735|GO:0005840|GO:0006412
TRINITY_DN9916_c1_g4_i1.p1_12	a5fd9251632ff7bc5c7c938b014ab388	439	Pfam	PF00332	Glycosyl hydrolases family 17	24	335	1.20E-84	T	27/07/19	IPR000490	Glycoside hydrolase family 17	GO:0004553|GO:0005975	KEGG: 00500+3.2.1.39
TRINITY_DN9916_c1_g4_i1.p1_12	a5fd9251632ff7bc5c7c938b014ab388	439	Pfam	PF07983	X8 domain	353	423	6.50E-21	T	27/07/19	IPR012946	X8 domain
TRINITY_DN9814_c1_g2_i1.p1_11	ebb51ce6d372831f895a432abf9e3b06	411	Pfam	PF06203	CCT motif	354	396	7.80E-16	T	27/07/19	IPR010402	CCT domain	GO:0005515
TRINITY_DN9352_c0_g1_i7.p2_2	297ee37b57d971fd812499b38bf32c65	102	Pfam	PF00815	Histidinol dehydrogenase	2	92	1.90E-26	T	27/07/19	IPR012131	Histidinol dehydrogenase	GO:0000105|GO:0004399|GO:0008270|GO:0051287|GO:0055114	KEGG: 00340+1.1.1.23
TRINITY_DN9145_c2_g1_i3.p1_20	9e5afeb363182dc8e677bb1645bf750e	934	Pfam	PF00225	Kinesin motor domain	30	346	3.70E-94	T	27/07/19	IPR001752	Kinesin motor domain	GO:0003777|GO:0005524|GO:0007018|GO:0008017	Reactome: R-HSA-6811434|Reactome: R-HSA-983189
TRINITY_DN9145_c2_g1_i3.p1_20	9e5afeb363182dc8e677bb1645bf750e	934	Pfam	PF11995	Domain of unknown function (DUF3490)	757	916	3.20E-75	T	27/07/19	IPR021881	NPK1-activating kinesin-like protein, C-terminal
TRINITY_DN10365_c0_g3_i2.p1_20	3fdc83a9deac0dad9c10b15ac708ade3	953	Pfam	PF00702	haloacid dehalogenase-like hydrolase	331	607	9.70E-19	T	27/07/19
TRINITY_DN10365_c0_g3_i2.p1_20	3fdc83a9deac0dad9c10b15ac708ade3	953	Pfam	PF00122	E1-E2 ATPase	136	314	1.00E-49	T	27/07/19
TRINITY_DN10365_c0_g3_i2.p1_20	3fdc83a9deac0dad9c10b15ac708ade3	953	Pfam	PF00690	Cation transporter/ATPase, N-terminus	24	87	1.60E-13	T	27/07/19	IPR004014	Cation-transporting P-type ATPase, N-terminal		Reactome: R-HSA-936837
TRINITY_DN9270_c1_g1_i1.p1_12	af3682431941d831120bd9f5f39f629c	441	Pfam	PF07002	Copine	122	335	2.00E-76	T	27/07/19	IPR010734	Copine
TRINITY_DN9270_c1_g1_i1.p1_12	af3682431941d831120bd9f5f39f629c	441	Pfam	PF13920	Zinc finger, C3HC4 type (RING finger)	395	434	1.70E-08	T	27/07/19
TRINITY_DN10947_c3_g1_i5.p1_17	7d4d86df76fbaa550791f4aefb180704	753	Pfam	PF07973	Threonyl and Alanyl tRNA synthetase second additional domain	520	563	9.70E-18	T	27/07/19	IPR012947	Threonyl/alanyl tRNA synthetase, SAD	GO:0004812|GO:0005524|GO:0043039
TRINITY_DN10947_c3_g1_i5.p1_17	7d4d86df76fbaa550791f4aefb180704	753	Pfam	PF01411	tRNA synthetases class II (A)	1	421	1.70E-120	T	27/07/19	IPR018164	Alanyl-tRNA synthetase, class IIc, N-terminal	GO:0000166|GO:0004813|GO:0005524|GO:0006419	KEGG: 00970+6.1.1.7
TRINITY_DN10947_c3_g1_i5.p1_17	7d4d86df76fbaa550791f4aefb180704	753	Pfam	PF02272	DHHA1 domain	599	742	3.60E-21	T	27/07/19	IPR003156	DHHA1 domain	GO:0003676	KEGG: 00970+6.1.1.7|Reactome: R-HSA-379716
TRINITY_DN10771_c1_g1_i19.p1_9	4e99c2090afea9541975bacef0c1b58b	317	Pfam	PF00022	Actin	4	316	8.70E-104	T	27/07/19	IPR004000	Actin family
TRINITY_DN9569_c4_g1_i1.p1_7	590218e488c86e0e33db4b30c7bfe377	219	Pfam	PF05903	PPPDE putative peptidase domain	16	159	1.70E-40	T	27/07/19	IPR008580	PPPDE putative peptidase domain
TRINITY_DN9614_c1_g1_i1.p1_18	9c2fafffed45b02a4d1cc9da78761e8e	763	Pfam	PF01590	GAF domain	184	331	9.60E-12	T	27/07/19	IPR003018	GAF domain	GO:0005515
TRINITY_DN9614_c1_g1_i1.p1_18	9c2fafffed45b02a4d1cc9da78761e8e	763	Pfam	PF00072	Response regulator receiver domain	639	750	2.00E-21	T	27/07/19	IPR001789	Signal transduction response regulator, receiver domain	GO:0000160
TRINITY_DN9614_c1_g1_i1.p1_18	9c2fafffed45b02a4d1cc9da78761e8e	763	Pfam	PF00512	His Kinase A (phospho-acceptor) domain	368	427	2.00E-07	T	27/07/19	IPR003661	Signal transduction histidine kinase, dimerisation/phosphoacceptor domain	GO:0000155|GO:0007165
TRINITY_DN11226_c2_g1_i8.p1_18	706496dcbe5083380192720351f48858	759	Pfam	PF00005	ABC transporter	186	337	3.20E-27	T	27/07/19	IPR003439	ABC transporter-like	GO:0005524|GO:0016887
TRINITY_DN11226_c2_g1_i8.p1_18	706496dcbe5083380192720351f48858	759	Pfam	PF01061	ABC-2 type transporter	504	713	7.90E-40	T	27/07/19	IPR013525	ABC-2 type transporter	GO:0016020	Reactome: R-HSA-1369062
TRINITY_DN11230_c2_g3_i2.p1_18	d23ef603a1926399e0ee29c012ea348d	737	Pfam	PF01852	START domain	259	478	2.00E-58	T	27/07/19	IPR002913	START domain	GO:0008289
TRINITY_DN11230_c2_g3_i2.p1_18	d23ef603a1926399e0ee29c012ea348d	737	Pfam	PF00046	Homeobox domain	66	121	4.20E-18	T	27/07/19	IPR001356	Homeobox domain	GO:0003677
TRINITY_DN10142_c2_g1_i11.p2_5	bd3abeb4ea3a09446734db6d8a5eddab	230	Pfam	PF00300	Histidine phosphatase superfamily (branch 1)	14	186	5.90E-20	T	27/07/19	IPR013078	Histidine phosphatase superfamily, clade-1
TRINITY_DN10968_c3_g9_i1.p1_22	dcd670a0d5fe1315748e7a7636f9e433	942	Pfam	PF05192	MutS domain III	299	606	1.50E-35	T	27/07/19	IPR007696	DNA mismatch repair protein MutS, core	GO:0005524|GO:0006298|GO:0030983
TRINITY_DN10968_c3_g9_i1.p1_22	dcd670a0d5fe1315748e7a7636f9e433	942	Pfam	PF00488	MutS domain V	662	861	4.00E-80	T	27/07/19	IPR000432	DNA mismatch repair protein MutS, C-terminal	GO:0005524|GO:0006298|GO:0030983
TRINITY_DN10968_c3_g9_i1.p1_22	dcd670a0d5fe1315748e7a7636f9e433	942	Pfam	PF05190	MutS family domain IV	469	565	9.70E-18	T	27/07/19	IPR007861	DNA mismatch repair protein MutS, clamp	GO:0005524|GO:0006298|GO:0030983
TRINITY_DN10968_c3_g9_i1.p1_22	dcd670a0d5fe1315748e7a7636f9e433	942	Pfam	PF05188	MutS domain II	143	283	2.80E-18	T	27/07/19	IPR007860	DNA mismatch repair protein MutS, connector domain	GO:0005524|GO:0006298|GO:0030983
TRINITY_DN10968_c3_g9_i1.p1_22	dcd670a0d5fe1315748e7a7636f9e433	942	Pfam	PF01624	MutS domain I	23	128	4.60E-15	T	27/07/19	IPR007695	DNA mismatch repair protein MutS-like, N-terminal	GO:0005524|GO:0006298|GO:0030983	Reactome: R-HSA-5632928
TRINITY_DN10631_c1_g1_i1.p1_24	bb63420f8216cf5cc1b3b751a80cadb1	972	Pfam	PF07821	Alpha-amylase C-terminal beta-sheet domain	908	969	1.60E-18	T	27/07/19	IPR012850	Alpha-amylase, C-terminal beta-sheet	GO:0004556|GO:0005509|GO:0005975	KEGG: 00500+3.2.1.1
TRINITY_DN10631_c1_g1_i1.p1_24	bb63420f8216cf5cc1b3b751a80cadb1	972	Pfam	PF00128	Alpha amylase, catalytic domain	714	887	3.20E-05	T	27/07/19	IPR006047	Glycosyl hydrolase, family 13, catalytic domain	GO:0003824|GO:0005975
TRINITY_DN10631_c1_g1_i1.p1_24	bb63420f8216cf5cc1b3b751a80cadb1	972	Pfam	PF00128	Alpha amylase, catalytic domain	608	671	1.00E-10	T	27/07/19	IPR006047	Glycosyl hydrolase, family 13, catalytic domain	GO:0003824|GO:0005975
TRINITY_DN11367_c0_g2_i4.p1_16	4cdd5e7e7121b0524eb61b412cee95fd	892	Pfam	PF13812	Pentatricopeptide repeat domain	571	627	2.70E-04	T	27/07/19	IPR002885	Pentatricopeptide repeat
TRINITY_DN11367_c0_g2_i4.p1_16	4cdd5e7e7121b0524eb61b412cee95fd	892	Pfam	PF13812	Pentatricopeptide repeat domain	190	243	7.50E-05	T	27/07/19	IPR002885	Pentatricopeptide repeat
TRINITY_DN11367_c0_g2_i4.p1_16	4cdd5e7e7121b0524eb61b412cee95fd	892	Pfam	PF01535	PPR repeat	478	501	0.4	T	27/07/19	IPR002885	Pentatricopeptide repeat
TRINITY_DN11367_c0_g2_i4.p1_16	4cdd5e7e7121b0524eb61b412cee95fd	892	Pfam	PF01535	PPR repeat	722	752	0.0018	T	27/07/19	IPR002885	Pentatricopeptide repeat
TRINITY_DN11367_c0_g2_i4.p1_16	4cdd5e7e7121b0524eb61b412cee95fd	892	Pfam	PF01535	PPR repeat	654	683	4.60E-05	T	27/07/19	IPR002885	Pentatricopeptide repeat
TRINITY_DN11367_c0_g2_i4.p1_16	4cdd5e7e7121b0524eb61b412cee95fd	892	Pfam	PF01535	PPR repeat	514	539	0.47	T	27/07/19	IPR002885	Pentatricopeptide repeat
TRINITY_DN11367_c0_g2_i4.p1_16	4cdd5e7e7121b0524eb61b412cee95fd	892	Pfam	PF01535	PPR repeat	269	296	0.0043	T	27/07/19	IPR002885	Pentatricopeptide repeat
TRINITY_DN11367_c0_g2_i4.p1_16	4cdd5e7e7121b0524eb61b412cee95fd	892	Pfam	PF01535	PPR repeat	305	333	5.10E-04	T	27/07/19	IPR002885	Pentatricopeptide repeat
TRINITY_DN11367_c0_g2_i4.p1_16	4cdd5e7e7121b0524eb61b412cee95fd	892	Pfam	PF13041	PPR repeat family	824	871	1.90E-13	T	27/07/19	IPR002885	Pentatricopeptide repeat
TRINITY_DN11367_c0_g2_i4.p1_16	4cdd5e7e7121b0524eb61b412cee95fd	892	Pfam	PF13041	PPR repeat family	758	799	1.20E-10	T	27/07/19	IPR002885	Pentatricopeptide repeat
TRINITY_DN11367_c0_g2_i4.p1_16	4cdd5e7e7121b0524eb61b412cee95fd	892	Pfam	PF13041	PPR repeat family	335	381	1.50E-11	T	27/07/19	IPR002885	Pentatricopeptide repeat
TRINITY_DN8363_c3_g1_i1.p1_26	bf6b99c1c0452015c3e03e826d013573	1186	Pfam	PF00133	tRNA synthetases class I (I, L, M and V)	19	279	3.10E-91	T	27/07/19	IPR002300	Aminoacyl-tRNA synthetase, class Ia	GO:0000166|GO:0004812|GO:0005524|GO:0006418
TRINITY_DN8363_c3_g1_i1.p1_26	bf6b99c1c0452015c3e03e826d013573	1186	Pfam	PF00133	tRNA synthetases class I (I, L, M and V)	303	671	4.50E-123	T	27/07/19	IPR002300	Aminoacyl-tRNA synthetase, class Ia	GO:0000166|GO:0004812|GO:0005524|GO:0006418
TRINITY_DN8363_c3_g1_i1.p1_26	bf6b99c1c0452015c3e03e826d013573	1186	Pfam	PF08264	Anticodon-binding domain of tRNA	729	878	3.70E-26	T	27/07/19	IPR013155	Methionyl/Valyl/Leucyl/Isoleucyl-tRNA synthetase, anticodon-binding	GO:0004812|GO:0006418
TRINITY_DN5970_c0_g1_i4.p1_4	84387a9aa805dcf83454ccabea1314d9	173	Pfam	PF00403	Heavy-metal-associated domain	35	81	1.70E-10	T	27/07/19	IPR006121	Heavy metal-associated domain, HMA	GO:0030001|GO:0046872
TRINITY_DN6771_c0_g2_i1.p1_9	0b35dfde2c34aaf4b34379226a0261a1	290	Pfam	PF01027	Inhibitor of apoptosis-promoting Bax1	79	285	2.20E-45	T	27/07/19	IPR006214	Bax inhibitor 1-related
TRINITY_DN8803_c0_g1_i2.p1_15	4fe16e7be1d48d6d2b68c359b7ae35a2	403	Pfam	PF01535	PPR repeat	115	140	0.054	T	27/07/19	IPR002885	Pentatricopeptide repeat
TRINITY_DN8803_c0_g1_i2.p1_15	4fe16e7be1d48d6d2b68c359b7ae35a2	403	Pfam	PF13041	PPR repeat family	213	258	5.10E-10	T	27/07/19	IPR002885	Pentatricopeptide repeat
TRINITY_DN8803_c0_g1_i2.p1_15	4fe16e7be1d48d6d2b68c359b7ae35a2	403	Pfam	PF13041	PPR repeat family	283	332	4.80E-12	T	27/07/19	IPR002885	Pentatricopeptide repeat
TRINITY_DN9758_c2_g2_i4.p1_25	6c50af948000680f9383c3eb17a11bb8	959	Pfam	PF07714	Protein tyrosine kinase	637	903	2.70E-48	T	27/07/19	IPR001245	Serine-threonine/tyrosine-protein kinase, catalytic domain	GO:0004672|GO:0006468
TRINITY_DN10359_c0_g1_i9.p1_12	f6220fb49995b587daf30b59adc7a7d8	416	Pfam	PF00162	Phosphoglycerate kinase	11	390	7.70E-167	T	27/07/19	IPR001576	Phosphoglycerate kinase	GO:0004618|GO:0006096	KEGG: 00010+2.7.2.3|KEGG: 00710+2.7.2.3|MetaCyc: PWY-1042|MetaCyc: PWY-5484|MetaCyc: PWY-6886|MetaCyc: PWY-6901|MetaCyc: PWY-7003|Reactome: R-HSA-70171|Reactome: R-HSA-70263
TRINITY_DN8785_c4_g2_i1.p1_9	4b3d71a206c24e4cf719ded65145ce7a	446	Pfam	PF04836	Interferon-related protein conserved region	377	429	1.40E-16	T	27/07/19	IPR006921	Interferon-related developmental regulator, C-terminal
TRINITY_DN8785_c4_g2_i1.p1_9	4b3d71a206c24e4cf719ded65145ce7a	446	Pfam	PF05004	Interferon-related developmental regulator (IFRD)	21	332	1.80E-85	T	27/07/19	IPR007701	Interferon-related developmental regulator, N-terminal
TRINITY_DN10598_c3_g1_i6.p1_4	f8ee5f131e6d5f8fad52cc624c0dbc52	120	Pfam	PF00484	Carbonic anhydrase	19	89	3.20E-08	T	27/07/19	IPR001765	Carbonic anhydrase	GO:0004089|GO:0008270	KEGG: 00910+4.2.1.1|MetaCyc: PWY-241|MetaCyc: PWY-5743|MetaCyc: PWY-5744|MetaCyc: PWY-5789|MetaCyc: PWY-6142|MetaCyc: PWY-7115|MetaCyc: PWY-7117
TRINITY_DN9035_c0_g1_i4.p1_10	7dc505bc1f38f0eda30582f46f8a6126	374	Pfam	PF12697	Alpha/beta hydrolase family	102	356	7.20E-22	T	27/07/19	IPR000073	Alpha/beta hydrolase fold-1
TRINITY_DN11360_c0_g1_i1.p1_22	fc13219909d61366d5df4e2e5db7440d	955	Pfam	PF16488	Argonaute linker 2 domain	453	499	2.10E-13	T	27/07/19	IPR032472	Argonaute linker 2 domain		Reactome: R-HSA-1257604|Reactome: R-HSA-1912408|Reactome: R-HSA-203927|Reactome: R-HSA-4086398|Reactome: R-HSA-426486|Reactome: R-HSA-426496|Reactome: R-HSA-5628897|Reactome: R-HSA-5687128|Reactome: R-HSA-8934593|Reactome: R-HSA-8943723|Reactome: R-HSA-8948700
TRINITY_DN11360_c0_g1_i1.p1_22	fc13219909d61366d5df4e2e5db7440d	955	Pfam	PF02170	PAZ domain	330	444	2.00E-22	T	27/07/19	IPR003100	PAZ domain	GO:0005515
TRINITY_DN11360_c0_g1_i1.p1_22	fc13219909d61366d5df4e2e5db7440d	955	Pfam	PF08699	Argonaute linker 1 domain	262	312	3.00E-21	T	27/07/19	IPR014811	Argonaute, linker 1 domain
TRINITY_DN11360_c0_g1_i1.p1_22	fc13219909d61366d5df4e2e5db7440d	955	Pfam	PF02171	Piwi domain	596	914	2.60E-104	T	27/07/19	IPR003165	Piwi domain	GO:0003676
TRINITY_DN11360_c0_g1_i1.p1_22	fc13219909d61366d5df4e2e5db7440d	955	Pfam	PF16486	N-terminal domain of argonaute	119	252	2.80E-34	T	27/07/19	IPR032474	Protein argonaute, N-terminal		Reactome: R-HSA-1257604|Reactome: R-HSA-1912408|Reactome: R-HSA-203927|Reactome: R-HSA-4086398|Reactome: R-HSA-426486|Reactome: R-HSA-426496|Reactome: R-HSA-5628897|Reactome: R-HSA-5687128|Reactome: R-HSA-8934593|Reactome: R-HSA-8943723|Reactome: R-HSA-8948700
TRINITY_DN11360_c0_g1_i1.p1_22	fc13219909d61366d5df4e2e5db7440d	955	Pfam	PF16487	Mid domain of argonaute	509	587	9.40E-08	T	27/07/19	IPR032473	Protein argonaute, Mid domain		Reactome: R-HSA-1257604|Reactome: R-HSA-1912408|Reactome: R-HSA-203927|Reactome: R-HSA-4086398|Reactome: R-HSA-426486|Reactome: R-HSA-426496|Reactome: R-HSA-5628897|Reactome: R-HSA-5687128|Reactome: R-HSA-8934593|Reactome: R-HSA-8943723|Reactome: R-HSA-8948700
TRINITY_DN9198_c9_g1_i16.p1_5	0bc64a06fb636366058cf932419cc63a	159	Pfam	PF03030	Inorganic H+ pyrophosphatase	7	136	6.30E-29	T	27/07/19	IPR004131	Pyrophosphate-energised proton pump	GO:0004427|GO:0009678|GO:0015992|GO:0016020	KEGG: 00190+3.6.1.1|MetaCyc: PWY-7805|MetaCyc: PWY-7807
TRINITY_DN10768_c3_g1_i16.p1_4	a32530d9dc61a15fc10ba51ea295306d	118	Pfam	PF00899	ThiF family	1	105	3.20E-18	T	27/07/19	IPR000594	THIF-type NAD/FAD binding fold	GO:0008641
TRINITY_DN10300_c3_g1_i2.p1_14	268b72c3369997e67a1954c26f4d82ae	820	Pfam	PF00168	C2 domain	479	576	1.70E-17	T	27/07/19	IPR000008	C2 domain
TRINITY_DN10300_c3_g1_i2.p1_14	268b72c3369997e67a1954c26f4d82ae	820	Pfam	PF00168	C2 domain	291	399	3.90E-07	T	27/07/19	IPR000008	C2 domain
TRINITY_DN10300_c3_g1_i2.p1_14	268b72c3369997e67a1954c26f4d82ae	820	Pfam	PF00168	C2 domain	611	707	5.60E-18	T	27/07/19	IPR000008	C2 domain
TRINITY_DN9796_c3_g1_i4.p1_10	aec8d4305c98ec8407279f50987c9f8e	322	Pfam	PF09335	SNARE associated Golgi protein	117	237	1.80E-20	T	27/07/19	IPR032816	SNARE associated Golgi protein
TRINITY_DN7750_c0_g2_i3.p1_5	1bc418145e75e96f999134caaf50e9a1	144	Pfam	PF03091	CutA1 divalent ion tolerance protein	90	144	5.40E-19	T	27/07/19	IPR004323	Divalent ion tolerance protein, CutA	GO:0010038
TRINITY_DN8077_c0_g1_i3.p1_6	99667532617583651b9b6a13c80363e8	226	Pfam	PF00560	Leucine Rich Repeat	74	96	1.4	T	27/07/19	IPR001611	Leucine-rich repeat	GO:0005515
TRINITY_DN8077_c0_g1_i3.p1_6	99667532617583651b9b6a13c80363e8	226	Pfam	PF13855	Leucine rich repeat	146	206	5.20E-07	T	27/07/19	IPR001611	Leucine-rich repeat	GO:0005515
TRINITY_DN8779_c1_g1_i8.p1_12	fb50f972321dc5de7b3ec96ec275584d	241	Pfam	PF01593	Flavin containing amine oxidoreductase	16	113	1.90E-18	T	27/07/19	IPR002937	Amine oxidase	GO:0016491|GO:0055114
TRINITY_DN5820_c1_g1_i1.p1_8	c5759226b9f46515543108ff31da0cd6	303	Pfam	PF04434	SWIM zinc finger	140	166	1.50E-05	T	27/07/19	IPR007527	Zinc finger, SWIM-type	GO:0008270
TRINITY_DN8905_c4_g2_i6.p1_19	c619a281796444e6763f4de5f976195d	557	Pfam	PF00999	Sodium/hydrogen exchanger family	45	449	7.60E-67	T	27/07/19	IPR006153	Cation/H+ exchanger	GO:0006812|GO:0015299|GO:0016021|GO:0055085
TRINITY_DN9690_c0_g1_i2.p1_30	b0623a8c930937caf604786df6d4bd14	999	Pfam	PF00855	PWWP domain	187	285	4.00E-14	T	27/07/19	IPR000313	PWWP domain
TRINITY_DN9690_c0_g1_i2.p1_30	b0623a8c930937caf604786df6d4bd14	999	Pfam	PF00856	SET domain	867	973	6.20E-18	T	27/07/19	IPR001214	SET domain	GO:0005515
TRINITY_DN9690_c0_g1_i2.p1_30	b0623a8c930937caf604786df6d4bd14	999	Pfam	PF13831	PHD-finger	579	613	1.70E-13	T	27/07/19
TRINITY_DN9690_c0_g1_i2.p1_30	b0623a8c930937caf604786df6d4bd14	999	Pfam	PF00628	PHD-finger	382	435	3.70E-08	T	27/07/19	IPR019787	Zinc finger, PHD-finger
TRINITY_DN9690_c0_g1_i2.p1_30	b0623a8c930937caf604786df6d4bd14	999	Pfam	PF13832	PHD-zinc-finger like domain	620	732	5.10E-27	T	27/07/19
TRINITY_DN259_c0_g1_i1.p1_5	d8f751976506c5748fd202bb917fd290	197	Pfam	PF00249	Myb-like DNA-binding domain	14	65	1.20E-07	T	27/07/19	IPR001005	SANT/Myb domain
TRINITY_DN10162_c1_g4_i1.p1_12	bfbc3633819ed94e019f83697a0a584c	366	Pfam	PF00106	short chain dehydrogenase	72	239	1.60E-26	T	27/07/19	IPR002347	Short-chain dehydrogenase/reductase SDR
TRINITY_DN8570_c0_g1_i2.p1_5	1ba94b42ecb11534dcccaeef7ba3a218	203	Pfam	PF01480	PWI domain	7	76	1.50E-28	T	27/07/19	IPR002483	PWI domain	GO:0006397
TRINITY_DN9807_c1_g1_i1.p1_12	e94a70350e154668a92adf35a714fcd3	486	Pfam	PF00201	UDP-glucoronosyl and UDP-glucosyl transferase	289	443	5.90E-22	T	27/07/19	IPR002213	UDP-glucuronosyl/UDP-glucosyltransferase	GO:0008152|GO:0016758	Reactome: R-HSA-156588
TRINITY_DN8556_c5_g2_i3.p1_15	30033e451cebfa81998d0f59a8c71c59	780	Pfam	PF00443	Ubiquitin carboxyl-terminal hydrolase	296	617	1.40E-46	T	27/07/19	IPR001394	Peptidase C19, ubiquitin carboxyl-terminal hydrolase	GO:0016579|GO:0036459
TRINITY_DN8556_c5_g2_i3.p1_15	30033e451cebfa81998d0f59a8c71c59	780	Pfam	PF12436	ICP0-binding domain of Ubiquitin-specific protease 7	721	770	2.50E-10	T	27/07/19	IPR024729	Ubiquitin carboxyl-terminal hydrolase 7, ICP0-binding domain		Reactome: R-HSA-5689880|Reactome: R-HSA-6781823|Reactome: R-HSA-6781827|Reactome: R-HSA-6782135|Reactome: R-HSA-6782210|Reactome: R-HSA-6804757|Reactome: R-HSA-8866652|Reactome: R-HSA-8948747
TRINITY_DN8556_c5_g2_i3.p1_15	30033e451cebfa81998d0f59a8c71c59	780	Pfam	PF00917	MATH domain	158	278	1.30E-19	T	27/07/19	IPR002083	MATH/TRAF domain	GO:0005515
TRINITY_DN8132_c5_g1_i3.p1_9	a21bc41916681989a0b7b9ff9dee1ed1	263	Pfam	PF13532	2OG-Fe(II) oxygenase superfamily	60	251	7.80E-12	T	27/07/19	IPR027450	Alpha-ketoglutarate-dependent dioxygenase AlkB-like
TRINITY_DN10141_c1_g2_i3.p1_16	c66aabb29f56e6e38f8a7fa053461e08	753	Pfam	PF04437	RINT-1 / TIP-1 family	569	710	3.60E-08	T	27/07/19	IPR007528	RINT-1/Tip20	GO:0005783|GO:0048193	Reactome: R-HSA-6811434
TRINITY_DN10141_c1_g2_i3.p1_16	c66aabb29f56e6e38f8a7fa053461e08	753	Pfam	PF08318	COG4 transport protein	190	494	9.70E-77	T	27/07/19	IPR013167	Conserved oligomeric Golgi complex, subunit 4		Reactome: R-HSA-6807878|Reactome: R-HSA-6811438|Reactome: R-HSA-6811440
TRINITY_DN19216_c0_g1_i1.p1_4	0fa4a5dab39dfddb9d5eb981f1ededad	103	Pfam	PF00722	Glycosyl hydrolases family 16	1	31	6.90E-06	T	27/07/19	IPR000757	Glycoside hydrolase family 16	GO:0004553|GO:0005975
TRINITY_DN19216_c0_g1_i1.p1_4	0fa4a5dab39dfddb9d5eb981f1ededad	103	Pfam	PF06955	Xyloglucan endo-transglycosylase (XET) C-terminus	57	100	3.50E-15	T	27/07/19	IPR010713	Xyloglucan endo-transglycosylase, C-terminal	GO:0005618|GO:0006073|GO:0016762|GO:0048046
TRINITY_DN8974_c2_g5_i1.p1_4	b581b53674cdc31a76f8c4b6bf480bb0	110	Pfam	PF03214	Reversibly glycosylated polypeptide	1	110	4.40E-61	T	27/07/19	IPR037595	Reversibly glycosylated polypeptide family
TRINITY_DN10424_c2_g2_i1.p1_5	ae9930e3a6da86a7aa0ec29cf1fa786d	152	Pfam	PF00203	Ribosomal protein S19	50	135	5.10E-35	T	27/07/19	IPR002222	Ribosomal protein S19/S15	GO:0003735|GO:0005840|GO:0006412	Reactome: R-HSA-156827|Reactome: R-HSA-156902|Reactome: R-HSA-1799339|Reactome: R-HSA-192823|Reactome: R-HSA-2408557|Reactome: R-HSA-6791226|Reactome: R-HSA-72649|Reactome: R-HSA-72689|Reactome: R-HSA-72695|Reactome: R-HSA-72702|Reactome: R-HSA-72706|Reactome: R-HSA-72764|Reactome: R-HSA-9010553|Reactome: R-HSA-975956|Reactome: R-HSA-975957
TRINITY_DN10068_c0_g1_i8.p1_17	20c40778ccd37eb8df49b5cd87a78701	577	Pfam	PF00675	Insulinase (Peptidase family M16)	160	304	1.30E-39	T	27/07/19	IPR011765	Peptidase M16, N-terminal
TRINITY_DN10068_c0_g1_i8.p1_17	20c40778ccd37eb8df49b5cd87a78701	577	Pfam	PF05193	Peptidase M16 inactive domain	316	494	1.10E-32	T	27/07/19	IPR007863	Peptidase M16, C-terminal
TRINITY_DN8464_c4_g2_i3.p1_18	1b0acd6e5c8fd405c145a675d5ac3dd2	627	Pfam	PF13432	Tetratricopeptide repeat	284	345	0.002	T	27/07/19
TRINITY_DN10948_c0_g2_i19.p1_5	661477785020e1adc766d9e057f497b0	156	Pfam	PF02045	CCAAT-binding transcription factor (CBF-B/NF-YA) subunit B	13	36	3.70E-11	T	27/07/19	IPR001289	Nuclear transcription factor Y subunit A	GO:0003700|GO:0006355	Reactome: R-HSA-1989781|Reactome: R-HSA-2426168|Reactome: R-HSA-380994|Reactome: R-HSA-381183
TRINITY_DN10181_c3_g3_i1.p1_3	babf7106117bb8960f3c85c8269432b0	110	Pfam	PF03660	PHF5-like protein	1	104	2.20E-50	T	27/07/19	IPR005345	PHF5-like		Reactome: R-HSA-72163
TRINITY_DN7182_c1_g1_i3.p1_6	9464d80af9a8a49f4f58aa538e795e60	145	Pfam	PF05212	Protein of unknown function (DUF707)	1	129	9.80E-54	T	27/07/19	IPR007877	Protein of unknown function DUF707
TRINITY_DN7355_c0_g1_i4.p1_10	a7fbeaab10a108c9754de9b4eb2fcbab	364	Pfam	PF04969	CS domain	167	243	5.30E-15	T	27/07/19	IPR007052	CS domain
TRINITY_DN7355_c0_g1_i4.p1_10	a7fbeaab10a108c9754de9b4eb2fcbab	364	Pfam	PF05002	SGS domain	284	364	3.10E-34	T	27/07/19	IPR007699	SGS domain
TRINITY_DN4825_c0_g1_i1.p1_27	1134ff7f7c7ea432f95e9f845d6f98ed	1018	Pfam	PF08263	Leucine rich repeat N-terminal domain	72	110	9.20E-13	T	27/07/19	IPR013210	Leucine-rich repeat-containing N-terminal, plant-type
TRINITY_DN4825_c0_g1_i1.p1_27	1134ff7f7c7ea432f95e9f845d6f98ed	1018	Pfam	PF13855	Leucine rich repeat	814	873	6.70E-10	T	27/07/19	IPR001611	Leucine-rich repeat	GO:0005515
TRINITY_DN4825_c0_g1_i1.p1_27	1134ff7f7c7ea432f95e9f845d6f98ed	1018	Pfam	PF00560	Leucine Rich Repeat	638	657	1.2	T	27/07/19	IPR001611	Leucine-rich repeat	GO:0005515
TRINITY_DN9575_c1_g1_i2.p1_8	6e537e8acf53917a76786e39282bd4a8	175	Pfam	PF05562	Cold acclimation protein WCOR413	24	143	6.00E-22	T	27/07/19	IPR008892	Cold-regulated 413 protein	GO:0016021
TRINITY_DN11174_c0_g2_i1.p1_6	5203045f68b0276d345fa2ba8f77dd4c	390	Pfam	PF04406	Type IIB DNA topoisomerase	104	165	1.00E-21	T	27/07/19	IPR013049	Spo11/DNA topoisomerase VI, subunit A, N-terminal	GO:0003677|GO:0003824|GO:0005524|GO:0005694|GO:0006259	Reactome: R-HSA-912446
TRINITY_DN3453_c0_g1_i1.p1_4	ab34d6d3708d6109cc9142525aa93e79	198	Pfam	PF00177	Ribosomal protein S7p/S5e	58	190	2.30E-33	T	27/07/19	IPR023798	Ribosomal protein S7 domain
TRINITY_DN11314_c0_g2_i15.p1_7	a5970624b255d11b6563f342321f22db	240	Pfam	PF13963	Transposase-associated domain	6	77	1.80E-20	T	27/07/19	IPR029480	Transposase-associated domain
TRINITY_DN9071_c0_g2_i1.p1_8	882fee44378a9ab68b75737ceb1a37f2	278	Pfam	PF00249	Myb-like DNA-binding domain	2	29	1.00E-08	T	27/07/19	IPR001005	SANT/Myb domain
TRINITY_DN9282_c2_g4_i4.p1_4	3f8fabad872997ced62932c0b620521c	132	Pfam	PF14214	Helitron helicase-like domain at N-terminus	9	100	1.10E-25	T	27/07/19	IPR025476	Helitron helicase-like domain
TRINITY_DN11230_c2_g1_i1.p2_5	1cd7cbab307974ab638958e5750119cd	102	Pfam	PF01425	Amidase	21	93	3.80E-07	T	27/07/19	IPR023631	Amidase signature domain		KEGG: 00970+6.3.5.7|MetaCyc: PWY-5921
TRINITY_DN9943_c2_g3_i1.p1_6	95eb5495d9046b10f0d5bc75a38a5701	236	Pfam	PF08241	Methyltransferase domain	7	105	1.30E-21	T	27/07/19	IPR013216	Methyltransferase type 11	GO:0008152|GO:0008168
TRINITY_DN7797_c0_g1_i2.p1_16	5bb37024e1a50c11ce55406d25978324	643	Pfam	PF00069	Protein kinase domain	322	592	1.00E-42	T	27/07/19	IPR000719	Protein kinase domain	GO:0004672|GO:0005524|GO:0006468
TRINITY_DN7797_c0_g1_i2.p1_16	5bb37024e1a50c11ce55406d25978324	643	Pfam	PF08263	Leucine rich repeat N-terminal domain	58	96	4.30E-05	T	27/07/19	IPR013210	Leucine-rich repeat-containing N-terminal, plant-type
TRINITY_DN7797_c0_g1_i2.p1_16	5bb37024e1a50c11ce55406d25978324	643	Pfam	PF13855	Leucine rich repeat	148	207	1.80E-10	T	27/07/19	IPR001611	Leucine-rich repeat	GO:0005515
TRINITY_DN9758_c3_g1_i10.p1_17	09320da2c58cc143b240f10acf78ce09	541	Pfam	PF03662	Glycosyl hydrolase family 79, N-terminal domain	27	343	4.60E-155	T	27/07/19	IPR005199	Glycoside hydrolase, family 79	GO:0016020|GO:0016798	Reactome: R-HSA-2024096
TRINITY_DN6373_c0_g2_i1.p1_20	044c1f64984c0862b8f1ac5aec015a3c	834	Pfam	PF08370	Plant PDR ABC transporter associated	379	442	8.60E-22	T	27/07/19	IPR013581	Plant PDR ABC transporter associated
TRINITY_DN6373_c0_g2_i1.p1_20	044c1f64984c0862b8f1ac5aec015a3c	834	Pfam	PF01061	ABC-2 type transporter	162	374	1.00E-41	T	27/07/19	IPR013525	ABC-2 type transporter	GO:0016020	Reactome: R-HSA-1369062
TRINITY_DN6373_c0_g2_i1.p1_20	044c1f64984c0862b8f1ac5aec015a3c	834	Pfam	PF00005	ABC transporter	510	662	1.10E-21	T	27/07/19	IPR003439	ABC transporter-like	GO:0005524|GO:0016887
TRINITY_DN1764_c0_g1_i1.p1_5	7661f35fad12179ae3e7b603dc995a4d	153	Pfam	PF00403	Heavy-metal-associated domain	32	87	1.40E-14	T	27/07/19	IPR006121	Heavy metal-associated domain, HMA	GO:0030001|GO:0046872
TRINITY_DN5198_c0_g1_i1.p1_4	e519e7715653dedde8a0d12e637f3d0b	154	Pfam	PF00072	Response regulator receiver domain	23	143	5.50E-22	T	27/07/19	IPR001789	Signal transduction response regulator, receiver domain	GO:0000160
TRINITY_DN6793_c0_g1_i2.p1_6	4f3697bc026b3a07cf077a5c15545f05	216	Pfam	PF01329	Pterin 4 alpha carbinolamine dehydratase	107	186	3.10E-12	T	27/07/19	IPR001533	Pterin 4 alpha carbinolamine dehydratase	GO:0006729|GO:0008124	KEGG: 00790+4.2.1.96|MetaCyc: PWY-7158
TRINITY_DN9102_c0_g1_i1.p1_11	06d46f5343930d98b2e187e884de20fd	643	Pfam	PF12854	PPR repeat	333	362	8.90E-06	T	27/07/19	IPR002885	Pentatricopeptide repeat
TRINITY_DN9102_c0_g1_i1.p1_11	06d46f5343930d98b2e187e884de20fd	643	Pfam	PF13041	PPR repeat family	509	557	7.10E-11	T	27/07/19	IPR002885	Pentatricopeptide repeat
TRINITY_DN9102_c0_g1_i1.p1_11	06d46f5343930d98b2e187e884de20fd	643	Pfam	PF13041	PPR repeat family	369	418	3.30E-12	T	27/07/19	IPR002885	Pentatricopeptide repeat
TRINITY_DN9102_c0_g1_i1.p1_11	06d46f5343930d98b2e187e884de20fd	643	Pfam	PF13812	Pentatricopeptide repeat domain	429	486	6.10E-09	T	27/07/19	IPR002885	Pentatricopeptide repeat
TRINITY_DN9102_c0_g1_i1.p1_11	06d46f5343930d98b2e187e884de20fd	643	Pfam	PF01535	PPR repeat	235	264	7.20E-04	T	27/07/19	IPR002885	Pentatricopeptide repeat
TRINITY_DN9102_c0_g1_i1.p1_11	06d46f5343930d98b2e187e884de20fd	643	Pfam	PF01535	PPR repeat	304	330	0.03	T	27/07/19	IPR002885	Pentatricopeptide repeat
TRINITY_DN9585_c2_g1_i11.p1_5	c1c2f56fe50473f5547b54d5599797f4	206	Pfam	PF11317	Protein of unknown function (DUF3119)	69	196	3.40E-48	T	27/07/19	IPR021467	Protein of unknown function DUF3119
TRINITY_DN4881_c0_g1_i1.p1_5	8e110295e0f90030f52c42c29d6bf557	156	Pfam	PF13086	AAA domain	70	148	1.20E-15	T	27/07/19
TRINITY_DN10909_c4_g1_i12.p1_13	356dad63f1f697163dcdc649be1f04a1	544	Pfam	PF07839	Plant calmodulin-binding domain	421	530	5.90E-36	T	27/07/19	IPR012417	Calmodulin-binding domain, plant	GO:0005516
TRINITY_DN8239_c2_g2_i2.p1_7	4b4604796a9f251eee5bd50e395ee575	207	Pfam	PF05421	Protein of unknown function (DUF751)	119	176	1.70E-21	T	27/07/19	IPR008470	Uncharacterised protein family Ycf33
TRINITY_DN9744_c2_g1_i3.p1_9	4c99f17629f8f3976b01fb94ab2d47df	472	Pfam	PF01535	PPR repeat	342	370	5.30E-04	T	27/07/19	IPR002885	Pentatricopeptide repeat
TRINITY_DN9744_c2_g1_i3.p1_9	4c99f17629f8f3976b01fb94ab2d47df	472	Pfam	PF01535	PPR repeat	414	443	0.029	T	27/07/19	IPR002885	Pentatricopeptide repeat
TRINITY_DN9744_c2_g1_i3.p1_9	4c99f17629f8f3976b01fb94ab2d47df	472	Pfam	PF13041	PPR repeat family	163	211	4.80E-08	T	27/07/19	IPR002885	Pentatricopeptide repeat
TRINITY_DN9744_c2_g1_i3.p1_9	4c99f17629f8f3976b01fb94ab2d47df	472	Pfam	PF13041	PPR repeat family	269	317	7.60E-12	T	27/07/19	IPR002885	Pentatricopeptide repeat
TRINITY_DN9744_c2_g1_i3.p1_9	4c99f17629f8f3976b01fb94ab2d47df	472	Pfam	PF12854	PPR repeat	228	261	4.70E-12	T	27/07/19	IPR002885	Pentatricopeptide repeat
TRINITY_DN11392_c1_g1_i2.p1_8	2a2531e0509df012004204aea7cedfef	346	Pfam	PF05193	Peptidase M16 inactive domain	194	338	2.10E-17	T	27/07/19	IPR007863	Peptidase M16, C-terminal
TRINITY_DN11392_c1_g1_i2.p1_8	2a2531e0509df012004204aea7cedfef	346	Pfam	PF00675	Insulinase (Peptidase family M16)	32	165	8.00E-41	T	27/07/19	IPR011765	Peptidase M16, N-terminal
TRINITY_DN10209_c3_g1_i2.p1_19	2cbda180751866d60c445e4a80579e53	878	Pfam	PF01433	Peptidase family M1 domain	218	451	7.40E-95	T	27/07/19	IPR014782	Peptidase M1, membrane alanine aminopeptidase, N-terminal	GO:0008237|GO:0008270
TRINITY_DN10209_c3_g1_i2.p1_19	2cbda180751866d60c445e4a80579e53	878	Pfam	PF11838	ERAP1-like C-terminal domain	534	851	2.30E-88	T	27/07/19	IPR024571	ERAP1-like C-terminal domain
TRINITY_DN10317_c3_g1_i9.p1_8	657077497cef916f973ed62fa3259357	262	Pfam	PF14299	Phloem protein 2	100	259	1.70E-49	T	27/07/19	IPR025886	Phloem protein 2-like
TRINITY_DN10317_c3_g1_i9.p1_8	657077497cef916f973ed62fa3259357	262	Pfam	PF00646	F-box domain	5	46	8.90E-06	T	27/07/19	IPR001810	F-box domain	GO:0005515
TRINITY_DN10734_c2_g2_i2.p1_9	7de7986ce0ea9b05b982cd65d9614655	340	Pfam	PF02225	PA domain	2	104	1.60E-13	T	27/07/19	IPR003137	PA domain
TRINITY_DN10409_c2_g7_i1.p1_4	76f877f3f8f509a316af38924fe1409e	138	Pfam	PF10250	GDP-fucose protein O-fucosyltransferase	103	137	1.00E-09	T	27/07/19	IPR019378	GDP-fucose protein O-fucosyltransferase
TRINITY_DN9892_c2_g4_i11.p1_9	e88d907369824ace1580d36dc554ccd4	273	Pfam	PF00249	Myb-like DNA-binding domain	67	111	3.70E-17	T	27/07/19	IPR001005	SANT/Myb domain
TRINITY_DN9892_c2_g4_i11.p1_9	e88d907369824ace1580d36dc554ccd4	273	Pfam	PF00249	Myb-like DNA-binding domain	14	61	6.20E-15	T	27/07/19	IPR001005	SANT/Myb domain
TRINITY_DN10417_c0_g2_i7.p1_13	6cd654cbc8092f9ac1f631efb28ab9d8	473	Pfam	PF09273	Rubisco LSMT substrate-binding	306	452	3.30E-11	T	27/07/19	IPR015353	Rubisco LSMT, substrate-binding domain
TRINITY_DN10417_c0_g2_i7.p1_13	6cd654cbc8092f9ac1f631efb28ab9d8	473	Pfam	PF00856	SET domain	81	274	2.30E-10	T	27/07/19	IPR001214	SET domain	GO:0005515
TRINITY_DN8926_c1_g1_i11.p1_14	8542ce116ddd1072aeca596b1d9c8d3d	526	Pfam	PF03101	FAR1 DNA-binding domain	35	117	9.30E-05	T	27/07/19	IPR004330	FAR1 DNA binding domain
TRINITY_DN8926_c1_g1_i11.p1_14	8542ce116ddd1072aeca596b1d9c8d3d	526	Pfam	PF00171	Aldehyde dehydrogenase family	225	501	2.10E-78	T	27/07/19	IPR015590	Aldehyde dehydrogenase domain	GO:0008152|GO:0016491|GO:0055114
TRINITY_DN7438_c0_g1_i1.p1_8	74f52bd960e5334dfa673bf14b4be36d	297	Pfam	PF03909	BSD domain	152	197	1.70E-10	T	27/07/19	IPR005607	BSD domain
TRINITY_DN7597_c1_g1_i2.p1_4	785504fe726e026db0c5b06a3e2b7ed8	127	Pfam	PF04551	GcpE protein	25	116	7.90E-36	T	27/07/19	IPR004588	4-hydroxy-3-methylbut-2-en-1-yl diphosphate synthase, bacterial-type	GO:0016114|GO:0046429|GO:0055114	KEGG: 00900+1.17.7.3
TRINITY_DN11018_c1_g3_i1.p1_33	49985d07bd837184a28584e5a9e8451b	1124	Pfam	PF02309	AUX/IAA family	1009	1096	1.10E-06	T	27/07/19	IPR033389	AUX/IAA domain
TRINITY_DN11018_c1_g3_i1.p1_33	49985d07bd837184a28584e5a9e8451b	1124	Pfam	PF06507	Auxin response factor	264	347	2.10E-34	T	27/07/19	IPR010525	Auxin response factor	GO:0003677|GO:0005634|GO:0006355|GO:0009725
TRINITY_DN11018_c1_g3_i1.p1_33	49985d07bd837184a28584e5a9e8451b	1124	Pfam	PF02362	B3 DNA binding domain	138	239	2.00E-20	T	27/07/19	IPR003340	B3 DNA binding domain	GO:0003677
TRINITY_DN11179_c2_g2_i17.p1_11	ee29b6f2ad9dc0a9caaa996ad67f4e32	555	Pfam	PF00069	Protein kinase domain	121	419	2.40E-64	T	27/07/19	IPR000719	Protein kinase domain	GO:0004672|GO:0005524|GO:0006468
TRINITY_DN11179_c2_g2_i17.p1_11	ee29b6f2ad9dc0a9caaa996ad67f4e32	555	Pfam	PF00433	Protein kinase C terminal domain	438	482	2.30E-05	T	27/07/19	IPR017892	Protein kinase, C-terminal	GO:0004674|GO:0005524|GO:0006468
TRINITY_DN8385_c1_g1_i1.p1_16	f0057c854b910b7fb4deb535cac5f44d	626	Pfam	PF00560	Leucine Rich Repeat	317	338	0.86	T	27/07/19	IPR001611	Leucine-rich repeat	GO:0005515
TRINITY_DN8385_c1_g1_i1.p1_16	f0057c854b910b7fb4deb535cac5f44d	626	Pfam	PF13855	Leucine rich repeat	341	400	5.10E-07	T	27/07/19	IPR001611	Leucine-rich repeat	GO:0005515
TRINITY_DN8385_c1_g1_i1.p1_16	f0057c854b910b7fb4deb535cac5f44d	626	Pfam	PF13855	Leucine rich repeat	441	502	8.00E-08	T	27/07/19	IPR001611	Leucine-rich repeat	GO:0005515
TRINITY_DN8385_c1_g1_i1.p1_16	f0057c854b910b7fb4deb535cac5f44d	626	Pfam	PF08263	Leucine rich repeat N-terminal domain	83	122	2.40E-08	T	27/07/19	IPR013210	Leucine-rich repeat-containing N-terminal, plant-type
TRINITY_DN7155_c0_g1_i1.p1_27	2427f4100beb099987f8d389186f7027	1214	Pfam	PF10433	Mono-functional DNA-alkylating methyl methanesulfonate N-term	75	589	8.60E-175	T	27/07/19
TRINITY_DN7155_c0_g1_i1.p1_27	2427f4100beb099987f8d389186f7027	1214	Pfam	PF03178	CPSF A subunit region	861	1180	6.40E-94	T	27/07/19	IPR004871	Cleavage/polyadenylation specificity factor, A subunit, C-terminal	GO:0003676|GO:0005634
TRINITY_DN9825_c3_g5_i1.p1_5	e7ff009b223c25482a12aa4ea7c02c2f	316	Pfam	PF03080	Neprosin	90	312	1.00E-89	T	27/07/19	IPR004314	Neprosin
TRINITY_DN9825_c3_g5_i1.p1_5	e7ff009b223c25482a12aa4ea7c02c2f	316	Pfam	PF14365	Neprosin activation peptide	2	77	3.40E-22	T	27/07/19	IPR025521	Neprosin activation peptide
TRINITY_DN9801_c0_g2_i1.p1_9	6b7f53ba582de90670d8133cd5d4fc25	325	Pfam	PF00069	Protein kinase domain	111	310	7.80E-44	T	27/07/19	IPR000719	Protein kinase domain	GO:0004672|GO:0005524|GO:0006468
TRINITY_DN7916_c0_g2_i3.p1_3	bb7a62a0e18253eb1f84a1fdaef2bc86	159	Pfam	PF07855	Autophagy-related protein 101	19	134	1.20E-38	T	27/07/19	IPR012445	Autophagy-related protein 101	GO:0006914	Reactome: R-HSA-1632852
TRINITY_DN9045_c3_g3_i1.p1_10	e83eeb34d4e029f31316fbae44759653	373	Pfam	PF00643	B-box zinc finger	49	93	7.10E-07	T	27/07/19	IPR000315	B-box-type zinc finger	GO:0005622|GO:0008270
TRINITY_DN9045_c3_g3_i1.p1_10	e83eeb34d4e029f31316fbae44759653	373	Pfam	PF00643	B-box zinc finger	4	45	4.10E-05	T	27/07/19	IPR000315	B-box-type zinc finger	GO:0005622|GO:0008270
TRINITY_DN9045_c3_g3_i1.p1_10	e83eeb34d4e029f31316fbae44759653	373	Pfam	PF06203	CCT motif	329	370	1.00E-15	T	27/07/19	IPR010402	CCT domain	GO:0005515
TRINITY_DN10791_c2_g4_i1.p1_12	c345a7e60a5c2447b09d4156e73a18a8	429	Pfam	PF13499	EF-hand domain pair	286	347	4.40E-12	T	27/07/19	IPR002048	EF-hand domain	GO:0005509
TRINITY_DN10791_c2_g4_i1.p1_12	c345a7e60a5c2447b09d4156e73a18a8	429	Pfam	PF13499	EF-hand domain pair	356	419	1.30E-12	T	27/07/19	IPR002048	EF-hand domain	GO:0005509
TRINITY_DN10791_c2_g4_i1.p1_12	c345a7e60a5c2447b09d4156e73a18a8	429	Pfam	PF00069	Protein kinase domain	2	240	2.90E-66	T	27/07/19	IPR000719	Protein kinase domain	GO:0004672|GO:0005524|GO:0006468
TRINITY_DN11197_c3_g1_i12.p1_15	d1908fc41665e71e8e16afff70eb2a9d	577	Pfam	PF13365	Trypsin-like peptidase domain	144	281	4.20E-20	T	27/07/19
TRINITY_DN11197_c3_g1_i12.p1_15	d1908fc41665e71e8e16afff70eb2a9d	577	Pfam	PF13180	PDZ domain	337	422	5.70E-08	T	27/07/19	IPR001478	PDZ domain	GO:0005515
TRINITY_DN10807_c0_g4_i1.p1_8	17852e613031e0980fbd28a4b9d9d265	353	Pfam	PF02045	CCAAT-binding transcription factor (CBF-B/NF-YA) subunit B	177	232	1.60E-26	T	27/07/19	IPR001289	Nuclear transcription factor Y subunit A	GO:0003700|GO:0006355	Reactome: R-HSA-1989781|Reactome: R-HSA-2426168|Reactome: R-HSA-380994|Reactome: R-HSA-381183
TRINITY_DN10858_c3_g1_i1.p1_12	a4f261bc5f1a94cad882cc1495ac335e	305	Pfam	PF09745	Coiled-coil domain-containing protein 55 (DUF2040)	53	169	1.10E-38	T	27/07/19	IPR018612	Domain of unknown function DUF2040
TRINITY_DN10496_c2_g1_i2.p1_11	70f18b17134b45e00b0ee5de1bf959be	449	Pfam	PF04139	Rad9	13	282	7.30E-76	T	27/07/19	IPR007268	Rad9/Ddc1	GO:0000077|GO:0030896	Reactome: R-HSA-176187|Reactome: R-HSA-5685938|Reactome: R-HSA-5693607|Reactome: R-HSA-5693616|Reactome: R-HSA-6804756|Reactome: R-HSA-69473
TRINITY_DN9860_c1_g1_i1.p1_23	037aa302eb63bbb18faefd1fe8e0b57f	746	Pfam	PF08022	FAD-binding domain	445	565	3.50E-25	T	27/07/19	IPR013112	FAD-binding 8	GO:0016491|GO:0055114
TRINITY_DN9860_c1_g1_i1.p1_23	037aa302eb63bbb18faefd1fe8e0b57f	746	Pfam	PF08030	Ferric reductase NAD binding domain	571	730	2.50E-42	T	27/07/19	IPR013121	Ferric reductase, NAD binding domain	GO:0016491|GO:0055114
TRINITY_DN9860_c1_g1_i1.p1_23	037aa302eb63bbb18faefd1fe8e0b57f	746	Pfam	PF08414	Respiratory burst NADPH oxidase	2	94	1.40E-22	T	27/07/19	IPR013623	NADPH oxidase Respiratory burst	GO:0004601|GO:0050664|GO:0055114
TRINITY_DN9860_c1_g1_i1.p1_23	037aa302eb63bbb18faefd1fe8e0b57f	746	Pfam	PF01794	Ferric reductase like transmembrane component	241	397	1.20E-21	T	27/07/19	IPR013130	Ferric reductase transmembrane component-like domain
TRINITY_DN5762_c0_g1_i2.p1_12	db70099d50dddcdba59866cbaa4da44f	541	Pfam	PF01535	PPR repeat	226	253	2.40E-06	T	27/07/19	IPR002885	Pentatricopeptide repeat
TRINITY_DN5762_c0_g1_i2.p1_12	db70099d50dddcdba59866cbaa4da44f	541	Pfam	PF01535	PPR repeat	194	224	1.70E-08	T	27/07/19	IPR002885	Pentatricopeptide repeat
TRINITY_DN5762_c0_g1_i2.p1_12	db70099d50dddcdba59866cbaa4da44f	541	Pfam	PF01535	PPR repeat	429	453	0.01	T	27/07/19	IPR002885	Pentatricopeptide repeat
TRINITY_DN5762_c0_g1_i2.p1_12	db70099d50dddcdba59866cbaa4da44f	541	Pfam	PF01535	PPR repeat	161	184	0.0026	T	27/07/19	IPR002885	Pentatricopeptide repeat
TRINITY_DN5762_c0_g1_i2.p1_12	db70099d50dddcdba59866cbaa4da44f	541	Pfam	PF13041	PPR repeat family	254	301	4.60E-11	T	27/07/19	IPR002885	Pentatricopeptide repeat
TRINITY_DN5762_c0_g1_i2.p1_12	db70099d50dddcdba59866cbaa4da44f	541	Pfam	PF13041	PPR repeat family	128	157	2.10E-07	T	27/07/19	IPR002885	Pentatricopeptide repeat
TRINITY_DN5762_c0_g1_i2.p1_12	db70099d50dddcdba59866cbaa4da44f	541	Pfam	PF13041	PPR repeat family	355	402	4.40E-09	T	27/07/19	IPR002885	Pentatricopeptide repeat
TRINITY_DN10793_c2_g1_i3.p1_15	8bb25bcdd99e321310f5f9198ef7b4b7	569	Pfam	PF01565	FAD binding domain	141	276	3.40E-32	T	27/07/19	IPR006094	FAD linked oxidase, N-terminal	GO:0016491|GO:0050660|GO:0055114
TRINITY_DN10793_c2_g1_i3.p1_15	8bb25bcdd99e321310f5f9198ef7b4b7	569	Pfam	PF02913	FAD linked oxidases, C-terminal domain	317	557	8.40E-57	T	27/07/19	IPR004113	FAD-linked oxidase, C-terminal	GO:0003824|GO:0050660
TRINITY_DN8083_c0_g1_i6.p1_12	db0361b1257c82916d5cc660b9cfffda	527	Pfam	PF03828	Cid1 family poly A polymerase	296	354	2.00E-13	T	27/07/19	IPR002058	PAP/25A-associated
TRINITY_DN8083_c0_g1_i6.p1_12	db0361b1257c82916d5cc660b9cfffda	527	Pfam	PF01909	Nucleotidyltransferase domain	138	232	9.40E-11	T	27/07/19	IPR002934	Polymerase, nucleotidyl transferase domain	GO:0016779
TRINITY_DN10617_c3_g1_i1.p1_11	0c43b9cdf0c71a7f2126145bfef8a4cb	300	Pfam	PF01293	Phosphoenolpyruvate carboxykinase	139	299	7.00E-46	T	27/07/19	IPR001272	Phosphoenolpyruvate carboxykinase, ATP-utilising	GO:0004612|GO:0005524|GO:0006094	KEGG: 00010+4.1.1.49|KEGG: 00020+4.1.1.49|KEGG: 00620+4.1.1.49|KEGG: 00710+4.1.1.49|MetaCyc: PWY-561|MetaCyc: PWY-7117
TRINITY_DN2423_c0_g2_i1.p1_3	5aae9fadd1dadc640efd6b4cd592d085	102	Pfam	PF09279	Phosphoinositide-specific phospholipase C, efhand-like	13	79	2.60E-07	T	27/07/19	IPR015359	Phosphoinositide-specific phospholipase C, EF-hand-like domain		KEGG: 00562+3.1.4.11|KEGG: 04070+3.1.4.11|MetaCyc: PWY-6351|MetaCyc: PWY-6367|MetaCyc: PWY-7039|Reactome: R-HSA-1855204
TRINITY_DN10541_c0_g3_i3.p1_6	b274dab1f56b683f9c6e0b9fe3502377	258	Pfam	PF12428	Protein of unknown function (DUF3675)	131	247	6.60E-26	T	27/07/19	IPR022143	Protein of unknown function DUF3675
TRINITY_DN10541_c0_g3_i3.p1_6	b274dab1f56b683f9c6e0b9fe3502377	258	Pfam	PF12906	RING-variant domain	80	125	1.80E-11	T	27/07/19	IPR011016	Zinc finger, RING-CH-type	GO:0008270	MetaCyc: PWY-7511
TRINITY_DN10515_c3_g2_i2.p1_5	1e7601230533ddd543ac3b26483322d7	197	Pfam	PF08698	Fcf2 pre-rRNA processing	73	165	2.80E-35	T	27/07/19	IPR014810	Fcf2 pre-rRNA processing
TRINITY_DN10066_c0_g1_i6.p1_29	0038ae4380ef90968a38de3fa4a0c4ef	1171	Pfam	PF04561	RNA polymerase Rpb2, domain 2	190	363	4.60E-13	T	27/07/19	IPR007642	RNA polymerase Rpb2, domain 2	GO:0003677|GO:0003899|GO:0006351	KEGG: 00230+2.7.7.6|KEGG: 00240+2.7.7.6
TRINITY_DN10066_c0_g1_i6.p1_29	0038ae4380ef90968a38de3fa4a0c4ef	1171	Pfam	PF00562	RNA polymerase Rpb2, domain 6	683	1055	1.30E-110	T	27/07/19	IPR007120	DNA-directed RNA polymerase, subunit 2, hybrid-binding domain	GO:0003677|GO:0003899|GO:0006351	KEGG: 00230+2.7.7.6|KEGG: 00240+2.7.7.6
TRINITY_DN10066_c0_g1_i6.p1_29	0038ae4380ef90968a38de3fa4a0c4ef	1171	Pfam	PF04563	RNA polymerase beta subunit	14	397	1.10E-29	T	27/07/19	IPR007644	RNA polymerase, beta subunit, protrusion	GO:0003677|GO:0003899|GO:0006351	KEGG: 00230+2.7.7.6|KEGG: 00240+2.7.7.6
TRINITY_DN10066_c0_g1_i6.p1_29	0038ae4380ef90968a38de3fa4a0c4ef	1171	Pfam	PF04560	RNA polymerase Rpb2, domain 7	1057	1164	1.60E-22	T	27/07/19	IPR007641	RNA polymerase Rpb2, domain 7	GO:0003677|GO:0003899|GO:0006351	KEGG: 00230+2.7.7.6|KEGG: 00240+2.7.7.6
TRINITY_DN10066_c0_g1_i6.p1_29	0038ae4380ef90968a38de3fa4a0c4ef	1171	Pfam	PF04565	RNA polymerase Rpb2, domain 3	451	514	3.90E-27	T	27/07/19	IPR007645	RNA polymerase Rpb2, domain 3	GO:0003677|GO:0003899|GO:0006351	KEGG: 00230+2.7.7.6|KEGG: 00240+2.7.7.6
TRINITY_DN10066_c0_g1_i6.p1_29	0038ae4380ef90968a38de3fa4a0c4ef	1171	Pfam	PF06883	RNA polymerase I, Rpa2 specific domain	568	625	1.70E-21	T	27/07/19	IPR009674	DNA-directed RNA polymerase I subunit RPA2, domain 4	GO:0003899|GO:0005634|GO:0006351	KEGG: 00230+2.7.7.6|KEGG: 00240+2.7.7.6|Reactome: R-HSA-427413|Reactome: R-HSA-5250924|Reactome: R-HSA-73762|Reactome: R-HSA-73772|Reactome: R-HSA-73777|Reactome: R-HSA-73863
TRINITY_DN10309_c2_g3_i1.p1_3	3f257241ec3266bbf86179e14fdd2f45	160	Pfam	PF09496	Cenp-O kinetochore centromere component	10	146	5.00E-10	T	27/07/19	IPR018464	Centromere protein O	GO:0000776|GO:0034508	Reactome: R-HSA-141444|Reactome: R-HSA-2467813|Reactome: R-HSA-2500257|Reactome: R-HSA-5663220|Reactome: R-HSA-606279|Reactome: R-HSA-68877
TRINITY_DN10153_c2_g1_i14.p2_4	7adfa6d6f32c8098f47517626cb70cd0	170	Pfam	PF03283	Pectinacetylesterase	24	138	2.00E-53	T	27/07/19	IPR004963	Pectinacetylesterase/NOTUM	GO:0016787	Reactome: R-HSA-381426|Reactome: R-HSA-5362798|Reactome: R-HSA-8957275
TRINITY_DN8403_c1_g2_i2.p1_9	b545e948f187fdcfa9b9e799db58d0ee	325	Pfam	PF13088	BNR repeat-like domain	39	304	2.30E-79	T	27/07/19	IPR011040	Sialidase		KEGG: 00511+3.2.1.18|KEGG: 00600+3.2.1.18|Reactome: R-HSA-1660662|Reactome: R-HSA-4085001
TRINITY_DN4498_c0_g1_i1.p1_8	5cce7574fe98a64d8bc27d9d99caba3e	372	Pfam	PF01936	NYN domain	196	285	1.50E-07	T	27/07/19	IPR021139	NYN domain, limkain-b1-type
TRINITY_DN8261_c1_g1_i8.p1_9	8f8dc8ec0de090af643a2e8c12e57793	478	Pfam	PF00013	KH domain	120	179	1.60E-09	T	27/07/19	IPR004088	K Homology domain, type 1	GO:0003723
TRINITY_DN8261_c1_g1_i8.p1_9	8f8dc8ec0de090af643a2e8c12e57793	478	Pfam	PF10469	AKAP7 2'5' RNA ligase-like domain	193	471	2.80E-71	T	27/07/19	IPR019510	Protein kinase A anchor protein, nuclear localisation signal domain
TRINITY_DN8547_c0_g1_i1.p1_10	b7d99bddf9377b117a27ee91d3325689	377	Pfam	PF00646	F-box domain	6	48	2.50E-09	T	27/07/19	IPR001810	F-box domain	GO:0005515
TRINITY_DN8547_c0_g1_i1.p1_10	b7d99bddf9377b117a27ee91d3325689	377	Pfam	PF08268	F-box associated domain	222	299	4.30E-07	T	27/07/19	IPR013187	F-box associated domain, type 3
TRINITY_DN6100_c0_g2_i1.p1_9	1b3556064ad9246cc3cebf0126aeed85	387	Pfam	PF03514	GRAS domain family	1	381	1.40E-76	T	27/07/19	IPR005202	Transcription factor GRAS
TRINITY_DN6830_c0_g1_i1.p1_16	48cb8ed5794359f6125386b50d5cad84	708	Pfam	PF12854	PPR repeat	265	297	1.70E-05	T	27/07/19	IPR002885	Pentatricopeptide repeat
TRINITY_DN6830_c0_g1_i1.p1_16	48cb8ed5794359f6125386b50d5cad84	708	Pfam	PF12854	PPR repeat	167	194	4.80E-10	T	27/07/19	IPR002885	Pentatricopeptide repeat
TRINITY_DN6830_c0_g1_i1.p1_16	48cb8ed5794359f6125386b50d5cad84	708	Pfam	PF14432	DYW family of nucleic acid deaminases	574	698	9.40E-41	T	27/07/19	IPR032867	DYW domain	GO:0008270
TRINITY_DN6830_c0_g1_i1.p1_16	48cb8ed5794359f6125386b50d5cad84	708	Pfam	PF13041	PPR repeat family	300	347	8.20E-11	T	27/07/19	IPR002885	Pentatricopeptide repeat
TRINITY_DN6830_c0_g1_i1.p1_16	48cb8ed5794359f6125386b50d5cad84	708	Pfam	PF13041	PPR repeat family	400	448	3.00E-10	T	27/07/19	IPR002885	Pentatricopeptide repeat
TRINITY_DN6830_c0_g1_i1.p1_16	48cb8ed5794359f6125386b50d5cad84	708	Pfam	PF01535	PPR repeat	375	398	0.16	T	27/07/19	IPR002885	Pentatricopeptide repeat
TRINITY_DN6830_c0_g1_i1.p1_16	48cb8ed5794359f6125386b50d5cad84	708	Pfam	PF01535	PPR repeat	541	569	0.28	T	27/07/19	IPR002885	Pentatricopeptide repeat
TRINITY_DN6830_c0_g1_i1.p1_16	48cb8ed5794359f6125386b50d5cad84	708	Pfam	PF01535	PPR repeat	141	166	4.90E-04	T	27/07/19	IPR002885	Pentatricopeptide repeat
TRINITY_DN6830_c0_g1_i1.p1_16	48cb8ed5794359f6125386b50d5cad84	708	Pfam	PF01535	PPR repeat	200	227	6.70E-07	T	27/07/19	IPR002885	Pentatricopeptide repeat
TRINITY_DN10579_c1_g2_i1.p1_29	78fa7c75018f002885ceb357dc099adb	1108	Pfam	PF08381	Transcription factor regulating root and shoot growth via Pin3	1032	1086	8.40E-30	T	27/07/19	IPR013591	Brevis radix (BRX) domain
TRINITY_DN10579_c1_g2_i1.p1_29	78fa7c75018f002885ceb357dc099adb	1108	Pfam	PF01363	FYVE zinc finger	657	723	5.70E-13	T	27/07/19	IPR000306	FYVE zinc finger	GO:0046872
TRINITY_DN10579_c1_g2_i1.p1_29	78fa7c75018f002885ceb357dc099adb	1108	Pfam	PF00415	Regulator of chromosome condensation (RCC1) repeat	381	433	2.30E-09	T	27/07/19	IPR000408	Regulator of chromosome condensation, RCC1
TRINITY_DN10579_c1_g2_i1.p1_29	78fa7c75018f002885ceb357dc099adb	1108	Pfam	PF00415	Regulator of chromosome condensation (RCC1) repeat	437	485	9.40E-12	T	27/07/19	IPR000408	Regulator of chromosome condensation, RCC1
TRINITY_DN10579_c1_g2_i1.p1_29	78fa7c75018f002885ceb357dc099adb	1108	Pfam	PF00415	Regulator of chromosome condensation (RCC1) repeat	330	378	5.30E-09	T	27/07/19	IPR000408	Regulator of chromosome condensation, RCC1
TRINITY_DN10579_c1_g2_i1.p1_29	78fa7c75018f002885ceb357dc099adb	1108	Pfam	PF00415	Regulator of chromosome condensation (RCC1) repeat	552	601	8.20E-08	T	27/07/19	IPR000408	Regulator of chromosome condensation, RCC1
TRINITY_DN10579_c1_g2_i1.p1_29	78fa7c75018f002885ceb357dc099adb	1108	Pfam	PF00415	Regulator of chromosome condensation (RCC1) repeat	500	549	2.30E-13	T	27/07/19	IPR000408	Regulator of chromosome condensation, RCC1
TRINITY_DN10579_c1_g2_i1.p1_29	78fa7c75018f002885ceb357dc099adb	1108	Pfam	PF00415	Regulator of chromosome condensation (RCC1) repeat	606	653	1.50E-13	T	27/07/19	IPR000408	Regulator of chromosome condensation, RCC1
TRINITY_DN10579_c1_g2_i1.p1_29	78fa7c75018f002885ceb357dc099adb	1108	Pfam	PF16627	Unstructured region between BRX_N and BRX domain	956	1025	1.30E-21	T	27/07/19
TRINITY_DN10579_c1_g2_i1.p1_29	78fa7c75018f002885ceb357dc099adb	1108	Pfam	PF16457	Pleckstrin homology domain	22	128	3.50E-07	T	27/07/19	IPR001849	Pleckstrin homology domain
TRINITY_DN10579_c1_g2_i1.p1_29	78fa7c75018f002885ceb357dc099adb	1108	Pfam	PF13713	Transcription factor BRX N-terminal domain	915	948	5.90E-18	T	27/07/19	IPR027988	Transcription factor BREVIS RADIX, N-terminal domain
TRINITY_DN8913_c3_g4_i3.p1_4	c6d04433c36e7e530c540ecc1feaa941	148	Pfam	PF02362	B3 DNA binding domain	37	134	4.10E-11	T	27/07/19	IPR003340	B3 DNA binding domain	GO:0003677
TRINITY_DN10943_c4_g7_i1.p1_8	6ac719d1c812083eaabe3a80bf33877d	591	Pfam	PF03144	Elongation factor Tu domain 2	238	313	5.80E-11	T	27/07/19	IPR004161	Translation elongation factor EFTu-like, domain 2	GO:0005525
TRINITY_DN10943_c4_g7_i1.p1_8	6ac719d1c812083eaabe3a80bf33877d	591	Pfam	PF00009	Elongation factor Tu GTP binding domain	2	211	9.50E-34	T	27/07/19	IPR000795	Transcription factor, GTP-binding domain	GO:0003924|GO:0005525
TRINITY_DN10943_c4_g7_i1.p1_8	6ac719d1c812083eaabe3a80bf33877d	591	Pfam	PF11987	Translation-initiation factor 2	345	440	7.00E-21	T	27/07/19	IPR023115	Translation initiation factor IF- 2, domain 3
TRINITY_DN9205_c0_g1_i1.p1_7	3bcdb61e7fb1d9e36db1a6270060de60	237	Pfam	PF04749	PLAC8 family	70	208	2.40E-23	T	27/07/19	IPR006461	PLAC8 motif-containing protein
TRINITY_DN8943_c4_g2_i4.p1_16	76b75c5a32cba66ee1e24ce8188c865a	499	Pfam	PF00067	Cytochrome P450	35	480	1.20E-105	T	27/07/19	IPR001128	Cytochrome P450	GO:0005506|GO:0016705|GO:0020037|GO:0055114
TRINITY_DN10622_c1_g5_i1.p1_16	f9f94fa46a41d2458f83e839ba2155e0	729	Pfam	PF13041	PPR repeat family	548	596	1.40E-12	T	27/07/19	IPR002885	Pentatricopeptide repeat
TRINITY_DN10622_c1_g5_i1.p1_16	f9f94fa46a41d2458f83e839ba2155e0	729	Pfam	PF13041	PPR repeat family	446	494	6.80E-08	T	27/07/19	IPR002885	Pentatricopeptide repeat
TRINITY_DN10622_c1_g5_i1.p1_16	f9f94fa46a41d2458f83e839ba2155e0	729	Pfam	PF13041	PPR repeat family	348	392	1.40E-07	T	27/07/19	IPR002885	Pentatricopeptide repeat
TRINITY_DN10622_c1_g5_i1.p1_16	f9f94fa46a41d2458f83e839ba2155e0	729	Pfam	PF13041	PPR repeat family	251	297	3.60E-08	T	27/07/19	IPR002885	Pentatricopeptide repeat
TRINITY_DN10622_c1_g5_i1.p1_16	f9f94fa46a41d2458f83e839ba2155e0	729	Pfam	PF01535	PPR repeat	152	180	8.20E-05	T	27/07/19	IPR002885	Pentatricopeptide repeat
TRINITY_DN10622_c1_g5_i1.p1_16	f9f94fa46a41d2458f83e839ba2155e0	729	Pfam	PF01535	PPR repeat	120	149	3.00E-06	T	27/07/19	IPR002885	Pentatricopeptide repeat
TRINITY_DN10622_c1_g5_i1.p1_16	f9f94fa46a41d2458f83e839ba2155e0	729	Pfam	PF01535	PPR repeat	522	547	0.0062	T	27/07/19	IPR002885	Pentatricopeptide repeat
TRINITY_DN10886_c0_g2_i2.p1_8	0c5f93bcce9092270ec7950b80713679	240	Pfam	PF12697	Alpha/beta hydrolase family	3	229	1.70E-06	T	27/07/19	IPR000073	Alpha/beta hydrolase fold-1
TRINITY_DN7749_c0_g1_i2.p1_8	3a15795c09021f96fa977300a560315c	385	Pfam	PF12923	Ribosomal RNA-processing protein 7 (RRP7)	252	385	3.10E-30	T	27/07/19	IPR024326	Ribosomal RNA-processing protein 7
TRINITY_DN10542_c1_g2_i2.p1_5	8296a8d06d5dfb483fd9fd42998cf47e	153	Pfam	PF08315	cwf18 pre-mRNA splicing factor	8	137	2.30E-36	T	27/07/19	IPR013169	mRNA splicing factor, Cwf18
TRINITY_DN8298_c4_g3_i4.p1_18	9e1c13d990ef3f25de9f68d61b7d5796	671	Pfam	PF13418	Galactose oxidase, central domain	69	123	1.50E-06	T	27/07/19
TRINITY_DN8298_c4_g3_i4.p1_18	9e1c13d990ef3f25de9f68d61b7d5796	671	Pfam	PF13422	Domain of unknown function (DUF4110)	580	664	1.20E-29	T	27/07/19	IPR025183	Domain of unknown function DUF4110
TRINITY_DN8298_c4_g3_i4.p1_18	9e1c13d990ef3f25de9f68d61b7d5796	671	Pfam	PF13415	Galactose oxidase, central domain	190	239	1.20E-05	T	27/07/19
TRINITY_DN8298_c4_g3_i4.p1_18	9e1c13d990ef3f25de9f68d61b7d5796	671	Pfam	PF13415	Galactose oxidase, central domain	135	187	9.80E-11	T	27/07/19
TRINITY_DN8298_c4_g3_i4.p1_18	9e1c13d990ef3f25de9f68d61b7d5796	671	Pfam	PF13415	Galactose oxidase, central domain	246	305	6.50E-06	T	27/07/19
TRINITY_DN7490_c0_g1_i3.p1_13	bec012d2e9d69c331d96d76e64be6767	390	Pfam	PF01040	UbiA prenyltransferase family	116	379	5.20E-38	T	27/07/19	IPR000537	UbiA prenyltransferase family	GO:0016021|GO:0016765
TRINITY_DN8686_c4_g4_i2.p1_10	cad329639cf9d3660e51bbc6376ca4a7	237	Pfam	PF03016	Exostosin family	17	169	8.10E-36	T	27/07/19	IPR004263	Exostosin-like	GO:0006486|GO:0016757
TRINITY_DN10222_c1_g1_i6.p1_13	355c5157a1718a8630a172f5db2f360d	498	Pfam	PF00067	Cytochrome P450	31	485	1.50E-101	T	27/07/19	IPR001128	Cytochrome P450	GO:0005506|GO:0016705|GO:0020037|GO:0055114
TRINITY_DN9281_c0_g2_i2.p1_6	ebd2ced18fa9204e5f495b0c157d91ce	179	Pfam	PF00177	Ribosomal protein S7p/S5e	34	179	4.40E-37	T	27/07/19	IPR023798	Ribosomal protein S7 domain
TRINITY_DN10434_c3_g2_i2.p1_8	8bd349fac83889e53190935c6a1e94d4	298	Pfam	PF00689	Cation transporting ATPase, C-terminus	42	141	4.40E-27	T	27/07/19	IPR006068	Cation-transporting P-type ATPase, C-terminal		Reactome: R-HSA-936837
TRINITY_DN10434_c3_g2_i2.p1_8	8bd349fac83889e53190935c6a1e94d4	298	Pfam	PF00689	Cation transporting ATPase, C-terminus	195	275	1.20E-09	T	27/07/19	IPR006068	Cation-transporting P-type ATPase, C-terminal		Reactome: R-HSA-936837
TRINITY_DN10763_c1_g5_i2.p1_50	970d63351d8e3c40c51a6c56e1d1051b	2412	Pfam	PF00856	SET domain	1917	1972	6.30E-10	T	27/07/19	IPR001214	SET domain	GO:0005515
TRINITY_DN10952_c4_g1_i24.p1_19	148caacbf91f699f326a458db86fd75d	727	Pfam	PF00501	AMP-binding enzyme	207	615	9.30E-40	T	27/07/19	IPR000873	AMP-dependent synthetase/ligase	GO:0003824|GO:0008152
TRINITY_DN10952_c4_g1_i24.p1_19	148caacbf91f699f326a458db86fd75d	727	Pfam	PF13193	AMP-binding enzyme C-terminal domain	624	708	3.40E-05	T	27/07/19	IPR025110	AMP-binding enzyme, C-terminal domain
TRINITY_DN10469_c3_g1_i1.p1_6	b6e114afbb51c9aecc578e705ec6c550	224	Pfam	PF12143	Protein of unknown function (DUF_B2219)	96	222	4.10E-46	T	27/07/19	IPR022740	Polyphenol oxidase, C-terminal	GO:0004097|GO:0055114	KEGG: 00350+1.10.3.1|KEGG: 00950+1.10.3.1|MetaCyc: PWY-6752
TRINITY_DN6979_c0_g2_i2.p1_9	0ef10aad0a96500ff145f97fb7e59d07	414	Pfam	PF00085	Thioredoxin	13	115	1.50E-26	T	27/07/19	IPR013766	Thioredoxin domain	GO:0045454
TRINITY_DN6979_c0_g2_i2.p1_9	0ef10aad0a96500ff145f97fb7e59d07	414	Pfam	PF13848	Thioredoxin-like domain	159	330	4.60E-14	T	27/07/19
TRINITY_DN11036_c0_g3_i1.p1_2	2adb420195c695f933603c299ae12998	31	Pfam	PF00253	Ribosomal protein S14p/S29e	4	30	1.30E-04	T	27/07/19	IPR001209	Ribosomal protein S14	GO:0003735|GO:0005622|GO:0005840|GO:0006412
TRINITY_DN10404_c0_g2_i2.p1_29	6518fa7009895391889fee8c5cdc31ea	1296	Pfam	PF01434	Peptidase family M41	1075	1252	2.80E-13	T	27/07/19	IPR000642	Peptidase M41	GO:0004222|GO:0005524|GO:0006508	Reactome: R-HSA-8949664
TRINITY_DN10404_c0_g2_i2.p1_29	6518fa7009895391889fee8c5cdc31ea	1296	Pfam	PF00004	ATPase family associated with various cellular activities (AAA)	797	930	7.70E-30	T	27/07/19	IPR003959	ATPase, AAA-type, core	GO:0005524
TRINITY_DN9937_c3_g4_i1.p1_7	9b0e0a90bd303683c3b79012d8c0cd32	259	Pfam	PF03552	Cellulose synthase	105	255	6.10E-39	T	27/07/19	IPR005150	Cellulose synthase	GO:0016020|GO:0016760|GO:0030244
TRINITY_DN10168_c4_g2_i5.p1_6	3f2df61b214ca8bad1ab4512bef6460f	228	Pfam	PF03171	2OG-Fe(II) oxygenase superfamily	158	227	5.10E-18	T	27/07/19	IPR005123	Oxoglutarate/iron-dependent dioxygenase	GO:0016491|GO:0055114
TRINITY_DN10168_c4_g2_i5.p1_6	3f2df61b214ca8bad1ab4512bef6460f	228	Pfam	PF14226	non-haem dioxygenase in morphine synthesis N-terminal	19	102	4.70E-13	T	27/07/19	IPR026992	Non-haem dioxygenase N-terminal domain
TRINITY_DN10601_c0_g1_i2.p1_10	31dfd0254560357510ac88e409ea7d15	373	Pfam	PF14226	non-haem dioxygenase in morphine synthesis N-terminal	64	175	5.70E-31	T	27/07/19	IPR026992	Non-haem dioxygenase N-terminal domain
TRINITY_DN10601_c0_g1_i2.p1_10	31dfd0254560357510ac88e409ea7d15	373	Pfam	PF03171	2OG-Fe(II) oxygenase superfamily	224	322	4.80E-28	T	27/07/19	IPR005123	Oxoglutarate/iron-dependent dioxygenase	GO:0016491|GO:0055114
TRINITY_DN11718_c0_g1_i1.p1_3	2600a8a9634adc626539e2ea4077186f	151	Pfam	PF07714	Protein tyrosine kinase	3	136	4.20E-14	T	27/07/19	IPR001245	Serine-threonine/tyrosine-protein kinase, catalytic domain	GO:0004672|GO:0006468
TRINITY_DN3579_c0_g1_i1.p1_11	cd5c29a78f47952cd7b2382beff3578f	440	Pfam	PF00149	Calcineurin-like phosphoesterase	145	335	8.30E-22	T	27/07/19	IPR004843	Calcineurin-like phosphoesterase domain, ApaH type	GO:0016787
TRINITY_DN3579_c0_g1_i1.p1_11	cd5c29a78f47952cd7b2382beff3578f	440	Pfam	PF16656	Purple acid Phosphatase, N-terminal domain	50	137	1.10E-19	T	27/07/19	IPR015914	Purple acid phosphatase, N-terminal	GO:0003993|GO:0046872
TRINITY_DN3579_c0_g1_i1.p1_11	cd5c29a78f47952cd7b2382beff3578f	440	Pfam	PF14008	Iron/zinc purple acid phosphatase-like protein C	351	407	6.70E-19	T	27/07/19	IPR025733	Iron/zinc purple acid phosphatase-like C-terminal domain
TRINITY_DN10570_c4_g1_i5.p1_16	c869b5496c85c2518f994d23eec57dba	577	Pfam	PF04049	Anaphase promoting complex subunit 8 / Cdc23	7	157	7.40E-43	T	27/07/19	IPR007192	Cdc23	GO:0005680|GO:0030071	Reactome: R-HSA-141430|Reactome: R-HSA-174048|Reactome: R-HSA-174084|Reactome: R-HSA-174154|Reactome: R-HSA-174178|Reactome: R-HSA-174184|Reactome: R-HSA-176407|Reactome: R-HSA-176408|Reactome: R-HSA-176409|Reactome: R-HSA-176412|Reactome: R-HSA-179409|Reactome: R-HSA-2467813|Reactome: R-HSA-2559582|Reactome: R-HSA-983168
TRINITY_DN10570_c4_g1_i5.p1_16	c869b5496c85c2518f994d23eec57dba	577	Pfam	PF13181	Tetratricopeptide repeat	338	369	4.50E-05	T	27/07/19	IPR019734	Tetratricopeptide repeat	GO:0005515
TRINITY_DN10570_c4_g1_i5.p1_16	c869b5496c85c2518f994d23eec57dba	577	Pfam	PF13414	TPR repeat	378	419	5.10E-08	T	27/07/19
TRINITY_DN10570_c4_g1_i5.p1_16	c869b5496c85c2518f994d23eec57dba	577	Pfam	PF13176	Tetratricopeptide repeat	477	509	0.01	T	27/07/19	IPR019734	Tetratricopeptide repeat	GO:0005515
TRINITY_DN8948_c0_g2_i3.p2_7	f11d42db43bd2c65c8fdc92484d99174	158	Pfam	PF00447	HSF-type DNA-binding	82	140	3.10E-18	T	27/07/19	IPR000232	Heat shock factor (HSF)-type, DNA-binding	GO:0003700|GO:0005634|GO:0006355|GO:0043565
TRINITY_DN9335_c5_g1_i2.p1_13	8ce1f88eb4c7a67a877e22cec9704bb2	509	Pfam	PF00332	Glycosyl hydrolases family 17	69	390	1.50E-105	T	27/07/19	IPR000490	Glycoside hydrolase family 17	GO:0004553|GO:0005975	KEGG: 00500+3.2.1.39
TRINITY_DN9335_c5_g1_i2.p1_13	8ce1f88eb4c7a67a877e22cec9704bb2	509	Pfam	PF07983	X8 domain	417	490	7.90E-16	T	27/07/19	IPR012946	X8 domain
TRINITY_DN9800_c1_g1_i1.p1_3	a8140f3a96740e957cfcc57b546781ce	119	Pfam	PF01920	Prefoldin subunit	5	107	4.40E-22	T	27/07/19	IPR002777	Prefoldin beta-like	GO:0006457|GO:0016272|GO:0051082	Reactome: R-HSA-389957
TRINITY_DN11321_c3_g2_i4.p1_49	393a440f376f71c5de76ffe892150fdc	2136	Pfam	PF02889	Sec63 Brl domain	1821	2132	3.10E-70	T	27/07/19	IPR004179	Sec63 domain
TRINITY_DN11321_c3_g2_i4.p1_49	393a440f376f71c5de76ffe892150fdc	2136	Pfam	PF02889	Sec63 Brl domain	990	1296	1.70E-81	T	27/07/19	IPR004179	Sec63 domain
TRINITY_DN11321_c3_g2_i4.p1_49	393a440f376f71c5de76ffe892150fdc	2136	Pfam	PF00270	DEAD/DEAH box helicase	1340	1505	5.00E-22	T	27/07/19	IPR011545	DEAD/DEAH box helicase domain	GO:0003676|GO:0005524
TRINITY_DN11321_c3_g2_i4.p1_49	393a440f376f71c5de76ffe892150fdc	2136	Pfam	PF00270	DEAD/DEAH box helicase	492	665	2.40E-26	T	27/07/19	IPR011545	DEAD/DEAH box helicase domain	GO:0003676|GO:0005524
TRINITY_DN11321_c3_g2_i4.p1_49	393a440f376f71c5de76ffe892150fdc	2136	Pfam	PF00271	Helicase conserved C-terminal domain	722	867	7.20E-07	T	27/07/19	IPR001650	Helicase, C-terminal
TRINITY_DN11321_c3_g2_i4.p1_49	393a440f376f71c5de76ffe892150fdc	2136	Pfam	PF00271	Helicase conserved C-terminal domain	1615	1703	4.70E-08	T	27/07/19	IPR001650	Helicase, C-terminal
TRINITY_DN9259_c3_g2_i1.p1_3	6fd5382a28538086811b4ff0b1202b22	112	Pfam	PF00071	Ras family	33	73	1.50E-09	T	27/07/19	IPR001806	Small GTPase superfamily	GO:0003924|GO:0005525
TRINITY_DN15847_c0_g1_i1.p1_3	e6056208e9c83e087f33418123356fca	203	Pfam	PF00122	E1-E2 ATPase	109	202	9.00E-27	T	27/07/19
TRINITY_DN10204_c2_g1_i28.p1_8	61551ca0e384447cd2c0506650916aef	338	Pfam	PF00076	RNA recognition motif. (a.k.a. RRM, RBD, or RNP domain)	242	278	1.50E-05	T	27/07/19	IPR000504	RNA recognition motif domain	GO:0003676
TRINITY_DN10870_c0_g3_i10.p1_13	6af666859e94051937cdc0c3fa8ac215	522	Pfam	PF03094	Mlo family	8	433	4.10E-189	T	27/07/19	IPR004326	Mlo-related protein	GO:0006952|GO:0016021
TRINITY_DN9580_c1_g7_i3.p1_17	97b0637300273d41eaf1b1e3fd149052	784	Pfam	PF01844	HNH endonuclease	656	691	2.30E-06	T	27/07/19	IPR002711	HNH endonuclease	GO:0003676|GO:0004519
TRINITY_DN9580_c1_g7_i3.p1_17	97b0637300273d41eaf1b1e3fd149052	784	Pfam	PF00271	Helicase conserved C-terminal domain	96	197	3.10E-13	T	27/07/19	IPR001650	Helicase, C-terminal
TRINITY_DN8442_c2_g3_i4.p1_10	ea5d1232bb854e7792454faf227e3a31	405	Pfam	PF01926	50S ribosome-binding GTPase	128	245	1.80E-22	T	27/07/19	IPR006073	GTP binding domain	GO:0005525
TRINITY_DN8442_c2_g3_i4.p1_10	ea5d1232bb854e7792454faf227e3a31	405	Pfam	PF07650	KH domain	327	387	4.60E-13	T	27/07/19	IPR004044	K Homology domain, type 2	GO:0003723	Reactome: R-HSA-156827|Reactome: R-HSA-156902|Reactome: R-HSA-1799339|Reactome: R-HSA-192823|Reactome: R-HSA-2408557|Reactome: R-HSA-6791226|Reactome: R-HSA-72649|Reactome: R-HSA-72689|Reactome: R-HSA-72695|Reactome: R-HSA-72702|Reactome: R-HSA-72706|Reactome: R-HSA-72764|Reactome: R-HSA-9010553|Reactome: R-HSA-975956|Reactome: R-HSA-975957
TRINITY_DN9506_c0_g1_i2.p1_17	02a91f994af4742716a21f605bf8c180	562	Pfam	PF01661	Macro domain	103	215	5.90E-26	T	27/07/19	IPR002589	Macro domain
TRINITY_DN9506_c0_g1_i2.p1_17	02a91f994af4742716a21f605bf8c180	562	Pfam	PF13716	Divergent CRAL/TRIO domain	409	541	1.80E-31	T	27/07/19	IPR001251	CRAL-TRIO lipid binding domain
TRINITY_DN10036_c1_g2_i11.p1_10	45c63eab98833541307d3385c7c08e4a	445	Pfam	PF00665	Integrase core domain	180	293	6.00E-16	T	27/07/19	IPR001584	Integrase, catalytic core	GO:0015074
TRINITY_DN10036_c1_g2_i11.p1_10	45c63eab98833541307d3385c7c08e4a	445	Pfam	PF13976	GAG-pre-integrase domain	89	167	1.20E-11	T	27/07/19	IPR025724	GAG-pre-integrase domain
TRINITY_DN9870_c2_g1_i2.p1_8	644528cf4399f0b41593316ce1024716	228	Pfam	PF01849	NAC domain	84	139	1.90E-22	T	27/07/19	IPR002715	Nascent polypeptide-associated complex NAC domain
TRINITY_DN10707_c0_g1_i3.p1_10	9c4db1de3179884528ccb0c7603c04fc	450	Pfam	PF03144	Elongation factor Tu domain 2	279	350	1.80E-16	T	27/07/19	IPR004161	Translation elongation factor EFTu-like, domain 2	GO:0005525
TRINITY_DN10707_c0_g1_i3.p1_10	9c4db1de3179884528ccb0c7603c04fc	450	Pfam	PF00009	Elongation factor Tu GTP binding domain	62	255	2.80E-58	T	27/07/19	IPR000795	Transcription factor, GTP-binding domain	GO:0003924|GO:0005525
TRINITY_DN10707_c0_g1_i3.p1_10	9c4db1de3179884528ccb0c7603c04fc	450	Pfam	PF03143	Elongation factor Tu C-terminal domain	355	448	2.70E-29	T	27/07/19	IPR004160	Translation elongation factor EFTu/EF1A, C-terminal
TRINITY_DN10838_c0_g1_i1.p1_16	e5ced5eaa87c77e888066419a1b1010e	775	Pfam	PF13176	Tetratricopeptide repeat	726	748	0.034	T	27/07/19	IPR019734	Tetratricopeptide repeat	GO:0005515
TRINITY_DN10838_c0_g1_i1.p1_16	e5ced5eaa87c77e888066419a1b1010e	775	Pfam	PF01535	PPR repeat	559	581	5.30E-04	T	27/07/19	IPR002885	Pentatricopeptide repeat
TRINITY_DN10838_c0_g1_i1.p1_16	e5ced5eaa87c77e888066419a1b1010e	775	Pfam	PF01535	PPR repeat	103	133	1.50E-04	T	27/07/19	IPR002885	Pentatricopeptide repeat
TRINITY_DN10838_c0_g1_i1.p1_16	e5ced5eaa87c77e888066419a1b1010e	775	Pfam	PF01535	PPR repeat	659	684	0.0012	T	27/07/19	IPR002885	Pentatricopeptide repeat
TRINITY_DN10838_c0_g1_i1.p1_16	e5ced5eaa87c77e888066419a1b1010e	775	Pfam	PF01535	PPR repeat	176	199	3.30E-04	T	27/07/19	IPR002885	Pentatricopeptide repeat
TRINITY_DN10838_c0_g1_i1.p1_16	e5ced5eaa87c77e888066419a1b1010e	775	Pfam	PF01535	PPR repeat	291	311	0.32	T	27/07/19	IPR002885	Pentatricopeptide repeat
TRINITY_DN10838_c0_g1_i1.p1_16	e5ced5eaa87c77e888066419a1b1010e	775	Pfam	PF12854	PPR repeat	69	97	2.90E-07	T	27/07/19	IPR002885	Pentatricopeptide repeat
TRINITY_DN10838_c0_g1_i1.p1_16	e5ced5eaa87c77e888066419a1b1010e	775	Pfam	PF13041	PPR repeat family	201	250	6.00E-09	T	27/07/19	IPR002885	Pentatricopeptide repeat
TRINITY_DN10838_c0_g1_i1.p1_16	e5ced5eaa87c77e888066419a1b1010e	775	Pfam	PF13041	PPR repeat family	382	429	1.00E-12	T	27/07/19	IPR002885	Pentatricopeptide repeat
TRINITY_DN10838_c0_g1_i1.p1_16	e5ced5eaa87c77e888066419a1b1010e	775	Pfam	PF13041	PPR repeat family	317	365	3.40E-10	T	27/07/19	IPR002885	Pentatricopeptide repeat
TRINITY_DN10838_c0_g1_i1.p1_16	e5ced5eaa87c77e888066419a1b1010e	775	Pfam	PF13041	PPR repeat family	584	632	4.50E-13	T	27/07/19	IPR002885	Pentatricopeptide repeat
TRINITY_DN10838_c0_g1_i1.p1_16	e5ced5eaa87c77e888066419a1b1010e	775	Pfam	PF13041	PPR repeat family	484	532	9.30E-10	T	27/07/19	IPR002885	Pentatricopeptide repeat
TRINITY_DN17468_c0_g1_i1.p1_6	7f653525ed466af2b59717b417e18547	191	Pfam	PF13920	Zinc finger, C3HC4 type (RING finger)	141	186	3.80E-12	T	27/07/19
TRINITY_DN11313_c1_g2_i16.p1_9	58d89293a03d0a9e68da68f2eeeae068	357	Pfam	PF13359	DDE superfamily endonuclease	115	276	2.60E-27	T	27/07/19	IPR027806	Harbinger transposase-derived nuclease domain
TRINITY_DN20552_c0_g1_i1.p1_6	0fd502e66e48e7ceaeec48b9060a96cc	220	Pfam	PF00493	MCM2/3/5 family	5	187	1.60E-83	T	27/07/19	IPR001208	MCM domain	GO:0003677|GO:0005524|GO:0006270
TRINITY_DN11252_c6_g1_i1.p1_14	19bd3b6021af4e9adc13a70899598c29	565	Pfam	PF12854	PPR repeat	126	157	6.60E-07	T	27/07/19	IPR002885	Pentatricopeptide repeat
TRINITY_DN11252_c6_g1_i1.p1_14	19bd3b6021af4e9adc13a70899598c29	565	Pfam	PF13041	PPR repeat family	165	210	2.90E-10	T	27/07/19	IPR002885	Pentatricopeptide repeat
TRINITY_DN11252_c6_g1_i1.p1_14	19bd3b6021af4e9adc13a70899598c29	565	Pfam	PF13041	PPR repeat family	413	456	3.40E-12	T	27/07/19	IPR002885	Pentatricopeptide repeat
TRINITY_DN11252_c6_g1_i1.p1_14	19bd3b6021af4e9adc13a70899598c29	565	Pfam	PF13041	PPR repeat family	234	282	1.40E-13	T	27/07/19	IPR002885	Pentatricopeptide repeat
TRINITY_DN11252_c6_g1_i1.p1_14	19bd3b6021af4e9adc13a70899598c29	565	Pfam	PF13041	PPR repeat family	478	526	4.60E-08	T	27/07/19	IPR002885	Pentatricopeptide repeat
TRINITY_DN11252_c6_g1_i1.p1_14	19bd3b6021af4e9adc13a70899598c29	565	Pfam	PF13041	PPR repeat family	304	345	1.80E-07	T	27/07/19	IPR002885	Pentatricopeptide repeat
TRINITY_DN6515_c0_g1_i1.p1_15	7a99ee92eb77bbd677d044a1b50b1a08	632	Pfam	PF14432	DYW family of nucleic acid deaminases	500	622	7.20E-41	T	27/07/19	IPR032867	DYW domain	GO:0008270
TRINITY_DN6515_c0_g1_i1.p1_15	7a99ee92eb77bbd677d044a1b50b1a08	632	Pfam	PF01535	PPR repeat	299	324	1.70E-05	T	27/07/19	IPR002885	Pentatricopeptide repeat
TRINITY_DN6515_c0_g1_i1.p1_15	7a99ee92eb77bbd677d044a1b50b1a08	632	Pfam	PF01535	PPR repeat	399	423	0.39	T	27/07/19	IPR002885	Pentatricopeptide repeat
TRINITY_DN6515_c0_g1_i1.p1_15	7a99ee92eb77bbd677d044a1b50b1a08	632	Pfam	PF01535	PPR repeat	94	123	1.1	T	27/07/19	IPR002885	Pentatricopeptide repeat
TRINITY_DN6515_c0_g1_i1.p1_15	7a99ee92eb77bbd677d044a1b50b1a08	632	Pfam	PF01535	PPR repeat	167	193	0.022	T	27/07/19	IPR002885	Pentatricopeptide repeat
TRINITY_DN6515_c0_g1_i1.p1_15	7a99ee92eb77bbd677d044a1b50b1a08	632	Pfam	PF13041	PPR repeat family	325	372	2.60E-10	T	27/07/19	IPR002885	Pentatricopeptide repeat
TRINITY_DN6515_c0_g1_i1.p1_15	7a99ee92eb77bbd677d044a1b50b1a08	632	Pfam	PF13041	PPR repeat family	224	271	3.70E-10	T	27/07/19	IPR002885	Pentatricopeptide repeat
TRINITY_DN6278_c0_g1_i3.p1_10	0ddda934051cd6cc948145ec8a8bf657	377	Pfam	PF01764	Lipase (class 3)	78	271	1.20E-43	T	27/07/19	IPR002921	Fungal lipase-like domain	GO:0006629	Reactome: R-HSA-426048
TRINITY_DN9617_c2_g1_i7.p1_12	2cd9bf78f0c1012077142c86353636eb	412	Pfam	PF07727	Reverse transcriptase (RNA-dependent DNA polymerase)	2	170	2.20E-46	T	27/07/19	IPR013103	Reverse transcriptase, RNA-dependent DNA polymerase		KEGG: 00230+2.7.7.7|KEGG: 00240+2.7.7.7
TRINITY_DN10705_c1_g1_i6.p1_14	800037d964ed5646f6a0f3c7f2ecf952	545	Pfam	PF00067	Cytochrome P450	72	530	3.30E-54	T	27/07/19	IPR001128	Cytochrome P450	GO:0005506|GO:0016705|GO:0020037|GO:0055114
TRINITY_DN11170_c4_g1_i6.p1_33	8135e2d4e889424dfbd34b14e59e5cb0	1217	Pfam	PF00122	E1-E2 ATPase	153	373	4.30E-07	T	27/07/19
TRINITY_DN11170_c4_g1_i6.p1_33	8135e2d4e889424dfbd34b14e59e5cb0	1217	Pfam	PF13246	Cation transport ATPase (P-type)	541	641	1.30E-10	T	27/07/19
TRINITY_DN11170_c4_g1_i6.p1_33	8135e2d4e889424dfbd34b14e59e5cb0	1217	Pfam	PF16209	Phospholipid-translocating ATPase N-terminal	57	123	1.70E-23	T	27/07/19	IPR032631	P-type ATPase, N-terminal		Reactome: R-HSA-936837
TRINITY_DN11170_c4_g1_i6.p1_33	8135e2d4e889424dfbd34b14e59e5cb0	1217	Pfam	PF16212	Phospholipid-translocating P-type ATPase C-terminal	907	1157	4.20E-80	T	27/07/19	IPR032630	P-type ATPase, C-terminal		Reactome: R-HSA-936837
TRINITY_DN11372_c1_g1_i1.p1_13	2486c04375a1c656fcc2cb4bf2f1d52a	679	Pfam	PF07725	Leucine Rich Repeat	519	538	2.10E-09	T	27/07/19	IPR011713	Leucine-rich repeat 3
TRINITY_DN11372_c1_g1_i1.p1_13	2486c04375a1c656fcc2cb4bf2f1d52a	679	Pfam	PF01582	TIR domain	2	103	1.60E-12	T	27/07/19	IPR000157	Toll/interleukin-1 receptor homology (TIR) domain	GO:0005515|GO:0007165
TRINITY_DN11372_c1_g1_i1.p1_13	2486c04375a1c656fcc2cb4bf2f1d52a	679	Pfam	PF00931	NB-ARC domain	108	363	5.50E-30	T	27/07/19	IPR002182	NB-ARC	GO:0043531	Reactome: R-HSA-111458|Reactome: R-HSA-111459|Reactome: R-HSA-6798695|Reactome: R-HSA-6803207|Reactome: R-HSA-8953750
TRINITY_DN8854_c3_g1_i4.p1_17	081249edeabe8e8a140e72a71a971629	713	Pfam	PF10607	CTLH/CRA C-terminal to LisH motif domain	63	182	7.70E-12	T	27/07/19	IPR024964	CTLH/CRA C-terminal to LisH motif domain
TRINITY_DN10209_c2_g1_i6.p1_19	f2920aee160d1b86502590378f34ef16	988	Pfam	PF05131	Pep3/Vps18/deep orange family	248	402	2.20E-39	T	27/07/19	IPR007810	Pep3/Vps18/deep orange
TRINITY_DN10209_c2_g1_i6.p1_19	f2920aee160d1b86502590378f34ef16	988	Pfam	PF00637	Region in Clathrin and VPS	593	745	1.70E-12	T	27/07/19	IPR000547	Clathrin, heavy chain/VPS, 7-fold repeat	GO:0006886|GO:0016192
TRINITY_DN11137_c0_g1_i1.p1_8	2490a6b95c1c733bc9587dae03c62c4d	279	Pfam	PF01190	Pollen proteins Ole e I like	41	140	1.30E-18	T	27/07/19
TRINITY_DN10125_c1_g1_i18.p3_10	793619c92471b8782d406bbf2750520a	336	Pfam	PF00403	Heavy-metal-associated domain	64	117	2.80E-12	T	27/07/19	IPR006121	Heavy metal-associated domain, HMA	GO:0030001|GO:0046872
TRINITY_DN10125_c1_g1_i18.p3_10	793619c92471b8782d406bbf2750520a	336	Pfam	PF00403	Heavy-metal-associated domain	172	224	1.70E-07	T	27/07/19	IPR006121	Heavy metal-associated domain, HMA	GO:0030001|GO:0046872
TRINITY_DN8849_c8_g1_i10.p1_7	2d6357811b64957f27110cabbd6dc713	264	Pfam	PF08240	Alcohol dehydrogenase GroES-like domain	35	162	4.20E-25	T	27/07/19	IPR013154	Alcohol dehydrogenase, N-terminal	GO:0055114
TRINITY_DN12404_c0_g1_i1.p1_8	9939547bc08bbdd2a87445096250a1a1	114	Pfam	PF08534	Redoxin	29	109	1.60E-11	T	27/07/19	IPR013740	Redoxin	GO:0016491	Reactome: R-HSA-3299685|Reactome: R-HSA-5628897
TRINITY_DN11120_c2_g2_i5.p1_14	8c54bfbeb736d5f17bbe80d30f5cdc5e	466	Pfam	PF00149	Calcineurin-like phosphoesterase	162	360	4.70E-26	T	27/07/19	IPR004843	Calcineurin-like phosphoesterase domain, ApaH type	GO:0016787
TRINITY_DN11120_c2_g2_i5.p1_14	8c54bfbeb736d5f17bbe80d30f5cdc5e	466	Pfam	PF14008	Iron/zinc purple acid phosphatase-like protein C	386	445	6.70E-18	T	27/07/19	IPR025733	Iron/zinc purple acid phosphatase-like C-terminal domain
TRINITY_DN11120_c2_g2_i5.p1_14	8c54bfbeb736d5f17bbe80d30f5cdc5e	466	Pfam	PF16656	Purple acid Phosphatase, N-terminal domain	60	151	1.00E-22	T	27/07/19	IPR015914	Purple acid phosphatase, N-terminal	GO:0003993|GO:0046872
TRINITY_DN9906_c0_g6_i1.p1_3	7cee0c5fd570ef346086af4d88563fb2	135	Pfam	PF00201	UDP-glucoronosyl and UDP-glucosyl transferase	10	49	3.00E-10	T	27/07/19	IPR002213	UDP-glucuronosyl/UDP-glucosyltransferase	GO:0008152|GO:0016758	Reactome: R-HSA-156588
TRINITY_DN11149_c5_g2_i3.p1_8	74746ef018c6e37193571a7933d32d2d	215	Pfam	PF03357	Snf7	16	185	3.30E-38	T	27/07/19	IPR005024	Snf7 family	GO:0007034
TRINITY_DN11378_c1_g1_i9.p1_14	89070f8db2165b9ddccbbe85ca2f704d	407	Pfam	PF01582	TIR domain	64	184	3.40E-40	T	27/07/19	IPR000157	Toll/interleukin-1 receptor homology (TIR) domain	GO:0005515|GO:0007165
TRINITY_DN11378_c1_g1_i9.p1_14	89070f8db2165b9ddccbbe85ca2f704d	407	Pfam	PF00931	NB-ARC domain	275	404	2.60E-11	T	27/07/19	IPR002182	NB-ARC	GO:0043531	Reactome: R-HSA-111458|Reactome: R-HSA-111459|Reactome: R-HSA-6798695|Reactome: R-HSA-6803207|Reactome: R-HSA-8953750
TRINITY_DN11075_c4_g2_i12.p1_18	937102a08840cdd3465a470f6c679a3b	742	Pfam	PF00566	Rab-GTPase-TBC domain	199	423	1.40E-49	T	27/07/19	IPR000195	Rab-GTPase-TBC domain
TRINITY_DN10665_c0_g2_i1.p1_5	bcb5620e7a1e0487566d3d8095c94065	277	Pfam	PF03106	WRKY DNA -binding domain	86	142	3.20E-26	T	27/07/19	IPR003657	WRKY domain	GO:0003700|GO:0006355|GO:0043565
TRINITY_DN9561_c0_g1_i5.p1_10	2c08028c9757100147d4203023b9dacb	373	Pfam	PF04117	Mpv17 / PMP22 family	282	343	3.60E-18	T	27/07/19	IPR007248	Mpv17/PMP22	GO:0016021
TRINITY_DN9079_c3_g3_i2.p1_19	662c590525de35674272099647459db0	983	Pfam	PF04059	RNA recognition motif 2	810	906	1.30E-53	T	27/07/19	IPR007201	Mei2/Mei2-like, C-terminal RNA recognition motif
TRINITY_DN9079_c3_g3_i2.p1_19	662c590525de35674272099647459db0	983	Pfam	PF00076	RNA recognition motif. (a.k.a. RRM, RBD, or RNP domain)	357	422	6.20E-11	T	27/07/19	IPR000504	RNA recognition motif domain	GO:0003676
TRINITY_DN9079_c3_g3_i2.p1_19	662c590525de35674272099647459db0	983	Pfam	PF00076	RNA recognition motif. (a.k.a. RRM, RBD, or RNP domain)	272	336	9.60E-11	T	27/07/19	IPR000504	RNA recognition motif domain	GO:0003676
TRINITY_DN10450_c0_g1_i4.p1_12	9e98d089269149dbed872de29a8e5f0f	559	Pfam	PF00569	Zinc finger, ZZ type	47	87	4.60E-08	T	27/07/19	IPR000433	Zinc finger, ZZ-type	GO:0008270
TRINITY_DN10450_c0_g1_i4.p1_12	9e98d089269149dbed872de29a8e5f0f	559	Pfam	PF00249	Myb-like DNA-binding domain	106	147	3.60E-12	T	27/07/19	IPR001005	SANT/Myb domain
TRINITY_DN7617_c0_g1_i1.p1_13	5c216499d39885d1e50799f13a4c7767	474	Pfam	PF01213	Adenylate cyclase associated (CAP) N terminal	4	294	2.10E-85	T	27/07/19	IPR013992	Adenylate cyclase-associated CAP, N-terminal	GO:0003779|GO:0007010	Reactome: R-HSA-428890
TRINITY_DN7617_c0_g1_i1.p1_13	5c216499d39885d1e50799f13a4c7767	474	Pfam	PF08603	Adenylate cyclase associated (CAP) C terminal	314	471	5.40E-59	T	27/07/19	IPR013912	Adenylate cyclase-associated CAP, C-terminal	GO:0003779|GO:0007010	Reactome: R-HSA-428890
TRINITY_DN10314_c2_g3_i1.p1_5	65e667362bedf5823a8ecdac039af6dc	165	Pfam	PF03953	Tubulin C-terminal domain	2	99	1.00E-30	T	27/07/19	IPR018316	Tubulin/FtsZ, 2-layer sandwich domain		Reactome: R-HSA-1445148|Reactome: R-HSA-190840|Reactome: R-HSA-190861|Reactome: R-HSA-2132295|Reactome: R-HSA-2467813|Reactome: R-HSA-2500257|Reactome: R-HSA-3371497|Reactome: R-HSA-380320|Reactome: R-HSA-437239|Reactome: R-HSA-5617833|Reactome: R-HSA-5626467|Reactome: R-HSA-5663220|Reactome: R-HSA-6807878|Reactome: R-HSA-6811434|Reactome: R-HSA-6811436|Reactome: R-HSA-68877|Reactome: R-HSA-88522…
TRINITY_DN9422_c5_g1_i1.p1_18	46118e1d8ae8b02741f3000fe1d1d88c	709	Pfam	PF00955	HCO3- transporter family	4	166	8.30E-32	T	27/07/19	IPR011531	Bicarbonate transporter, C-terminal	GO:0006820|GO:0016021	Reactome: R-HSA-425381
TRINITY_DN9422_c5_g1_i1.p1_18	46118e1d8ae8b02741f3000fe1d1d88c	709	Pfam	PF00955	HCO3- transporter family	188	358	8.50E-26	T	27/07/19	IPR011531	Bicarbonate transporter, C-terminal	GO:0006820|GO:0016021	Reactome: R-HSA-425381
TRINITY_DN9422_c5_g1_i1.p1_18	46118e1d8ae8b02741f3000fe1d1d88c	709	Pfam	PF00955	HCO3- transporter family	446	536	1.60E-19	T	27/07/19	IPR011531	Bicarbonate transporter, C-terminal	GO:0006820|GO:0016021	Reactome: R-HSA-425381
TRINITY_DN6697_c0_g1_i1.p3_10	f308fe2460dfb3b29d34be1daa70a8bf	154	Pfam	PF00383	Cytidine and deoxycytidylate deaminase zinc-binding region	65	142	3.80E-10	T	27/07/19	IPR002125	Cytidine and deoxycytidylate deaminase domain
TRINITY_DN10999_c1_g1_i1.p1_13	79ca0b9aeffe67d86f520a66c5158ce7	419	Pfam	PF12142	Polyphenol oxidase middle domain	205	256	2.90E-28	T	27/07/19	IPR022739	Polyphenol oxidase, central domain	GO:0004097|GO:0055114	KEGG: 00350+1.10.3.1|KEGG: 00950+1.10.3.1|MetaCyc: PWY-6752
TRINITY_DN10999_c1_g1_i1.p1_13	79ca0b9aeffe67d86f520a66c5158ce7	419	Pfam	PF00264	Common central domain of tyrosinase	2	198	4.20E-34	T	27/07/19	IPR002227	Tyrosinase copper-binding domain	GO:0008152|GO:0016491	Reactome: R-HSA-5662702
TRINITY_DN10999_c1_g1_i1.p1_13	79ca0b9aeffe67d86f520a66c5158ce7	419	Pfam	PF12143	Protein of unknown function (DUF_B2219)	289	417	1.10E-54	T	27/07/19	IPR022740	Polyphenol oxidase, C-terminal	GO:0004097|GO:0055114	KEGG: 00350+1.10.3.1|KEGG: 00950+1.10.3.1|MetaCyc: PWY-6752
TRINITY_DN10324_c5_g2_i6.p1_11	6bda9f88fe58278d471191a242936923	353	Pfam	PF14541	Xylanase inhibitor C-terminal	277	350	2.50E-07	T	27/07/19	IPR032799	Xylanase inhibitor, C-terminal
TRINITY_DN10324_c5_g2_i6.p1_11	6bda9f88fe58278d471191a242936923	353	Pfam	PF14543	Xylanase inhibitor N-terminal	75	258	1.70E-40	T	27/07/19	IPR032861	Xylanase inhibitor, N-terminal
TRINITY_DN3144_c0_g1_i1.p1_6	5c234f0351ee549101f241bc2dde4c08	214	Pfam	PF01255	Putative undecaprenyl diphosphate synthase	7	211	8.40E-70	T	27/07/19	IPR001441	Decaprenyl diphosphate synthase-like	GO:0016765	Reactome: R-HSA-446199
TRINITY_DN10543_c1_g1_i2.p1_5	2c8963f2b9c2b68df2d4bc5536505e04	267	Pfam	PF14299	Phloem protein 2	118	148	3.10E-06	T	27/07/19	IPR025886	Phloem protein 2-like
TRINITY_DN10543_c1_g1_i2.p1_5	2c8963f2b9c2b68df2d4bc5536505e04	267	Pfam	PF14299	Phloem protein 2	166	254	4.50E-15	T	27/07/19	IPR025886	Phloem protein 2-like
TRINITY_DN9071_c4_g1_i2.p1_10	9ab2584d401caf33445a6d1bf7b17b12	414	Pfam	PF00128	Alpha amylase, catalytic domain	251	375	6.90E-12	T	27/07/19	IPR006047	Glycosyl hydrolase, family 13, catalytic domain	GO:0003824|GO:0005975
TRINITY_DN9071_c4_g1_i2.p1_10	9ab2584d401caf33445a6d1bf7b17b12	414	Pfam	PF02922	Carbohydrate-binding module 48 (Isoamylase N-terminal domain)	87	180	8.90E-15	T	27/07/19	IPR004193	Glycoside hydrolase, family 13, N-terminal	GO:0004553|GO:0005975	Reactome: R-HSA-3322077|Reactome: R-HSA-3878781
TRINITY_DN9596_c0_g1_i10.p1_17	7ed07b3733d4461e34fac6f8bea37b81	743	Pfam	PF03106	WRKY DNA -binding domain	533	590	1.30E-24	T	27/07/19	IPR003657	WRKY domain	GO:0003700|GO:0006355|GO:0043565
TRINITY_DN9596_c0_g1_i10.p1_17	7ed07b3733d4461e34fac6f8bea37b81	743	Pfam	PF03106	WRKY DNA -binding domain	321	377	2.10E-24	T	27/07/19	IPR003657	WRKY domain	GO:0003700|GO:0006355|GO:0043565
TRINITY_DN10150_c3_g2_i4.p1_7	32e93079460d9265e59e98c1fbf0cf26	235	Pfam	PF04193	PQ loop repeat	30	89	5.30E-13	T	27/07/19	IPR006603	PQ-loop repeat
TRINITY_DN10150_c3_g2_i4.p1_7	32e93079460d9265e59e98c1fbf0cf26	235	Pfam	PF04193	PQ loop repeat	151	201	1.20E-14	T	27/07/19	IPR006603	PQ-loop repeat
TRINITY_DN10693_c4_g3_i2.p1_3	37633945905c966f116734df1d6bb989	145	Pfam	PF08555	Eukaryotic family of unknown function (DUF1754)	5	106	7.60E-16	T	27/07/19	IPR013865	Protein of unknown function DUF1754, eukaryotic
TRINITY_DN7164_c0_g1_i2.p1_10	9098090bdcbb13c48350e320ddc2721d	348	Pfam	PF16016	Domain of unknown function (DUF4782)	187	328	3.70E-22	T	27/07/19	IPR031968	VASt domain
TRINITY_DN7164_c0_g1_i2.p1_10	9098090bdcbb13c48350e320ddc2721d	348	Pfam	PF02893	GRAM domain	29	104	7.10E-06	T	27/07/19	IPR004182	GRAM domain
TRINITY_DN10250_c0_g1_i4.p1_23	196752e4ab53e52a2da3618c1514894a	785	Pfam	PF03764	Elongation factor G, domain IV	567	685	3.40E-45	T	27/07/19	IPR005517	Translation elongation factor EFG/EF2, domain IV	GO:0005525
TRINITY_DN10250_c0_g1_i4.p1_23	196752e4ab53e52a2da3618c1514894a	785	Pfam	PF00009	Elongation factor Tu GTP binding domain	97	369	1.80E-69	T	27/07/19	IPR000795	Transcription factor, GTP-binding domain	GO:0003924|GO:0005525
TRINITY_DN10250_c0_g1_i4.p1_23	196752e4ab53e52a2da3618c1514894a	785	Pfam	PF03144	Elongation factor Tu domain 2	412	479	2.10E-14	T	27/07/19	IPR004161	Translation elongation factor EFTu-like, domain 2	GO:0005525
TRINITY_DN10250_c0_g1_i4.p1_23	196752e4ab53e52a2da3618c1514894a	785	Pfam	PF00679	Elongation factor G C-terminus	689	775	8.70E-26	T	27/07/19	IPR000640	Elongation factor EFG, domain V-like
TRINITY_DN10250_c0_g1_i4.p1_23	196752e4ab53e52a2da3618c1514894a	785	Pfam	PF14492	Elongation Factor G, domain II	492	565	4.40E-31	T	27/07/19
TRINITY_DN9753_c0_g3_i1.p1_11	ee06874175e6c59c3e21005a8d598e78	448	Pfam	PF01535	PPR repeat	243	263	1.1	T	27/07/19	IPR002885	Pentatricopeptide repeat
TRINITY_DN9753_c0_g3_i1.p1_11	ee06874175e6c59c3e21005a8d598e78	448	Pfam	PF01535	PPR repeat	39	68	0.0012	T	27/07/19	IPR002885	Pentatricopeptide repeat
TRINITY_DN9753_c0_g3_i1.p1_11	ee06874175e6c59c3e21005a8d598e78	448	Pfam	PF01535	PPR repeat	111	137	0.048	T	27/07/19	IPR002885	Pentatricopeptide repeat
TRINITY_DN9753_c0_g3_i1.p1_11	ee06874175e6c59c3e21005a8d598e78	448	Pfam	PF01535	PPR repeat	345	368	0.0028	T	27/07/19	IPR002885	Pentatricopeptide repeat
TRINITY_DN9753_c0_g3_i1.p1_11	ee06874175e6c59c3e21005a8d598e78	448	Pfam	PF13041	PPR repeat family	168	215	8.70E-09	T	27/07/19	IPR002885	Pentatricopeptide repeat
TRINITY_DN9753_c0_g3_i1.p1_11	ee06874175e6c59c3e21005a8d598e78	448	Pfam	PF13041	PPR repeat family	271	318	2.10E-12	T	27/07/19	IPR002885	Pentatricopeptide repeat
TRINITY_DN8585_c2_g4_i3.p1_42	1e91f352a7bb284f09af90eea5786a6b	71	Pfam	PF01254	Nuclear transition protein 2	11	63	2.70E-06	T	27/07/19	IPR000678	Nuclear transition protein 2	GO:0000786|GO:0003677|GO:0005634|GO:0007283
TRINITY_DN7444_c0_g1_i1.p1_8	dc29c83600b31de9a8acb5a182391fcf	353	Pfam	PF00929	Exonuclease	151	253	3.30E-05	T	27/07/19	IPR013520	Exonuclease, RNase T/DNA polymerase III
TRINITY_DN8503_c0_g2_i3.p1_10	0af8ab2d4ba25ce0f3d0678ef663aee5	423	Pfam	PF03141	Putative S-adenosyl-L-methionine-dependent methyltransferase	93	386	1.80E-133	T	27/07/19	IPR004159	Putative S-adenosyl-L-methionine-dependent methyltransferase	GO:0008168
TRINITY_DN10787_c1_g1_i6.p1_16	f70482662c8e17f0c0272b3ca2e00381	580	Pfam	PF00696	Amino acid kinase family	118	319	2.20E-10	T	27/07/19	IPR001048	Aspartate/glutamate/uridylate kinase		Reactome: R-HSA-70614
TRINITY_DN10787_c1_g1_i6.p1_16	f70482662c8e17f0c0272b3ca2e00381	580	Pfam	PF00583	Acetyltransferase (GNAT) family	487	552	7.60E-11	T	27/07/19	IPR000182	GNAT domain	GO:0008080
TRINITY_DN9412_c0_g1_i2.p1_9	e91b0989061fb714c4247825105ca537	261	Pfam	PF00472	RF-1 domain	105	164	2.80E-19	T	27/07/19	IPR000352	Peptide chain release factor class I/class II	GO:0003747|GO:0006415
TRINITY_DN8904_c3_g2_i1.p1_8	1d0f5d09d95a3e3bb2a6582de1840902	435	Pfam	PF00076	RNA recognition motif. (a.k.a. RRM, RBD, or RNP domain)	227	295	8.30E-16	T	27/07/19	IPR000504	RNA recognition motif domain	GO:0003676
TRINITY_DN8904_c3_g2_i1.p1_8	1d0f5d09d95a3e3bb2a6582de1840902	435	Pfam	PF00076	RNA recognition motif. (a.k.a. RRM, RBD, or RNP domain)	53	123	3.70E-20	T	27/07/19	IPR000504	RNA recognition motif domain	GO:0003676
TRINITY_DN8904_c3_g2_i1.p1_8	1d0f5d09d95a3e3bb2a6582de1840902	435	Pfam	PF00076	RNA recognition motif. (a.k.a. RRM, RBD, or RNP domain)	133	196	3.80E-09	T	27/07/19	IPR000504	RNA recognition motif domain	GO:0003676
TRINITY_DN6884_c0_g1_i1.p1_16	01355b33a69f0360f069ed8801a96952	499	Pfam	PF15982	N-terminal cysteine-rich region of Transmembrane protein 135	311	432	1.40E-07	T	27/07/19	IPR031926	Transmembrane protein 135, N-terminal domain
TRINITY_DN8875_c3_g1_i3.p1_4	67454ab5477358a1d4c687f9b5827664	231	Pfam	PF01331	mRNA capping enzyme, catalytic domain	43	227	8.10E-69	T	27/07/19	IPR001339	mRNA capping enzyme, catalytic domain	GO:0004484|GO:0006370	MetaCyc: PWY-7375|Reactome: R-HSA-167160|Reactome: R-HSA-72086|Reactome: R-HSA-77075
TRINITY_DN9635_c2_g4_i6.p1_7	e04598850e133a39465085665f124cda	161	Pfam	PF01997	Translin family	66	151	1.70E-16	T	27/07/19	IPR002848	Translin family	GO:0043565	Reactome: R-HSA-426486
TRINITY_DN8164_c0_g1_i2.p1_5	9e246fca94d47298538cc3083d49e173	164	Pfam	PF00400	WD domain, G-beta repeat	38	68	0.002	T	27/07/19	IPR001680	WD40 repeat	GO:0005515
TRINITY_DN8164_c0_g1_i2.p1_5	9e246fca94d47298538cc3083d49e173	164	Pfam	PF00400	WD domain, G-beta repeat	81	114	0.11	T	27/07/19	IPR001680	WD40 repeat	GO:0005515
TRINITY_DN4474_c0_g1_i1.p1_5	01cf84d09288cad58fe499bf141340a8	260	Pfam	PF01556	DnaJ C terminal domain	19	234	7.70E-39	T	27/07/19	IPR002939	Chaperone DnaJ, C-terminal
TRINITY_DN4474_c0_g1_i1.p1_5	01cf84d09288cad58fe499bf141340a8	260	Pfam	PF00684	DnaJ central domain	44	107	4.00E-12	T	27/07/19	IPR001305	Heat shock protein DnaJ, cysteine-rich domain	GO:0031072|GO:0051082
TRINITY_DN8093_c2_g2_i9.p1_18	d81ac3abdc20c7068ba994d61e840546	675	Pfam	PF04755	PAP_fibrillin	439	662	5.60E-08	T	27/07/19	IPR006843	Plastid lipid-associated protein/fibrillin conserved domain
TRINITY_DN8093_c2_g2_i9.p1_18	d81ac3abdc20c7068ba994d61e840546	675	Pfam	PF00069	Protein kinase domain	236	404	3.60E-08	T	27/07/19	IPR000719	Protein kinase domain	GO:0004672|GO:0005524|GO:0006468
TRINITY_DN10676_c2_g2_i3.p1_7	412f814872c822691e6f9308e2f066ea	303	Pfam	PF00551	Formyl transferase	90	275	2.50E-51	T	27/07/19	IPR002376	Formyl transferase, N-terminal	GO:0009058|GO:0016742	KEGG: 00670+2.1.2.9|KEGG: 00970+2.1.2.9
TRINITY_DN10023_c0_g1_i1.p1_15	b75cd0e4cc35e3967760c1d7f4d7672c	495	Pfam	PF13833	EF-hand domain pair	84	108	0.0057	T	27/07/19	IPR002048	EF-hand domain	GO:0005509
TRINITY_DN10023_c0_g1_i1.p1_15	b75cd0e4cc35e3967760c1d7f4d7672c	495	Pfam	PF00153	Mitochondrial carrier protein	404	492	6.10E-24	T	27/07/19	IPR018108	Mitochondrial substrate/solute carrier
TRINITY_DN10023_c0_g1_i1.p1_15	b75cd0e4cc35e3967760c1d7f4d7672c	495	Pfam	PF00153	Mitochondrial carrier protein	210	297	2.20E-22	T	27/07/19	IPR018108	Mitochondrial substrate/solute carrier
TRINITY_DN10023_c0_g1_i1.p1_15	b75cd0e4cc35e3967760c1d7f4d7672c	495	Pfam	PF00153	Mitochondrial carrier protein	307	393	3.00E-22	T	27/07/19	IPR018108	Mitochondrial substrate/solute carrier
TRINITY_DN10023_c0_g1_i1.p1_15	b75cd0e4cc35e3967760c1d7f4d7672c	495	Pfam	PF13499	EF-hand domain pair	112	171	7.80E-09	T	27/07/19	IPR002048	EF-hand domain	GO:0005509
TRINITY_DN11120_c3_g1_i1.p1_7	b943431eed6deb90ff2932c866080fd0	294	Pfam	PF13837	Myb/SANT-like DNA-binding domain	18	114	4.70E-17	T	27/07/19
TRINITY_DN9514_c5_g1_i1.p1_11	94163eaeeb273e61f853e6fbf8daf820	305	Pfam	PF01535	PPR repeat	138	163	1.10E-06	T	27/07/19	IPR002885	Pentatricopeptide repeat
TRINITY_DN9514_c5_g1_i1.p1_11	94163eaeeb273e61f853e6fbf8daf820	305	Pfam	PF13041	PPR repeat family	166	215	9.80E-18	T	27/07/19	IPR002885	Pentatricopeptide repeat
TRINITY_DN3695_c0_g1_i1.p1_10	405d5856eb0d630f6650334b371484b7	333	Pfam	PF01716	Manganese-stabilising protein / photosystem II polypeptide	100	332	3.40E-98	T	27/07/19	IPR002628	Photosystem II PsbO, manganese-stabilising	GO:0005509|GO:0009523|GO:0009654|GO:0015979|GO:0019898|GO:0042549
TRINITY_DN8610_c0_g1_i3.p2_4	027518371930d95e8362b49d8de1497c	109	Pfam	PF01416	tRNA pseudouridine synthase	11	80	9.80E-19	T	27/07/19	IPR020097	Pseudouridine synthase I, TruA, alpha/beta domain	GO:0001522|GO:0003723|GO:0009451|GO:0009982
TRINITY_DN8222_c0_g2_i4.p1_13	bfc757e3267c6293488dcba494896891	518	Pfam	PF00514	Armadillo/beta-catenin-like repeat	117	155	1.80E-05	T	27/07/19	IPR000225	Armadillo	GO:0005515
TRINITY_DN8222_c0_g2_i4.p1_13	bfc757e3267c6293488dcba494896891	518	Pfam	PF00514	Armadillo/beta-catenin-like repeat	344	373	2.00E-04	T	27/07/19	IPR000225	Armadillo	GO:0005515
TRINITY_DN8222_c0_g2_i4.p1_13	bfc757e3267c6293488dcba494896891	518	Pfam	PF00514	Armadillo/beta-catenin-like repeat	200	236	1.70E-05	T	27/07/19	IPR000225	Armadillo	GO:0005515
TRINITY_DN8222_c0_g2_i4.p1_13	bfc757e3267c6293488dcba494896891	518	Pfam	PF00514	Armadillo/beta-catenin-like repeat	376	414	2.70E-06	T	27/07/19	IPR000225	Armadillo	GO:0005515
TRINITY_DN9278_c5_g3_i1.p1_15	0296c96c93e8d7ff8a4664849b843e61	380	Pfam	PF00069	Protein kinase domain	40	324	3.60E-64	T	27/07/19	IPR000719	Protein kinase domain	GO:0004672|GO:0005524|GO:0006468
TRINITY_DN8491_c3_g1_i2.p1_6	18f8d99cea8af77016ae7afe47426890	255	Pfam	PF01991	ATP synthase (E/31 kDa) subunit	225	255	3.10E-06	T	27/07/19	IPR002842	ATPase, V1/A1 complex, subunit E	GO:0015991|GO:0033178|GO:0046961	Reactome: R-HSA-1222556|Reactome: R-HSA-77387|Reactome: R-HSA-917977|Reactome: R-HSA-983712
TRINITY_DN8491_c3_g1_i2.p1_6	18f8d99cea8af77016ae7afe47426890	255	Pfam	PF01991	ATP synthase (E/31 kDa) subunit	16	224	9.70E-71	T	27/07/19	IPR002842	ATPase, V1/A1 complex, subunit E	GO:0015991|GO:0033178|GO:0046961	Reactome: R-HSA-1222556|Reactome: R-HSA-77387|Reactome: R-HSA-917977|Reactome: R-HSA-983712
TRINITY_DN6835_c0_g1_i1.p1_10	9d85514fddcb0b16b71d06ac53dd459b	389	Pfam	PF13041	PPR repeat family	205	251	2.90E-10	T	27/07/19	IPR002885	Pentatricopeptide repeat
TRINITY_DN6835_c0_g1_i1.p1_10	9d85514fddcb0b16b71d06ac53dd459b	389	Pfam	PF13041	PPR repeat family	275	324	7.90E-17	T	27/07/19	IPR002885	Pentatricopeptide repeat
TRINITY_DN6835_c0_g1_i1.p1_10	9d85514fddcb0b16b71d06ac53dd459b	389	Pfam	PF01535	PPR repeat	138	162	0.64	T	27/07/19	IPR002885	Pentatricopeptide repeat
TRINITY_DN6835_c0_g1_i1.p1_10	9d85514fddcb0b16b71d06ac53dd459b	389	Pfam	PF01535	PPR repeat	107	132	2.30E-04	T	27/07/19	IPR002885	Pentatricopeptide repeat
TRINITY_DN6835_c0_g1_i1.p1_10	9d85514fddcb0b16b71d06ac53dd459b	389	Pfam	PF12854	PPR repeat	168	197	1.30E-08	T	27/07/19	IPR002885	Pentatricopeptide repeat
TRINITY_DN8820_c1_g2_i3.p1_11	58035becd2d40d91423a27c47c0d0f62	458	Pfam	PF00928	Adaptor complexes medium subunit family	210	457	1.80E-60	T	27/07/19	IPR028565	Mu homology domain
TRINITY_DN8787_c2_g1_i2.p1_4	46b824298d8da773cc70c6367223cc96	111	Pfam	PF05875	Ceramidase	8	106	3.10E-34	T	27/07/19	IPR008901	Ceramidase	GO:0006672|GO:0016021|GO:0016811	Reactome: R-HSA-1660661
TRINITY_DN9773_c0_g1_i11.p1_1	5ab1bc18c4ea586df96d823f757f2459	36	Pfam	PF03399	SAC3/GANP family	1	32	1.40E-09	T	27/07/19	IPR005062	SAC3/GANP/THP3
TRINITY_DN14780_c0_g1_i1.p1_3	ea60764a1729905cb95f887e4ca084ee	129	Pfam	PF00225	Kinesin motor domain	2	129	1.60E-44	T	27/07/19	IPR001752	Kinesin motor domain	GO:0003777|GO:0005524|GO:0007018|GO:0008017	Reactome: R-HSA-6811434|Reactome: R-HSA-983189
TRINITY_DN10986_c0_g1_i3.p1_19	f97e497bff6e4e8d7578e9d3c2e35bb3	749	Pfam	PF13510	2Fe-2S iron-sulfur cluster binding domain	76	152	4.10E-18	T	27/07/19
TRINITY_DN10986_c0_g1_i3.p1_19	f97e497bff6e4e8d7578e9d3c2e35bb3	749	Pfam	PF00384	Molybdopterin oxidoreductase	347	666	7.40E-74	T	27/07/19	IPR006656	Molybdopterin oxidoreductase	GO:0016491|GO:0055114	Reactome: R-HSA-611105|Reactome: R-HSA-6799198
TRINITY_DN10986_c0_g1_i3.p1_19	f97e497bff6e4e8d7578e9d3c2e35bb3	749	Pfam	PF09326	NADH-ubiquinone oxidoreductase subunit G, C-terminal	709	742	2.00E-11	T	27/07/19	IPR015405	NADH-quinone oxidoreductase, chain G, C-terminal	GO:0016651|GO:0051536|GO:0055114	Reactome: R-HSA-611105|Reactome: R-HSA-6799198
TRINITY_DN10986_c0_g1_i3.p1_19	f97e497bff6e4e8d7578e9d3c2e35bb3	749	Pfam	PF10588	NADH-ubiquinone oxidoreductase-G iron-sulfur binding region	159	196	1.20E-15	T	27/07/19	IPR019574	NADH:ubiquinone oxidoreductase, subunit G, iron-sulphur binding	GO:0016491|GO:0055114	Reactome: R-HSA-611105|Reactome: R-HSA-6799198
TRINITY_DN10207_c3_g3_i1.p1_10	cc7466b1e8be20212558462d61a95141	457	Pfam	PF00638	RanBP1 domain	320	435	5.60E-20	T	27/07/19	IPR000156	Ran binding domain	GO:0046907
TRINITY_DN10207_c3_g3_i1.p1_10	cc7466b1e8be20212558462d61a95141	457	Pfam	PF08911	NUP50 (Nucleoporin 50 kDa)	13	74	6.50E-15	T	27/07/19	IPR015007	Nuclear pore complex, NUP2/50/61	GO:0005643	Reactome: R-HSA-1169408|Reactome: R-HSA-159227|Reactome: R-HSA-159230|Reactome: R-HSA-159231|Reactome: R-HSA-159236|Reactome: R-HSA-165054|Reactome: R-HSA-168271|Reactome: R-HSA-168276|Reactome: R-HSA-168325|Reactome: R-HSA-168333|Reactome: R-HSA-170822|Reactome: R-HSA-180746|Reactome: R-HSA-180910|Reactome: R-HSA-191859|Reactome: R-HSA-3108214|Reactome: R-HSA-3301854|Reactome: R-HSA-3371453|Reac…
TRINITY_DN10903_c3_g3_i2.p1_14	267065df802598588dc24287b73f4fe0	521	Pfam	PF01189	16S rRNA methyltransferase RsmB/F	324	518	3.20E-50	T	27/07/19	IPR001678	SAM-dependent methyltransferase RsmB/NOP2-type	GO:0008168
TRINITY_DN10903_c3_g3_i2.p1_14	267065df802598588dc24287b73f4fe0	521	Pfam	PF01029	NusB family	85	195	2.60E-21	T	27/07/19	IPR006027	NusB/RsmB/TIM44	GO:0003723|GO:0006355
TRINITY_DN7196_c0_g1_i1.p1_15	4421183f3a9d3297c9aeac9ba93e3eb5	528	Pfam	PF13292	1-deoxy-D-xylulose-5-phosphate synthase	1	164	2.30E-45	T	27/07/19	IPR005477	Deoxyxylulose-5-phosphate synthase	GO:0008661|GO:0016114	KEGG: 00730+2.2.1.7|KEGG: 00900+2.2.1.7|MetaCyc: PWY-6891|MetaCyc: PWY-6892|MetaCyc: PWY-7560
TRINITY_DN7196_c0_g1_i1.p1_15	4421183f3a9d3297c9aeac9ba93e3eb5	528	Pfam	PF02780	Transketolase, C-terminal domain	380	503	1.10E-29	T	27/07/19	IPR033248	Transketolase, C-terminal domain
TRINITY_DN7196_c0_g1_i1.p1_15	4421183f3a9d3297c9aeac9ba93e3eb5	528	Pfam	PF02779	Transketolase, pyrimidine binding domain	202	362	5.60E-40	T	27/07/19	IPR005475	Transketolase-like, pyrimidine-binding domain
TRINITY_DN10128_c2_g2_i12.p1_12	bb8da95d84123fa46afa6da66b81a941	479	Pfam	PF00647	Elongation factor 1 gamma, conserved domain	318	426	1.50E-41	T	27/07/19	IPR001662	Elongation factor 1B gamma, C-terminal	GO:0003746|GO:0006414	Reactome: R-HSA-156842
TRINITY_DN10128_c2_g2_i12.p1_12	bb8da95d84123fa46afa6da66b81a941	479	Pfam	PF02798	Glutathione S-transferase, N-terminal domain	60	134	2.50E-16	T	27/07/19	IPR004045	Glutathione S-transferase, N-terminal	GO:0005515
TRINITY_DN10128_c2_g2_i12.p1_12	bb8da95d84123fa46afa6da66b81a941	479	Pfam	PF00043	Glutathione S-transferase, C-terminal domain	187	254	1.10E-08	T	27/07/19	IPR004046	Glutathione S-transferase, C-terminal
TRINITY_DN8053_c0_g2_i7.p1_15	4b23aa433899bd6ba65e2da21a21b01f	530	Pfam	PF02127	Aminopeptidase I zinc metalloprotease (M18)	80	516	1.20E-157	T	27/07/19	IPR001948	Peptidase M18	GO:0004177|GO:0006508|GO:0008270
TRINITY_DN9198_c9_g1_i20.p1_20	f069bc17a734aa07c843e1ec80bce99e	733	Pfam	PF03030	Inorganic H+ pyrophosphatase	7	728	5.80E-266	T	27/07/19	IPR004131	Pyrophosphate-energised proton pump	GO:0004427|GO:0009678|GO:0015992|GO:0016020	KEGG: 00190+3.6.1.1|MetaCyc: PWY-7805|MetaCyc: PWY-7807
TRINITY_DN9939_c2_g1_i23.p1_10	ac9a02cf5fdc2668635c4172cf538e2d	329	Pfam	PF16719	SAWADEE domain	176	293	2.20E-37	T	27/07/19	IPR032001	SAWADEE domain	GO:0003682
TRINITY_DN8473_c1_g1_i1.p1_10	8757f9d7761f26ae1fd1dff1d79041b2	389	Pfam	PF02809	Ubiquitin interaction motif	225	238	0.53	T	27/07/19	IPR003903	Ubiquitin interacting motif
TRINITY_DN8473_c1_g1_i1.p1_10	8757f9d7761f26ae1fd1dff1d79041b2	389	Pfam	PF02809	Ubiquitin interaction motif	315	331	2.60E-04	T	27/07/19	IPR003903	Ubiquitin interacting motif
TRINITY_DN8473_c1_g1_i1.p1_10	8757f9d7761f26ae1fd1dff1d79041b2	389	Pfam	PF13519	von Willebrand factor type A domain	6	115	7.50E-28	T	27/07/19	IPR002035	von Willebrand factor, type A
TRINITY_DN10313_c0_g1_i2.p1_19	a2d426e08d9c92a0cdb7a30ec067b17a	872	Pfam	PF04057	Replication factor-A protein 1, N-terminal domain	6	106	9.80E-26	T	27/07/19	IPR007199	Replication factor-A protein 1, N-terminal	GO:0003677|GO:0005634|GO:0006260	Reactome: R-HSA-110312|Reactome: R-HSA-110314|Reactome: R-HSA-110320|Reactome: R-HSA-174437|Reactome: R-HSA-176187|Reactome: R-HSA-3108214|Reactome: R-HSA-3371453|Reactome: R-HSA-3371511|Reactome: R-HSA-5358565|Reactome: R-HSA-5358606|Reactome: R-HSA-5651801|Reactome: R-HSA-5655862|Reactome: R-HSA-5656121|Reactome: R-HSA-5656169|Reactome: R-HSA-5685938|Reactome: R-HSA-5685942|Reactome: R-HSA-5693…
TRINITY_DN10313_c0_g1_i2.p1_19	a2d426e08d9c92a0cdb7a30ec067b17a	872	Pfam	PF08646	Replication factor-A C terminal domain	545	696	1.10E-53	T	27/07/19	IPR013955	Replication factor A, C-terminal
TRINITY_DN10313_c0_g1_i2.p1_19	a2d426e08d9c92a0cdb7a30ec067b17a	872	Pfam	PF00098	Zinc knuckle	826	841	2.50E-05	T	27/07/19	IPR001878	Zinc finger, CCHC-type	GO:0003676|GO:0008270
TRINITY_DN10313_c0_g1_i2.p1_19	a2d426e08d9c92a0cdb7a30ec067b17a	872	Pfam	PF16900	Replication protein A OB domain	384	487	1.10E-29	T	27/07/19	IPR031657	Replication protein A, OB domain		Reactome: R-HSA-110312|Reactome: R-HSA-110314|Reactome: R-HSA-110320|Reactome: R-HSA-174437|Reactome: R-HSA-176187|Reactome: R-HSA-3108214|Reactome: R-HSA-3371453|Reactome: R-HSA-3371511|Reactome: R-HSA-5358565|Reactome: R-HSA-5358606|Reactome: R-HSA-5651801|Reactome: R-HSA-5655862|Reactome: R-HSA-5656121|Reactome: R-HSA-5656169|Reactome: R-HSA-5685938|Reactome: R-HSA-5685942|Reactome: R-HSA-5693…
TRINITY_DN10313_c0_g1_i2.p1_19	a2d426e08d9c92a0cdb7a30ec067b17a	872	Pfam	PF01336	OB-fold nucleic acid binding domain	274	346	1.40E-10	T	27/07/19	IPR004365	OB-fold nucleic acid binding domain, AA-tRNA synthetase-type	GO:0003676
TRINITY_DN10167_c2_g1_i1.p1_6	ea6be82507da3bf9bfd03a2708d70a81	331	Pfam	PF00249	Myb-like DNA-binding domain	97	141	9.50E-11	T	27/07/19	IPR001005	SANT/Myb domain
TRINITY_DN9310_c2_g1_i1.p2_7	0d794b66939650e52f719eb4de3d399d	199	Pfam	PF00504	Chlorophyll A-B binding protein	63	159	3.90E-05	T	27/07/19	IPR022796	Chlorophyll A-B binding protein
TRINITY_DN9288_c4_g1_i2.p1_22	f038821b087eb122cc3ce9478541d3a3	976	Pfam	PF00855	PWWP domain	200	285	1.30E-18	T	27/07/19	IPR000313	PWWP domain
TRINITY_DN10931_c5_g1_i5.p2_5	a3dc1c77aa613fdc02ebafee45e8e1bc	118	Pfam	PF13881	Ubiquitin-2 like Rad60 SUMO-like	6	116	3.40E-43	T	27/07/19
TRINITY_DN9238_c0_g1_i9.p1_6	f26a454eaf1f94cc11d403ab3282b5ea	204	Pfam	PF00085	Thioredoxin	101	195	4.50E-20	T	27/07/19	IPR013766	Thioredoxin domain	GO:0045454
TRINITY_DN10748_c2_g1_i3.p1_16	3597b4ef0b58da9008429b4056acc01b	598	Pfam	PF01336	OB-fold nucleic acid binding domain	134	211	1.60E-17	T	27/07/19	IPR004365	OB-fold nucleic acid binding domain, AA-tRNA synthetase-type	GO:0003676
TRINITY_DN10748_c2_g1_i3.p1_16	3597b4ef0b58da9008429b4056acc01b	598	Pfam	PF00152	tRNA synthetases class II (D, K and N)	229	592	2.50E-71	T	27/07/19	IPR004364	Aminoacyl-tRNA synthetase, class II (D/K/N)	GO:0000166|GO:0004812|GO:0005524|GO:0006418
TRINITY_DN9544_c0_g1_i4.p1_19	32c3f60e16447439d114d6b3dcefe98c	713	Pfam	PF03982	Diacylglycerol acyltransferase	509	592	3.00E-08	T	27/07/19	IPR007130	Diacylglycerol acyltransferase	GO:0016747
TRINITY_DN9544_c0_g1_i4.p1_19	32c3f60e16447439d114d6b3dcefe98c	713	Pfam	PF00561	alpha/beta hydrolase fold	197	384	9.30E-07	T	27/07/19	IPR000073	Alpha/beta hydrolase fold-1
TRINITY_DN9022_c1_g1_i2.p1_9	6063db229d6bb5502d36bf0814762168	336	Pfam	PF05634	APO RNA-binding	200	316	8.30E-19	T	27/07/19	IPR023342	APO domain	GO:0003723
TRINITY_DN9022_c1_g1_i2.p1_9	6063db229d6bb5502d36bf0814762168	336	Pfam	PF05634	APO RNA-binding	33	168	1.80E-38	T	27/07/19	IPR023342	APO domain	GO:0003723
TRINITY_DN9163_c1_g1_i1.p1_8	cfed71955a56b92a33e14c101a8e72a9	294	Pfam	PF00076	RNA recognition motif. (a.k.a. RRM, RBD, or RNP domain)	212	274	1.30E-17	T	27/07/19	IPR000504	RNA recognition motif domain	GO:0003676
TRINITY_DN9163_c1_g1_i1.p1_8	cfed71955a56b92a33e14c101a8e72a9	294	Pfam	PF00076	RNA recognition motif. (a.k.a. RRM, RBD, or RNP domain)	112	181	2.80E-20	T	27/07/19	IPR000504	RNA recognition motif domain	GO:0003676
TRINITY_DN10852_c5_g1_i1.p1_10	9f5b249f3096e441e85d01f94e7eeb9c	428	Pfam	PF01217	Clathrin adaptor complex small chain	7	125	8.80E-07	T	27/07/19	IPR022775	AP complex, mu/sigma subunit
TRINITY_DN10852_c5_g1_i1.p1_10	9f5b249f3096e441e85d01f94e7eeb9c	428	Pfam	PF00928	Adaptor complexes medium subunit family	159	426	9.00E-93	T	27/07/19	IPR028565	Mu homology domain
TRINITY_DN7292_c0_g1_i3.p1_8	cc63a93fa348163edfc305081b0ea974	315	Pfam	PF00149	Calcineurin-like phosphoesterase	63	254	1.10E-40	T	27/07/19	IPR004843	Calcineurin-like phosphoesterase domain, ApaH type	GO:0016787
TRINITY_DN7292_c0_g1_i3.p1_8	cc63a93fa348163edfc305081b0ea974	315	Pfam	PF16891	Serine-threonine protein phosphatase N-terminal domain	14	61	7.10E-21	T	27/07/19	IPR031675	Serine-threonine protein phosphatase, N-terminal		KEGG: 04658+3.1.3.16|KEGG: 04660+3.1.3.16|Reactome: R-HSA-163560|Reactome: R-HSA-2173788|Reactome: R-HSA-400253
TRINITY_DN9583_c2_g2_i2.p1_30	4bd7cdf441c98e1ca3a7b08a4046f217	1380	Pfam	PF05695	Plant protein of unknown function (DUF825)	1	1380	0	T	27/07/19	IPR008543	Uncharacterised protein family Ycf2	GO:0005524|GO:0009507
TRINITY_DN18018_c0_g1_i1.p1_3	46ae5057ee2bde1a8081889d6d7fb725	107	Pfam	PF01988	VIT family	10	99	3.20E-20	T	27/07/19	IPR008217	Ccc1 family
TRINITY_DN11300_c1_g2_i1.p1_10	555093e14bc4370b25c5d55b2adbcfdc	534	Pfam	PF12854	PPR repeat	340	373	6.80E-12	T	27/07/19	IPR002885	Pentatricopeptide repeat
TRINITY_DN11300_c1_g2_i1.p1_10	555093e14bc4370b25c5d55b2adbcfdc	534	Pfam	PF13041	PPR repeat family	128	171	2.10E-07	T	27/07/19	IPR002885	Pentatricopeptide repeat
TRINITY_DN11300_c1_g2_i1.p1_10	555093e14bc4370b25c5d55b2adbcfdc	534	Pfam	PF13041	PPR repeat family	230	278	2.10E-15	T	27/07/19	IPR002885	Pentatricopeptide repeat
TRINITY_DN11300_c1_g2_i1.p1_10	555093e14bc4370b25c5d55b2adbcfdc	534	Pfam	PF13041	PPR repeat family	450	497	1.10E-09	T	27/07/19	IPR002885	Pentatricopeptide repeat
TRINITY_DN11300_c1_g2_i1.p1_10	555093e14bc4370b25c5d55b2adbcfdc	534	Pfam	PF01535	PPR repeat	383	412	0.052	T	27/07/19	IPR002885	Pentatricopeptide repeat
TRINITY_DN11300_c1_g2_i1.p1_10	555093e14bc4370b25c5d55b2adbcfdc	534	Pfam	PF01535	PPR repeat	419	446	0.013	T	27/07/19	IPR002885	Pentatricopeptide repeat
TRINITY_DN9107_c2_g3_i3.p1_8	8454956fe4ce90fd8bbc4627fd99a314	352	Pfam	PF07651	ANTH domain	38	271	3.50E-14	T	27/07/19	IPR011417	AP180 N-terminal homology (ANTH) domain	GO:0005543	Reactome: R-HSA-8856828
TRINITY_DN8356_c0_g4_i3.p1_6	9c4d9b488dd8ae7ba843b0e158ebf8c8	289	Pfam	PF00004	ATPase family associated with various cellular activities (AAA)	54	183	3.10E-45	T	27/07/19	IPR003959	ATPase, AAA-type, core	GO:0005524
TRINITY_DN7569_c0_g1_i3.p1_5	8940918789e382d6fe8699f125d01162	196	Pfam	PF01016	Ribosomal L27 protein	60	139	4.20E-36	T	27/07/19	IPR001684	Ribosomal protein L27	GO:0003735|GO:0005622|GO:0005840|GO:0006412	Reactome: R-HSA-5368286|Reactome: R-HSA-5389840|Reactome: R-HSA-5419276
TRINITY_DN7210_c0_g1_i1.p1_21	d3c9c1d54b28ffeeb14921526efebf13	936	Pfam	PF00560	Leucine Rich Repeat	173	194	0.48	T	27/07/19	IPR001611	Leucine-rich repeat	GO:0005515
TRINITY_DN7210_c0_g1_i1.p1_21	d3c9c1d54b28ffeeb14921526efebf13	936	Pfam	PF00560	Leucine Rich Repeat	102	123	1.5	T	27/07/19	IPR001611	Leucine-rich repeat	GO:0005515
TRINITY_DN7210_c0_g1_i1.p1_21	d3c9c1d54b28ffeeb14921526efebf13	936	Pfam	PF08263	Leucine rich repeat N-terminal domain	33	73	6.10E-08	T	27/07/19	IPR013210	Leucine-rich repeat-containing N-terminal, plant-type
TRINITY_DN7210_c0_g1_i1.p1_21	d3c9c1d54b28ffeeb14921526efebf13	936	Pfam	PF13855	Leucine rich repeat	196	256	5.60E-08	T	27/07/19	IPR001611	Leucine-rich repeat	GO:0005515
TRINITY_DN7210_c0_g1_i1.p1_21	d3c9c1d54b28ffeeb14921526efebf13	936	Pfam	PF07714	Protein tyrosine kinase	828	936	3.00E-13	T	27/07/19	IPR001245	Serine-threonine/tyrosine-protein kinase, catalytic domain	GO:0004672|GO:0006468
TRINITY_DN10723_c3_g3_i1.p1_22	7e5b48383dd689a501a9aa726976a4b7	768	Pfam	PF01119	DNA mismatch repair protein, C-terminal domain	237	356	8.00E-27	T	27/07/19	IPR013507	DNA mismatch repair protein, C-terminal	GO:0005524|GO:0006298|GO:0030983
TRINITY_DN10723_c3_g3_i1.p1_22	7e5b48383dd689a501a9aa726976a4b7	768	Pfam	PF13589	Histidine kinase-, DNA gyrase B-, and HSP90-like ATPase	50	153	5.70E-13	T	27/07/19
TRINITY_DN10723_c3_g3_i1.p1_22	7e5b48383dd689a501a9aa726976a4b7	768	Pfam	PF16413	DNA mismatch repair protein Mlh1 C-terminus	454	737	1.40E-81	T	27/07/19	IPR032189	DNA mismatch repair protein Mlh1, C-terminal		Reactome: R-HSA-5358565|Reactome: R-HSA-5358606|Reactome: R-HSA-5545483|Reactome: R-HSA-5632987|Reactome: R-HSA-6796648|Reactome: R-HSA-912446
TRINITY_DN10248_c1_g1_i19.p1_5	38f3e2b4ec878b37c21ea101f2957ff2	123	Pfam	PF07343	Protein of unknown function (DUF1475)	30	91	3.10E-18	T	27/07/19	IPR009943	Protein of unknown function DUF1475
TRINITY_DN8692_c2_g2_i1.p1_7	ed71ecd1dfa5272bd41d3fd011e5a246	238	Pfam	PF08880	QLQ	62	95	3.80E-11	T	27/07/19	IPR014978	Glutamine-Leucine-Glutamine, QLQ	GO:0005524|GO:0005634|GO:0006355	Reactome: R-HSA-3214858|Reactome: R-HSA-8939243
TRINITY_DN8692_c2_g2_i1.p1_7	ed71ecd1dfa5272bd41d3fd011e5a246	238	Pfam	PF08879	WRC	124	165	3.20E-19	T	27/07/19	IPR014977	WRC domain
TRINITY_DN10751_c0_g3_i2.p1_12	5ad0fe4fc2544f40e1270284d045f606	481	Pfam	PF07714	Protein tyrosine kinase	131	407	4.90E-46	T	27/07/19	IPR001245	Serine-threonine/tyrosine-protein kinase, catalytic domain	GO:0004672|GO:0006468
TRINITY_DN10829_c1_g1_i11.p1_8	60b6bc530518e54e08e686aec55f0085	423	Pfam	PF07885	Ion channel	141	220	1.00E-15	T	27/07/19	IPR013099	Potassium channel domain
TRINITY_DN10829_c1_g1_i11.p1_8	60b6bc530518e54e08e686aec55f0085	423	Pfam	PF07885	Ion channel	268	337	5.60E-11	T	27/07/19	IPR013099	Potassium channel domain
TRINITY_DN11350_c0_g1_i23.p1_10	1eb5e8ff80ad5171a05120be8be1ab7c	413	Pfam	PF00690	Cation transporter/ATPase, N-terminus	142	208	4.90E-13	T	27/07/19	IPR004014	Cation-transporting P-type ATPase, N-terminal		Reactome: R-HSA-936837
TRINITY_DN11350_c0_g1_i23.p1_10	1eb5e8ff80ad5171a05120be8be1ab7c	413	Pfam	PF12515	Ca2+-ATPase N terminal autoinhibitory domain	34	76	3.90E-20	T	27/07/19	IPR024750	Calcium-transporting P-type ATPase, N-terminal autoinhibitory domain	GO:0005516
TRINITY_DN11350_c0_g1_i23.p1_10	1eb5e8ff80ad5171a05120be8be1ab7c	413	Pfam	PF00122	E1-E2 ATPase	261	396	2.30E-29	T	27/07/19
TRINITY_DN9092_c0_g1_i1.p1_17	de285543b6e9cff64b50d4ad0d6086d9	619	Pfam	PF14389	Leucine-zipper of ternary complex factor MIP1	68	148	1.50E-27	T	27/07/19	IPR025757	Ternary complex factor MIP1, leucine-zipper
TRINITY_DN9092_c0_g1_i1.p1_17	de285543b6e9cff64b50d4ad0d6086d9	619	Pfam	PF04784	Protein of unknown function, DUF547	405	540	1.30E-44	T	27/07/19	IPR006869	Domain of unknown function DUF547
TRINITY_DN6853_c0_g1_i1.p1_7	4b72f8462dd30f7dcb9fcfd96ffbe885	256	Pfam	PF13041	PPR repeat family	140	187	2.40E-07	T	27/07/19	IPR002885	Pentatricopeptide repeat
TRINITY_DN7598_c0_g1_i3.p1_8	f0e54c0d44dbd6ae11213a11a192d262	310	Pfam	PF08551	Eukaryotic integral membrane protein (DUF1751)	50	148	2.60E-31	T	27/07/19	IPR013861	Transmembrane protein DUF1751, eukaryotic	GO:0006890|GO:0016021	Reactome: R-HSA-6807878
TRINITY_DN10379_c2_g1_i1.p1_21	998d1162dd7f2fc764962938b8117bdc	731	Pfam	PF08263	Leucine rich repeat N-terminal domain	40	76	3.00E-07	T	27/07/19	IPR013210	Leucine-rich repeat-containing N-terminal, plant-type
TRINITY_DN10379_c2_g1_i1.p1_21	998d1162dd7f2fc764962938b8117bdc	731	Pfam	PF00560	Leucine Rich Repeat	204	220	1	T	27/07/19	IPR001611	Leucine-rich repeat	GO:0005515
TRINITY_DN10379_c2_g1_i1.p1_21	998d1162dd7f2fc764962938b8117bdc	731	Pfam	PF00560	Leucine Rich Repeat	607	629	0.29	T	27/07/19	IPR001611	Leucine-rich repeat	GO:0005515
TRINITY_DN10379_c2_g1_i1.p1_21	998d1162dd7f2fc764962938b8117bdc	731	Pfam	PF13855	Leucine rich repeat	419	479	6.40E-07	T	27/07/19	IPR001611	Leucine-rich repeat	GO:0005515
TRINITY_DN10379_c2_g1_i1.p1_21	998d1162dd7f2fc764962938b8117bdc	731	Pfam	PF13855	Leucine rich repeat	107	164	5.00E-11	T	27/07/19	IPR001611	Leucine-rich repeat	GO:0005515
TRINITY_DN9071_c5_g1_i1.p1_7	c36519be7423e6c2f4dd23d2101cf994	257	Pfam	PF02812	Glu/Leu/Phe/Val dehydrogenase, dimerisation domain	33	159	3.30E-49	T	27/07/19	IPR006097	Glutamate/phenylalanine/leucine/valine dehydrogenase, dimerisation domain	GO:0006520|GO:0016491|GO:0055114	Reactome: R-HSA-2151201|Reactome: R-HSA-70614
TRINITY_DN9185_c3_g3_i10.p1_8	75224f9282ec4618a58c699e6111ed22	290	Pfam	PF01852	START domain	29	183	1.50E-10	T	27/07/19	IPR002913	START domain	GO:0008289
TRINITY_DN10573_c5_g1_i11.p1_7	16a07c150c0a2088f4f636991866b8d7	318	Pfam	PF00067	Cytochrome P450	90	303	2.00E-25	T	27/07/19	IPR001128	Cytochrome P450	GO:0005506|GO:0016705|GO:0020037|GO:0055114
TRINITY_DN8534_c2_g3_i3.p2_5	eee00d4640ea799a8805997167f723f0	170	Pfam	PF04142	Nucleotide-sugar transporter	29	138	3.40E-21	T	27/07/19	IPR007271	Nucleotide-sugar transporter	GO:0000139|GO:0005351|GO:0008643|GO:0016021
TRINITY_DN8496_c0_g1_i2.p1_15	9b35337aaecd8d0d1bcbd835ad5d2285	586	Pfam	PF00270	DEAD/DEAH box helicase	154	325	6.10E-46	T	27/07/19	IPR011545	DEAD/DEAH box helicase domain	GO:0003676|GO:0005524
TRINITY_DN8496_c0_g1_i2.p1_15	9b35337aaecd8d0d1bcbd835ad5d2285	586	Pfam	PF00271	Helicase conserved C-terminal domain	366	470	1.10E-22	T	27/07/19	IPR001650	Helicase, C-terminal
TRINITY_DN7287_c0_g1_i3.p1_8	4bf046e1f5464b80986f2b8aa897a1a5	381	Pfam	PF01687	Riboflavin kinase	238	362	5.60E-31	T	27/07/19	IPR015865	Riboflavin kinase domain, bacterial/eukaryotic	GO:0008531|GO:0009231	KEGG: 00740+2.7.1.26|MetaCyc: PWY-5523|MetaCyc: PWY-6168|MetaCyc: PWY-7863|Reactome: R-HSA-196843
TRINITY_DN7287_c0_g1_i3.p1_8	4bf046e1f5464b80986f2b8aa897a1a5	381	Pfam	PF13419	Haloacid dehalogenase-like hydrolase	14	193	1.30E-25	T	27/07/19
TRINITY_DN7178_c0_g1_i6.p1_19	001f701521606acf089ecad344be514b	699	Pfam	PF02225	PA domain	140	217	4.10E-10	T	27/07/19	IPR003137	PA domain
TRINITY_DN7178_c0_g1_i6.p1_19	001f701521606acf089ecad344be514b	699	Pfam	PF04389	Peptidase family M28	318	505	2.50E-23	T	27/07/19	IPR007484	Peptidase M28
TRINITY_DN7178_c0_g1_i6.p1_19	001f701521606acf089ecad344be514b	699	Pfam	PF04253	Transferrin receptor-like dimerisation domain	566	694	8.40E-33	T	27/07/19	IPR007365	Transferrin receptor-like, dimerisation domain
TRINITY_DN5911_c0_g1_i1.p1_15	4262ba0e206580a8a6f6365ac2a98428	560	Pfam	PF13041	PPR repeat family	371	419	5.10E-12	T	27/07/19	IPR002885	Pentatricopeptide repeat
TRINITY_DN5911_c0_g1_i1.p1_15	4262ba0e206580a8a6f6365ac2a98428	560	Pfam	PF13041	PPR repeat family	76	125	8.30E-09	T	27/07/19	IPR002885	Pentatricopeptide repeat
TRINITY_DN5911_c0_g1_i1.p1_15	4262ba0e206580a8a6f6365ac2a98428	560	Pfam	PF01535	PPR repeat	180	208	6.40E-06	T	27/07/19	IPR002885	Pentatricopeptide repeat
TRINITY_DN5911_c0_g1_i1.p1_15	4262ba0e206580a8a6f6365ac2a98428	560	Pfam	PF01535	PPR repeat	243	269	1.40E-05	T	27/07/19	IPR002885	Pentatricopeptide repeat
TRINITY_DN5911_c0_g1_i1.p1_15	4262ba0e206580a8a6f6365ac2a98428	560	Pfam	PF01535	PPR repeat	213	240	0.0014	T	27/07/19	IPR002885	Pentatricopeptide repeat
TRINITY_DN5911_c0_g1_i1.p1_15	4262ba0e206580a8a6f6365ac2a98428	560	Pfam	PF01535	PPR repeat	152	178	1.70E-04	T	27/07/19	IPR002885	Pentatricopeptide repeat
TRINITY_DN5911_c0_g1_i1.p1_15	4262ba0e206580a8a6f6365ac2a98428	560	Pfam	PF01535	PPR repeat	274	301	4.10E-06	T	27/07/19	IPR002885	Pentatricopeptide repeat
TRINITY_DN9898_c2_g2_i6.p1_17	91046af0654950d29ccd6af1ed108382	859	Pfam	PF01805	Surp module	206	258	4.50E-16	T	27/07/19	IPR000061	SWAP/Surp	GO:0003723|GO:0006396
TRINITY_DN9898_c2_g2_i6.p1_17	91046af0654950d29ccd6af1ed108382	859	Pfam	PF08312	cwf21 domain	698	743	1.90E-06	T	27/07/19	IPR013170	mRNA splicing factor Cwf21 domain
TRINITY_DN9898_c2_g2_i6.p1_17	91046af0654950d29ccd6af1ed108382	859	Pfam	PF00076	RNA recognition motif. (a.k.a. RRM, RBD, or RNP domain)	61	133	5.60E-12	T	27/07/19	IPR000504	RNA recognition motif domain	GO:0003676
TRINITY_DN9153_c2_g1_i4.p1_10	8cf918688ebd0c864a8cf3d30a8ab4f7	138	Pfam	PF00467	KOW motif	43	74	2.40E-09	T	27/07/19	IPR005824	KOW
TRINITY_DN9153_c2_g1_i4.p1_10	8cf918688ebd0c864a8cf3d30a8ab4f7	138	Pfam	PF16906	Ribosomal proteins L26 eukaryotic, L24P archaeal	2	113	2.20E-36	T	27/07/19	IPR005756	Ribosomal protein L26/L24, eukaryotic/archaeal	GO:0003735|GO:0006412|GO:0015934	Reactome: R-HSA-156827|Reactome: R-HSA-156902|Reactome: R-HSA-1799339|Reactome: R-HSA-192823|Reactome: R-HSA-2408557|Reactome: R-HSA-6791226|Reactome: R-HSA-72689|Reactome: R-HSA-72706|Reactome: R-HSA-72764|Reactome: R-HSA-9010553|Reactome: R-HSA-975956|Reactome: R-HSA-975957
TRINITY_DN9675_c0_g1_i7.p1_6	bd96fabafb13e5eab7ada790b5b2c30e	312	Pfam	PF13460	NAD(P)H-binding	166	265	1.60E-12	T	27/07/19	IPR016040	NAD(P)-binding domain
TRINITY_DN9675_c0_g1_i7.p1_6	bd96fabafb13e5eab7ada790b5b2c30e	312	Pfam	PF08547	Complex I intermediate-associated protein 30 (CIA30)	1	152	1.30E-38	T	27/07/19	IPR013857	NADH:ubiquinone oxidoreductase intermediate-associated protein 30		Reactome: R-HSA-6799198
TRINITY_DN9345_c3_g3_i1.p1_11	20841db2edf29e99c4774193be4c3623	753	Pfam	PF12854	PPR repeat	351	384	2.10E-11	T	27/07/19	IPR002885	Pentatricopeptide repeat
TRINITY_DN9345_c3_g3_i1.p1_11	20841db2edf29e99c4774193be4c3623	753	Pfam	PF12854	PPR repeat	177	208	2.20E-10	T	27/07/19	IPR002885	Pentatricopeptide repeat
TRINITY_DN9345_c3_g3_i1.p1_11	20841db2edf29e99c4774193be4c3623	753	Pfam	PF13041	PPR repeat family	530	579	2.20E-18	T	27/07/19	IPR002885	Pentatricopeptide repeat
TRINITY_DN9345_c3_g3_i1.p1_11	20841db2edf29e99c4774193be4c3623	753	Pfam	PF13041	PPR repeat family	215	264	1.30E-16	T	27/07/19	IPR002885	Pentatricopeptide repeat
TRINITY_DN9345_c3_g3_i1.p1_11	20841db2edf29e99c4774193be4c3623	753	Pfam	PF13041	PPR repeat family	461	509	3.00E-13	T	27/07/19	IPR002885	Pentatricopeptide repeat
TRINITY_DN9345_c3_g3_i1.p1_11	20841db2edf29e99c4774193be4c3623	753	Pfam	PF13041	PPR repeat family	601	647	4.30E-14	T	27/07/19	IPR002885	Pentatricopeptide repeat
TRINITY_DN9345_c3_g3_i1.p1_11	20841db2edf29e99c4774193be4c3623	753	Pfam	PF13041	PPR repeat family	285	333	8.00E-17	T	27/07/19	IPR002885	Pentatricopeptide repeat
TRINITY_DN9345_c3_g3_i1.p1_11	20841db2edf29e99c4774193be4c3623	753	Pfam	PF13041	PPR repeat family	390	438	1.80E-17	T	27/07/19	IPR002885	Pentatricopeptide repeat
TRINITY_DN9345_c3_g3_i1.p1_11	20841db2edf29e99c4774193be4c3623	753	Pfam	PF13812	Pentatricopeptide repeat domain	116	154	1.30E-05	T	27/07/19	IPR002885	Pentatricopeptide repeat
TRINITY_DN18691_c0_g1_i1.p1_5	3c5cabc98f95df2be70d7e846bb481f0	112	Pfam	PF04765	Protein of unknown function (DUF616)	1	80	6.40E-30	T	27/07/19	IPR006852	Protein of unknown function DUF616
TRINITY_DN10013_c2_g1_i1.p1_18	6b4bcca0f78db782e80f50f9ca425d63	763	Pfam	PF05922	Peptidase inhibitor I9	35	112	4.80E-14	T	27/07/19	IPR010259	Peptidase S8 propeptide/proteinase inhibitor I9		Reactome: R-HSA-381426|Reactome: R-HSA-8866427|Reactome: R-HSA-8957275|Reactome: R-HSA-8964038
TRINITY_DN10013_c2_g1_i1.p1_18	6b4bcca0f78db782e80f50f9ca425d63	763	Pfam	PF00082	Subtilase family	136	571	2.90E-46	T	27/07/19	IPR000209	Peptidase S8/S53 domain	GO:0004252|GO:0006508
TRINITY_DN11203_c3_g2_i17.p1_4	22a666b576cf20f524dec1e933e4ed63	128	Pfam	PF00484	Carbonic anhydrase	30	97	8.00E-08	T	27/07/19	IPR001765	Carbonic anhydrase	GO:0004089|GO:0008270	KEGG: 00910+4.2.1.1|MetaCyc: PWY-241|MetaCyc: PWY-5743|MetaCyc: PWY-5744|MetaCyc: PWY-5789|MetaCyc: PWY-6142|MetaCyc: PWY-7115|MetaCyc: PWY-7117
TRINITY_DN9147_c2_g1_i2.p1_9	447bd32c7106ce22ab78eb13c416c0de	324	Pfam	PF03982	Diacylglycerol acyltransferase	49	319	3.40E-82	T	27/07/19	IPR007130	Diacylglycerol acyltransferase	GO:0016747
TRINITY_DN8913_c3_g1_i1.p1_3	631b293813aadbab07cce74ba0298e5d	135	Pfam	PF13976	GAG-pre-integrase domain	33	96	2.30E-14	T	27/07/19	IPR025724	GAG-pre-integrase domain
TRINITY_DN10785_c0_g1_i13.p1_5	69d8246f8a1a20647fbfc1160795a8bf	245	Pfam	PF00728	Glycosyl hydrolase family 20, catalytic domain	4	196	3.80E-37	T	27/07/19	IPR015883	Glycoside hydrolase family 20, catalytic domain	GO:0004553|GO:0005975	KEGG: 00511+3.2.1.52|KEGG: 00513+3.2.1.52|KEGG: 00520+3.2.1.52|KEGG: 00531+3.2.1.52|KEGG: 00603+3.2.1.52|KEGG: 00604+3.2.1.52|MetaCyc: PWY-6902|MetaCyc: PWY-7822|MetaCyc: PWY-7883
TRINITY_DN8914_c0_g1_i1.p1_5	f430ec5531a69146f7a9924b3fe13740	189	Pfam	PF13563	2'-5' RNA ligase superfamily	47	162	6.80E-11	T	27/07/19
TRINITY_DN9323_c3_g1_i1.p1_17	378fe4ca297a9ba75a4ac2d701e6da11	676	Pfam	PF13923	Zinc finger, C3HC4 type (RING finger)	49	86	4.20E-11	T	27/07/19
TRINITY_DN9323_c3_g1_i1.p1_17	378fe4ca297a9ba75a4ac2d701e6da11	676	Pfam	PF00400	WD domain, G-beta repeat	455	492	0.0073	T	27/07/19	IPR001680	WD40 repeat	GO:0005515
TRINITY_DN9323_c3_g1_i1.p1_17	378fe4ca297a9ba75a4ac2d701e6da11	676	Pfam	PF00400	WD domain, G-beta repeat	541	577	2.90E-04	T	27/07/19	IPR001680	WD40 repeat	GO:0005515
TRINITY_DN10324_c5_g2_i1.p1_5	3c3837aecca78fb4f460a2cec459b762	161	Pfam	PF14541	Xylanase inhibitor C-terminal	16	108	2.10E-12	T	27/07/19	IPR032799	Xylanase inhibitor, C-terminal
TRINITY_DN10144_c4_g2_i1.p1_7	757866e62b0d101e3c858c43a37e60d2	93	Pfam	PF09425	Divergent CCT motif	55	79	7.20E-14	T	27/07/19	IPR018467	CO/COL/TOC1, conserved site
TRINITY_DN5139_c0_g1_i1.p1_7	21fa1b4be7b762129da008f6eced2c64	237	Pfam	PF00069	Protein kinase domain	1	163	4.00E-26	T	27/07/19	IPR000719	Protein kinase domain	GO:0004672|GO:0005524|GO:0006468
TRINITY_DN10082_c0_g1_i7.p1_16	1d8b2530f19a799518b8cdda3779995a	542	Pfam	PF00999	Sodium/hydrogen exchanger family	32	446	2.00E-62	T	27/07/19	IPR006153	Cation/H+ exchanger	GO:0006812|GO:0015299|GO:0016021|GO:0055085
TRINITY_DN8516_c0_g1_i1.p1_14	44e3b82551e9e9c9760db3dde66b2f78	548	Pfam	PF02037	SAP domain	105	138	1.90E-08	T	27/07/19	IPR003034	SAP domain
TRINITY_DN8516_c0_g1_i1.p1_14	44e3b82551e9e9c9760db3dde66b2f78	548	Pfam	PF03372	Endonuclease/Exonuclease/phosphatase family	292	539	2.10E-18	T	27/07/19	IPR005135	Endonuclease/exonuclease/phosphatase
TRINITY_DN22653_c0_g1_i1.p1_6	77201ba97a82115f4902bb4f306b8ab7	176	Pfam	PF04749	PLAC8 family	39	137	4.80E-25	T	27/07/19	IPR006461	PLAC8 motif-containing protein
TRINITY_DN9178_c2_g2_i1.p1_8	1391e3a5af50bb9592e69930a499ee10	302	Pfam	PF01823	MAC/Perforin domain	56	263	5.20E-31	T	27/07/19	IPR020864	Membrane attack complex component/perforin (MACPF) domain
TRINITY_DN8413_c0_g1_i1.p1_27	ba76c603ccb6d51272429664e58f2068	1083	Pfam	PF05188	MutS domain II	371	520	4.90E-13	T	27/07/19	IPR007860	DNA mismatch repair protein MutS, connector domain	GO:0005524|GO:0006298|GO:0030983
TRINITY_DN8413_c0_g1_i1.p1_27	ba76c603ccb6d51272429664e58f2068	1083	Pfam	PF05192	MutS domain III	539	757	1.50E-33	T	27/07/19	IPR007696	DNA mismatch repair protein MutS, core	GO:0005524|GO:0006298|GO:0030983
TRINITY_DN8413_c0_g1_i1.p1_27	ba76c603ccb6d51272429664e58f2068	1083	Pfam	PF00488	MutS domain V	827	1019	1.90E-75	T	27/07/19	IPR000432	DNA mismatch repair protein MutS, C-terminal	GO:0005524|GO:0006298|GO:0030983
TRINITY_DN8413_c0_g1_i1.p1_27	ba76c603ccb6d51272429664e58f2068	1083	Pfam	PF01624	MutS domain I	251	362	4.80E-32	T	27/07/19	IPR007695	DNA mismatch repair protein MutS-like, N-terminal	GO:0005524|GO:0006298|GO:0030983	Reactome: R-HSA-5632928
TRINITY_DN8613_c2_g1_i1.p1_21	df01b7d37ca7be01d3902c9ff06c8436	871	Pfam	PF06241	Castor and Pollux, part of voltage-gated ion channel	451	547	2.20E-41	T	27/07/19	IPR010420	CASTOR/POLLUX/SYM8 ion channels
TRINITY_DN8269_c1_g2_i8.p1_10	1f24b7017f2790f80ad82ea2e17c4666	348	Pfam	PF03222	Tryptophan/tyrosine permease family	1	333	4.50E-60	T	27/07/19	IPR018227	Amino acid/polyamine transporter 2	GO:0003333
TRINITY_DN11044_c1_g1_i4.p1_9	f15b856756cc53b86ee2a296c4713377	272	Pfam	PF14223	gag-polypeptide of LTR copia-type	38	179	1.30E-06	T	27/07/19
TRINITY_DN22585_c0_g1_i1.p1_15	7d8b233312ee26c9b0f661e99843e915	523	Pfam	PF07983	X8 domain	388	459	8.20E-21	T	27/07/19	IPR012946	X8 domain
TRINITY_DN22585_c0_g1_i1.p1_15	7d8b233312ee26c9b0f661e99843e915	523	Pfam	PF00332	Glycosyl hydrolases family 17	49	367	1.30E-99	T	27/07/19	IPR000490	Glycoside hydrolase family 17	GO:0004553|GO:0005975	KEGG: 00500+3.2.1.39
TRINITY_DN8509_c1_g2_i1.p1_7	eddbb91b1c8762c61feeec5c7b24a655	177	Pfam	PF00125	Core histone H2A/H2B/H3/H4	42	173	2.20E-53	T	27/07/19	IPR007125	Histone H2A/H2B/H3	GO:0003677
TRINITY_DN9837_c5_g5_i1.p1_4	c82c94a1761d9a0925b912828fe81e17	114	Pfam	PF13499	EF-hand domain pair	31	85	1.40E-07	T	27/07/19	IPR002048	EF-hand domain	GO:0005509
TRINITY_DN6842_c0_g1_i2.p1_5	195b78a6b1d53f2b56766a501913ebc3	238	Pfam	PF03946	Ribosomal protein L11, N-terminal domain	95	152	3.30E-29	T	27/07/19	IPR020784	Ribosomal protein L11, N-terminal
TRINITY_DN6842_c0_g1_i2.p1_5	195b78a6b1d53f2b56766a501913ebc3	238	Pfam	PF00298	Ribosomal protein L11, RNA binding domain	157	225	4.70E-23	T	27/07/19	IPR020783	Ribosomal protein L11, C-terminal	GO:0003735|GO:0005840|GO:0006412
TRINITY_DN9879_c4_g5_i3.p1_5	2faca38b0ba1d92d452a8e3e6cc80084	123	Pfam	PF13426	PAS domain	66	106	5.90E-06	T	27/07/19	IPR000014	PAS domain
TRINITY_DN9789_c2_g2_i7.p1_13	f0533d8c8b76a1a3891861e5fe27e62e	415	Pfam	PF07714	Protein tyrosine kinase	87	362	5.50E-47	T	27/07/19	IPR001245	Serine-threonine/tyrosine-protein kinase, catalytic domain	GO:0004672|GO:0006468
TRINITY_DN10875_c1_g1_i6.p1_20	a85621a968a1a3a1ffb4e7c67ed17fc9	899	Pfam	PF02362	B3 DNA binding domain	351	450	1.40E-15	T	27/07/19	IPR003340	B3 DNA binding domain	GO:0003677
TRINITY_DN10875_c1_g1_i6.p1_20	a85621a968a1a3a1ffb4e7c67ed17fc9	899	Pfam	PF07496	CW-type Zinc Finger	584	626	2.50E-11	T	27/07/19	IPR011124	Zinc finger, CW-type	GO:0008270
TRINITY_DN9895_c0_g2_i1.p1_8	dad3389c92ee5106e2e5cef832f12ade	331	Pfam	PF00307	Calponin homology (CH) domain	269	323	9.50E-12	T	27/07/19	IPR001715	Calponin homology domain	GO:0005515
TRINITY_DN9895_c0_g2_i1.p1_8	dad3389c92ee5106e2e5cef832f12ade	331	Pfam	PF00307	Calponin homology (CH) domain	145	237	1.40E-18	T	27/07/19	IPR001715	Calponin homology domain	GO:0005515
TRINITY_DN10648_c4_g2_i1.p1_17	1cc0653f1d70d7ce89896e761875767a	695	Pfam	PF13193	AMP-binding enzyme C-terminal domain	559	601	1.20E-05	T	27/07/19	IPR025110	AMP-binding enzyme, C-terminal domain
TRINITY_DN10648_c4_g2_i1.p1_17	1cc0653f1d70d7ce89896e761875767a	695	Pfam	PF00501	AMP-binding enzyme	107	549	1.60E-105	T	27/07/19	IPR000873	AMP-dependent synthetase/ligase	GO:0003824|GO:0008152
TRINITY_DN11306_c2_g2_i3.p1_11	413fa289b5e5e46ce582cf28e19d84a9	388	Pfam	PF08148	DSHCT (NUC185) domain	211	380	2.00E-53	T	27/07/19	IPR012961	ATP-dependent RNA helicase Ski2, C-terminal
TRINITY_DN11306_c2_g2_i3.p1_11	413fa289b5e5e46ce582cf28e19d84a9	388	Pfam	PF13234	rRNA-processing arch domain	55	183	5.30E-16	T	27/07/19	IPR025696	rRNA-processing arch domain
TRINITY_DN8237_c3_g3_i2.p1_5	801bdc0736400cea4d68955fb1fab4a3	122	Pfam	PF04081	DNA polymerase delta, subunit 4	52	108	1.50E-21	T	27/07/19	IPR007218	DNA polymerase delta, subunit 4	GO:0005634|GO:0006260	Reactome: R-HSA-110314|Reactome: R-HSA-174411|Reactome: R-HSA-174414|Reactome: R-HSA-174417|Reactome: R-HSA-174437|Reactome: R-HSA-5358565|Reactome: R-HSA-5358606|Reactome: R-HSA-5651801|Reactome: R-HSA-5656169|Reactome: R-HSA-5685942|Reactome: R-HSA-5696397|Reactome: R-HSA-5696400|Reactome: R-HSA-6782135|Reactome: R-HSA-6782210|Reactome: R-HSA-69091|Reactome: R-HSA-69166|Reactome: R-HSA-69183
TRINITY_DN8630_c0_g1_i1.p1_6	a3368b25ce8199c15b170048ae43fe86	210	Pfam	PF13839	GDSL/SGNH-like Acyl-Esterase family found in Pmr5 and Cas1p	36	202	4.10E-41	T	27/07/19	IPR026057	PC-Esterase
TRINITY_DN6826_c0_g1_i2.p1_11	8f593533c0f59f3bb738dcf3de70a558	558	Pfam	PF00929	Exonuclease	206	352	2.90E-10	T	27/07/19	IPR013520	Exonuclease, RNase T/DNA polymerase III
TRINITY_DN9269_c0_g1_i1.p1_13	e50e4211e4a86b98483e9c0249d3ac8a	509	Pfam	PF00538	linker histone H1 and H5 family	85	147	1.10E-14	T	27/07/19	IPR005818	Linker histone H1/H5, domain H15	GO:0000786|GO:0003677|GO:0005634|GO:0006334
TRINITY_DN11172_c1_g1_i1.p1_16	74fbe56bdee48752169857d8f6cd1da8	492	Pfam	PF07714	Protein tyrosine kinase	326	482	6.50E-35	T	27/07/19	IPR001245	Serine-threonine/tyrosine-protein kinase, catalytic domain	GO:0004672|GO:0006468
TRINITY_DN11172_c1_g1_i1.p1_16	74fbe56bdee48752169857d8f6cd1da8	492	Pfam	PF08276	PAN-like domain	165	232	4.40E-22	T	27/07/19	IPR003609	PAN/Apple domain
TRINITY_DN11172_c1_g1_i1.p1_16	74fbe56bdee48752169857d8f6cd1da8	492	Pfam	PF00954	S-locus glycoprotein domain	35	144	1.50E-30	T	27/07/19	IPR000858	S-locus glycoprotein domain	GO:0048544	KEGG: 04150+2.7.11.1|KEGG: 04151+2.7.11.1|KEGG: 04926+2.7.11.1|KEGG: 05165+2.7.11.1
TRINITY_DN9823_c0_g1_i13.p1_5	69c1ed47e968fda9e78d5e0f1eaa28c8	136	Pfam	PF01596	O-methyltransferase	51	124	4.20E-27	T	27/07/19	IPR002935	O-methyltransferase, family 3	GO:0008171
TRINITY_DN10147_c7_g1_i11.p1_21	ee8855495f622651a0760bf32d0d8d01	1116	Pfam	PF14214	Helitron helicase-like domain at N-terminus	303	484	1.10E-62	T	27/07/19	IPR025476	Helitron helicase-like domain
TRINITY_DN10147_c7_g1_i11.p1_21	ee8855495f622651a0760bf32d0d8d01	1116	Pfam	PF05970	PIF1-like helicase	927	1094	1.30E-64	T	27/07/19	IPR010285	DNA helicase Pif1-like	GO:0000723|GO:0003678|GO:0006281
TRINITY_DN9673_c0_g2_i1.p1_9	af7e163f5ebdd4e97fdb864ebeaf2336	422	Pfam	PF01207	Dihydrouridine synthase (Dus)	90	381	8.60E-72	T	27/07/19	IPR001269	tRNA-dihydrouridine synthase	GO:0008033|GO:0017150|GO:0050660|GO:0055114
TRINITY_DN11125_c3_g1_i1.p1_12	a749ef596afc531bdbddbb94a8472617	388	Pfam	PF02826	D-isomer specific 2-hydroxyacid dehydrogenase, NAD binding domain	168	344	2.80E-51	T	27/07/19	IPR006140	D-isomer specific 2-hydroxyacid dehydrogenase, NAD-binding domain	GO:0051287|GO:0055114
TRINITY_DN11125_c3_g1_i1.p1_12	a749ef596afc531bdbddbb94a8472617	388	Pfam	PF00389	D-isomer specific 2-hydroxyacid dehydrogenase, catalytic domain	72	370	4.70E-15	T	27/07/19	IPR006139	D-isomer specific 2-hydroxyacid dehydrogenase, catalytic domain	GO:0008152|GO:0016616|GO:0051287|GO:0055114
TRINITY_DN7255_c0_g1_i1.p1_7	ef6c929f9997b28136a9bca27d49067b	321	Pfam	PF13041	PPR repeat family	13	61	5.50E-11	T	27/07/19	IPR002885	Pentatricopeptide repeat
TRINITY_DN7255_c0_g1_i1.p1_7	ef6c929f9997b28136a9bca27d49067b	321	Pfam	PF01535	PPR repeat	88	112	0.006	T	27/07/19	IPR002885	Pentatricopeptide repeat
TRINITY_DN7255_c0_g1_i1.p1_7	ef6c929f9997b28136a9bca27d49067b	321	Pfam	PF14432	DYW family of nucleic acid deaminases	188	311	3.90E-38	T	27/07/19	IPR032867	DYW domain	GO:0008270
TRINITY_DN10151_c0_g2_i12.p1_19	1de5003d4163ede072d4226f9a65520f	730	Pfam	PF03399	SAC3/GANP family	453	658	1.20E-24	T	27/07/19	IPR005062	SAC3/GANP/THP3
TRINITY_DN11055_c0_g1_i10.p1_20	86096617c443cc6379f4bee812a3f166	971	Pfam	PF01535	PPR repeat	739	764	0.0053	T	27/07/19	IPR002885	Pentatricopeptide repeat
TRINITY_DN11055_c0_g1_i10.p1_20	86096617c443cc6379f4bee812a3f166	971	Pfam	PF01535	PPR repeat	158	180	0.002	T	27/07/19	IPR002885	Pentatricopeptide repeat
TRINITY_DN11055_c0_g1_i10.p1_20	86096617c443cc6379f4bee812a3f166	971	Pfam	PF01535	PPR repeat	331	353	0.43	T	27/07/19	IPR002885	Pentatricopeptide repeat
TRINITY_DN11055_c0_g1_i10.p1_20	86096617c443cc6379f4bee812a3f166	971	Pfam	PF01535	PPR repeat	361	388	8.00E-04	T	27/07/19	IPR002885	Pentatricopeptide repeat
TRINITY_DN11055_c0_g1_i10.p1_20	86096617c443cc6379f4bee812a3f166	971	Pfam	PF01535	PPR repeat	232	258	7.10E-04	T	27/07/19	IPR002885	Pentatricopeptide repeat
TRINITY_DN11055_c0_g1_i10.p1_20	86096617c443cc6379f4bee812a3f166	971	Pfam	PF01535	PPR repeat	260	290	6.50E-05	T	27/07/19	IPR002885	Pentatricopeptide repeat
TRINITY_DN11055_c0_g1_i10.p1_20	86096617c443cc6379f4bee812a3f166	971	Pfam	PF13041	PPR repeat family	564	610	2.10E-09	T	27/07/19	IPR002885	Pentatricopeptide repeat
TRINITY_DN11055_c0_g1_i10.p1_20	86096617c443cc6379f4bee812a3f166	971	Pfam	PF13041	PPR repeat family	462	508	2.00E-09	T	27/07/19	IPR002885	Pentatricopeptide repeat
TRINITY_DN11055_c0_g1_i10.p1_20	86096617c443cc6379f4bee812a3f166	971	Pfam	PF13041	PPR repeat family	664	710	2.80E-09	T	27/07/19	IPR002885	Pentatricopeptide repeat
TRINITY_DN11055_c0_g1_i10.p1_20	86096617c443cc6379f4bee812a3f166	971	Pfam	PF14432	DYW family of nucleic acid deaminases	838	961	6.90E-38	T	27/07/19	IPR032867	DYW domain	GO:0008270
TRINITY_DN4835_c0_g1_i1.p1_5	80dc1704809f8812aedb9bf71277f0cf	175	Pfam	PF09187	RNA-directed DNA methylation 1	56	174	1.60E-63	T	27/07/19	IPR015270	Protein RDM1	GO:0005634|GO:0044030
TRINITY_DN10674_c2_g2_i3.p1_24	0dce9e27a455af475e18b2ca4bb8628d	1140	Pfam	PF00488	MutS domain V	832	1033	2.10E-69	T	27/07/19	IPR000432	DNA mismatch repair protein MutS, C-terminal	GO:0005524|GO:0006298|GO:0030983
TRINITY_DN10674_c2_g2_i3.p1_24	0dce9e27a455af475e18b2ca4bb8628d	1140	Pfam	PF05188	MutS domain II	272	425	5.30E-11	T	27/07/19	IPR007860	DNA mismatch repair protein MutS, connector domain	GO:0005524|GO:0006298|GO:0030983
TRINITY_DN10674_c2_g2_i3.p1_24	0dce9e27a455af475e18b2ca4bb8628d	1140	Pfam	PF05192	MutS domain III	444	777	5.60E-36	T	27/07/19	IPR007696	DNA mismatch repair protein MutS, core	GO:0005524|GO:0006298|GO:0030983
TRINITY_DN10674_c2_g2_i3.p1_24	0dce9e27a455af475e18b2ca4bb8628d	1140	Pfam	PF01624	MutS domain I	145	255	9.90E-26	T	27/07/19	IPR007695	DNA mismatch repair protein MutS-like, N-terminal	GO:0005524|GO:0006298|GO:0030983	Reactome: R-HSA-5632928
TRINITY_DN2195_c0_g1_i1.p1_12	19e04c8992b7a379e327c8d74e2a714c	430	Pfam	PF00083	Sugar (and other) transporter	25	429	3.30E-96	T	27/07/19	IPR005828	Major facilitator, sugar transporter-like	GO:0016021|GO:0022857|GO:0055085
TRINITY_DN9014_c0_g1_i1.p1_9	9199aaf1072cbc136e0431dbec14d51e	355	Pfam	PF00069	Protein kinase domain	98	337	2.30E-27	T	27/07/19	IPR000719	Protein kinase domain	GO:0004672|GO:0005524|GO:0006468
TRINITY_DN7908_c0_g1_i3.p1_7	442f3693c8d4460115a47a8071362959	341	Pfam	PF04064	Domain of unknown function (DUF384)	280	329	5.90E-08	T	27/07/19	IPR007206	Protein HGH1 C-terminal
TRINITY_DN7908_c0_g1_i3.p1_7	442f3693c8d4460115a47a8071362959	341	Pfam	PF04063	Domain of unknown function (DUF383)	101	274	1.60E-36	T	27/07/19	IPR007205	Protein HGH1 N-terminal
TRINITY_DN11378_c1_g1_i1.p1_15	5c4b506d2778d91328a76a498795ee10	655	Pfam	PF00931	NB-ARC domain	7	106	1.10E-10	T	27/07/19	IPR002182	NB-ARC	GO:0043531	Reactome: R-HSA-111458|Reactome: R-HSA-111459|Reactome: R-HSA-6798695|Reactome: R-HSA-6803207|Reactome: R-HSA-8953750
TRINITY_DN6739_c0_g2_i1.p1_15	b59dc7e67b0e67661435b91cd6ca31a5	526	Pfam	PF00925	GTP cyclohydrolase II	314	476	3.20E-72	T	27/07/19	IPR032677	GTP cyclohydrolase II		KEGG: 00740+3.5.4.25|KEGG: 00790+3.5.4.25|MetaCyc: PWY-6168|MetaCyc: PWY-7539
TRINITY_DN6739_c0_g2_i1.p1_15	b59dc7e67b0e67661435b91cd6ca31a5	526	Pfam	PF00926	3,4-dihydroxy-2-butanone 4-phosphate synthase	106	300	9.50E-70	T	27/07/19	IPR000422	3,4-dihydroxy-2-butanone 4-phosphate synthase, RibB	GO:0008686|GO:0009231	KEGG: 00740+4.1.99.12|MetaCyc: PWY-6167|MetaCyc: PWY-6168
TRINITY_DN2743_c0_g1_i1.p1_13	09c2b1f28048c83dd169952c69837171	365	Pfam	PF13668	Ferritin-like domain	46	180	1.10E-39	T	27/07/19
TRINITY_DN9656_c1_g2_i1.p1_18	2e6fd38155cc14d5ecf2ffddba3da8df	925	Pfam	PF01399	PCI domain	654	782	3.20E-17	T	27/07/19	IPR000717	Proteasome component (PCI) domain	GO:0005515
TRINITY_DN9656_c1_g2_i1.p1_18	2e6fd38155cc14d5ecf2ffddba3da8df	925	Pfam	PF05470	Eukaryotic translation initiation factor 3 subunit 8 N-terminus	42	645	1.20E-246	T	27/07/19	IPR008905	Eukaryotic translation initiation factor 3 subunit C, N-terminal domain	GO:0003743|GO:0005852|GO:0006413|GO:0031369
TRINITY_DN10186_c0_g1_i1.p1_11	c7cd5a793519fe0d2943a1bfd2887adb	421	Pfam	PF02485	Core-2/I-Branching enzyme	77	336	1.40E-73	T	27/07/19	IPR003406	Glycosyl transferase, family 14	GO:0008375|GO:0016020
TRINITY_DN11147_c2_g2_i2.p1_29	b663c6782eb0812d60c3656c2782b299	1054	Pfam	PF00063	Myosin head (motor domain)	1	275	2.10E-96	T	27/07/19	IPR001609	Myosin head, motor domain	GO:0003774|GO:0005524|GO:0016459
TRINITY_DN11147_c2_g2_i2.p1_29	b663c6782eb0812d60c3656c2782b299	1054	Pfam	PF00612	IQ calmodulin-binding motif	315	333	0.014	T	27/07/19	IPR000048	IQ motif, EF-hand binding site	GO:0005515
TRINITY_DN11147_c2_g2_i2.p1_29	b663c6782eb0812d60c3656c2782b299	1054	Pfam	PF00612	IQ calmodulin-binding motif	340	359	6.00E-04	T	27/07/19	IPR000048	IQ motif, EF-hand binding site	GO:0005515
TRINITY_DN11147_c2_g2_i2.p1_29	b663c6782eb0812d60c3656c2782b299	1054	Pfam	PF00612	IQ calmodulin-binding motif	292	310	0.0011	T	27/07/19	IPR000048	IQ motif, EF-hand binding site	GO:0005515
TRINITY_DN11147_c2_g2_i2.p1_29	b663c6782eb0812d60c3656c2782b299	1054	Pfam	PF00612	IQ calmodulin-binding motif	387	402	0.0038	T	27/07/19	IPR000048	IQ motif, EF-hand binding site	GO:0005515
TRINITY_DN11147_c2_g2_i2.p1_29	b663c6782eb0812d60c3656c2782b299	1054	Pfam	PF00612	IQ calmodulin-binding motif	411	430	4.70E-04	T	27/07/19	IPR000048	IQ motif, EF-hand binding site	GO:0005515
TRINITY_DN11147_c2_g2_i2.p1_29	b663c6782eb0812d60c3656c2782b299	1054	Pfam	PF01843	DIL domain	876	979	1.20E-23	T	27/07/19	IPR002710	Dilute domain
TRINITY_DN5527_c0_g1_i2.p1_8	a35347f08fde23dbff5d0b3ebd17945b	281	Pfam	PF01467	Cytidylyltransferase-like	118	212	6.30E-16	T	27/07/19	IPR004821	Cytidyltransferase-like domain	GO:0003824|GO:0009058
TRINITY_DN10627_c1_g3_i1.p2_7	5ffed551cfb37872436afbe408230ab0	199	Pfam	PF00137	ATP synthase subunit C	51	110	8.50E-14	T	27/07/19	IPR002379	V-ATPase proteolipid subunit C-like domain	GO:0015078|GO:0015991|GO:0033177
TRINITY_DN10627_c1_g3_i1.p2_7	5ffed551cfb37872436afbe408230ab0	199	Pfam	PF00137	ATP synthase subunit C	131	189	4.20E-20	T	27/07/19	IPR002379	V-ATPase proteolipid subunit C-like domain	GO:0015078|GO:0015991|GO:0033177
TRINITY_DN8674_c4_g1_i4.p1_19	bd33c84d9c0541bfe57fcb1caaa48953	813	Pfam	PF00425	chorismate binding enzyme	543	801	6.80E-90	T	27/07/19	IPR015890	Chorismate-utilising enzyme, C-terminal
TRINITY_DN8674_c4_g1_i4.p1_19	bd33c84d9c0541bfe57fcb1caaa48953	813	Pfam	PF04715	Anthranilate synthase component I, N terminal region	346	489	8.30E-17	T	27/07/19	IPR006805	Anthranilate synthase component I, N-terminal	GO:0009058	KEGG: 00400+4.1.3.27|KEGG: 00405+4.1.3.27|MetaCyc: PWY-5958|MetaCyc: PWY-6660|MetaCyc: PWY-6661
TRINITY_DN8674_c4_g1_i4.p1_19	bd33c84d9c0541bfe57fcb1caaa48953	813	Pfam	PF00117	Glutamine amidotransferase class-I	15	148	1.80E-21	T	27/07/19	IPR017926	Glutamine amidotransferase
TRINITY_DN8674_c4_g1_i4.p1_19	bd33c84d9c0541bfe57fcb1caaa48953	813	Pfam	PF00117	Glutamine amidotransferase class-I	188	226	1.50E-07	T	27/07/19	IPR017926	Glutamine amidotransferase
TRINITY_DN9205_c2_g3_i2.p1_3	213fb3f9545543413719cde389613150	229	Pfam	PF10607	CTLH/CRA C-terminal to LisH motif domain	78	202	3.30E-33	T	27/07/19	IPR024964	CTLH/CRA C-terminal to LisH motif domain
TRINITY_DN9205_c2_g3_i2.p1_3	213fb3f9545543413719cde389613150	229	Pfam	PF08513	LisH	41	67	5.00E-09	T	27/07/19	IPR006594	LIS1 homology motif	GO:0005515
TRINITY_DN9698_c0_g1_i1.p1_15	a5259c853ad22c4c218ba4c977fc3043	675	Pfam	PF07973	Threonyl and Alanyl tRNA synthetase second additional domain	203	255	4.60E-13	T	27/07/19	IPR012947	Threonyl/alanyl tRNA synthetase, SAD	GO:0004812|GO:0005524|GO:0043039
TRINITY_DN9698_c0_g1_i1.p1_15	a5259c853ad22c4c218ba4c977fc3043	675	Pfam	PF03129	Anticodon binding domain	579	667	1.50E-18	T	27/07/19	IPR004154	Anticodon-binding
TRINITY_DN9698_c0_g1_i1.p1_15	a5259c853ad22c4c218ba4c977fc3043	675	Pfam	PF00587	tRNA synthetase class II core domain (G, H, P, S and T)	362	567	5.40E-42	T	27/07/19	IPR002314	Aminoacyl-tRNA synthetase, class II (G/ P/ S/T)	GO:0000166|GO:0004812|GO:0005524|GO:0006418
TRINITY_DN10555_c6_g5_i5.p2_12	16bae0fc498c2bb11f62afbb6bff5e45	362	Pfam	PF00160	Cyclophilin type peptidyl-prolyl cis-trans isomerase/CLD	143	324	4.30E-17	T	27/07/19	IPR002130	Cyclophilin-type peptidyl-prolyl cis-trans isomerase domain	GO:0000413|GO:0003755
TRINITY_DN8645_c3_g1_i3.p1_6	f8f7fd2f666fab1ffeafe5c06b5a97f8	164	Pfam	PF01486	K-box region	61	149	4.10E-22	T	27/07/19	IPR002487	Transcription factor, K-box	GO:0003700|GO:0005634|GO:0006355
TRINITY_DN8645_c3_g1_i3.p1_6	f8f7fd2f666fab1ffeafe5c06b5a97f8	164	Pfam	PF00319	SRF-type transcription factor (DNA-binding and dimerisation domain)	1	35	6.70E-16	T	27/07/19	IPR002100	Transcription factor, MADS-box	GO:0003677|GO:0046983	Reactome: R-HSA-375170
TRINITY_DN9240_c3_g5_i2.p1_8	412f3fa922571f8821e5d93d0eb34473	522	Pfam	PF00069	Protein kinase domain	73	329	2.80E-74	T	27/07/19	IPR000719	Protein kinase domain	GO:0004672|GO:0005524|GO:0006468
TRINITY_DN9240_c3_g5_i2.p1_8	412f3fa922571f8821e5d93d0eb34473	522	Pfam	PF13499	EF-hand domain pair	377	437	4.80E-11	T	27/07/19	IPR002048	EF-hand domain	GO:0005509
TRINITY_DN9240_c3_g5_i2.p1_8	412f3fa922571f8821e5d93d0eb34473	522	Pfam	PF13499	EF-hand domain pair	447	509	2.60E-14	T	27/07/19	IPR002048	EF-hand domain	GO:0005509
TRINITY_DN11340_c0_g2_i10.p1_11	065edc58902b6df79328ccb747f1bd65	580	Pfam	PF00206	Lyase	117	387	2.50E-56	T	27/07/19	IPR022761	Fumarate lyase, N-terminal
TRINITY_DN11340_c0_g2_i10.p1_11	065edc58902b6df79328ccb747f1bd65	580	Pfam	PF08328	Adenylosuccinate lyase C-terminal	405	466	4.90E-27	T	27/07/19	IPR013539	Adenylosuccinate lyase PurB, C-terminal	GO:0004018|GO:0006188	KEGG: 00230+4.3.2.2|KEGG: 00250+4.3.2.2|MetaCyc: PWY-6123|MetaCyc: PWY-6124|MetaCyc: PWY-7219|MetaCyc: PWY-7234
TRINITY_DN11340_c0_g2_i10.p1_11	065edc58902b6df79328ccb747f1bd65	580	Pfam	PF08328	Adenylosuccinate lyase C-terminal	503	559	3.30E-17	T	27/07/19	IPR013539	Adenylosuccinate lyase PurB, C-terminal	GO:0004018|GO:0006188	KEGG: 00230+4.3.2.2|KEGG: 00250+4.3.2.2|MetaCyc: PWY-6123|MetaCyc: PWY-6124|MetaCyc: PWY-7219|MetaCyc: PWY-7234
TRINITY_DN10900_c1_g3_i8.p1_9	dd6cf6be39b6547fcd059817ee0d0872	239	Pfam	PF09764	N-terminal glutamine amidase	36	235	2.50E-66	T	27/07/19	IPR023128	Protein N-terminal glutamine amidohydrolase, alpha beta roll	GO:0016811	MetaCyc: PWY-7799
TRINITY_DN9412_c1_g1_i1.p1_23	5ca095137be0d24b0e38a37fdccb3253	759	Pfam	PF08324	PUL domain	486	751	3.30E-57	T	27/07/19	IPR013535	PUL domain
TRINITY_DN9412_c1_g1_i1.p1_23	5ca095137be0d24b0e38a37fdccb3253	759	Pfam	PF09070	PFU (PLAA family ubiquitin binding)	339	448	3.40E-37	T	27/07/19	IPR015155	PLAA family ubiquitin binding, PFU
TRINITY_DN9412_c1_g1_i1.p1_23	5ca095137be0d24b0e38a37fdccb3253	759	Pfam	PF00400	WD domain, G-beta repeat	220	255	0.015	T	27/07/19	IPR001680	WD40 repeat	GO:0005515
TRINITY_DN9412_c1_g1_i1.p1_23	5ca095137be0d24b0e38a37fdccb3253	759	Pfam	PF00400	WD domain, G-beta repeat	12	44	0.0024	T	27/07/19	IPR001680	WD40 repeat	GO:0005515
TRINITY_DN9412_c1_g1_i1.p1_23	5ca095137be0d24b0e38a37fdccb3253	759	Pfam	PF00400	WD domain, G-beta repeat	258	292	9.10E-04	T	27/07/19	IPR001680	WD40 repeat	GO:0005515
TRINITY_DN9412_c1_g1_i1.p1_23	5ca095137be0d24b0e38a37fdccb3253	759	Pfam	PF00400	WD domain, G-beta repeat	101	136	0.076	T	27/07/19	IPR001680	WD40 repeat	GO:0005515
TRINITY_DN9412_c1_g1_i1.p1_23	5ca095137be0d24b0e38a37fdccb3253	759	Pfam	PF00400	WD domain, G-beta repeat	139	176	0.019	T	27/07/19	IPR001680	WD40 repeat	GO:0005515
TRINITY_DN9412_c1_g1_i1.p1_23	5ca095137be0d24b0e38a37fdccb3253	759	Pfam	PF00400	WD domain, G-beta repeat	179	214	9.20E-04	T	27/07/19	IPR001680	WD40 repeat	GO:0005515
TRINITY_DN10828_c5_g2_i4.p1_7	4c3c353b771f19de1def5a621cd44ffe	206	Pfam	PF12999	Glucosidase II beta subunit-like	14	175	6.20E-33	T	27/07/19	IPR028146	Glucosidase II beta subunit, N-terminal		Reactome: R-HSA-381426|Reactome: R-HSA-532668|Reactome: R-HSA-879415|Reactome: R-HSA-8957275|Reactome: R-HSA-901042
TRINITY_DN7898_c0_g1_i1.p1_11	06b78e3497402fc066d299b863f4b21a	523	Pfam	PF06813	Nodulin-like	10	255	7.10E-72	T	27/07/19	IPR010658	Nodulin-like
TRINITY_DN9527_c2_g3_i5.p1_15	894cbe99af047aa821f248580c6a6312	506	Pfam	PF13516	Leucine Rich repeat	298	318	0.42	T	27/07/19	IPR001611	Leucine-rich repeat	GO:0005515
TRINITY_DN8811_c1_g9_i2.p1_8	a6d4d3ca963a3b46bc357134cf0e824e	298	Pfam	PF11255	Protein of unknown function (DUF3054)	155	263	5.60E-26	T	27/07/19	IPR021414	Protein of unknown function DUF3054
TRINITY_DN10670_c4_g3_i2.p1_13	f124f2f819a6f38cf9ed2d2c978519d6	562	Pfam	PF00010	Helix-loop-helix DNA-binding domain	375	423	5.20E-06	T	27/07/19	IPR011598	Myc-type, basic helix-loop-helix (bHLH) domain	GO:0046983
TRINITY_DN10360_c2_g2_i11.p1_17	75c53306d69a667e74234985d1f0bf9d	682	Pfam	PF00060	Ligand-gated ion channel	380	622	4.60E-26	T	27/07/19	IPR001320	Ionotropic glutamate receptor	GO:0004970|GO:0016020
TRINITY_DN10360_c2_g2_i11.p1_17	75c53306d69a667e74234985d1f0bf9d	682	Pfam	PF01094	Receptor family ligand binding region	17	199	1.30E-20	T	27/07/19	IPR001828	Receptor, ligand binding region
TRINITY_DN10360_c2_g2_i11.p1_17	75c53306d69a667e74234985d1f0bf9d	682	Pfam	PF00497	Bacterial extracellular solute-binding proteins, family 3	277	591	3.90E-15	T	27/07/19	IPR001638	Solute-binding protein family 3/N-terminal domain of MltF
TRINITY_DN8023_c3_g3_i13.p1_12	6c200e5ed94f7dda5934ba7c1f50ac3e	419	Pfam	PF01487	Type I 3-dehydroquinase	52	103	2.40E-14	T	27/07/19	IPR001381	3-dehydroquinate dehydratase type I	GO:0003855	KEGG: 00400+4.2.1.10|MetaCyc: PWY-6163|MetaCyc: PWY-6416|MetaCyc: PWY-6707
TRINITY_DN8023_c3_g3_i13.p1_12	6c200e5ed94f7dda5934ba7c1f50ac3e	419	Pfam	PF01488	Shikimate / quinate 5-dehydrogenase	237	309	7.50E-09	T	27/07/19	IPR006151	Quinate/shikimate 5-dehydrogenase/glutamyl-tRNA reductase
TRINITY_DN8023_c3_g3_i13.p1_12	6c200e5ed94f7dda5934ba7c1f50ac3e	419	Pfam	PF08501	Shikimate dehydrogenase substrate binding domain	117	197	7.10E-27	T	27/07/19	IPR013708	Shikimate dehydrogenase substrate binding, N-terminal	GO:0004764|GO:0055114	KEGG: 00400+1.1.1.25|MetaCyc: PWY-6163
TRINITY_DN11375_c2_g1_i10.p1_11	f9711691d1fa37623e40acb77dd683ad	651	Pfam	PF14372	Domain of unknown function (DUF4413)	419	517	9.60E-26	T	27/07/19	IPR025525	hAT-like transposase, RNase-H fold	GO:0003677
TRINITY_DN11375_c2_g1_i10.p1_11	f9711691d1fa37623e40acb77dd683ad	651	Pfam	PF05699	hAT family C-terminal dimerisation region	571	651	4.50E-21	T	27/07/19	IPR008906	HAT, C-terminal dimerisation domain	GO:0046983
TRINITY_DN10174_c2_g2_i2.p1_7	7c8a5e8bd543c5071a824138d32fd4c5	364	Pfam	PF00348	Polyprenyl synthetase	100	334	5.80E-56	T	27/07/19	IPR000092	Polyprenyl synthetase	GO:0008299
TRINITY_DN9257_c0_g2_i1.p1_11	b9cb3374c0748fdb797ef2a9e5e069ae	402	Pfam	PF14541	Xylanase inhibitor C-terminal	280	400	1.40E-15	T	27/07/19	IPR032799	Xylanase inhibitor, C-terminal
TRINITY_DN9257_c0_g2_i1.p1_11	b9cb3374c0748fdb797ef2a9e5e069ae	402	Pfam	PF14543	Xylanase inhibitor N-terminal	81	260	7.60E-35	T	27/07/19	IPR032861	Xylanase inhibitor, N-terminal
TRINITY_DN11186_c3_g4_i9.p1_10	76a37eae3aa9030e629ea8bc920faafc	389	Pfam	PF04770	ZF-HD protein dimerisation region	87	141	2.90E-26	T	27/07/19	IPR006456	ZF-HD homeobox protein, Cys/His-rich dimerisation domain
TRINITY_DN9810_c1_g2_i4.p1_5	815e26e8819b54dd33d74868a7e3b272	174	Pfam	PF07714	Protein tyrosine kinase	8	56	4.60E-09	T	27/07/19	IPR001245	Serine-threonine/tyrosine-protein kinase, catalytic domain	GO:0004672|GO:0006468
TRINITY_DN10122_c0_g1_i5.p1_6	13216cfc73f779a5f1aeb1a74bb5be90	190	Pfam	PF04389	Peptidase family M28	1	131	2.90E-24	T	27/07/19	IPR007484	Peptidase M28
TRINITY_DN19243_c0_g1_i1.p1_2	a7e637414ae8a42b8e173cce6efbd92f	123	Pfam	PF13855	Leucine rich repeat	49	105	3.70E-07	T	27/07/19	IPR001611	Leucine-rich repeat	GO:0005515
TRINITY_DN8160_c3_g1_i3.p1_16	972a4438f07ee6d3fd90853c73af100c	684	Pfam	PF00875	DNA photolyase	7	163	2.50E-39	T	27/07/19	IPR006050	DNA photolyase, N-terminal		Reactome: R-HSA-1368108|Reactome: R-HSA-400253
TRINITY_DN8160_c3_g1_i3.p1_16	972a4438f07ee6d3fd90853c73af100c	684	Pfam	PF03441	FAD binding domain of DNA photolyase	283	481	3.80E-63	T	27/07/19	IPR005101	Cryptochrome/DNA photolyase, FAD-binding domain		Reactome: R-HSA-1368108|Reactome: R-HSA-400253
TRINITY_DN8160_c3_g1_i3.p1_16	972a4438f07ee6d3fd90853c73af100c	684	Pfam	PF12546	Blue/Ultraviolet sensing protein C terminal	512	629	1.90E-36	T	27/07/19	IPR020978	Cryptochrome C-terminal
TRINITY_DN5245_c0_g1_i3.p1_8	ba487556d398319e23c39c64edc3910a	273	Pfam	PF01105	emp24/gp25L/p24 family/GOLD	92	264	1.60E-42	T	27/07/19	IPR009038	GOLD domain
TRINITY_DN7142_c1_g2_i1.p1_6	9444b9928198b29db9ecd4159d2f830c	299	Pfam	PF01535	PPR repeat	113	132	0.013	T	27/07/19	IPR002885	Pentatricopeptide repeat
TRINITY_DN7142_c1_g2_i1.p1_6	9444b9928198b29db9ecd4159d2f830c	299	Pfam	PF01535	PPR repeat	277	299	0.19	T	27/07/19	IPR002885	Pentatricopeptide repeat
TRINITY_DN7142_c1_g2_i1.p1_6	9444b9928198b29db9ecd4159d2f830c	299	Pfam	PF13041	PPR repeat family	202	249	1.10E-10	T	27/07/19	IPR002885	Pentatricopeptide repeat
TRINITY_DN9665_c0_g7_i1.p1_4	6de0c5e94ff54b92440f6839a2d0fdb8	146	Pfam	PF03311	Cornichon protein	6	126	3.80E-40	T	27/07/19	IPR003377	Cornichon	GO:0016192
TRINITY_DN9611_c5_g2_i1.p2_4	b39a28d295c8e1b4006c9d5e84a44f3c	110	Pfam	PF00098	Zinc knuckle	90	105	5.90E-08	T	27/07/19	IPR001878	Zinc finger, CCHC-type	GO:0003676|GO:0008270
TRINITY_DN9611_c5_g2_i1.p2_4	b39a28d295c8e1b4006c9d5e84a44f3c	110	Pfam	PF00098	Zinc knuckle	47	61	8.70E-08	T	27/07/19	IPR001878	Zinc finger, CCHC-type	GO:0003676|GO:0008270
TRINITY_DN5718_c1_g1_i1.p1_4	15e1b80d5216de793f1c4132ca04730d	147	Pfam	PF03140	Plant protein of unknown function	72	146	6.50E-14	T	27/07/19	IPR004158	Protein of unknown function DUF247, plant
TRINITY_DN5495_c0_g1_i2.p2_4	8875824a878c3fc5ac03d7ae44a6aeab	127	Pfam	PF00230	Major intrinsic protein	8	103	2.00E-25	T	27/07/19	IPR000425	Major intrinsic protein	GO:0015267|GO:0016020|GO:0055085	Reactome: R-HSA-432047
TRINITY_DN21697_c0_g1_i1.p1_3	96cc45dba5beecc8a7a36f4eb0f889a1	109	Pfam	PF02365	No apical meristem (NAM) protein	24	97	1.10E-10	T	27/07/19	IPR003441	NAC domain	GO:0003677|GO:0006355
TRINITY_DN8429_c0_g1_i5.p1_3	da18a0077e6164d55f8d0c7dec94da2a	210	Pfam	PF13326	Photosystem II Pbs27	46	210	5.80E-49	T	27/07/19	IPR025585	Photosystem II Pbs27	GO:0010207
TRINITY_DN11242_c1_g3_i2.p1_5	6b2ed35cd1b5cf90a9cba0a7253d31e6	178	Pfam	PF04504	Protein of unknown function, DUF573	23	82	5.40E-10	T	27/07/19	IPR007592	GLABROUS1 enhancer-binding protein family	GO:0006355
TRINITY_DN11074_c2_g1_i2.p1_9	a74972eb8bed10b30994eb644c6d4d84	298	Pfam	PF11891	Protein RETICULATA-related	159	287	5.60E-42	T	27/07/19	IPR021825	Protein RETICULATA-related
TRINITY_DN10605_c3_g4_i3.p1_8	2764ce391981a3f57954bb420b982d8a	351	Pfam	PF03446	NAD binding domain of 6-phosphogluconate dehydrogenase	43	214	1.10E-39	T	27/07/19	IPR006115	6-phosphogluconate dehydrogenase, NADP-binding	GO:0004616|GO:0055114
TRINITY_DN10605_c3_g4_i3.p1_8	2764ce391981a3f57954bb420b982d8a	351	Pfam	PF14833	NAD-binding of NADP-dependent 3-hydroxyisobutyrate dehydrogenase	217	341	4.20E-30	T	27/07/19	IPR029154	3-hydroxyisobutyrate dehydrogenase, NAD-binding domain	GO:0051287
TRINITY_DN10161_c1_g3_i1.p1_8	432c5fb563c6c1f2897c80e0dd584e40	323	Pfam	PF02338	OTU-like cysteine protease	177	314	1.90E-30	T	27/07/19	IPR003323	OTU domain
TRINITY_DN10477_c0_g1_i22.p1_4	eb543d92f67193f3611875fa07e20845	139	Pfam	PF00514	Armadillo/beta-catenin-like repeat	55	93	1.60E-06	T	27/07/19	IPR000225	Armadillo	GO:0005515
TRINITY_DN8684_c2_g2_i1.p1_16	ba1f780c4ee42085f0bca22e6e57731c	524	Pfam	PF13912	C2H2-type zinc finger	113	137	1.20E-06	T	27/07/19
TRINITY_DN8684_c2_g2_i1.p1_16	ba1f780c4ee42085f0bca22e6e57731c	524	Pfam	PF13912	C2H2-type zinc finger	420	442	1.20E-12	T	27/07/19
TRINITY_DN8684_c2_g2_i1.p1_16	ba1f780c4ee42085f0bca22e6e57731c	524	Pfam	PF13912	C2H2-type zinc finger	333	357	9.00E-12	T	27/07/19
TRINITY_DN8684_c2_g2_i1.p1_16	ba1f780c4ee42085f0bca22e6e57731c	524	Pfam	PF13912	C2H2-type zinc finger	9	32	1.50E-05	T	27/07/19
TRINITY_DN8952_c2_g1_i2.p1_7	69b350abe63e936c94c3974903caa4ce	176	Pfam	PF02466	Tim17/Tim22/Tim23/Pmp24 family	25	155	2.20E-08	T	27/07/19	IPR003397	Mitochondrial inner membrane translocase subunit Tim17/Tim22/Tim23/peroxisomal protein PMP24
TRINITY_DN9734_c2_g2_i2.p1_18	4f601f06600a8722c72defd259b695a3	842	Pfam	PF10358	N-terminal C2 in EEIG1 and EHBP1 proteins	7	137	3.10E-18	T	27/07/19	IPR019448	EEIG1/EHBP1 N-terminal domain
TRINITY_DN9794_c1_g1_i8.p1_24	6d4ccfeb82c78476414cb1727b099a28	980	Pfam	PF00069	Protein kinase domain	154	497	8.30E-49	T	27/07/19	IPR000719	Protein kinase domain	GO:0004672|GO:0005524|GO:0006468
TRINITY_DN9391_c1_g1_i1.p1_11	df60437a2948d6dd75624954aa90054c	658	Pfam	PF01535	PPR repeat	215	244	0.03	T	27/07/19	IPR002885	Pentatricopeptide repeat
TRINITY_DN9391_c1_g1_i1.p1_11	df60437a2948d6dd75624954aa90054c	658	Pfam	PF12854	PPR repeat	454	483	2.40E-05	T	27/07/19	IPR002885	Pentatricopeptide repeat
TRINITY_DN9391_c1_g1_i1.p1_11	df60437a2948d6dd75624954aa90054c	658	Pfam	PF13041	PPR repeat family	143	190	4.00E-08	T	27/07/19	IPR002885	Pentatricopeptide repeat
TRINITY_DN9391_c1_g1_i1.p1_11	df60437a2948d6dd75624954aa90054c	658	Pfam	PF13041	PPR repeat family	246	295	7.90E-17	T	27/07/19	IPR002885	Pentatricopeptide repeat
TRINITY_DN9391_c1_g1_i1.p1_11	df60437a2948d6dd75624954aa90054c	658	Pfam	PF13041	PPR repeat family	317	366	3.60E-20	T	27/07/19	IPR002885	Pentatricopeptide repeat
TRINITY_DN9391_c1_g1_i1.p1_11	df60437a2948d6dd75624954aa90054c	658	Pfam	PF13041	PPR repeat family	387	436	2.80E-12	T	27/07/19	IPR002885	Pentatricopeptide repeat
TRINITY_DN9391_c1_g1_i1.p1_11	df60437a2948d6dd75624954aa90054c	658	Pfam	PF13041	PPR repeat family	496	541	1.80E-12	T	27/07/19	IPR002885	Pentatricopeptide repeat
TRINITY_DN11342_c0_g1_i2.p1_40	f16c1ac941f6f2400a20e575fc30e8c5	1582	Pfam	PF14288	1,3-beta-glucan synthase subunit FKS1, domain-1	2	82	5.90E-20	T	27/07/19	IPR026899	1,3-beta-glucan synthase subunit FKS1-like, domain-1		KEGG: 00500+2.4.1.34|MetaCyc: PWY-6773
TRINITY_DN11342_c0_g1_i2.p1_40	f16c1ac941f6f2400a20e575fc30e8c5	1582	Pfam	PF02364	1,3-beta-glucan synthase component	686	1474	6.20E-270	T	27/07/19	IPR003440	Glycosyl transferase, family 48	GO:0000148|GO:0003843|GO:0006075|GO:0016020	KEGG: 00500+2.4.1.34|MetaCyc: PWY-6773
TRINITY_DN6933_c0_g1_i1.p1_22	6bf2cf170ac098266cbcbc0f81707637	912	Pfam	PF07724	AAA domain (Cdc48 subfamily)	598	762	6.70E-53	T	27/07/19	IPR003959	ATPase, AAA-type, core	GO:0005524
TRINITY_DN6933_c0_g1_i1.p1_22	6bf2cf170ac098266cbcbc0f81707637	912	Pfam	PF00004	ATPase family associated with various cellular activities (AAA)	205	318	1.90E-13	T	27/07/19	IPR003959	ATPase, AAA-type, core	GO:0005524
TRINITY_DN6933_c0_g1_i1.p1_22	6bf2cf170ac098266cbcbc0f81707637	912	Pfam	PF10431	C-terminal, D2-small domain, of ClpB protein	768	847	2.70E-22	T	27/07/19	IPR019489	Clp ATPase, C-terminal
TRINITY_DN6933_c0_g1_i1.p1_22	6bf2cf170ac098266cbcbc0f81707637	912	Pfam	PF02861	Clp amino terminal domain, pathogenicity island component	97	147	1.80E-08	T	27/07/19	IPR004176	Clp, N-terminal	GO:0019538
TRINITY_DN6933_c0_g1_i1.p1_22	6bf2cf170ac098266cbcbc0f81707637	912	Pfam	PF02861	Clp amino terminal domain, pathogenicity island component	17	59	7.10E-10	T	27/07/19	IPR004176	Clp, N-terminal	GO:0019538
TRINITY_DN10214_c1_g1_i1.p1_13	4d355f431d7085ba16af8844c643ed60	820	Pfam	PF01535	PPR repeat	187	208	0.1	T	27/07/19	IPR002885	Pentatricopeptide repeat
TRINITY_DN10214_c1_g1_i1.p1_13	4d355f431d7085ba16af8844c643ed60	820	Pfam	PF01535	PPR repeat	671	700	2.30E-06	T	27/07/19	IPR002885	Pentatricopeptide repeat
TRINITY_DN10214_c1_g1_i1.p1_13	4d355f431d7085ba16af8844c643ed60	820	Pfam	PF12854	PPR repeat	354	380	8.10E-07	T	27/07/19	IPR002885	Pentatricopeptide repeat
TRINITY_DN10214_c1_g1_i1.p1_13	4d355f431d7085ba16af8844c643ed60	820	Pfam	PF13041	PPR repeat family	458	506	1.30E-15	T	27/07/19	IPR002885	Pentatricopeptide repeat
TRINITY_DN10214_c1_g1_i1.p1_13	4d355f431d7085ba16af8844c643ed60	820	Pfam	PF13041	PPR repeat family	528	577	1.50E-15	T	27/07/19	IPR002885	Pentatricopeptide repeat
TRINITY_DN10214_c1_g1_i1.p1_13	4d355f431d7085ba16af8844c643ed60	820	Pfam	PF13041	PPR repeat family	283	331	3.10E-15	T	27/07/19	IPR002885	Pentatricopeptide repeat
TRINITY_DN10214_c1_g1_i1.p1_13	4d355f431d7085ba16af8844c643ed60	820	Pfam	PF13041	PPR repeat family	389	436	6.10E-14	T	27/07/19	IPR002885	Pentatricopeptide repeat
TRINITY_DN10214_c1_g1_i1.p1_13	4d355f431d7085ba16af8844c643ed60	820	Pfam	PF13041	PPR repeat family	213	262	1.90E-18	T	27/07/19	IPR002885	Pentatricopeptide repeat
TRINITY_DN10214_c1_g1_i1.p1_13	4d355f431d7085ba16af8844c643ed60	820	Pfam	PF13041	PPR repeat family	598	645	9.00E-12	T	27/07/19	IPR002885	Pentatricopeptide repeat
TRINITY_DN10214_c1_g1_i1.p1_13	4d355f431d7085ba16af8844c643ed60	820	Pfam	PF13041	PPR repeat family	703	750	5.50E-11	T	27/07/19	IPR002885	Pentatricopeptide repeat
TRINITY_DN8786_c6_g1_i8.p1_31	429d1f92f360b38f8d1d5c425a59a29c	1449	Pfam	PF00637	Region in Clathrin and VPS	955	1045	2.40E-07	T	27/07/19	IPR000547	Clathrin, heavy chain/VPS, 7-fold repeat	GO:0006886|GO:0016192
TRINITY_DN8786_c6_g1_i8.p1_31	429d1f92f360b38f8d1d5c425a59a29c	1449	Pfam	PF12816	Golgi CORVET complex core vacuolar protein 8	494	678	1.10E-53	T	27/07/19	IPR025941	Vacuolar protein sorting-associated protein 8, central domain
TRINITY_DN7639_c0_g1_i5.p1_2	51a56b77d169474862f332d361ee7061	115	Pfam	PF01158	Ribosomal protein L36e	13	106	4.50E-43	T	27/07/19	IPR000509	Ribosomal protein L36e	GO:0003735|GO:0005622|GO:0005840|GO:0006412	Reactome: R-HSA-156827|Reactome: R-HSA-156902|Reactome: R-HSA-1799339|Reactome: R-HSA-192823|Reactome: R-HSA-2408557|Reactome: R-HSA-6791226|Reactome: R-HSA-72689|Reactome: R-HSA-72706|Reactome: R-HSA-72764|Reactome: R-HSA-9010553|Reactome: R-HSA-975956|Reactome: R-HSA-975957
TRINITY_DN10753_c1_g1_i11.p1_16	8b5e59125395711569126312a22d6410	912	Pfam	PF00982	Glycosyltransferase family 20	76	541	5.00E-189	T	27/07/19	IPR001830	Glycosyl transferase, family 20	GO:0003824|GO:0005992	KEGG: 00500+2.4.1.15
TRINITY_DN10753_c1_g1_i11.p1_16	8b5e59125395711569126312a22d6410	912	Pfam	PF02358	Trehalose-phosphatase	588	807	3.70E-55	T	27/07/19	IPR003337	Trehalose-phosphatase	GO:0003824|GO:0005992
TRINITY_DN10337_c2_g1_i10.p1_24	1c4e4f9555f86cef785acb390ab750ca	985	Pfam	PF10374	Telomerase activating protein Est1	70	181	3.30E-19	T	27/07/19	IPR019458	Telomerase activating protein Est1		Reactome: R-HSA-975957
TRINITY_DN10337_c2_g1_i10.p1_24	1c4e4f9555f86cef785acb390ab750ca	985	Pfam	PF10373	Est1 DNA/RNA binding domain	194	495	3.00E-57	T	27/07/19	IPR018834	DNA/RNA-binding domain, Est1-type		Reactome: R-HSA-975957
TRINITY_DN6387_c0_g1_i1.p1_21	badc566d88d4c1cdf5c573f238bcc6bc	822	Pfam	PF13855	Leucine rich repeat	180	234	6.20E-07	T	27/07/19	IPR001611	Leucine-rich repeat	GO:0005515
TRINITY_DN6387_c0_g1_i1.p1_21	badc566d88d4c1cdf5c573f238bcc6bc	822	Pfam	PF13855	Leucine rich repeat	7	66	4.00E-07	T	27/07/19	IPR001611	Leucine-rich repeat	GO:0005515
TRINITY_DN6387_c0_g1_i1.p1_21	badc566d88d4c1cdf5c573f238bcc6bc	822	Pfam	PF00069	Protein kinase domain	473	725	4.40E-42	T	27/07/19	IPR000719	Protein kinase domain	GO:0004672|GO:0005524|GO:0006468
TRINITY_DN6645_c0_g1_i1.p1_10	5f879be838a1aacfb968dac7fcf055ac	377	Pfam	PF00150	Cellulase (glycosyl hydrolase family 5)	42	280	2.00E-12	T	27/07/19	IPR001547	Glycoside hydrolase, family 5	GO:0004553|GO:0005975
TRINITY_DN10783_c1_g1_i3.p1_7	72466f4ebb141041d9f5e7b4e288281f	270	Pfam	PF02179	BAG domain	144	218	1.70E-17	T	27/07/19	IPR003103	BAG domain	GO:0051087	Reactome: R-HSA-3371453
TRINITY_DN10783_c1_g1_i3.p1_7	72466f4ebb141041d9f5e7b4e288281f	270	Pfam	PF00240	Ubiquitin family	49	116	4.00E-09	T	27/07/19	IPR000626	Ubiquitin domain	GO:0005515
TRINITY_DN11389_c1_g1_i2.p2_14	94f5b97a237f3da850dfdf10f8385ba6	219	Pfam	PF02536	mTERF	61	206	1.10E-34	T	27/07/19	IPR003690	Transcription termination factor, mitochondrial/chloroplastic	GO:0003690|GO:0006355
TRINITY_DN8468_c0_g1_i1.p1_19	6fd8b606a0670f4d3b37affea09f3fcb	650	Pfam	PF00069	Protein kinase domain	325	592	7.80E-46	T	27/07/19	IPR000719	Protein kinase domain	GO:0004672|GO:0005524|GO:0006468
TRINITY_DN8468_c0_g1_i1.p1_19	6fd8b606a0670f4d3b37affea09f3fcb	650	Pfam	PF01657	Salt stress response/antifungal	35	132	1.90E-10	T	27/07/19	IPR002902	Gnk2-homologous domain
TRINITY_DN8468_c0_g1_i1.p1_19	6fd8b606a0670f4d3b37affea09f3fcb	650	Pfam	PF01657	Salt stress response/antifungal	148	242	1.00E-14	T	27/07/19	IPR002902	Gnk2-homologous domain
TRINITY_DN21815_c0_g1_i1.p2_4	e3f6b05da931d3a74317a99082793101	117	Pfam	PF01648	4'-phosphopantetheinyl transferase superfamily	21	110	2.60E-19	T	27/07/19	IPR008278	4'-phosphopantetheinyl transferase domain	GO:0000287|GO:0008897	KEGG: 00770+2.7.8.7|MetaCyc: PWY-6012|MetaCyc: PWY-6012-1|Reactome: R-HSA-199220
TRINITY_DN9268_c2_g1_i13.p1_18	b153ac2904f4cd101541d77c91bb9967	603	Pfam	PF00439	Bromodomain	216	299	2.90E-18	T	27/07/19	IPR001487	Bromodomain	GO:0005515
TRINITY_DN9268_c2_g1_i13.p1_18	b153ac2904f4cd101541d77c91bb9967	603	Pfam	PF17035	Bromodomain extra-terminal - transcription regulation	413	474	2.50E-23	T	27/07/19	IPR027353	NET domain
TRINITY_DN4346_c0_g1_i2.p1_10	ff885b64e39cc15de1f51ad3adafc10b	577	Pfam	PF07714	Protein tyrosine kinase	285	549	1.70E-17	T	27/07/19	IPR001245	Serine-threonine/tyrosine-protein kinase, catalytic domain	GO:0004672|GO:0006468
TRINITY_DN9111_c3_g1_i3.p1_4	44afb6665ba98fa38426848e0d51d3a9	102	Pfam	PF00888	Cullin family	15	84	4.70E-08	T	27/07/19	IPR001373	Cullin, N-terminal	GO:0006511|GO:0031625	Reactome: R-HSA-8951664
TRINITY_DN10984_c5_g2_i8.p1_12	5f4e6927ff4153534f9b2143d5808761	356	Pfam	PF00561	alpha/beta hydrolase fold	111	216	1.80E-15	T	27/07/19	IPR000073	Alpha/beta hydrolase fold-1
TRINITY_DN6004_c0_g1_i1.p1_8	db275b55d04715bdfe1de05dd0a08afd	255	Pfam	PF04526	Protein of unknown function (DUF568)	90	190	3.50E-25	T	27/07/19	IPR005018	DOMON domain
TRINITY_DN10563_c1_g1_i2.p1_24	b5344193e69793c39c6a2aeb813e4c17	856	Pfam	PF08170	POPLD (NUC188) domain	506	583	6.30E-15	T	27/07/19	IPR012590	POPLD	GO:0004526|GO:0006396	Reactome: R-HSA-6784531
TRINITY_DN10563_c1_g1_i2.p1_24	b5344193e69793c39c6a2aeb813e4c17	856	Pfam	PF06978	Ribonucleases P/MRP protein subunit POP1	130	187	4.10E-13	T	27/07/19	IPR009723	Ribonuclease P/MRP, subunit POP1	GO:0001682|GO:0004526	Reactome: R-HSA-6784531
TRINITY_DN8623_c4_g1_i6.p1_28	92f810153fcc45c19dcb220d46950d39	1031	Pfam	PF16488	Argonaute linker 2 domain	566	612	4.80E-16	T	27/07/19	IPR032472	Argonaute linker 2 domain		Reactome: R-HSA-1257604|Reactome: R-HSA-1912408|Reactome: R-HSA-203927|Reactome: R-HSA-4086398|Reactome: R-HSA-426486|Reactome: R-HSA-426496|Reactome: R-HSA-5628897|Reactome: R-HSA-5687128|Reactome: R-HSA-8934593|Reactome: R-HSA-8943723|Reactome: R-HSA-8948700
TRINITY_DN8623_c4_g1_i6.p1_28	92f810153fcc45c19dcb220d46950d39	1031	Pfam	PF12764	Glycine-rich region of argonaut	101	211	5.10E-20	T	27/07/19	IPR024357	Argonaut, glycine-rich domain
TRINITY_DN8623_c4_g1_i6.p1_28	92f810153fcc45c19dcb220d46950d39	1031	Pfam	PF02171	Piwi domain	717	1031	1.80E-111	T	27/07/19	IPR003165	Piwi domain	GO:0003676
TRINITY_DN8623_c4_g1_i6.p1_28	92f810153fcc45c19dcb220d46950d39	1031	Pfam	PF16486	N-terminal domain of argonaute	231	364	8.70E-35	T	27/07/19	IPR032474	Protein argonaute, N-terminal		Reactome: R-HSA-1257604|Reactome: R-HSA-1912408|Reactome: R-HSA-203927|Reactome: R-HSA-4086398|Reactome: R-HSA-426486|Reactome: R-HSA-426496|Reactome: R-HSA-5628897|Reactome: R-HSA-5687128|Reactome: R-HSA-8934593|Reactome: R-HSA-8943723|Reactome: R-HSA-8948700
TRINITY_DN8623_c4_g1_i6.p1_28	92f810153fcc45c19dcb220d46950d39	1031	Pfam	PF02170	PAZ domain	429	555	2.30E-28	T	27/07/19	IPR003100	PAZ domain	GO:0005515
TRINITY_DN8623_c4_g1_i6.p1_28	92f810153fcc45c19dcb220d46950d39	1031	Pfam	PF08699	Argonaute linker 1 domain	374	424	7.40E-23	T	27/07/19	IPR014811	Argonaute, linker 1 domain
TRINITY_DN8623_c4_g1_i6.p1_28	92f810153fcc45c19dcb220d46950d39	1031	Pfam	PF16487	Mid domain of argonaute	623	698	7.70E-09	T	27/07/19	IPR032473	Protein argonaute, Mid domain		Reactome: R-HSA-1257604|Reactome: R-HSA-1912408|Reactome: R-HSA-203927|Reactome: R-HSA-4086398|Reactome: R-HSA-426486|Reactome: R-HSA-426496|Reactome: R-HSA-5628897|Reactome: R-HSA-5687128|Reactome: R-HSA-8934593|Reactome: R-HSA-8943723|Reactome: R-HSA-8948700
TRINITY_DN2854_c0_g1_i1.p1_5	f019899a836f37346e3da997ecd0a913	100	Pfam	PF07731	Multicopper oxidase	1	44	1.50E-04	T	27/07/19	IPR011706	Multicopper oxidase, type 2	GO:0005507|GO:0016491|GO:0055114
TRINITY_DN7516_c1_g1_i1.p1_5	4465a1b7ee02e48ffc78f224c61526fa	182	Pfam	PF00281	Ribosomal protein L5	9	62	3.40E-20	T	27/07/19	IPR031310	Ribosomal protein L5, N-terminal		Reactome: R-HSA-156827|Reactome: R-HSA-156902|Reactome: R-HSA-1799339|Reactome: R-HSA-192823|Reactome: R-HSA-2408557|Reactome: R-HSA-6791226|Reactome: R-HSA-72689|Reactome: R-HSA-72706|Reactome: R-HSA-72764|Reactome: R-HSA-9010553|Reactome: R-HSA-975956|Reactome: R-HSA-975957
TRINITY_DN7516_c1_g1_i1.p1_5	4465a1b7ee02e48ffc78f224c61526fa	182	Pfam	PF00673	ribosomal L5P family C-terminus	66	164	9.60E-21	T	27/07/19	IPR031309	Ribosomal protein L5, C-terminal		Reactome: R-HSA-156827|Reactome: R-HSA-156902|Reactome: R-HSA-1799339|Reactome: R-HSA-192823|Reactome: R-HSA-2408557|Reactome: R-HSA-6791226|Reactome: R-HSA-72689|Reactome: R-HSA-72706|Reactome: R-HSA-72764|Reactome: R-HSA-9010553|Reactome: R-HSA-975956|Reactome: R-HSA-975957
TRINITY_DN10806_c0_g1_i11.p1_9	1a3e943a3a8613b3bf3086411c769dbd	350	Pfam	PF00931	NB-ARC domain	3	88	6.50E-16	T	27/07/19	IPR002182	NB-ARC	GO:0043531	Reactome: R-HSA-111458|Reactome: R-HSA-111459|Reactome: R-HSA-6798695|Reactome: R-HSA-6803207|Reactome: R-HSA-8953750
TRINITY_DN9566_c5_g2_i1.p1_11	7530429cfea61e0483c35e239ace9b4a	485	Pfam	PF00786	P21-Rho-binding domain	93	120	4.70E-05	T	27/07/19	IPR000095	CRIB domain
TRINITY_DN9566_c5_g2_i1.p1_11	7530429cfea61e0483c35e239ace9b4a	485	Pfam	PF00620	RhoGAP domain	167	290	3.70E-22	T	27/07/19	IPR000198	Rho GTPase-activating protein domain	GO:0007165	Reactome: R-HSA-194840
TRINITY_DN11102_c2_g3_i1.p1_16	df4bd6c1ef407e2bb21df72e8f2ff77d	488	Pfam	PF13920	Zinc finger, C3HC4 type (RING finger)	425	468	2.60E-10	T	27/07/19
TRINITY_DN9401_c0_g2_i1.p1_15	255130827ff07685e88691aebd59e0c2	464	Pfam	PF16040	Domain of unknown function (DUF4792)	134	202	2.30E-24	T	27/07/19	IPR032008	Domain of unknown function DUF4792
TRINITY_DN9401_c0_g2_i1.p1_15	255130827ff07685e88691aebd59e0c2	464	Pfam	PF16041	Domain of unknown function (DUF4793)	227	332	1.10E-29	T	27/07/19	IPR032010	Domain of unknown function DUF4793
TRINITY_DN9401_c0_g2_i1.p1_15	255130827ff07685e88691aebd59e0c2	464	Pfam	PF13920	Zinc finger, C3HC4 type (RING finger)	410	458	8.60E-14	T	27/07/19
TRINITY_DN16617_c0_g1_i1.p1_8	fa98766c1b0fcc2d9ef3d0550e1cca5d	250	Pfam	PF08802	Cytochrome B6-F complex Fe-S subunit	58	96	6.50E-20	T	27/07/19	IPR014909	Cytochrome b6-f complex Fe-S subunit	GO:0009496|GO:0042651|GO:0051537|GO:0055114	KEGG: 00195+1.10.9.1|MetaCyc: PWY-101
TRINITY_DN16617_c0_g1_i1.p1_8	fa98766c1b0fcc2d9ef3d0550e1cca5d	250	Pfam	PF00355	Rieske [2Fe-2S] domain	136	198	5.10E-12	T	27/07/19	IPR017941	Rieske [2Fe-2S] iron-sulphur domain	GO:0016491|GO:0051537|GO:0055114
TRINITY_DN14244_c0_g1_i1.p1_8	1ea50d74f8abc120022f153fbffabfc3	167	Pfam	PF00281	Ribosomal protein L5	3	55	6.40E-19	T	27/07/19	IPR031310	Ribosomal protein L5, N-terminal		Reactome: R-HSA-156827|Reactome: R-HSA-156902|Reactome: R-HSA-1799339|Reactome: R-HSA-192823|Reactome: R-HSA-2408557|Reactome: R-HSA-6791226|Reactome: R-HSA-72689|Reactome: R-HSA-72706|Reactome: R-HSA-72764|Reactome: R-HSA-9010553|Reactome: R-HSA-975956|Reactome: R-HSA-975957
TRINITY_DN14244_c0_g1_i1.p1_8	1ea50d74f8abc120022f153fbffabfc3	167	Pfam	PF00673	ribosomal L5P family C-terminus	59	141	2.10E-22	T	27/07/19	IPR031309	Ribosomal protein L5, C-terminal		Reactome: R-HSA-156827|Reactome: R-HSA-156902|Reactome: R-HSA-1799339|Reactome: R-HSA-192823|Reactome: R-HSA-2408557|Reactome: R-HSA-6791226|Reactome: R-HSA-72689|Reactome: R-HSA-72706|Reactome: R-HSA-72764|Reactome: R-HSA-9010553|Reactome: R-HSA-975956|Reactome: R-HSA-975957
TRINITY_DN11423_c2_g1_i4.p1_18	760dc86b18d9beef59c1f137d7b10427	888	Pfam	PF08424	NRDE-2, necessary for RNA interference	10	411	4.00E-91	T	27/07/19	IPR013633	siRNA-mediated silencing protein NRDE-2
TRINITY_DN11210_c2_g1_i2.p1_24	8127d4c1eba619cd6704430cb88d1457	955	Pfam	PF13855	Leucine rich repeat	381	440	1.60E-07	T	27/07/19	IPR001611	Leucine-rich repeat	GO:0005515
TRINITY_DN11210_c2_g1_i2.p1_24	8127d4c1eba619cd6704430cb88d1457	955	Pfam	PF13855	Leucine rich repeat	505	561	1.30E-06	T	27/07/19	IPR001611	Leucine-rich repeat	GO:0005515
TRINITY_DN11210_c2_g1_i2.p1_24	8127d4c1eba619cd6704430cb88d1457	955	Pfam	PF00069	Protein kinase domain	682	945	3.60E-47	T	27/07/19	IPR000719	Protein kinase domain	GO:0004672|GO:0005524|GO:0006468
TRINITY_DN11210_c2_g1_i2.p1_24	8127d4c1eba619cd6704430cb88d1457	955	Pfam	PF08263	Leucine rich repeat N-terminal domain	32	79	1.10E-07	T	27/07/19	IPR013210	Leucine-rich repeat-containing N-terminal, plant-type
TRINITY_DN9179_c0_g6_i1.p1_11	4ac59cc8c965e6094333a487ade9fb50	374	Pfam	PF03106	WRKY DNA -binding domain	290	347	1.10E-26	T	27/07/19	IPR003657	WRKY domain	GO:0003700|GO:0006355|GO:0043565
TRINITY_DN9179_c0_g6_i1.p1_11	4ac59cc8c965e6094333a487ade9fb50	374	Pfam	PF10533	Plant zinc cluster domain	236	287	3.60E-19	T	27/07/19	IPR018872	Zn-cluster domain
TRINITY_DN9635_c1_g1_i13.p1_11	0dc5d7826baf9ea5ceed4cbfb9501b07	389	Pfam	PF09425	Divergent CCT motif	336	361	1.70E-13	T	27/07/19	IPR018467	CO/COL/TOC1, conserved site
TRINITY_DN9635_c1_g1_i13.p1_11	0dc5d7826baf9ea5ceed4cbfb9501b07	389	Pfam	PF06200	tify domain	200	231	8.60E-17	T	27/07/19	IPR010399	Tify domain
TRINITY_DN8450_c0_g1_i1.p1_21	77a2a724fecd7515d83180f0bc348e95	770	Pfam	PF02225	PA domain	388	476	2.00E-10	T	27/07/19	IPR003137	PA domain
TRINITY_DN8450_c0_g1_i1.p1_21	77a2a724fecd7515d83180f0bc348e95	770	Pfam	PF00082	Subtilase family	159	599	7.30E-52	T	27/07/19	IPR000209	Peptidase S8/S53 domain	GO:0004252|GO:0006508
TRINITY_DN8450_c0_g1_i1.p1_21	77a2a724fecd7515d83180f0bc348e95	770	Pfam	PF05922	Peptidase inhibitor I9	51	134	6.20E-11	T	27/07/19	IPR010259	Peptidase S8 propeptide/proteinase inhibitor I9		Reactome: R-HSA-381426|Reactome: R-HSA-8866427|Reactome: R-HSA-8957275|Reactome: R-HSA-8964038
TRINITY_DN6525_c0_g2_i1.p1_12	95df342b4b9b49c68f6da55d2c4b6c2f	488	Pfam	PF00393	6-phosphogluconate dehydrogenase, C-terminal domain	186	479	4.00E-127	T	27/07/19	IPR006114	6-phosphogluconate dehydrogenase, C-terminal	GO:0004616|GO:0006098|GO:0055114	KEGG: 00030+1.1.1.44|KEGG: 00480+1.1.1.44|Reactome: R-HSA-71336
TRINITY_DN6525_c0_g2_i1.p1_12	95df342b4b9b49c68f6da55d2c4b6c2f	488	Pfam	PF03446	NAD binding domain of 6-phosphogluconate dehydrogenase	9	177	7.00E-48	T	27/07/19	IPR006115	6-phosphogluconate dehydrogenase, NADP-binding	GO:0004616|GO:0055114
TRINITY_DN22033_c0_g1_i1.p1_1	b61aad5a626438b4fe51cfa79701b845	115	Pfam	PF00931	NB-ARC domain	18	114	2.20E-18	T	27/07/19	IPR002182	NB-ARC	GO:0043531	Reactome: R-HSA-111458|Reactome: R-HSA-111459|Reactome: R-HSA-6798695|Reactome: R-HSA-6803207|Reactome: R-HSA-8953750
TRINITY_DN5936_c0_g1_i2.p1_10	5c9d873b9052fe7018486a0a13f9226d	334	Pfam	PF00291	Pyridoxal-phosphate dependent enzyme	28	320	4.80E-75	T	27/07/19	IPR001926	Pyridoxal-phosphate dependent enzyme
TRINITY_DN10443_c1_g1_i1.p1_14	95b961092b5327933fb80d6eae3b1755	452	Pfam	PF03141	Putative S-adenosyl-L-methionine-dependent methyltransferase	164	452	1.30E-137	T	27/07/19	IPR004159	Putative S-adenosyl-L-methionine-dependent methyltransferase	GO:0008168
TRINITY_DN9424_c4_g3_i1.p1_4	7020bd8279def053662492bd71f9b672	148	Pfam	PF00125	Core histone H2A/H2B/H3/H4	6	124	1.50E-24	T	27/07/19	IPR007125	Histone H2A/H2B/H3	GO:0003677
TRINITY_DN8656_c4_g1_i1.p1_7	57937ab0261d25ad9267c34f32b7675a	315	Pfam	PF05057	Putative serine esterase (DUF676)	1	176	1.30E-47	T	27/07/19	IPR007751	Domain of unknown function DUF676, lipase-like
TRINITY_DN7335_c0_g1_i1.p1_4	509e52f3cf598b79a1de9e13d7ee7596	118	Pfam	PF00294	pfkB family carbohydrate kinase	39	97	1.70E-12	T	27/07/19	IPR011611	Carbohydrate kinase PfkB
TRINITY_DN8777_c0_g3_i3.p1_11	f65a30265924e9382990989d620455cc	527	Pfam	PF03732	Retrotransposon gag protein	173	272	7.60E-22	T	27/07/19	IPR005162	Retrotransposon gag domain
TRINITY_DN8777_c0_g3_i3.p1_11	f65a30265924e9382990989d620455cc	527	Pfam	PF00098	Zinc knuckle	361	378	1.80E-05	T	27/07/19	IPR001878	Zinc finger, CCHC-type	GO:0003676|GO:0008270
TRINITY_DN3125_c0_g1_i1.p1_5	de45ea8293c191383ffad03d3b9ca4e1	123	Pfam	PF00004	ATPase family associated with various cellular activities (AAA)	46	118	3.40E-08	T	27/07/19	IPR003959	ATPase, AAA-type, core	GO:0005524
TRINITY_DN9530_c2_g2_i2.p1_18	7317bbf582865a7f0b784555efc75d3d	590	Pfam	PF02836	Glycosyl hydrolases family 2, TIM barrel domain	343	474	8.40E-05	T	27/07/19	IPR006103	Glycoside hydrolase family 2, catalytic domain	GO:0004553|GO:0005975	KEGG: 00052+3.2.1.23|KEGG: 00511+3.2.1.23|KEGG: 00531+3.2.1.23|KEGG: 00600+3.2.1.23|KEGG: 00604+3.2.1.23|MetaCyc: PWY-6807|Reactome: R-HSA-6798695
TRINITY_DN9530_c2_g2_i2.p1_18	7317bbf582865a7f0b784555efc75d3d	590	Pfam	PF00703	Glycosyl hydrolases family 2	211	329	6.00E-10	T	27/07/19	IPR006102	Glycoside hydrolase, family 2, immunoglobulin-like beta-sandwich	GO:0004553|GO:0005975	Reactome: R-HSA-2024096|Reactome: R-HSA-2160916|Reactome: R-HSA-2206292|Reactome: R-HSA-6798695
TRINITY_DN9363_c1_g2_i1.p1_6	4e6440001df6fd3836c6f6da271e6040	183	Pfam	PF01535	PPR repeat	134	161	1.1	T	27/07/19	IPR002885	Pentatricopeptide repeat
TRINITY_DN9363_c1_g2_i1.p1_6	4e6440001df6fd3836c6f6da271e6040	183	Pfam	PF01535	PPR repeat	107	130	0.014	T	27/07/19	IPR002885	Pentatricopeptide repeat
TRINITY_DN9961_c1_g3_i1.p1_15	39b3b0730295accdc544f83ac2a50b83	474	Pfam	PF00201	UDP-glucoronosyl and UDP-glucosyl transferase	264	389	3.50E-27	T	27/07/19	IPR002213	UDP-glucuronosyl/UDP-glucosyltransferase	GO:0008152|GO:0016758	Reactome: R-HSA-156588
TRINITY_DN9452_c4_g1_i7.p1_18	20a7bbddb2e42ac8ad58f4608ac8ad98	794	Pfam	PF00749	tRNA synthetases class I (E and Q), catalytic domain	270	575	1.20E-119	T	27/07/19	IPR020058	Glutamyl/glutaminyl-tRNA synthetase, class Ib, catalytic domain	GO:0004812|GO:0005524|GO:0043039
TRINITY_DN9452_c4_g1_i7.p1_18	20a7bbddb2e42ac8ad58f4608ac8ad98	794	Pfam	PF04557	Glutaminyl-tRNA synthetase, non-specific RNA binding region part 2	172	263	3.00E-13	T	27/07/19	IPR007638	Glutaminyl-tRNA synthetase, class Ib, non-specific RNA-binding domain 2	GO:0000166|GO:0004819|GO:0005524|GO:0005737|GO:0006425	KEGG: 00970+6.1.1.18|Reactome: R-HSA-2408517|Reactome: R-HSA-379716|Reactome: R-HSA-379726
TRINITY_DN9452_c4_g1_i7.p1_18	20a7bbddb2e42ac8ad58f4608ac8ad98	794	Pfam	PF04558	Glutaminyl-tRNA synthetase, non-specific RNA binding region part 1	12	169	2.30E-49	T	27/07/19	IPR007639	Glutaminyl-tRNA synthetase, class Ib, non-specific RNA-binding domain, N-terminal	GO:0000166|GO:0004812|GO:0005524|GO:0005737|GO:0006418	KEGG: 00970+6.1.1.18|Reactome: R-HSA-2408517|Reactome: R-HSA-379716|Reactome: R-HSA-379726
TRINITY_DN9452_c4_g1_i7.p1_18	20a7bbddb2e42ac8ad58f4608ac8ad98	794	Pfam	PF03950	tRNA synthetases class I (E and Q), anti-codon binding domain	578	769	5.00E-41	T	27/07/19	IPR020059	Glutamyl/glutaminyl-tRNA synthetase, class Ib, anti-codon binding domain	GO:0000166|GO:0004812|GO:0005524|GO:0005737|GO:0006418	Reactome: R-HSA-2408517|Reactome: R-HSA-379716
TRINITY_DN8503_c0_g2_i1.p1_15	f47a4fae79120c6963cb6e7c162edf32	616	Pfam	PF03141	Putative S-adenosyl-L-methionine-dependent methyltransferase	93	603	1.50E-230	T	27/07/19	IPR004159	Putative S-adenosyl-L-methionine-dependent methyltransferase	GO:0008168
TRINITY_DN10721_c2_g4_i9.p1_6	f43512146da3d76075121ca3645e8b6d	145	Pfam	PF13419	Haloacid dehalogenase-like hydrolase	47	90	3.00E-05	T	27/07/19
TRINITY_DN10061_c6_g2_i1.p1_36	4357e557afa424cd0a96d10d6ebfe35b	1254	Pfam	PF02928	C5HC2 zinc finger	612	662	2.70E-13	T	27/07/19	IPR004198	Zinc finger, C5HC2-type		Reactome: R-HSA-3214842
TRINITY_DN10061_c6_g2_i1.p1_36	4357e557afa424cd0a96d10d6ebfe35b	1254	Pfam	PF02375	jmjN domain	146	179	7.50E-17	T	27/07/19	IPR003349	JmjN domain		Reactome: R-HSA-3214842
TRINITY_DN10061_c6_g2_i1.p1_36	4357e557afa424cd0a96d10d6ebfe35b	1254	Pfam	PF05965	F/Y rich C-terminus	1077	1161	3.80E-22	T	27/07/19	IPR003889	FY-rich, C-terminal	GO:0005634	Reactome: R-HSA-3214841|Reactome: R-HSA-8936459
TRINITY_DN10061_c6_g2_i1.p1_36	4357e557afa424cd0a96d10d6ebfe35b	1254	Pfam	PF05964	F/Y-rich N-terminus	1029	1070	1.20E-08	T	27/07/19	IPR003888	FY-rich, N-terminal	GO:0005634	Reactome: R-HSA-3214841|Reactome: R-HSA-8936459
TRINITY_DN10061_c6_g2_i1.p1_36	4357e557afa424cd0a96d10d6ebfe35b	1254	Pfam	PF02373	JmjC domain, hydroxylase	389	505	6.50E-47	T	27/07/19	IPR003347	JmjC domain
TRINITY_DN195_c0_g1_i1.p1_4	271a3c2ee997413cf7b829aae2b55442	107	Pfam	PF00891	O-methyltransferase	1	93	1.70E-22	T	27/07/19	IPR001077	O-methyltransferase, family 2	GO:0008171
TRINITY_DN9400_c3_g3_i1.p1_11	1febff65c899bc41188c7aa0dc753210	398	Pfam	PF05050	Methyltransferase FkbM domain	215	382	3.90E-13	T	27/07/19	IPR006342	Methyltransferase FkbM
TRINITY_DN9715_c2_g2_i10.p1_17	4acdc9879fb93784fe18700341a6ea02	575	Pfam	PF00109	Beta-ketoacyl synthase, N-terminal domain	159	404	7.30E-59	T	27/07/19	IPR014030	Beta-ketoacyl synthase, N-terminal
TRINITY_DN9715_c2_g2_i10.p1_17	4acdc9879fb93784fe18700341a6ea02	575	Pfam	PF02801	Beta-ketoacyl synthase, C-terminal domain	412	525	4.00E-35	T	27/07/19	IPR014031	Beta-ketoacyl synthase, C-terminal
TRINITY_DN9047_c6_g1_i2.p1_5	c489c46735b6866658d19e3b47531659	176	Pfam	PF00575	S1 RNA binding domain	78	156	1.60E-16	T	27/07/19	IPR003029	S1 domain	GO:0003676
TRINITY_DN9047_c6_g1_i2.p1_5	c489c46735b6866658d19e3b47531659	176	Pfam	PF03876	SHS2 domain found in N terminus of Rpb7p/Rpc25p/MJ0397	9	77	4.10E-17	T	27/07/19	IPR005576	RNA polymerase Rpb7, N-terminal	GO:0003899|GO:0006351
TRINITY_DN11016_c0_g1_i12.p1_30	0e1dacfc9c00274fa01f9d2ffb8e89ea	1059	Pfam	PF01055	Glycosyl hydrolases family 31	245	674	6.90E-131	T	27/07/19	IPR000322	Glycoside hydrolase family 31	GO:0004553|GO:0005975
TRINITY_DN11016_c0_g1_i12.p1_30	0e1dacfc9c00274fa01f9d2ffb8e89ea	1059	Pfam	PF13802	Galactose mutarotase-like	154	220	3.50E-14	T	27/07/19	IPR025887	Glycoside hydrolase family 31, N-terminal domain
TRINITY_DN11016_c0_g1_i12.p1_30	0e1dacfc9c00274fa01f9d2ffb8e89ea	1059	Pfam	PF17137	Domain of unknown function (DUF5110)	693	760	1.10E-09	T	27/07/19	IPR033403	Domain of unknown function DUF5110
TRINITY_DN9967_c2_g2_i3.p1_8	02c597fd03c5636b3021b91d7e07f046	247	Pfam	PF00481	Protein phosphatase 2C	62	194	1.10E-17	T	27/07/19	IPR001932	PPM-type phosphatase domain	GO:0003824	KEGG: 04658+3.1.3.16|KEGG: 04660+3.1.3.16
TRINITY_DN9071_c4_g1_i3.p1_17	707edcff0c5011b962684157df1772f9	780	Pfam	PF02922	Carbohydrate-binding module 48 (Isoamylase N-terminal domain)	111	204	2.40E-14	T	27/07/19	IPR004193	Glycoside hydrolase, family 13, N-terminal	GO:0004553|GO:0005975	Reactome: R-HSA-3322077|Reactome: R-HSA-3878781
TRINITY_DN9071_c4_g1_i3.p1_17	707edcff0c5011b962684157df1772f9	780	Pfam	PF00128	Alpha amylase, catalytic domain	275	397	2.60E-11	T	27/07/19	IPR006047	Glycosyl hydrolase, family 13, catalytic domain	GO:0003824|GO:0005975
TRINITY_DN9599_c0_g1_i9.p1_9	441b8fc6b4e05f7a478eab4f29b52730	250	Pfam	PF04193	PQ loop repeat	32	87	1.70E-19	T	27/07/19	IPR006603	PQ-loop repeat
TRINITY_DN8164_c0_g1_i1.p1_20	fcd2416fd081b749b738fe6850bb2a1b	905	Pfam	PF04192	Utp21 specific WD40 associated putative domain	667	901	7.30E-62	T	27/07/19	IPR007319	Small-subunit processome, Utp21	GO:0006364|GO:0032040	Reactome: R-HSA-6790901|Reactome: R-HSA-6791226
TRINITY_DN8164_c0_g1_i1.p1_20	fcd2416fd081b749b738fe6850bb2a1b	905	Pfam	PF00400	WD domain, G-beta repeat	265	295	0.021	T	27/07/19	IPR001680	WD40 repeat	GO:0005515
TRINITY_DN8164_c0_g1_i1.p1_20	fcd2416fd081b749b738fe6850bb2a1b	905	Pfam	PF00400	WD domain, G-beta repeat	550	585	3.60E-11	T	27/07/19	IPR001680	WD40 repeat	GO:0005515
TRINITY_DN8164_c0_g1_i1.p1_20	fcd2416fd081b749b738fe6850bb2a1b	905	Pfam	PF00400	WD domain, G-beta repeat	219	253	0.075	T	27/07/19	IPR001680	WD40 repeat	GO:0005515
TRINITY_DN9729_c0_g1_i3.p1_8	eb5702002f151408fc43f3ec4bf5913a	407	Pfam	PF00069	Protein kinase domain	71	355	2.10E-64	T	27/07/19	IPR000719	Protein kinase domain	GO:0004672|GO:0005524|GO:0006468
TRINITY_DN7290_c0_g1_i5.p1_6	ebe6e8663bba486c2c71b2f720c24758	267	Pfam	PF13410	Glutathione S-transferase, C-terminal domain	161	224	2.90E-08	T	27/07/19
TRINITY_DN7290_c0_g1_i5.p1_6	ebe6e8663bba486c2c71b2f720c24758	267	Pfam	PF13417	Glutathione S-transferase, N-terminal domain	3	74	3.60E-12	T	27/07/19	IPR004045	Glutathione S-transferase, N-terminal	GO:0005515
TRINITY_DN9537_c0_g1_i1.p1_28	d44e6e4faca44feaae35b32601013ec4	1064	Pfam	PF12796	Ankyrin repeats (3 copies)	684	737	4.10E-08	T	27/07/19	IPR020683	Ankyrin repeat-containing domain
TRINITY_DN9537_c0_g1_i1.p1_28	d44e6e4faca44feaae35b32601013ec4	1064	Pfam	PF00612	IQ calmodulin-binding motif	890	908	0.0026	T	27/07/19	IPR000048	IQ motif, EF-hand binding site	GO:0005515
TRINITY_DN9537_c0_g1_i1.p1_28	d44e6e4faca44feaae35b32601013ec4	1064	Pfam	PF00612	IQ calmodulin-binding motif	913	932	4.20E-04	T	27/07/19	IPR000048	IQ motif, EF-hand binding site	GO:0005515
TRINITY_DN9537_c0_g1_i1.p1_28	d44e6e4faca44feaae35b32601013ec4	1064	Pfam	PF03859	CG-1 domain	21	134	7.10E-51	T	27/07/19	IPR005559	CG-1 DNA-binding domain	GO:0003677|GO:0005634
TRINITY_DN9537_c0_g1_i1.p1_28	d44e6e4faca44feaae35b32601013ec4	1064	Pfam	PF01833	IPT/TIG domain	477	557	4.00E-07	T	27/07/19	IPR002909	IPT domain
TRINITY_DN9839_c2_g1_i3.p1_16	f7726624cfdfff05cdabe9122163a9e1	678	Pfam	PF00013	KH domain	604	667	1.20E-06	T	27/07/19	IPR004088	K Homology domain, type 1	GO:0003723
TRINITY_DN9839_c2_g1_i3.p1_16	f7726624cfdfff05cdabe9122163a9e1	678	Pfam	PF00013	KH domain	430	496	1.70E-06	T	27/07/19	IPR004088	K Homology domain, type 1	GO:0003723
TRINITY_DN9839_c2_g1_i3.p1_16	f7726624cfdfff05cdabe9122163a9e1	678	Pfam	PF00013	KH domain	78	126	3.10E-09	T	27/07/19	IPR004088	K Homology domain, type 1	GO:0003723
TRINITY_DN9839_c2_g1_i3.p1_16	f7726624cfdfff05cdabe9122163a9e1	678	Pfam	PF00013	KH domain	186	254	3.20E-11	T	27/07/19	IPR004088	K Homology domain, type 1	GO:0003723
TRINITY_DN24393_c0_g1_i1.p1_5	7639d29d57ab5e587546df31c5593db7	111	Pfam	PF00847	AP2 domain	82	111	4.20E-05	T	27/07/19	IPR001471	AP2/ERF domain	GO:0003700|GO:0006355
TRINITY_DN11250_c0_g4_i2.p1_7	4a1905b79af46ee496dbb2bd948f8465	136	Pfam	PF00169	PH domain	21	116	1.40E-20	T	27/07/19	IPR001849	Pleckstrin homology domain
TRINITY_DN8836_c1_g1_i1.p1_14	7593f9bb1b615f83889735afc1bd4c16	542	Pfam	PF00498	FHA domain	25	112	2.40E-12	T	27/07/19	IPR000253	Forkhead-associated (FHA) domain	GO:0005515
TRINITY_DN9012_c2_g1_i2.p1_11	aaba2b840db228e164a11c475fda0660	417	Pfam	PF08276	PAN-like domain	121	185	1.70E-20	T	27/07/19	IPR003609	PAN/Apple domain
TRINITY_DN9012_c2_g1_i2.p1_11	aaba2b840db228e164a11c475fda0660	417	Pfam	PF00954	S-locus glycoprotein domain	3	89	2.40E-22	T	27/07/19	IPR000858	S-locus glycoprotein domain	GO:0048544	KEGG: 04150+2.7.11.1|KEGG: 04151+2.7.11.1|KEGG: 04926+2.7.11.1|KEGG: 05165+2.7.11.1
TRINITY_DN9012_c2_g1_i2.p1_11	aaba2b840db228e164a11c475fda0660	417	Pfam	PF07714	Protein tyrosine kinase	273	417	3.70E-32	T	27/07/19	IPR001245	Serine-threonine/tyrosine-protein kinase, catalytic domain	GO:0004672|GO:0006468
TRINITY_DN11399_c0_g1_i1.p1_21	e40e2d3b68c82bd5f5481d08d3b63f01	911	Pfam	PF07725	Leucine Rich Repeat	282	301	1.90E-06	T	27/07/19	IPR011713	Leucine-rich repeat 3
TRINITY_DN11399_c0_g1_i1.p1_21	e40e2d3b68c82bd5f5481d08d3b63f01	911	Pfam	PF00931	NB-ARC domain	1	129	4.20E-11	T	27/07/19	IPR002182	NB-ARC	GO:0043531	Reactome: R-HSA-111458|Reactome: R-HSA-111459|Reactome: R-HSA-6798695|Reactome: R-HSA-6803207|Reactome: R-HSA-8953750
TRINITY_DN11399_c0_g1_i1.p1_21	e40e2d3b68c82bd5f5481d08d3b63f01	911	Pfam	PF13966	zinc-binding in reverse transcriptase	819	886	2.10E-07	T	27/07/19	IPR026960	Reverse transcriptase zinc-binding domain
TRINITY_DN10935_c0_g2_i2.p1_4	b5ec7c851ce08e249378e13ba8b46c4e	124	Pfam	PF16076	Acyltransferase C-terminus	48	120	2.30E-22	T	27/07/19	IPR032098	Acyltransferase, C-terminal domain		KEGG: 00561+2.3.1.51|KEGG: 00564+2.3.1.51|MetaCyc: PWY-5667|MetaCyc: PWY-5981|MetaCyc: PWY-6453|MetaCyc: PWY-7411|MetaCyc: PWY-7417|MetaCyc: PWY-7587|MetaCyc: PWY-7589|MetaCyc: PWY-7782|Reactome: R-HSA-1483166
TRINITY_DN7674_c0_g1_i1.p1_4	e0803aa8b825296980017d339a8bb43b	132	Pfam	PF16845	Aspartic acid proteinase inhibitor	42	115	1.00E-21	T	27/07/19	IPR000010	Cystatin domain	GO:0004869
TRINITY_DN7040_c0_g1_i4.p1_11	ae267f2af26168ac63019cdb7603be84	464	Pfam	PF00682	HMGL-like	3	269	1.20E-71	T	27/07/19	IPR000891	Pyruvate carboxyltransferase	GO:0003824
TRINITY_DN7040_c0_g1_i4.p1_11	ae267f2af26168ac63019cdb7603be84	464	Pfam	PF08502	LeuA allosteric (dimerisation) domain	326	456	2.20E-11	T	27/07/19	IPR013709	2-isopropylmalate synthase LeuA, allosteric (dimerisation) domain	GO:0003852|GO:0009098	KEGG: 00290+2.3.3.13|KEGG: 00620+2.3.3.13|MetaCyc: PWY-6871
TRINITY_DN8198_c4_g1_i4.p1_17	d23e0a4098cc2472202c291e0604f835	654	Pfam	PF14714	KH-domain-like of EngA bacterial GTPase enzymes, C-terminal	538	617	7.20E-22	T	27/07/19	IPR032859	GTPase Der, C-terminal KH-domain-like
TRINITY_DN8198_c4_g1_i4.p1_17	d23e0a4098cc2472202c291e0604f835	654	Pfam	PF01926	50S ribosome-binding GTPase	150	270	3.50E-17	T	27/07/19	IPR006073	GTP binding domain	GO:0005525
TRINITY_DN8198_c4_g1_i4.p1_17	d23e0a4098cc2472202c291e0604f835	654	Pfam	PF01926	50S ribosome-binding GTPase	354	477	1.70E-20	T	27/07/19	IPR006073	GTP binding domain	GO:0005525
TRINITY_DN8479_c4_g2_i1.p1_13	ea25f762764127df8d001016b9f0324c	489	Pfam	PF14543	Xylanase inhibitor N-terminal	147	312	2.80E-54	T	27/07/19	IPR032861	Xylanase inhibitor, N-terminal
TRINITY_DN8479_c4_g2_i1.p1_13	ea25f762764127df8d001016b9f0324c	489	Pfam	PF14541	Xylanase inhibitor C-terminal	334	484	1.40E-37	T	27/07/19	IPR032799	Xylanase inhibitor, C-terminal
TRINITY_DN8649_c3_g4_i2.p1_14	3f4c00849f04f652e9f67fd7be2312a9	562	Pfam	PF03126	Plus-3 domain	372	466	1.10E-13	T	27/07/19	IPR004343	Plus-3 domain	GO:0003677	Reactome: R-HSA-112382|Reactome: R-HSA-674695|Reactome: R-HSA-75955|Reactome: R-HSA-8866654
TRINITY_DN8649_c3_g4_i2.p1_14	3f4c00849f04f652e9f67fd7be2312a9	562	Pfam	PF02201	SWIB/MDM2 domain	232	305	1.70E-07	T	27/07/19	IPR003121	SWIB/MDM2 domain	GO:0005515
TRINITY_DN10091_c0_g1_i1.p1_16	9513f6ccd34ffcf33f86382a49975b14	452	Pfam	PF01490	Transmembrane amino acid transporter protein	32	440	9.50E-60	T	27/07/19	IPR013057	Amino acid transporter, transmembrane domain
TRINITY_DN9448_c2_g1_i1.p1_11	7e9cee36e11431743e75aaaacb751976	620	Pfam	PF03469	XH domain	483	612	4.10E-52	T	27/07/19	IPR005379	Uncharacterised domain XH
TRINITY_DN9448_c2_g1_i1.p1_11	7e9cee36e11431743e75aaaacb751976	620	Pfam	PF03470	XS zinc finger domain	33	73	6.90E-10	T	27/07/19	IPR005381	Zinc finger-XS domain	GO:0031047
TRINITY_DN9448_c2_g1_i1.p1_11	7e9cee36e11431743e75aaaacb751976	620	Pfam	PF03468	XS domain	101	212	5.10E-34	T	27/07/19	IPR005380	XS domain	GO:0031047
TRINITY_DN9927_c1_g1_i1.p1_11	590d088984665e41176bedeb261a36e1	522	Pfam	PF00004	ATPase family associated with various cellular activities (AAA)	351	480	2.70E-44	T	27/07/19	IPR003959	ATPase, AAA-type, core	GO:0005524
TRINITY_DN9689_c4_g1_i3.p1_10	ee780fc6fb132b2015db23f9946cb4d0	509	Pfam	PF00067	Cytochrome P450	39	483	3.60E-102	T	27/07/19	IPR001128	Cytochrome P450	GO:0005506|GO:0016705|GO:0020037|GO:0055114
TRINITY_DN11201_c1_g1_i3.p1_7	90f516542cdbf9b561137eae544b35fe	182	Pfam	PF04535	Domain of unknown function (DUF588)	39	167	9.10E-26	T	27/07/19	IPR006702	Domain of unknown function DUF588
TRINITY_DN9224_c1_g1_i4.p1_18	f6d9a124d1267fb2d99c88a7b41ec05b	141	Pfam	PF03000	NPH3 family	15	42	1.40E-08	T	27/07/19	IPR027356	NPH3 domain
TRINITY_DN10375_c4_g1_i2.p1_21	62279833632bba9e2f80c81c3060b649	947	Pfam	PF07842	GC-rich sequence DNA-binding factor-like protein	638	841	1.60E-29	T	27/07/19	IPR022783	GC-rich sequence DNA-binding factor domain	GO:0003677|GO:0005634|GO:0006355
TRINITY_DN10375_c4_g1_i2.p1_21	62279833632bba9e2f80c81c3060b649	947	Pfam	PF15458	Nineteen complex-related protein 2	138	359	9.70E-10	T	27/07/19	IPR028211	Pre-mRNA-splicing factor Ntr2	GO:0000390|GO:0071008
TRINITY_DN8858_c2_g1_i1.p1_14	86d1a1d13a1bb1f2bdf9f0e7b1ee1e02	465	Pfam	PF01507	Phosphoadenosine phosphosulfate reductase family	108	288	1.10E-42	T	27/07/19	IPR002500	Phosphoadenosine phosphosulphate reductase	GO:0003824|GO:0008152	Reactome: R-HSA-196843
TRINITY_DN8858_c2_g1_i1.p1_14	86d1a1d13a1bb1f2bdf9f0e7b1ee1e02	465	Pfam	PF00085	Thioredoxin	372	447	3.30E-10	T	27/07/19	IPR013766	Thioredoxin domain	GO:0045454
TRINITY_DN8963_c1_g1_i1.p1_21	b45b016d94f9c1c27d2786c927ca8076	821	Pfam	PF05659	Arabidopsis broad-spectrum mildew resistance protein RPW8	8	118	5.80E-21	T	27/07/19	IPR008808	Powdery mildew resistance protein, RPW8 domain
TRINITY_DN8963_c1_g1_i1.p1_21	b45b016d94f9c1c27d2786c927ca8076	821	Pfam	PF00931	NB-ARC domain	174	433	8.80E-33	T	27/07/19	IPR002182	NB-ARC	GO:0043531	Reactome: R-HSA-111458|Reactome: R-HSA-111459|Reactome: R-HSA-6798695|Reactome: R-HSA-6803207|Reactome: R-HSA-8953750
TRINITY_DN10773_c3_g1_i5.p1_8	0d1b1f8f1ae0f2057d7036611de0c3ed	229	Pfam	PF00149	Calcineurin-like phosphoesterase	125	196	1.40E-15	T	27/07/19	IPR004843	Calcineurin-like phosphoesterase domain, ApaH type	GO:0016787
TRINITY_DN5120_c0_g1_i1.p1_16	9a34d310c42375a9f4c270f486caa094	472	Pfam	PF00450	Serine carboxypeptidase	33	468	1.40E-113	T	27/07/19	IPR001563	Peptidase S10, serine carboxypeptidase	GO:0004185|GO:0006508
TRINITY_DN11323_c2_g3_i9.p1_23	f97019415be97eba216f233e3db2290c	860	Pfam	PF01453	D-mannose binding lectin	106	211	1.70E-33	T	27/07/19	IPR001480	Bulb-type lectin domain
TRINITY_DN11323_c2_g3_i9.p1_23	f97019415be97eba216f233e3db2290c	860	Pfam	PF08276	PAN-like domain	381	438	4.40E-17	T	27/07/19	IPR003609	PAN/Apple domain
TRINITY_DN11323_c2_g3_i9.p1_23	f97019415be97eba216f233e3db2290c	860	Pfam	PF00069	Protein kinase domain	527	792	1.80E-49	T	27/07/19	IPR000719	Protein kinase domain	GO:0004672|GO:0005524|GO:0006468
TRINITY_DN11323_c2_g3_i9.p1_23	f97019415be97eba216f233e3db2290c	860	Pfam	PF00954	S-locus glycoprotein domain	242	351	3.70E-33	T	27/07/19	IPR000858	S-locus glycoprotein domain	GO:0048544	KEGG: 04150+2.7.11.1|KEGG: 04151+2.7.11.1|KEGG: 04926+2.7.11.1|KEGG: 05165+2.7.11.1
TRINITY_DN11114_c5_g1_i12.p1_11	1b273eeeddca6058973b480fc5f9ac47	393	Pfam	PF01554	MatE	175	336	1.10E-32	T	27/07/19	IPR002528	Multi antimicrobial extrusion protein	GO:0006855|GO:0015238|GO:0015297|GO:0016020|GO:0055085	Reactome: R-HSA-425366
TRINITY_DN11114_c5_g1_i12.p1_11	1b273eeeddca6058973b480fc5f9ac47	393	Pfam	PF01554	MatE	1	113	1.50E-23	T	27/07/19	IPR002528	Multi antimicrobial extrusion protein	GO:0006855|GO:0015238|GO:0015297|GO:0016020|GO:0055085	Reactome: R-HSA-425366
TRINITY_DN10059_c1_g1_i1.p1_14	2ec40d55b2cdf176c3d74b7fb51ccd44	675	Pfam	PF12854	PPR repeat	330	357	6.30E-07	T	27/07/19	IPR002885	Pentatricopeptide repeat
TRINITY_DN10059_c1_g1_i1.p1_14	2ec40d55b2cdf176c3d74b7fb51ccd44	675	Pfam	PF01535	PPR repeat	124	136	0.37	T	27/07/19	IPR002885	Pentatricopeptide repeat
TRINITY_DN10059_c1_g1_i1.p1_14	2ec40d55b2cdf176c3d74b7fb51ccd44	675	Pfam	PF01535	PPR repeat	538	561	0.047	T	27/07/19	IPR002885	Pentatricopeptide repeat
TRINITY_DN10059_c1_g1_i1.p1_14	2ec40d55b2cdf176c3d74b7fb51ccd44	675	Pfam	PF13041	PPR repeat family	360	407	4.90E-13	T	27/07/19	IPR002885	Pentatricopeptide repeat
TRINITY_DN10059_c1_g1_i1.p1_14	2ec40d55b2cdf176c3d74b7fb51ccd44	675	Pfam	PF13041	PPR repeat family	229	275	9.00E-12	T	27/07/19	IPR002885	Pentatricopeptide repeat
TRINITY_DN10059_c1_g1_i1.p1_14	2ec40d55b2cdf176c3d74b7fb51ccd44	675	Pfam	PF13041	PPR repeat family	463	510	3.40E-12	T	27/07/19	IPR002885	Pentatricopeptide repeat
TRINITY_DN8617_c5_g1_i2.p1_40	ef672dce56323d730b38dd240a944eca	1451	Pfam	PF01061	ABC-2 type transporter	1177	1390	5.60E-54	T	27/07/19	IPR013525	ABC-2 type transporter	GO:0016020	Reactome: R-HSA-1369062
TRINITY_DN8617_c5_g1_i2.p1_40	ef672dce56323d730b38dd240a944eca	1451	Pfam	PF01061	ABC-2 type transporter	521	731	1.10E-36	T	27/07/19	IPR013525	ABC-2 type transporter	GO:0016020	Reactome: R-HSA-1369062
TRINITY_DN8617_c5_g1_i2.p1_40	ef672dce56323d730b38dd240a944eca	1451	Pfam	PF14510	ABC-transporter extracellular N-terminal	111	160	3.30E-08	T	27/07/19	IPR029481	ABC-transporter N-terminal domain
TRINITY_DN8617_c5_g1_i2.p1_40	ef672dce56323d730b38dd240a944eca	1451	Pfam	PF00005	ABC transporter	881	1031	8.40E-21	T	27/07/19	IPR003439	ABC transporter-like	GO:0005524|GO:0016887
TRINITY_DN8617_c5_g1_i2.p1_40	ef672dce56323d730b38dd240a944eca	1451	Pfam	PF00005	ABC transporter	185	367	5.90E-15	T	27/07/19	IPR003439	ABC transporter-like	GO:0005524|GO:0016887
TRINITY_DN8617_c5_g1_i2.p1_40	ef672dce56323d730b38dd240a944eca	1451	Pfam	PF08370	Plant PDR ABC transporter associated	737	799	8.70E-23	T	27/07/19	IPR013581	Plant PDR ABC transporter associated
TRINITY_DN10750_c4_g1_i1.p1_17	4662a0882fdf3e2105e071ad6add4fb9	727	Pfam	PF01535	PPR repeat	307	337	0.0018	T	27/07/19	IPR002885	Pentatricopeptide repeat
TRINITY_DN10750_c4_g1_i1.p1_17	4662a0882fdf3e2105e071ad6add4fb9	727	Pfam	PF01535	PPR repeat	375	403	1.00E-04	T	27/07/19	IPR002885	Pentatricopeptide repeat
TRINITY_DN10750_c4_g1_i1.p1_17	4662a0882fdf3e2105e071ad6add4fb9	727	Pfam	PF01535	PPR repeat	407	435	0.24	T	27/07/19	IPR002885	Pentatricopeptide repeat
TRINITY_DN10750_c4_g1_i1.p1_17	4662a0882fdf3e2105e071ad6add4fb9	727	Pfam	PF01535	PPR repeat	583	612	0.6	T	27/07/19	IPR002885	Pentatricopeptide repeat
TRINITY_DN10750_c4_g1_i1.p1_17	4662a0882fdf3e2105e071ad6add4fb9	727	Pfam	PF01535	PPR repeat	477	500	0.84	T	27/07/19	IPR002885	Pentatricopeptide repeat
TRINITY_DN10750_c4_g1_i1.p1_17	4662a0882fdf3e2105e071ad6add4fb9	727	Pfam	PF01535	PPR repeat	547	577	7.30E-04	T	27/07/19	IPR002885	Pentatricopeptide repeat
TRINITY_DN10750_c4_g1_i1.p1_17	4662a0882fdf3e2105e071ad6add4fb9	727	Pfam	PF01535	PPR repeat	281	300	1.3	T	27/07/19	IPR002885	Pentatricopeptide repeat
TRINITY_DN10750_c4_g1_i1.p1_17	4662a0882fdf3e2105e071ad6add4fb9	727	Pfam	PF01535	PPR repeat	443	469	0.0045	T	27/07/19	IPR002885	Pentatricopeptide repeat
TRINITY_DN10750_c4_g1_i1.p1_17	4662a0882fdf3e2105e071ad6add4fb9	727	Pfam	PF13041	PPR repeat family	203	246	2.40E-08	T	27/07/19	IPR002885	Pentatricopeptide repeat
TRINITY_DN10750_c4_g1_i1.p1_17	4662a0882fdf3e2105e071ad6add4fb9	727	Pfam	PF13041	PPR repeat family	651	696	6.20E-08	T	27/07/19	IPR002885	Pentatricopeptide repeat
TRINITY_DN6170_c0_g1_i1.p1_18	c2987403f572b9f53d66a2327fd2eaab	523	Pfam	PF08491	Squalene epoxidase	210	482	7.00E-121	T	27/07/19	IPR013698	Squalene epoxidase	GO:0004506|GO:0016021|GO:0050660|GO:0055114	KEGG: 00100+1.14.14.17|KEGG: 00909+1.14.14.17|MetaCyc: PWY-5670|MetaCyc: PWY-6098|Reactome: R-HSA-191273|Reactome: R-HSA-2426168
TRINITY_DN6170_c0_g1_i1.p1_18	c2987403f572b9f53d66a2327fd2eaab	523	Pfam	PF13450	NAD(P)-binding Rossmann-like domain	63	89	3.20E-05	T	27/07/19
TRINITY_DN8381_c2_g1_i10.p1_24	bdda7b96ed0b5520e85092640de6f69a	931	Pfam	PF13802	Galactose mutarotase-like	234	310	9.70E-21	T	27/07/19	IPR025887	Glycoside hydrolase family 31, N-terminal domain
TRINITY_DN8381_c2_g1_i10.p1_24	bdda7b96ed0b5520e85092640de6f69a	931	Pfam	PF01055	Glycosyl hydrolases family 31	345	789	5.80E-150	T	27/07/19	IPR000322	Glycoside hydrolase family 31	GO:0004553|GO:0005975
TRINITY_DN9152_c0_g1_i1.p1_16	0544b7174b7295d9358edcbb3c7b34b1	783	Pfam	PF02212	Dynamin GTPase effector domain	645	734	1.10E-22	T	27/07/19	IPR003130	Dynamin GTPase effector	GO:0003924|GO:0005525
TRINITY_DN9152_c0_g1_i1.p1_16	0544b7174b7295d9358edcbb3c7b34b1	783	Pfam	PF01031	Dynamin central region	241	525	1.00E-97	T	27/07/19	IPR000375	Dynamin central domain	GO:0005525
TRINITY_DN9152_c0_g1_i1.p1_16	0544b7174b7295d9358edcbb3c7b34b1	783	Pfam	PF00350	Dynamin family	52	231	7.20E-53	T	27/07/19	IPR022812	Dynamin superfamily
TRINITY_DN8991_c5_g1_i3.p1_5	97b9638687739517e5370ea3cf585481	173	Pfam	PF01883	Iron-sulfur cluster assembly protein	54	122	9.50E-09	T	27/07/19	IPR002744	MIP18 family-like
TRINITY_DN2688_c0_g1_i1.p1_8	cf26271fa613371998298fd2da045c13	288	Pfam	PF00854	POT family	31	231	5.90E-46	T	27/07/19	IPR000109	Proton-dependent oligopeptide transporter family	GO:0016020|GO:0022857|GO:0055085	Reactome: R-HSA-427975
TRINITY_DN9178_c0_g3_i1.p1_15	347ef20c35a04322866256adacc15ab4	480	Pfam	PF00984	UDP-glucose/GDP-mannose dehydrogenase family, central domain	210	304	6.20E-32	T	27/07/19	IPR014026	UDP-glucose/GDP-mannose dehydrogenase, dimerisation	GO:0016616|GO:0051287|GO:0055114	Reactome: R-HSA-173599
TRINITY_DN9178_c0_g3_i1.p1_15	347ef20c35a04322866256adacc15ab4	480	Pfam	PF03721	UDP-glucose/GDP-mannose dehydrogenase family, NAD binding domain	3	186	1.30E-67	T	27/07/19	IPR001732	UDP-glucose/GDP-mannose dehydrogenase, N-terminal	GO:0016616|GO:0051287|GO:0055114	Reactome: R-HSA-173599
TRINITY_DN9178_c0_g3_i1.p1_15	347ef20c35a04322866256adacc15ab4	480	Pfam	PF03720	UDP-glucose/GDP-mannose dehydrogenase family, UDP binding domain	328	451	1.90E-36	T	27/07/19	IPR014027	UDP-glucose/GDP-mannose dehydrogenase, C-terminal	GO:0016616|GO:0051287|GO:0055114	Reactome: R-HSA-173599
TRINITY_DN5841_c0_g1_i1.p1_7	0b19a1513742b9bbcce47112d7bdc323	154	Pfam	PF04535	Domain of unknown function (DUF588)	52	139	5.50E-22	T	27/07/19	IPR006702	Domain of unknown function DUF588
TRINITY_DN9127_c1_g1_i3.p1_20	87655c6aaaf01d3c2b3c43ac9af718ca	698	Pfam	PF03033	Glycosyltransferase family 28 N-terminal domain	257	401	1.10E-35	T	27/07/19	IPR004276	Glycosyltransferase family 28, N-terminal domain	GO:0005975|GO:0016758|GO:0030259	KEGG: 00550+2.4.1.227|MetaCyc: PWY-5265|MetaCyc: PWY-6385|MetaCyc: PWY-6470|MetaCyc: PWY-6471
TRINITY_DN9127_c1_g1_i3.p1_20	87655c6aaaf01d3c2b3c43ac9af718ca	698	Pfam	PF00201	UDP-glucoronosyl and UDP-glucosyl transferase	499	652	1.70E-04	T	27/07/19	IPR002213	UDP-glucuronosyl/UDP-glucosyltransferase	GO:0008152|GO:0016758	Reactome: R-HSA-156588
TRINITY_DN6369_c0_g2_i4.p1_5	7b15b667ebbcbb0047ac3a391cf7588c	196	Pfam	PF08284	Retroviral aspartyl protease	127	195	2.50E-12	T	27/07/19
TRINITY_DN6369_c0_g2_i4.p1_5	7b15b667ebbcbb0047ac3a391cf7588c	196	Pfam	PF00098	Zinc knuckle	68	85	1.30E-06	T	27/07/19	IPR001878	Zinc finger, CCHC-type	GO:0003676|GO:0008270
TRINITY_DN11182_c1_g1_i2.p1_9	a4a567798ce44dfabdb5387ee6e9a2ae	368	Pfam	PF07714	Protein tyrosine kinase	84	356	1.20E-47	T	27/07/19	IPR001245	Serine-threonine/tyrosine-protein kinase, catalytic domain	GO:0004672|GO:0006468
TRINITY_DN10249_c0_g3_i1.p1_33	b98933f55e4aacca834dab1d791ae954	1501	Pfam	PF00385	Chromo (CHRromatin Organisation MOdifier) domain	1430	1482	8.70E-08	T	27/07/19	IPR023780	Chromo domain
TRINITY_DN10249_c0_g3_i1.p1_33	b98933f55e4aacca834dab1d791ae954	1501	Pfam	PF13975	gag-polyprotein putative aspartyl protease	377	464	1.90E-10	T	27/07/19
TRINITY_DN10249_c0_g3_i1.p1_33	b98933f55e4aacca834dab1d791ae954	1501	Pfam	PF00665	Integrase core domain	1122	1235	1.10E-12	T	27/07/19	IPR001584	Integrase, catalytic core	GO:0015074
TRINITY_DN10249_c0_g3_i1.p1_33	b98933f55e4aacca834dab1d791ae954	1501	Pfam	PF00078	Reverse transcriptase (RNA-dependent DNA polymerase)	618	777	5.50E-28	T	27/07/19	IPR000477	Reverse transcriptase domain
TRINITY_DN10249_c0_g3_i1.p1_33	b98933f55e4aacca834dab1d791ae954	1501	Pfam	PF03732	Retrotransposon gag protein	143	238	3.90E-15	T	27/07/19	IPR005162	Retrotransposon gag domain
TRINITY_DN10347_c1_g1_i1.p1_17	75d350bc655870bb57886856b7c5cee1	580	Pfam	PF12854	PPR repeat	254	282	7.60E-07	T	27/07/19	IPR002885	Pentatricopeptide repeat
TRINITY_DN10347_c1_g1_i1.p1_17	75d350bc655870bb57886856b7c5cee1	580	Pfam	PF01535	PPR repeat	196	219	0.0021	T	27/07/19	IPR002885	Pentatricopeptide repeat
TRINITY_DN10347_c1_g1_i1.p1_17	75d350bc655870bb57886856b7c5cee1	580	Pfam	PF01535	PPR repeat	226	252	1.30E-05	T	27/07/19	IPR002885	Pentatricopeptide repeat
TRINITY_DN10347_c1_g1_i1.p1_17	75d350bc655870bb57886856b7c5cee1	580	Pfam	PF01535	PPR repeat	124	152	4.20E-04	T	27/07/19	IPR002885	Pentatricopeptide repeat
TRINITY_DN10347_c1_g1_i1.p1_17	75d350bc655870bb57886856b7c5cee1	580	Pfam	PF13041	PPR repeat family	387	435	3.20E-10	T	27/07/19	IPR002885	Pentatricopeptide repeat
TRINITY_DN10347_c1_g1_i1.p1_17	75d350bc655870bb57886856b7c5cee1	580	Pfam	PF13041	PPR repeat family	285	333	9.10E-11	T	27/07/19	IPR002885	Pentatricopeptide repeat
TRINITY_DN9714_c3_g1_i5.p1_13	79567e71a02bf32141a80607dde7aeb4	597	Pfam	PF00479	Glucose-6-phosphate dehydrogenase, NAD binding domain	115	293	2.20E-57	T	27/07/19	IPR022674	Glucose-6-phosphate dehydrogenase, NAD-binding	GO:0004345|GO:0006006|GO:0050661|GO:0055114	KEGG: 00030+1.1.1.49|KEGG: 00480+1.1.1.49|MetaCyc: PWY-7268
TRINITY_DN9714_c3_g1_i5.p1_13	79567e71a02bf32141a80607dde7aeb4	597	Pfam	PF02781	Glucose-6-phosphate dehydrogenase, C-terminal domain	296	590	6.00E-111	T	27/07/19	IPR022675	Glucose-6-phosphate dehydrogenase, C-terminal	GO:0004345|GO:0006006|GO:0050661|GO:0055114	KEGG: 00030+1.1.1.49|KEGG: 00480+1.1.1.49|MetaCyc: PWY-7268
TRINITY_DN15969_c0_g1_i1.p1_8	60e1f783c5223f6c425646708f36f6b7	222	Pfam	PF00702	haloacid dehalogenase-like hydrolase	22	139	2.70E-15	T	27/07/19
TRINITY_DN10229_c0_g2_i2.p1_6	c730515387834a04cbf438db21d05cc3	194	Pfam	PF00154	recA bacterial DNA recombination protein	10	174	2.70E-61	T	27/07/19	IPR013765	DNA recombination and repair protein RecA	GO:0003697|GO:0005524|GO:0006281
TRINITY_DN9549_c0_g2_i2.p1_14	6412379bc1da84dc79a59c59ca8ae166	522	Pfam	PF10250	GDP-fucose protein O-fucosyltransferase	92	412	9.50E-68	T	27/07/19	IPR019378	GDP-fucose protein O-fucosyltransferase
TRINITY_DN10030_c0_g1_i1.p1_8	90c4ccb9d8b676f7d2fcab746d30ff58	198	Pfam	PF04535	Domain of unknown function (DUF588)	30	179	9.70E-37	T	27/07/19	IPR006702	Domain of unknown function DUF588
TRINITY_DN10121_c6_g2_i2.p1_7	531a2a2c0caab5fcc1385fc2c674685d	193	Pfam	PF01491	Frataxin-like domain	83	189	8.40E-37	T	27/07/19	IPR002908	Frataxin/CyaY	GO:0008199|GO:0016226	Reactome: R-HSA-1268020|Reactome: R-HSA-1362409
TRINITY_DN10487_c0_g1_i3.p1_15	c6dda81793175e3b480a77d8af9a7358	644	Pfam	PF00343	Carbohydrate phosphorylase	173	644	3.80E-155	T	27/07/19	IPR000811	Glycosyl transferase, family 35	GO:0005975|GO:0008184	KEGG: 00500+2.4.1.1|MetaCyc: PWY-5941|MetaCyc: PWY-6731|MetaCyc: PWY-6737|MetaCyc: PWY-7238|Reactome: R-HSA-70221
TRINITY_DN10993_c1_g3_i1.p1_31	f7dd207263589b43cced6eb69f71cc29	1312	Pfam	PF12698	ABC-2 family transporter protein	203	466	3.30E-24	T	27/07/19
TRINITY_DN10993_c1_g3_i1.p1_31	f7dd207263589b43cced6eb69f71cc29	1312	Pfam	PF12698	ABC-2 family transporter protein	984	1283	1.80E-26	T	27/07/19
TRINITY_DN10993_c1_g3_i1.p1_31	f7dd207263589b43cced6eb69f71cc29	1312	Pfam	PF00005	ABC transporter	572	715	5.70E-31	T	27/07/19	IPR003439	ABC transporter-like	GO:0005524|GO:0016887
TRINITY_DN8707_c2_g2_i7.p1_12	7041a0f64b7be377ce2ccb60a0ad9acb	583	Pfam	PF03372	Endonuclease/Exonuclease/phosphatase family	227	548	3.90E-22	T	27/07/19	IPR005135	Endonuclease/exonuclease/phosphatase
TRINITY_DN8707_c2_g2_i7.p1_12	7041a0f64b7be377ce2ccb60a0ad9acb	583	Pfam	PF15801	zf-MYND-like zinc finger, mRNA-binding	66	112	4.40E-08	T	27/07/19	IPR031615	MYND-like zinc finger, mRNA-binding		MetaCyc: PWY-7799|MetaCyc: PWY-7800|Reactome: R-HSA-2514859
TRINITY_DN8862_c6_g1_i1.p1_20	8930638e8655114c4ec280e792cf2822	760	Pfam	PF00400	WD domain, G-beta repeat	292	327	0.043	T	27/07/19	IPR001680	WD40 repeat	GO:0005515
TRINITY_DN8862_c6_g1_i1.p1_20	8930638e8655114c4ec280e792cf2822	760	Pfam	PF00400	WD domain, G-beta repeat	251	287	0.0026	T	27/07/19	IPR001680	WD40 repeat	GO:0005515
TRINITY_DN8862_c6_g1_i1.p1_20	8930638e8655114c4ec280e792cf2822	760	Pfam	PF00400	WD domain, G-beta repeat	214	245	0.0014	T	27/07/19	IPR001680	WD40 repeat	GO:0005515
TRINITY_DN8862_c6_g1_i1.p1_20	8930638e8655114c4ec280e792cf2822	760	Pfam	PF00400	WD domain, G-beta repeat	34	67	0.024	T	27/07/19	IPR001680	WD40 repeat	GO:0005515
TRINITY_DN8862_c6_g1_i1.p1_20	8930638e8655114c4ec280e792cf2822	760	Pfam	PF00400	WD domain, G-beta repeat	115	154	0.058	T	27/07/19	IPR001680	WD40 repeat	GO:0005515
TRINITY_DN8862_c6_g1_i1.p1_20	8930638e8655114c4ec280e792cf2822	760	Pfam	PF11816	Domain of unknown function (DUF3337)	611	755	3.50E-29	T	27/07/19	IPR021772	Protein of unknown function DUF3337		Reactome: R-HSA-5689880
TRINITY_DN3294_c0_g1_i1.p1_4	726aa2c2e2a27ef1270644d88f12b84b	125	Pfam	PF01176	Translation initiation factor 1A / IF-1	57	95	1.40E-08	T	27/07/19	IPR006196	RNA-binding domain, S1, IF1 type	GO:0003723|GO:0003743|GO:0006413
TRINITY_DN6157_c0_g1_i4.p1_7	d6926ff63f9b0917d8ae4b4b98b11dc6	235	Pfam	PF03987	Autophagocytosis associated protein, active-site domain	119	185	1.30E-19	T	27/07/19	IPR007135	Autophagy-related protein 3		Reactome: R-HSA-1632852
TRINITY_DN9716_c3_g3_i1.p1_16	df569d66a0eabcd996d776dc3f4ed3c2	732	Pfam	PF01535	PPR repeat	248	277	0.036	T	27/07/19	IPR002885	Pentatricopeptide repeat
TRINITY_DN9716_c3_g3_i1.p1_16	df569d66a0eabcd996d776dc3f4ed3c2	732	Pfam	PF01535	PPR repeat	593	622	0.47	T	27/07/19	IPR002885	Pentatricopeptide repeat
TRINITY_DN9716_c3_g3_i1.p1_16	df569d66a0eabcd996d776dc3f4ed3c2	732	Pfam	PF13041	PPR repeat family	279	323	2.00E-10	T	27/07/19	IPR002885	Pentatricopeptide repeat
TRINITY_DN9716_c3_g3_i1.p1_16	df569d66a0eabcd996d776dc3f4ed3c2	732	Pfam	PF13041	PPR repeat family	624	673	1.10E-15	T	27/07/19	IPR002885	Pentatricopeptide repeat
TRINITY_DN9716_c3_g3_i1.p1_16	df569d66a0eabcd996d776dc3f4ed3c2	732	Pfam	PF17177	Pentacotripeptide-repeat region of PRORP	460	589	7.90E-10	T	27/07/19	IPR033443	Pentacotripeptide-repeat region of PRORP
TRINITY_DN10076_c1_g1_i11.p1_4	883351675f521ba8b9f62cc4cdb83ab0	130	Pfam	PF13023	HD domain	34	111	1.20E-23	T	27/07/19	IPR006674	HD domain
TRINITY_DN10070_c0_g1_i1.p3_6	32f93ca76c0816db3aa893ed19bba8ce	166	Pfam	PF01161	Phosphatidylethanolamine-binding protein	19	166	4.00E-29	T	27/07/19	IPR008914	Phosphatidylethanolamine-binding protein
TRINITY_DN8822_c1_g1_i32.p1_12	b623309aa61ca665b36a64cc1cc1e08b	307	Pfam	PF08511	COQ9	202	277	2.70E-30	T	27/07/19	IPR013718	COQ9		Reactome: R-HSA-2142789
TRINITY_DN7426_c0_g1_i7.p1_3	bc0ccc1d20b32a0a5e2ffe68275c68f9	106	Pfam	PF07714	Protein tyrosine kinase	5	67	9.30E-14	T	27/07/19	IPR001245	Serine-threonine/tyrosine-protein kinase, catalytic domain	GO:0004672|GO:0006468
TRINITY_DN1704_c0_g1_i1.p1_4	15dda962e12a6db29b7b6397dee4bcf9	243	Pfam	PF00931	NB-ARC domain	5	56	1.20E-06	T	27/07/19	IPR002182	NB-ARC	GO:0043531	Reactome: R-HSA-111458|Reactome: R-HSA-111459|Reactome: R-HSA-6798695|Reactome: R-HSA-6803207|Reactome: R-HSA-8953750
TRINITY_DN10762_c2_g1_i11.p1_16	72103aef2570ed4f0674bd290c298fef	563	Pfam	PF03094	Mlo family	5	486	8.80E-240	T	27/07/19	IPR004326	Mlo-related protein	GO:0006952|GO:0016021
TRINITY_DN11015_c7_g1_i1.p1_4	76bcc70e27b4f7dfa14a80985cb4de39	128	Pfam	PF08585	RecQ mediated genome instability protein	74	128	1.80E-04	T	27/07/19	IPR013894	RecQ mediated genome instability protein, N-terminal
TRINITY_DN4672_c0_g1_i1.p1_27	822ca5361445d534c917d7fc55aea722	843	Pfam	PF12819	Carbohydrate-binding protein of the ER	36	386	8.20E-41	T	27/07/19	IPR024788	Malectin-like carbohydrate-binding domain
TRINITY_DN4672_c0_g1_i1.p1_27	822ca5361445d534c917d7fc55aea722	843	Pfam	PF07714	Protein tyrosine kinase	509	769	4.60E-47	T	27/07/19	IPR001245	Serine-threonine/tyrosine-protein kinase, catalytic domain	GO:0004672|GO:0006468
TRINITY_DN11712_c0_g1_i1.p1_13	758fc646e924cb56406681b063c9ad20	494	Pfam	PF13962	Domain of unknown function	308	419	1.00E-28	T	27/07/19	IPR026961	PGG domain
TRINITY_DN9126_c2_g2_i6.p1_11	d3af54c61b77065e3e22d1b03643d0ba	485	Pfam	PF00587	tRNA synthetase class II core domain (G, H, P, S and T)	221	408	1.70E-34	T	27/07/19	IPR002314	Aminoacyl-tRNA synthetase, class II (G/ P/ S/T)	GO:0000166|GO:0004812|GO:0005524|GO:0006418
TRINITY_DN9126_c2_g2_i6.p1_11	d3af54c61b77065e3e22d1b03643d0ba	485	Pfam	PF02403	Seryl-tRNA synthetase N-terminal domain	1	112	4.60E-23	T	27/07/19	IPR015866	Serine-tRNA synthetase, type1, N-terminal		KEGG: 00970+6.1.1.11|MetaCyc: PWY-6281|Reactome: R-HSA-2408557|Reactome: R-HSA-379716
TRINITY_DN10660_c1_g1_i1.p1_13	6a91ddeedcf11e52f92fbd0a299513f5	614	Pfam	PF13041	PPR repeat family	432	480	4.70E-13	T	27/07/19	IPR002885	Pentatricopeptide repeat
TRINITY_DN10660_c1_g1_i1.p1_13	6a91ddeedcf11e52f92fbd0a299513f5	614	Pfam	PF13041	PPR repeat family	292	341	3.60E-18	T	27/07/19	IPR002885	Pentatricopeptide repeat
TRINITY_DN10660_c1_g1_i1.p1_13	6a91ddeedcf11e52f92fbd0a299513f5	614	Pfam	PF13041	PPR repeat family	362	411	4.60E-17	T	27/07/19	IPR002885	Pentatricopeptide repeat
TRINITY_DN10660_c1_g1_i1.p1_13	6a91ddeedcf11e52f92fbd0a299513f5	614	Pfam	PF13041	PPR repeat family	222	271	1.80E-15	T	27/07/19	IPR002885	Pentatricopeptide repeat
TRINITY_DN10660_c1_g1_i1.p1_13	6a91ddeedcf11e52f92fbd0a299513f5	614	Pfam	PF13041	PPR repeat family	153	200	1.00E-09	T	27/07/19	IPR002885	Pentatricopeptide repeat
TRINITY_DN10660_c1_g1_i1.p1_13	6a91ddeedcf11e52f92fbd0a299513f5	614	Pfam	PF13041	PPR repeat family	502	550	3.50E-14	T	27/07/19	IPR002885	Pentatricopeptide repeat
TRINITY_DN8140_c0_g1_i5.p1_10	f09c54f66b47095dc3659612771b2fb8	419	Pfam	PF12204	Domain of unknown function (DUF3598)	87	412	1.30E-17	T	27/07/19	IPR022017	Domain of unknown function DUF3598
TRINITY_DN8646_c3_g1_i1.p1_17	b9ed406b1692558080cbc48de96f7adb	999	Pfam	PF00630	Filamin/ABP280 repeat	83	180	1.80E-20	T	27/07/19	IPR017868	Filamin/ABP280 repeat-like
TRINITY_DN8646_c3_g1_i1.p1_17	b9ed406b1692558080cbc48de96f7adb	999	Pfam	PF00076	RNA recognition motif. (a.k.a. RRM, RBD, or RNP domain)	355	415	3.70E-11	T	27/07/19	IPR000504	RNA recognition motif domain	GO:0003676
TRINITY_DN8319_c0_g1_i10.p1_12	700dff6890e4d8f6d66c660f1b45e13e	426	Pfam	PF04539	Sigma-70 region 3	275	347	5.00E-12	T	27/07/19	IPR007624	RNA polymerase sigma-70 region 3	GO:0003677|GO:0003700|GO:0006352|GO:0006355|GO:0016987
TRINITY_DN8319_c0_g1_i10.p1_12	700dff6890e4d8f6d66c660f1b45e13e	426	Pfam	PF04542	Sigma-70 region 2	194	261	1.70E-19	T	27/07/19	IPR007627	RNA polymerase sigma-70 region 2	GO:0003677|GO:0003700|GO:0006352|GO:0006355|GO:0016987
TRINITY_DN8319_c0_g1_i10.p1_12	700dff6890e4d8f6d66c660f1b45e13e	426	Pfam	PF04545	Sigma-70, region 4	364	413	3.50E-11	T	27/07/19	IPR007630	RNA polymerase sigma-70 region 4	GO:0003677|GO:0003700|GO:0006352|GO:0006355|GO:0016987
TRINITY_DN11000_c1_g2_i1.p1_6	ca8df7f9b5aa6e898049d3cb48b8040f	248	Pfam	PF14559	Tetratricopeptide repeat	174	226	3.40E-06	T	27/07/19
TRINITY_DN8704_c0_g1_i2.p1_8	487bd45fedecd6320fb80429afe8ddb0	490	Pfam	PF00201	UDP-glucoronosyl and UDP-glucosyl transferase	277	421	7.20E-21	T	27/07/19	IPR002213	UDP-glucuronosyl/UDP-glucosyltransferase	GO:0008152|GO:0016758	Reactome: R-HSA-156588
TRINITY_DN10156_c2_g1_i3.p1_19	d775eec2b2e1ef13fe271c9e6a61687b	591	Pfam	PF00854	POT family	99	526	3.40E-103	T	27/07/19	IPR000109	Proton-dependent oligopeptide transporter family	GO:0016020|GO:0022857|GO:0055085	Reactome: R-HSA-427975
TRINITY_DN10099_c0_g1_i5.p1_8	281908db43c675f295be21bfbdde043f	342	Pfam	PF09335	SNARE associated Golgi protein	167	285	1.30E-23	T	27/07/19	IPR032816	SNARE associated Golgi protein
TRINITY_DN7960_c0_g1_i2.p1_23	1d48e7b3aca148e875c7e244ed2b0025	945	Pfam	PF04003	Dip2/Utp12 Family	798	898	3.00E-20	T	27/07/19	IPR007148	Small-subunit processome, Utp12		Reactome: R-HSA-6790901|Reactome: R-HSA-6791226
TRINITY_DN7960_c0_g1_i2.p1_23	1d48e7b3aca148e875c7e244ed2b0025	945	Pfam	PF00400	WD domain, G-beta repeat	96	134	2.00E-06	T	27/07/19	IPR001680	WD40 repeat	GO:0005515
TRINITY_DN7960_c0_g1_i2.p1_23	1d48e7b3aca148e875c7e244ed2b0025	945	Pfam	PF00400	WD domain, G-beta repeat	479	515	0.03	T	27/07/19	IPR001680	WD40 repeat	GO:0005515
TRINITY_DN7960_c0_g1_i2.p1_23	1d48e7b3aca148e875c7e244ed2b0025	945	Pfam	PF00400	WD domain, G-beta repeat	617	653	0.064	T	27/07/19	IPR001680	WD40 repeat	GO:0005515
TRINITY_DN7960_c0_g1_i2.p1_23	1d48e7b3aca148e875c7e244ed2b0025	945	Pfam	PF00400	WD domain, G-beta repeat	62	92	0.0025	T	27/07/19	IPR001680	WD40 repeat	GO:0005515
TRINITY_DN7960_c0_g1_i2.p1_23	1d48e7b3aca148e875c7e244ed2b0025	945	Pfam	PF00400	WD domain, G-beta repeat	578	610	5.50E-05	T	27/07/19	IPR001680	WD40 repeat	GO:0005515
TRINITY_DN7960_c0_g1_i2.p1_23	1d48e7b3aca148e875c7e244ed2b0025	945	Pfam	PF00400	WD domain, G-beta repeat	402	434	0.0089	T	27/07/19	IPR001680	WD40 repeat	GO:0005515
TRINITY_DN7960_c0_g1_i2.p1_23	1d48e7b3aca148e875c7e244ed2b0025	945	Pfam	PF00400	WD domain, G-beta repeat	142	176	5.30E-05	T	27/07/19	IPR001680	WD40 repeat	GO:0005515
TRINITY_DN7960_c0_g1_i2.p1_23	1d48e7b3aca148e875c7e244ed2b0025	945	Pfam	PF00400	WD domain, G-beta repeat	181	217	8.70E-05	T	27/07/19	IPR001680	WD40 repeat	GO:0005515
TRINITY_DN7960_c0_g1_i2.p1_23	1d48e7b3aca148e875c7e244ed2b0025	945	Pfam	PF00400	WD domain, G-beta repeat	658	695	3.20E-06	T	27/07/19	IPR001680	WD40 repeat	GO:0005515
TRINITY_DN9202_c0_g1_i1.p1_6	637f07addb540fdc49c5cc730f3675aa	173	Pfam	PF01161	Phosphatidylethanolamine-binding protein	41	156	3.00E-19	T	27/07/19	IPR008914	Phosphatidylethanolamine-binding protein
TRINITY_DN7108_c0_g1_i1.p1_9	b1052c3e709fbfdd5b96548f6e19d94d	281	Pfam	PF04720	PDDEXK-like family of unknown function	24	241	4.20E-60	T	27/07/19	IPR006502	Protein of unknown function PDDEXK-like
TRINITY_DN9913_c0_g1_i2.p1_8	f946f15d7fa928412dbdecbb192f70d6	204	Pfam	PF00155	Aminotransferase class I and II	4	155	6.40E-21	T	27/07/19	IPR004839	Aminotransferase, class I/classII	GO:0009058|GO:0030170
TRINITY_DN9638_c1_g1_i4.p1_6	db9649c0911647d84f83954261ee2864	251	Pfam	PF00248	Aldo/keto reductase family	49	242	7.50E-33	T	27/07/19	IPR023210	NADP-dependent oxidoreductase domain
TRINITY_DN6341_c0_g1_i1.p1_19	7241a41ad0552c65434434e620517540	861	Pfam	PF00931	NB-ARC domain	168	448	5.70E-66	T	27/07/19	IPR002182	NB-ARC	GO:0043531	Reactome: R-HSA-111458|Reactome: R-HSA-111459|Reactome: R-HSA-6798695|Reactome: R-HSA-6803207|Reactome: R-HSA-8953750
TRINITY_DN3496_c0_g1_i1.p1_12	310bd4691b2fd1bcc380b875a646b123	649	Pfam	PF11443	Domain of unknown function (DUF2828)	59	631	3.00E-214	T	27/07/19	IPR024553	Domain of unknown function DUF2828
TRINITY_DN10259_c2_g3_i4.p1_7	d67e52f0807422aa66ae9d804ee6c463	439	Pfam	PF16669	Tetratricopeptide repeat protein 5 OB fold domain	320	428	5.80E-34	T	27/07/19	IPR032076	Tetratricopeptide repeat protein 5, OB fold domain		Reactome: R-HSA-6804760
TRINITY_DN8123_c2_g1_i20.p1_6	5ad8d0c96858d0cab1e5ac3dc5dd2d32	160	Pfam	PF00297	Ribosomal protein L3	7	91	4.70E-18	T	27/07/19	IPR000597	Ribosomal protein L3	GO:0003735|GO:0005622|GO:0005840|GO:0006412
TRINITY_DN7821_c0_g1_i2.p1_13	74254f306bc56a28e86d63077f54a49c	644	Pfam	PF00505	HMG (high mobility group) box	560	628	5.40E-23	T	27/07/19	IPR009071	High mobility group box domain
TRINITY_DN7821_c0_g1_i2.p1_13	74254f306bc56a28e86d63077f54a49c	644	Pfam	PF03531	Structure-specific recognition protein (SSRP1)	106	174	7.00E-25	T	27/07/19	IPR024954	SSRP1 domain		Reactome: R-HSA-112382|Reactome: R-HSA-167152|Reactome: R-HSA-167200|Reactome: R-HSA-167238|Reactome: R-HSA-167243|Reactome: R-HSA-167246|Reactome: R-HSA-167287|Reactome: R-HSA-167290|Reactome: R-HSA-674695|Reactome: R-HSA-6796648|Reactome: R-HSA-6804756|Reactome: R-HSA-75955
TRINITY_DN7821_c0_g1_i2.p1_13	74254f306bc56a28e86d63077f54a49c	644	Pfam	PF17292	POB3-like N-terminal PH domain	7	98	1.80E-22	T	27/07/19	IPR035417	FACT complex subunit POB3-like, N-terminal PH domain		Reactome: R-HSA-112382|Reactome: R-HSA-167152|Reactome: R-HSA-167200|Reactome: R-HSA-167238|Reactome: R-HSA-167243|Reactome: R-HSA-167246|Reactome: R-HSA-167287|Reactome: R-HSA-167290|Reactome: R-HSA-674695|Reactome: R-HSA-6796648|Reactome: R-HSA-6804756|Reactome: R-HSA-75955
TRINITY_DN7821_c0_g1_i2.p1_13	74254f306bc56a28e86d63077f54a49c	644	Pfam	PF08512	Histone chaperone Rttp106-like	349	440	9.50E-22	T	27/07/19	IPR013719	Domain of unknown function DUF1747		Reactome: R-HSA-112382|Reactome: R-HSA-167152|Reactome: R-HSA-167200|Reactome: R-HSA-167238|Reactome: R-HSA-167243|Reactome: R-HSA-167246|Reactome: R-HSA-167287|Reactome: R-HSA-167290|Reactome: R-HSA-674695|Reactome: R-HSA-6796648|Reactome: R-HSA-6804756|Reactome: R-HSA-75955
TRINITY_DN9437_c2_g1_i1.p1_15	674fed7194a5c3dd8207d99d2cef1927	561	Pfam	PF12796	Ankyrin repeats (3 copies)	131	187	1.50E-10	T	27/07/19	IPR020683	Ankyrin repeat-containing domain
TRINITY_DN9437_c2_g1_i1.p1_15	674fed7194a5c3dd8207d99d2cef1927	561	Pfam	PF12796	Ankyrin repeats (3 copies)	207	291	2.10E-10	T	27/07/19	IPR020683	Ankyrin repeat-containing domain
TRINITY_DN9437_c2_g1_i1.p1_15	674fed7194a5c3dd8207d99d2cef1927	561	Pfam	PF13962	Domain of unknown function	421	532	1.00E-29	T	27/07/19	IPR026961	PGG domain
TRINITY_DN9437_c2_g1_i1.p1_15	674fed7194a5c3dd8207d99d2cef1927	561	Pfam	PF00023	Ankyrin repeat	72	95	0.012	T	27/07/19	IPR002110	Ankyrin repeat	GO:0005515
TRINITY_DN9086_c1_g1_i2.p1_7	2417d328a1487509851d0f0e54c9a014	245	Pfam	PF09725	Folate-sensitive fragile site protein Fra10Ac1	59	175	1.40E-50	T	27/07/19	IPR019129	Folate-sensitive fragile site protein Fra10Ac1
TRINITY_DN10273_c1_g2_i2.p1_18	328b4a855aa38e2c3f0dfd7e77f51206	737	Pfam	PF07714	Protein tyrosine kinase	407	673	2.50E-49	T	27/07/19	IPR001245	Serine-threonine/tyrosine-protein kinase, catalytic domain	GO:0004672|GO:0006468
TRINITY_DN10273_c1_g2_i2.p1_18	328b4a855aa38e2c3f0dfd7e77f51206	737	Pfam	PF13947	Wall-associated receptor kinase galacturonan-binding	35	136	6.50E-22	T	27/07/19	IPR025287	Wall-associated receptor kinase, galacturonan-binding domain	GO:0030247
TRINITY_DN10273_c1_g2_i2.p1_18	328b4a855aa38e2c3f0dfd7e77f51206	737	Pfam	PF08488	Wall-associated kinase	167	239	8.50E-05	T	27/07/19	IPR013695	Wall-associated receptor kinase	GO:0004674|GO:0016021
TRINITY_DN8970_c0_g2_i2.p1_13	0e384977ccdb4f5336ae5abdd95d6d6c	467	Pfam	PF00170	bZIP transcription factor	182	222	2.90E-07	T	27/07/19	IPR004827	Basic-leucine zipper domain	GO:0003700|GO:0006355
TRINITY_DN8970_c0_g2_i2.p1_13	0e384977ccdb4f5336ae5abdd95d6d6c	467	Pfam	PF14144	Seed dormancy control	264	339	2.90E-30	T	27/07/19	IPR025422	Transcription factor TGA like domain	GO:0006351|GO:0043565
TRINITY_DN9442_c0_g3_i3.p1_12	163e21b20d49bdc4a7e62ad6436dbe99	407	Pfam	PF01762	Galactosyltransferase	152	349	1.60E-50	T	27/07/19	IPR002659	Glycosyl transferase, family 31	GO:0006486|GO:0008378|GO:0016020
TRINITY_DN9442_c0_g3_i3.p1_12	163e21b20d49bdc4a7e62ad6436dbe99	407	Pfam	PF13334	Domain of unknown function (DUF4094)	16	112	8.10E-35	T	27/07/19	IPR025298	Domain of unknown function DUF4094
TRINITY_DN10500_c0_g3_i1.p1_10	023b733e561102241ca8a136bc28e346	368	Pfam	PF08610	Peroxisomal membrane protein (Pex16)	2	359	9.80E-71	T	27/07/19	IPR013919	Peroxisome membrane protein, Pex16
TRINITY_DN9869_c0_g1_i2.p1_12	73f4a2f6c5404c96029bb97b0fd0f757	356	Pfam	PF00190	Cupin	198	337	1.00E-21	T	27/07/19	IPR006045	Cupin 1	GO:0045735
TRINITY_DN9869_c0_g1_i2.p1_12	73f4a2f6c5404c96029bb97b0fd0f757	356	Pfam	PF00190	Cupin	11	157	9.10E-30	T	27/07/19	IPR006045	Cupin 1	GO:0045735
TRINITY_DN4394_c0_g1_i2.p1_7	b8553e7cbbe17e19aef483b261507920	183	Pfam	PF13855	Leucine rich repeat	54	113	2.20E-08	T	27/07/19	IPR001611	Leucine-rich repeat	GO:0005515
TRINITY_DN4394_c0_g1_i2.p1_7	b8553e7cbbe17e19aef483b261507920	183	Pfam	PF13516	Leucine Rich repeat	150	165	0.0083	T	27/07/19	IPR001611	Leucine-rich repeat	GO:0005515
TRINITY_DN10062_c1_g2_i1.p1_14	620d60c41e7f73979aa7d01a1df6ecec	620	Pfam	PF13516	Leucine Rich repeat	116	129	1.1	T	27/07/19	IPR001611	Leucine-rich repeat	GO:0005515
TRINITY_DN10062_c1_g2_i1.p1_14	620d60c41e7f73979aa7d01a1df6ecec	620	Pfam	PF13855	Leucine rich repeat	142	201	5.70E-07	T	27/07/19	IPR001611	Leucine-rich repeat	GO:0005515
TRINITY_DN10062_c1_g2_i1.p1_14	620d60c41e7f73979aa7d01a1df6ecec	620	Pfam	PF13855	Leucine rich repeat	380	440	1.80E-08	T	27/07/19	IPR001611	Leucine-rich repeat	GO:0005515
TRINITY_DN10062_c1_g2_i1.p1_14	620d60c41e7f73979aa7d01a1df6ecec	620	Pfam	PF13855	Leucine rich repeat	453	512	1.90E-09	T	27/07/19	IPR001611	Leucine-rich repeat	GO:0005515
TRINITY_DN10062_c1_g2_i1.p1_14	620d60c41e7f73979aa7d01a1df6ecec	620	Pfam	PF08263	Leucine rich repeat N-terminal domain	25	65	1.60E-10	T	27/07/19	IPR013210	Leucine-rich repeat-containing N-terminal, plant-type
TRINITY_DN4921_c0_g1_i1.p1_6	6e1ddad09fd44940ac34ded24cae9198	218	Pfam	PF00182	Chitinase class I	1	199	1.30E-65	T	27/07/19	IPR000726	Glycoside hydrolase, family 19, catalytic	GO:0004568|GO:0006032|GO:0016998	KEGG: 00520+3.2.1.14|MetaCyc: PWY-6855|MetaCyc: PWY-6902|MetaCyc: PWY-7822
TRINITY_DN8139_c0_g2_i1.p1_15	b67be76d4ebcdd63053693fb37c33545	678	Pfam	PF04937	Protein of unknown function (DUF 659)	168	319	3.90E-54	T	27/07/19	IPR007021	Domain of unknown function DUF659
TRINITY_DN8139_c0_g2_i1.p1_15	b67be76d4ebcdd63053693fb37c33545	678	Pfam	PF02892	BED zinc finger	7	42	2.00E-06	T	27/07/19	IPR003656	Zinc finger, BED-type	GO:0003677
TRINITY_DN8139_c0_g2_i1.p1_15	b67be76d4ebcdd63053693fb37c33545	678	Pfam	PF05699	hAT family C-terminal dimerisation region	541	608	2.90E-14	T	27/07/19	IPR008906	HAT, C-terminal dimerisation domain	GO:0046983
TRINITY_DN9331_c4_g3_i2.p1_26	72abb37a62e1fdda72d965ad27cce666	1253	Pfam	PF13181	Tetratricopeptide repeat	190	220	0.065	T	27/07/19	IPR019734	Tetratricopeptide repeat	GO:0005515
TRINITY_DN9331_c4_g3_i2.p1_26	72abb37a62e1fdda72d965ad27cce666	1253	Pfam	PF13424	Tetratricopeptide repeat	408	473	2.30E-07	T	27/07/19
TRINITY_DN8502_c1_g4_i3.p1_4	74eca8e1b0ba84bdcf4f5e9c181e9dc4	131	Pfam	PF00504	Chlorophyll A-B binding protein	16	80	8.20E-05	T	27/07/19	IPR022796	Chlorophyll A-B binding protein
TRINITY_DN10454_c1_g1_i3.p1_4	43b41ced076483348db5e4e736056f43	214	Pfam	PF01105	emp24/gp25L/p24 family/GOLD	34	206	7.50E-33	T	27/07/19	IPR009038	GOLD domain
TRINITY_DN9149_c2_g2_i1.p1_12	54957f88cdb5601142641799b1d6d105	350	Pfam	PF14569	Zinc-binding RING-finger	10	85	6.80E-40	T	27/07/19	IPR027934	Cellulose synthase, RING-type zinc finger		KEGG: 00500+2.4.1.12|MetaCyc: PWY-1001
TRINITY_DN11168_c3_g1_i11.p1_18	8462c06e21bc275068a8769c3146534d	637	Pfam	PF00208	Glutamate/Leucine/Phenylalanine/Valine dehydrogenase	388	635	8.40E-65	T	27/07/19	IPR006096	Glutamate/phenylalanine/leucine/valine dehydrogenase, C-terminal	GO:0006520|GO:0016491|GO:0055114	Reactome: R-HSA-2151201|Reactome: R-HSA-70614
TRINITY_DN11168_c3_g1_i11.p1_18	8462c06e21bc275068a8769c3146534d	637	Pfam	PF02812	Glu/Leu/Phe/Val dehydrogenase, dimerisation domain	242	370	1.00E-46	T	27/07/19	IPR006097	Glutamate/phenylalanine/leucine/valine dehydrogenase, dimerisation domain	GO:0006520|GO:0016491|GO:0055114	Reactome: R-HSA-2151201|Reactome: R-HSA-70614
TRINITY_DN11148_c1_g1_i11.p1_30	788c29a3ddd9482b539e1aa40483618b	1371	Pfam	PF00628	PHD-finger	1070	1112	3.60E-07	T	27/07/19	IPR019787	Zinc finger, PHD-finger
TRINITY_DN11148_c1_g1_i11.p1_30	788c29a3ddd9482b539e1aa40483618b	1371	Pfam	PF02135	TAZ zinc finger	687	755	1.00E-12	T	27/07/19	IPR000197	Zinc finger, TAZ-type	GO:0003712|GO:0004402|GO:0005634|GO:0006355|GO:0008270	Reactome: R-HSA-1234158|Reactome: R-HSA-1368082|Reactome: R-HSA-1368108|Reactome: R-HSA-1912408|Reactome: R-HSA-1989781|Reactome: R-HSA-201722|Reactome: R-HSA-2122947|Reactome: R-HSA-2644606|Reactome: R-HSA-2894862|Reactome: R-HSA-3134973|Reactome: R-HSA-3214847|Reactome: R-HSA-3371568|Reactome: R-HSA-381340|Reactome: R-HSA-400253|Reactome: R-HSA-5617472|Reactome: R-HSA-5621575|Reactome: R-HSA-88…
TRINITY_DN11148_c1_g1_i11.p1_30	788c29a3ddd9482b539e1aa40483618b	1371	Pfam	PF08214	Histone acetylation protein	1169	1339	9.10E-29	T	27/07/19	IPR013178	Histone acetyltransferase Rtt109/CBP	GO:0004402|GO:0006355|GO:0016573	Reactome: R-HSA-1234158|Reactome: R-HSA-1368082|Reactome: R-HSA-1368108|Reactome: R-HSA-1912408|Reactome: R-HSA-1989781|Reactome: R-HSA-201722|Reactome: R-HSA-2122947|Reactome: R-HSA-2644606|Reactome: R-HSA-2894862|Reactome: R-HSA-3134973|Reactome: R-HSA-3214847|Reactome: R-HSA-3371568|Reactome: R-HSA-381340|Reactome: R-HSA-400253|Reactome: R-HSA-5617472|Reactome: R-HSA-5621575|Reactome: R-HSA-88…
TRINITY_DN8572_c0_g1_i3.p1_11	005bbf6762da6af3db303cde1da118b3	395	Pfam	PF01869	BadF/BadG/BcrA/BcrD ATPase family	68	381	6.10E-51	T	27/07/19	IPR002731	ATPase, BadF/BadG/BcrA/BcrD type		Reactome: R-HSA-446210
TRINITY_DN10490_c5_g4_i4.p1_10	b48b52d1b5a7d9b1e88b977287195361	274	Pfam	PF14523	Syntaxin-like protein	31	130	3.60E-27	T	27/07/19	IPR006011	Syntaxin, N-terminal domain	GO:0016020
TRINITY_DN10490_c5_g4_i4.p1_10	b48b52d1b5a7d9b1e88b977287195361	274	Pfam	PF05739	SNARE domain	218	269	8.50E-13	T	27/07/19	IPR000727	Target SNARE coiled-coil homology domain
TRINITY_DN10213_c1_g5_i1.p2_3	161fa5e5b86c1f4b3a53ed1667eb5a9c	134	Pfam	PF01716	Manganese-stabilising protein / photosystem II polypeptide	1	132	5.50E-58	T	27/07/19	IPR002628	Photosystem II PsbO, manganese-stabilising	GO:0005509|GO:0009523|GO:0009654|GO:0015979|GO:0019898|GO:0042549
TRINITY_DN14684_c0_g1_i1.p1_5	37ffb1764ca2833a6f13c38432e0588c	106	Pfam	PF00411	Ribosomal protein S11	27	100	2.50E-27	T	27/07/19	IPR001971	Ribosomal protein S11	GO:0003735|GO:0005840|GO:0006412
TRINITY_DN8134_c3_g1_i11.p1_14	50ecc3cc66278bd2e19f84c6ec1006ba	352	Pfam	PF00892	EamA-like transporter family	11	147	5.60E-08	T	27/07/19	IPR000620	EamA domain	GO:0016020|GO:0016021
TRINITY_DN8134_c3_g1_i11.p1_14	50ecc3cc66278bd2e19f84c6ec1006ba	352	Pfam	PF00892	EamA-like transporter family	177	315	1.50E-09	T	27/07/19	IPR000620	EamA domain	GO:0016020|GO:0016021
TRINITY_DN9404_c1_g1_i1.p1_15	e6f2bba4cba16f1a8496f6f07c8010ac	725	Pfam	PF13041	PPR repeat family	320	368	3.60E-16	T	27/07/19	IPR002885	Pentatricopeptide repeat
TRINITY_DN9404_c1_g1_i1.p1_15	e6f2bba4cba16f1a8496f6f07c8010ac	725	Pfam	PF13041	PPR repeat family	390	439	1.60E-17	T	27/07/19	IPR002885	Pentatricopeptide repeat
TRINITY_DN9404_c1_g1_i1.p1_15	e6f2bba4cba16f1a8496f6f07c8010ac	725	Pfam	PF13041	PPR repeat family	461	508	3.50E-13	T	27/07/19	IPR002885	Pentatricopeptide repeat
TRINITY_DN9404_c1_g1_i1.p1_15	e6f2bba4cba16f1a8496f6f07c8010ac	725	Pfam	PF13041	PPR repeat family	604	649	4.80E-14	T	27/07/19	IPR002885	Pentatricopeptide repeat
TRINITY_DN9404_c1_g1_i1.p1_15	e6f2bba4cba16f1a8496f6f07c8010ac	725	Pfam	PF13041	PPR repeat family	249	298	1.50E-17	T	27/07/19	IPR002885	Pentatricopeptide repeat
TRINITY_DN9404_c1_g1_i1.p1_15	e6f2bba4cba16f1a8496f6f07c8010ac	725	Pfam	PF13041	PPR repeat family	531	580	4.20E-18	T	27/07/19	IPR002885	Pentatricopeptide repeat
TRINITY_DN9404_c1_g1_i1.p1_15	e6f2bba4cba16f1a8496f6f07c8010ac	725	Pfam	PF01535	PPR repeat	217	241	0.0082	T	27/07/19	IPR002885	Pentatricopeptide repeat
TRINITY_DN9404_c1_g1_i1.p1_15	e6f2bba4cba16f1a8496f6f07c8010ac	725	Pfam	PF01535	PPR repeat	148	176	6.80E-04	T	27/07/19	IPR002885	Pentatricopeptide repeat
TRINITY_DN9404_c1_g1_i1.p1_15	e6f2bba4cba16f1a8496f6f07c8010ac	725	Pfam	PF01535	PPR repeat	187	212	0.44	T	27/07/19	IPR002885	Pentatricopeptide repeat
TRINITY_DN9991_c2_g1_i8.p1_4	8172e27f9839d85b4b389f34c6a9326f	269	Pfam	PF03735	ENT domain	204	255	6.90E-13	T	27/07/19	IPR005491	ENT domain
TRINITY_DN9424_c2_g1_i2.p1_8	b9910ded7d3aa5e126ad17b22a5eb491	365	Pfam	PF03181	BURP domain	150	359	1.10E-87	T	27/07/19	IPR004873	BURP domain
TRINITY_DN10314_c0_g1_i2.p1_15	ad7be1e6d7ca5eef9615e58177db61cb	448	Pfam	PF00091	Tubulin/FtsZ family, GTPase domain	3	213	9.10E-70	T	27/07/19	IPR003008	Tubulin/FtsZ, GTPase domain	GO:0003924	Reactome: R-HSA-380320
TRINITY_DN10314_c0_g1_i2.p1_15	ad7be1e6d7ca5eef9615e58177db61cb	448	Pfam	PF03953	Tubulin C-terminal domain	263	383	3.20E-39	T	27/07/19	IPR018316	Tubulin/FtsZ, 2-layer sandwich domain		Reactome: R-HSA-1445148|Reactome: R-HSA-190840|Reactome: R-HSA-190861|Reactome: R-HSA-2132295|Reactome: R-HSA-2467813|Reactome: R-HSA-2500257|Reactome: R-HSA-3371497|Reactome: R-HSA-380320|Reactome: R-HSA-437239|Reactome: R-HSA-5617833|Reactome: R-HSA-5626467|Reactome: R-HSA-5663220|Reactome: R-HSA-6807878|Reactome: R-HSA-6811434|Reactome: R-HSA-6811436|Reactome: R-HSA-68877|Reactome: R-HSA-88522…
TRINITY_DN10500_c0_g2_i11.p1_13	c3a5e98fb1a18849a62faf5a59a9e288	657	Pfam	PF00004	ATPase family associated with various cellular activities (AAA)	193	279	5.20E-08	T	27/07/19	IPR003959	ATPase, AAA-type, core	GO:0005524
TRINITY_DN9776_c2_g1_i5.p1_13	eb9bc2bad50ca48b4ad68a0faa18d1ea	504	Pfam	PF00397	WW domain	219	249	9.80E-13	T	27/07/19	IPR001202	WW domain	GO:0005515
TRINITY_DN9776_c2_g1_i5.p1_13	eb9bc2bad50ca48b4ad68a0faa18d1ea	504	Pfam	PF00397	WW domain	263	293	8.90E-12	T	27/07/19	IPR001202	WW domain	GO:0005515
TRINITY_DN10760_c2_g1_i11.p1_20	737fcae3232038fa1ace859d9c3e1af0	671	Pfam	PF02705	K+ potassium transporter	96	503	7.00E-139	T	27/07/19	IPR003855	Potassium transporter	GO:0015079|GO:0016020|GO:0071805
TRINITY_DN10201_c0_g4_i4.p1_5	438834e548826f523c4a4862a3ec9b13	154	Pfam	PF00025	ADP-ribosylation factor family	11	135	1.20E-37	T	27/07/19	IPR006689	Small GTPase superfamily, ARF/SAR type	GO:0005525
TRINITY_DN9031_c4_g2_i3.p1_9	e02b589f908b4a294d06a740985269bc	269	Pfam	PF10584	Proteasome subunit A N-terminal signature	8	30	1.50E-13	T	27/07/19	IPR000426	Proteasome alpha-subunit, N-terminal domain	GO:0004175|GO:0006511|GO:0019773	Reactome: R-HSA-1169091|Reactome: R-HSA-1234176|Reactome: R-HSA-1236974|Reactome: R-HSA-1236978|Reactome: R-HSA-174084|Reactome: R-HSA-174113|Reactome: R-HSA-174154|Reactome: R-HSA-174178|Reactome: R-HSA-174184|Reactome: R-HSA-180534|Reactome: R-HSA-180585|Reactome: R-HSA-187577|Reactome: R-HSA-195253|Reactome: R-HSA-202424|Reactome: R-HSA-211733|Reactome: R-HSA-2467813|Reactome: R-HSA-2871837|Re…
TRINITY_DN9031_c4_g2_i3.p1_9	e02b589f908b4a294d06a740985269bc	269	Pfam	PF00227	Proteasome subunit	31	185	9.80E-53	T	27/07/19	IPR001353	Proteasome, subunit alpha/beta	GO:0004298|GO:0005839|GO:0051603	Reactome: R-HSA-1169091|Reactome: R-HSA-1234176|Reactome: R-HSA-1236974|Reactome: R-HSA-1236978|Reactome: R-HSA-174084|Reactome: R-HSA-174113|Reactome: R-HSA-174154|Reactome: R-HSA-174178|Reactome: R-HSA-174184|Reactome: R-HSA-180534|Reactome: R-HSA-180585|Reactome: R-HSA-187577|Reactome: R-HSA-195253|Reactome: R-HSA-202424|Reactome: R-HSA-211733|Reactome: R-HSA-2467813|Reactome: R-HSA-2871837|Re…
TRINITY_DN7642_c0_g1_i1.p1_17	86ef7041a960b655e0e4597c9b8fba8e	490	Pfam	PF14363	Domain associated at C-terminal with AAA	39	131	1.10E-25	T	27/07/19	IPR025753	AAA-type ATPase, N-terminal domain		KEGG: 00230+3.6.1.3
TRINITY_DN7642_c0_g1_i1.p1_17	86ef7041a960b655e0e4597c9b8fba8e	490	Pfam	PF00004	ATPase family associated with various cellular activities (AAA)	259	392	1.60E-17	T	27/07/19	IPR003959	ATPase, AAA-type, core	GO:0005524
TRINITY_DN8043_c1_g1_i1.p1_13	bae0815fa07e6af162d2387de252a7f9	526	Pfam	PF03140	Plant protein of unknown function	85	512	5.90E-74	T	27/07/19	IPR004158	Protein of unknown function DUF247, plant
TRINITY_DN10056_c1_g2_i2.p1_7	2fda73c52a013fa07567a9512ab381d2	286	Pfam	PF06955	Xyloglucan endo-transglycosylase (XET) C-terminus	238	282	4.90E-21	T	27/07/19	IPR010713	Xyloglucan endo-transglycosylase, C-terminal	GO:0005618|GO:0006073|GO:0016762|GO:0048046
TRINITY_DN10056_c1_g2_i2.p1_7	2fda73c52a013fa07567a9512ab381d2	286	Pfam	PF00722	Glycosyl hydrolases family 16	25	204	1.60E-61	T	27/07/19	IPR000757	Glycoside hydrolase family 16	GO:0004553|GO:0005975
TRINITY_DN10170_c1_g1_i3.p1_5	a432ffb7e8aacd76610040694a6da24b	204	Pfam	PF14226	non-haem dioxygenase in morphine synthesis N-terminal	70	171	1.10E-21	T	27/07/19	IPR026992	Non-haem dioxygenase N-terminal domain
TRINITY_DN10933_c1_g5_i1.p1_6	85efe9dd42f17f614908e1923359a660	225	Pfam	PF01582	TIR domain	18	201	3.90E-41	T	27/07/19	IPR000157	Toll/interleukin-1 receptor homology (TIR) domain	GO:0005515|GO:0007165
TRINITY_DN8607_c2_g4_i4.p1_20	85afcb8f93d28717acc9107324cec230	1111	Pfam	PF00225	Kinesin motor domain	514	832	1.20E-104	T	27/07/19	IPR001752	Kinesin motor domain	GO:0003777|GO:0005524|GO:0007018|GO:0008017	Reactome: R-HSA-6811434|Reactome: R-HSA-983189
TRINITY_DN8607_c2_g4_i4.p1_20	85afcb8f93d28717acc9107324cec230	1111	Pfam	PF00307	Calponin homology (CH) domain	43	140	3.00E-11	T	27/07/19	IPR001715	Calponin homology domain	GO:0005515
TRINITY_DN10210_c2_g3_i3.p1_23	3537aeaf5225801f83e5c0b33c23ad5b	889	Pfam	PF01535	PPR repeat	121	145	0.0083	T	27/07/19	IPR002885	Pentatricopeptide repeat
TRINITY_DN10210_c2_g3_i3.p1_23	3537aeaf5225801f83e5c0b33c23ad5b	889	Pfam	PF01535	PPR repeat	663	687	0.019	T	27/07/19	IPR002885	Pentatricopeptide repeat
TRINITY_DN10210_c2_g3_i3.p1_23	3537aeaf5225801f83e5c0b33c23ad5b	889	Pfam	PF01535	PPR repeat	147	177	2.50E-05	T	27/07/19	IPR002885	Pentatricopeptide repeat
TRINITY_DN10210_c2_g3_i3.p1_23	3537aeaf5225801f83e5c0b33c23ad5b	889	Pfam	PF13041	PPR repeat family	488	535	2.00E-08	T	27/07/19	IPR002885	Pentatricopeptide repeat
TRINITY_DN10210_c2_g3_i3.p1_23	3537aeaf5225801f83e5c0b33c23ad5b	889	Pfam	PF13041	PPR repeat family	246	289	5.00E-12	T	27/07/19	IPR002885	Pentatricopeptide repeat
TRINITY_DN10210_c2_g3_i3.p1_23	3537aeaf5225801f83e5c0b33c23ad5b	889	Pfam	PF13041	PPR repeat family	315	363	2.80E-12	T	27/07/19	IPR002885	Pentatricopeptide repeat
TRINITY_DN10210_c2_g3_i3.p1_23	3537aeaf5225801f83e5c0b33c23ad5b	889	Pfam	PF13041	PPR repeat family	416	455	1.00E-10	T	27/07/19	IPR002885	Pentatricopeptide repeat
TRINITY_DN10210_c2_g3_i3.p1_23	3537aeaf5225801f83e5c0b33c23ad5b	889	Pfam	PF13041	PPR repeat family	588	635	7.20E-11	T	27/07/19	IPR002885	Pentatricopeptide repeat
TRINITY_DN10210_c2_g3_i3.p1_23	3537aeaf5225801f83e5c0b33c23ad5b	889	Pfam	PF14432	DYW family of nucleic acid deaminases	765	879	1.20E-18	T	27/07/19	IPR032867	DYW domain	GO:0008270
TRINITY_DN11428_c1_g1_i6.p1_10	d2cbca9a69a5a9505895ea07e67085a5	370	Pfam	PF00931	NB-ARC domain	6	161	7.10E-36	T	27/07/19	IPR002182	NB-ARC	GO:0043531	Reactome: R-HSA-111458|Reactome: R-HSA-111459|Reactome: R-HSA-6798695|Reactome: R-HSA-6803207|Reactome: R-HSA-8953750
TRINITY_DN9865_c1_g2_i5.p1_11	6fb7974f223a28b6f21e33a9c1d5354f	390	Pfam	PF07714	Protein tyrosine kinase	82	351	7.70E-47	T	27/07/19	IPR001245	Serine-threonine/tyrosine-protein kinase, catalytic domain	GO:0004672|GO:0006468
TRINITY_DN10860_c1_g5_i1.p1_9	95c2d3c87f53c320a2adcb9df057cca3	261	Pfam	PF00244	14-3-3 protein	14	235	2.60E-107	T	27/07/19	IPR023410	14-3-3 domain		Reactome: R-HSA-111447|Reactome: R-HSA-1445148|Reactome: R-HSA-5625740|Reactome: R-HSA-5628897|Reactome: R-HSA-75035
TRINITY_DN8772_c4_g3_i1.p1_18	817aeb5e435039615068bfdfc0b45e34	711	Pfam	PF03765	CRAL/TRIO, N-terminal domain	374	409	1.10E-08	T	27/07/19	IPR011074	CRAL/TRIO, N-terminal domain
TRINITY_DN8772_c4_g3_i1.p1_18	817aeb5e435039615068bfdfc0b45e34	711	Pfam	PF00650	CRAL/TRIO domain	433	593	1.00E-29	T	27/07/19	IPR001251	CRAL-TRIO lipid binding domain
TRINITY_DN8971_c1_g3_i6.p1_7	1f2bd429be4a3fa229fb0b7ee7e157ab	223	Pfam	PF01070	FMN-dependent dehydrogenase	15	179	5.20E-59	T	27/07/19	IPR000262	FMN-dependent dehydrogenase	GO:0016491
TRINITY_DN7149_c0_g1_i1.p1_17	a8c3120054d6a4aa8b32a18cab56825a	605	Pfam	PF00037	4Fe-4S binding domain	49	71	1.40E-08	T	27/07/19	IPR017896	4Fe-4S ferredoxin-type, iron-sulphur binding domain
TRINITY_DN7149_c0_g1_i1.p1_17	a8c3120054d6a4aa8b32a18cab56825a	605	Pfam	PF04068	Possible Fer4-like domain in RNase L inhibitor, RLI	6	37	7.00E-14	T	27/07/19	IPR007209	RNase L inhibitor RLI, possible metal-binding domain
TRINITY_DN7149_c0_g1_i1.p1_17	a8c3120054d6a4aa8b32a18cab56825a	605	Pfam	PF00005	ABC transporter	367	496	6.80E-17	T	27/07/19	IPR003439	ABC transporter-like	GO:0005524|GO:0016887
TRINITY_DN7149_c0_g1_i1.p1_17	a8c3120054d6a4aa8b32a18cab56825a	605	Pfam	PF00005	ABC transporter	102	244	4.50E-17	T	27/07/19	IPR003439	ABC transporter-like	GO:0005524|GO:0016887
TRINITY_DN8023_c3_g3_i7.p1_15	0d92fc9184ab0bcdce0ece22cac1cd39	562	Pfam	PF01487	Type I 3-dehydroquinase	29	246	9.50E-70	T	27/07/19	IPR001381	3-dehydroquinate dehydratase type I	GO:0003855	KEGG: 00400+4.2.1.10|MetaCyc: PWY-6163|MetaCyc: PWY-6416|MetaCyc: PWY-6707
TRINITY_DN8023_c3_g3_i7.p1_15	0d92fc9184ab0bcdce0ece22cac1cd39	562	Pfam	PF01488	Shikimate / quinate 5-dehydrogenase	380	452	1.20E-08	T	27/07/19	IPR006151	Quinate/shikimate 5-dehydrogenase/glutamyl-tRNA reductase
TRINITY_DN8023_c3_g3_i7.p1_15	0d92fc9184ab0bcdce0ece22cac1cd39	562	Pfam	PF08501	Shikimate dehydrogenase substrate binding domain	260	340	1.10E-26	T	27/07/19	IPR013708	Shikimate dehydrogenase substrate binding, N-terminal	GO:0004764|GO:0055114	KEGG: 00400+1.1.1.25|MetaCyc: PWY-6163
TRINITY_DN9805_c2_g1_i2.p1_9	76eabc5eb1c8fa89a45eef8121e77f24	225	Pfam	PF06881	RNA polymerase II transcription factor SIII (Elongin) subunit A	25	133	3.40E-24	T	27/07/19	IPR010684	RNA polymerase II transcription factor SIII, subunit A	GO:0005634|GO:0006357|GO:0070449	Reactome: R-HSA-112382|Reactome: R-HSA-167152|Reactome: R-HSA-167200|Reactome: R-HSA-167238|Reactome: R-HSA-167243|Reactome: R-HSA-167246|Reactome: R-HSA-167287|Reactome: R-HSA-167290|Reactome: R-HSA-674695|Reactome: R-HSA-6796648|Reactome: R-HSA-75955
TRINITY_DN10545_c0_g1_i1.p1_10	12f547da34b571c76150c4bbeaaa6013	424	Pfam	PF07727	Reverse transcriptase (RNA-dependent DNA polymerase)	49	291	6.60E-73	T	27/07/19	IPR013103	Reverse transcriptase, RNA-dependent DNA polymerase		KEGG: 00230+2.7.7.7|KEGG: 00240+2.7.7.7
TRINITY_DN5995_c0_g2_i2.p1_6	17b5808ffa6280c81be11d2c9ab0d308	215	Pfam	PF00078	Reverse transcriptase (RNA-dependent DNA polymerase)	94	215	8.50E-22	T	27/07/19	IPR000477	Reverse transcriptase domain
TRINITY_DN10729_c4_g1_i1.p1_8	9aa1311f96ae4e1b21710f373f7d44c3	344	Pfam	PF04130	Spc97 / Spc98 family	85	338	4.60E-35	T	27/07/19	IPR007259	Gamma-tubulin complex component protein	GO:0000226|GO:0000922|GO:0005815|GO:0007020|GO:0043015	Reactome: R-HSA-380270|Reactome: R-HSA-380320
TRINITY_DN10736_c0_g1_i12.p1_5	bd8ae54da6bd1421fa350cd3c217e0d4	203	Pfam	PF00069	Protein kinase domain	7	86	1.30E-06	T	27/07/19	IPR000719	Protein kinase domain	GO:0004672|GO:0005524|GO:0006468
TRINITY_DN10736_c0_g1_i12.p1_5	bd8ae54da6bd1421fa350cd3c217e0d4	203	Pfam	PF06479	Ribonuclease 2-5A	97	203	1.40E-15	T	27/07/19	IPR010513	KEN domain	GO:0004540|GO:0006397	KEGG: 04150+2.7.11.1|KEGG: 04151+2.7.11.1|KEGG: 04926+2.7.11.1|KEGG: 05165+2.7.11.1
TRINITY_DN9424_c3_g6_i1.p1_9	5ebe8da75005624402d3589c7f845270	408	Pfam	PF00646	F-box domain	38	73	4.60E-05	T	27/07/19	IPR001810	F-box domain	GO:0005515
TRINITY_DN9424_c3_g6_i1.p1_9	5ebe8da75005624402d3589c7f845270	408	Pfam	PF08268	F-box associated domain	265	360	1.10E-05	T	27/07/19	IPR013187	F-box associated domain, type 3
TRINITY_DN10155_c0_g1_i5.p1_32	3add803e245ee098ba6a45c0934a7275	1234	Pfam	PF00271	Helicase conserved C-terminal domain	734	844	2.50E-11	T	27/07/19	IPR001650	Helicase, C-terminal
TRINITY_DN10155_c0_g1_i5.p1_32	3add803e245ee098ba6a45c0934a7275	1234	Pfam	PF09369	Domain of unknown function (DUF1998)	1122	1204	9.60E-22	T	27/07/19	IPR018973	DEAD/DEAH-box helicase, putative
TRINITY_DN10155_c0_g1_i5.p1_32	3add803e245ee098ba6a45c0934a7275	1234	Pfam	PF00270	DEAD/DEAH box helicase	490	658	2.60E-23	T	27/07/19	IPR011545	DEAD/DEAH box helicase domain	GO:0003676|GO:0005524
TRINITY_DN10565_c0_g1_i5.p1_16	92a7b899f217c7aeec34b07b6acbef61	590	Pfam	PF02990	Endomembrane protein 70	55	547	1.30E-168	T	27/07/19	IPR004240	Nonaspanin (TM9SF)	GO:0016021
TRINITY_DN9524_c0_g2_i1.p1_15	c08e295f69a1ab476ff998051dc299ae	587	Pfam	PF07992	Pyridine nucleotide-disulphide oxidoreductase	63	388	3.70E-59	T	27/07/19	IPR023753	FAD/NAD(P)-binding domain	GO:0016491|GO:0055114
TRINITY_DN8189_c0_g1_i4.p1_18	47bdaf3c29b3af71f108f97b29bd0d32	814	Pfam	PF00792	Phosphoinositide 3-kinase C2	48	190	6.20E-40	T	27/07/19	IPR002420	Phosphatidylinositol 3-kinase, C2 domain		Reactome: R-HSA-1660499
TRINITY_DN8189_c0_g1_i4.p1_18	47bdaf3c29b3af71f108f97b29bd0d32	814	Pfam	PF00613	Phosphoinositide 3-kinase family, accessory domain (PIK domain)	276	451	2.20E-62	T	27/07/19	IPR001263	Phosphoinositide 3-kinase, accessory (PIK) domain
TRINITY_DN8189_c0_g1_i4.p1_18	47bdaf3c29b3af71f108f97b29bd0d32	814	Pfam	PF00454	Phosphatidylinositol 3- and 4-kinase	560	760	7.70E-48	T	27/07/19	IPR000403	Phosphatidylinositol 3-/4-kinase, catalytic domain	GO:0016301
TRINITY_DN8618_c2_g1_i1.p1_15	8833a8f019ea3a34f80c18c70e10ea5b	618	Pfam	PF08263	Leucine rich repeat N-terminal domain	29	72	4.00E-05	T	27/07/19	IPR013210	Leucine-rich repeat-containing N-terminal, plant-type
TRINITY_DN8618_c2_g1_i1.p1_15	8833a8f019ea3a34f80c18c70e10ea5b	618	Pfam	PF00069	Protein kinase domain	304	576	3.50E-37	T	27/07/19	IPR000719	Protein kinase domain	GO:0004672|GO:0005524|GO:0006468
TRINITY_DN9046_c2_g3_i16.p1_11	fb394698febc1cd9cf45f91e6fd381ad	377	Pfam	PF06058	Dcp1-like decapping family	17	131	6.60E-45	T	27/07/19	IPR010334	mRNA-decapping enzyme subunit 1	GO:0000290|GO:0008047|GO:0043085	Reactome: R-HSA-430039
TRINITY_DN9829_c5_g1_i8.p1_8	c61e16b38f95519beb622cdbbc985ff0	348	Pfam	PF00657	GDSL-like Lipase/Acylhydrolase	112	312	6.60E-15	T	27/07/19	IPR001087	GDSL lipase/esterase	GO:0016788
TRINITY_DN9603_c2_g1_i11.p1_9	d252977db50755893c2308a7ba558628	279	Pfam	PF00650	CRAL/TRIO domain	91	241	7.60E-35	T	27/07/19	IPR001251	CRAL-TRIO lipid binding domain
TRINITY_DN9603_c2_g1_i11.p1_9	d252977db50755893c2308a7ba558628	279	Pfam	PF03765	CRAL/TRIO, N-terminal domain	42	67	1.10E-06	T	27/07/19	IPR011074	CRAL/TRIO, N-terminal domain
TRINITY_DN8678_c0_g3_i2.p1_28	f1728b841cd73351bf5a76469ada1d81	1070	Pfam	PF04565	RNA polymerase Rpb2, domain 3	376	444	1.40E-24	T	27/07/19	IPR007645	RNA polymerase Rpb2, domain 3	GO:0003677|GO:0003899|GO:0006351	KEGG: 00230+2.7.7.6|KEGG: 00240+2.7.7.6
TRINITY_DN8678_c0_g3_i2.p1_28	f1728b841cd73351bf5a76469ada1d81	1070	Pfam	PF04563	RNA polymerase beta subunit	17	344	3.70E-11	T	27/07/19	IPR007644	RNA polymerase, beta subunit, protrusion	GO:0003677|GO:0003899|GO:0006351	KEGG: 00230+2.7.7.6|KEGG: 00240+2.7.7.6
TRINITY_DN8678_c0_g3_i2.p1_28	f1728b841cd73351bf5a76469ada1d81	1070	Pfam	PF04561	RNA polymerase Rpb2, domain 2	129	315	1.30E-53	T	27/07/19	IPR007642	RNA polymerase Rpb2, domain 2	GO:0003677|GO:0003899|GO:0006351	KEGG: 00230+2.7.7.6|KEGG: 00240+2.7.7.6
TRINITY_DN8678_c0_g3_i2.p1_28	f1728b841cd73351bf5a76469ada1d81	1070	Pfam	PF04560	RNA polymerase Rpb2, domain 7	981	1056	5.20E-20	T	27/07/19	IPR007641	RNA polymerase Rpb2, domain 7	GO:0003677|GO:0003899|GO:0006351	KEGG: 00230+2.7.7.6|KEGG: 00240+2.7.7.6
TRINITY_DN8678_c0_g3_i2.p1_28	f1728b841cd73351bf5a76469ada1d81	1070	Pfam	PF00562	RNA polymerase Rpb2, domain 6	580	979	9.50E-127	T	27/07/19	IPR007120	DNA-directed RNA polymerase, subunit 2, hybrid-binding domain	GO:0003677|GO:0003899|GO:0006351	KEGG: 00230+2.7.7.6|KEGG: 00240+2.7.7.6
TRINITY_DN10018_c0_g2_i1.p1_5	5061cca28fb49339d98ffb3d5b4c3d8a	153	Pfam	PF00043	Glutathione S-transferase, C-terminal domain	75	143	8.40E-14	T	27/07/19	IPR004046	Glutathione S-transferase, C-terminal
TRINITY_DN10018_c0_g2_i1.p1_5	5061cca28fb49339d98ffb3d5b4c3d8a	153	Pfam	PF02798	Glutathione S-transferase, N-terminal domain	2	42	1.20E-10	T	27/07/19	IPR004045	Glutathione S-transferase, N-terminal	GO:0005515
TRINITY_DN10982_c2_g1_i1.p1_13	04f6966126b31ba5e2623a00eee3d59d	579	Pfam	PF00646	F-box domain	139	175	9.30E-09	T	27/07/19	IPR001810	F-box domain	GO:0005515
TRINITY_DN10982_c2_g1_i1.p1_13	04f6966126b31ba5e2623a00eee3d59d	579	Pfam	PF13964	Kelch motif	228	283	2.60E-07	T	27/07/19
TRINITY_DN10982_c2_g1_i1.p1_13	04f6966126b31ba5e2623a00eee3d59d	579	Pfam	PF01344	Kelch motif	372	403	1.30E-05	T	27/07/19	IPR006652	Kelch repeat type 1	GO:0005515
TRINITY_DN9005_c2_g1_i3.p1_12	a41a941edeceb9790d5b0c41e5e67570	369	Pfam	PF09335	SNARE associated Golgi protein	220	325	1.60E-09	T	27/07/19	IPR032816	SNARE associated Golgi protein
TRINITY_DN8650_c0_g6_i1.p2_5	364947bffea9b4b084da182967ced353	158	Pfam	PF01055	Glycosyl hydrolases family 31	4	140	3.40E-13	T	27/07/19	IPR000322	Glycoside hydrolase family 31	GO:0004553|GO:0005975
TRINITY_DN11015_c1_g1_i1.p1_5	77562a43a95807443206f7a1e45eac65	161	Pfam	PF04535	Domain of unknown function (DUF588)	48	137	1.50E-17	T	27/07/19	IPR006702	Domain of unknown function DUF588
TRINITY_DN8940_c0_g1_i2.p1_6	291d7af9d6d434120ed7fd125c3ce66a	220	Pfam	PF13774	Regulated-SNARE-like domain	29	108	5.20E-21	T	27/07/19	IPR010908	Longin domain		Reactome: R-HSA-204005
TRINITY_DN8940_c0_g1_i2.p1_6	291d7af9d6d434120ed7fd125c3ce66a	220	Pfam	PF00957	Synaptobrevin	124	211	3.90E-30	T	27/07/19	IPR001388	Synaptobrevin	GO:0016021|GO:0016192
TRINITY_DN8302_c0_g1_i3.p1_8	559e1939dd776213ce85328c27dd8d21	319	Pfam	PF00582	Universal stress protein family	23	135	1.50E-05	T	27/07/19	IPR006016	UspA	GO:0006950
TRINITY_DN7045_c0_g1_i2.p1_12	5fd1d2f3659c4f8de44f66e7fe4f453c	447	Pfam	PF03952	Enolase, N-terminal domain	7	142	1.50E-54	T	27/07/19	IPR020811	Enolase, N-terminal		KEGG: 00010+4.2.1.11|KEGG: 00680+4.2.1.11|MetaCyc: PWY-1042|MetaCyc: PWY-1622|MetaCyc: PWY-2221|MetaCyc: PWY-5484|MetaCyc: PWY-5723|MetaCyc: PWY-6142|MetaCyc: PWY-6886|MetaCyc: PWY-6901|MetaCyc: PWY-7003|MetaCyc: PWY-7124|MetaCyc: PWY-7218
TRINITY_DN7045_c0_g1_i2.p1_12	5fd1d2f3659c4f8de44f66e7fe4f453c	447	Pfam	PF00113	Enolase, C-terminal TIM barrel domain	151	442	6.10E-159	T	27/07/19	IPR020810	Enolase, C-terminal TIM barrel domain		KEGG: 00010+4.2.1.11|KEGG: 00680+4.2.1.11|MetaCyc: PWY-1042|MetaCyc: PWY-1622|MetaCyc: PWY-2221|MetaCyc: PWY-5484|MetaCyc: PWY-5723|MetaCyc: PWY-6142|MetaCyc: PWY-6886|MetaCyc: PWY-6901|MetaCyc: PWY-7003|MetaCyc: PWY-7124|MetaCyc: PWY-7218
TRINITY_DN10089_c2_g1_i1.p1_4	044267d87f426e61d7e329c24741f235	119	Pfam	PF00504	Chlorophyll A-B binding protein	3	112	1.40E-33	T	27/07/19	IPR022796	Chlorophyll A-B binding protein
TRINITY_DN10537_c1_g3_i1.p1_13	e806f82f2621bbafe1e3cff233bdb40e	468	Pfam	PF00091	Tubulin/FtsZ family, GTPase domain	25	233	1.80E-69	T	27/07/19	IPR003008	Tubulin/FtsZ, GTPase domain	GO:0003924	Reactome: R-HSA-380320
TRINITY_DN10537_c1_g3_i1.p1_13	e806f82f2621bbafe1e3cff233bdb40e	468	Pfam	PF03953	Tubulin C-terminal domain	283	403	7.20E-40	T	27/07/19	IPR018316	Tubulin/FtsZ, 2-layer sandwich domain		Reactome: R-HSA-1445148|Reactome: R-HSA-190840|Reactome: R-HSA-190861|Reactome: R-HSA-2132295|Reactome: R-HSA-2467813|Reactome: R-HSA-2500257|Reactome: R-HSA-3371497|Reactome: R-HSA-380320|Reactome: R-HSA-437239|Reactome: R-HSA-5617833|Reactome: R-HSA-5626467|Reactome: R-HSA-5663220|Reactome: R-HSA-6807878|Reactome: R-HSA-6811434|Reactome: R-HSA-6811436|Reactome: R-HSA-68877|Reactome: R-HSA-88522…
TRINITY_DN10837_c3_g1_i2.p1_13	86f9785f0c9b925a85aaba71d7f1966a	584	Pfam	PF12796	Ankyrin repeats (3 copies)	20	91	9.40E-08	T	27/07/19	IPR020683	Ankyrin repeat-containing domain
TRINITY_DN10837_c3_g1_i2.p1_13	86f9785f0c9b925a85aaba71d7f1966a	584	Pfam	PF12796	Ankyrin repeats (3 copies)	156	233	6.80E-15	T	27/07/19	IPR020683	Ankyrin repeat-containing domain
TRINITY_DN10837_c3_g1_i2.p1_13	86f9785f0c9b925a85aaba71d7f1966a	584	Pfam	PF12796	Ankyrin repeats (3 copies)	248	336	6.80E-11	T	27/07/19	IPR020683	Ankyrin repeat-containing domain
TRINITY_DN10837_c3_g1_i2.p1_13	86f9785f0c9b925a85aaba71d7f1966a	584	Pfam	PF13962	Domain of unknown function	391	507	1.50E-27	T	27/07/19	IPR026961	PGG domain
TRINITY_DN10920_c5_g4_i7.p1_25	07d1576211aa9f00bd12600d5bd5e00c	870	Pfam	PF07496	CW-type Zinc Finger	556	598	1.10E-09	T	27/07/19	IPR011124	Zinc finger, CW-type	GO:0008270
TRINITY_DN10920_c5_g4_i7.p1_25	07d1576211aa9f00bd12600d5bd5e00c	870	Pfam	PF02362	B3 DNA binding domain	322	422	8.50E-16	T	27/07/19	IPR003340	B3 DNA binding domain	GO:0003677
TRINITY_DN9931_c3_g1_i2.p1_13	e2db48f02ce3a112ed0d636f0eced315	479	Pfam	PF03144	Elongation factor Tu domain 2	305	373	1.90E-18	T	27/07/19	IPR004161	Translation elongation factor EFTu-like, domain 2	GO:0005525
TRINITY_DN9931_c3_g1_i2.p1_13	e2db48f02ce3a112ed0d636f0eced315	479	Pfam	PF03143	Elongation factor Tu C-terminal domain	378	477	2.00E-35	T	27/07/19	IPR004160	Translation elongation factor EFTu/EF1A, C-terminal
TRINITY_DN9931_c3_g1_i2.p1_13	e2db48f02ce3a112ed0d636f0eced315	479	Pfam	PF00009	Elongation factor Tu GTP binding domain	80	281	3.30E-57	T	27/07/19	IPR000795	Transcription factor, GTP-binding domain	GO:0003924|GO:0005525
TRINITY_DN10717_c1_g2_i2.p1_26	08c518fba9c1e74c2449e5e3d605189d	1093	Pfam	PF00899	ThiF family	91	465	1.40E-30	T	27/07/19	IPR000594	THIF-type NAD/FAD binding fold	GO:0008641
TRINITY_DN10717_c1_g2_i2.p1_26	08c518fba9c1e74c2449e5e3d605189d	1093	Pfam	PF00899	ThiF family	487	987	8.60E-74	T	27/07/19	IPR000594	THIF-type NAD/FAD binding fold	GO:0008641
TRINITY_DN10717_c1_g2_i2.p1_26	08c518fba9c1e74c2449e5e3d605189d	1093	Pfam	PF16191	Ubiquitin-activating enzyme E1 four-helix bundle	336	405	8.10E-23	T	27/07/19	IPR032420	Ubiquitin-activating enzyme E1, four-helix bundle		MetaCyc: PWY-7511|Reactome: R-HSA-983168
TRINITY_DN10717_c1_g2_i2.p1_26	08c518fba9c1e74c2449e5e3d605189d	1093	Pfam	PF10585	Ubiquitin-activating enzyme active site	674	928	9.60E-83	T	27/07/19	IPR019572	Ubiquitin-activating enzyme, catalytic cysteine domain		Reactome: R-HSA-983168
TRINITY_DN10717_c1_g2_i2.p1_26	08c518fba9c1e74c2449e5e3d605189d	1093	Pfam	PF09358	Ubiquitin fold domain	999	1088	6.70E-21	T	27/07/19	IPR018965	Ubiquitin-activating enzyme E1, C-terminal		MetaCyc: PWY-7511|Reactome: R-HSA-983168
TRINITY_DN10717_c1_g2_i2.p1_26	08c518fba9c1e74c2449e5e3d605189d	1093	Pfam	PF16190	Ubiquitin-activating enzyme E1 FCCH domain	264	335	1.50E-27	T	27/07/19	IPR032418	Ubiquitin-activating enzyme E1, FCCH domain		MetaCyc: PWY-7511|Reactome: R-HSA-983168
TRINITY_DN8827_c1_g1_i1.p1_10	1f2a5778cb273e0b6b79bfa13bad7ab5	365	Pfam	PF02298	Plastocyanin-like domain	35	118	3.60E-23	T	27/07/19	IPR003245	Phytocyanin domain	GO:0009055
TRINITY_DN6605_c0_g1_i1.p1_15	f43303439a57b435b0918743cbf3c06a	518	Pfam	PF07690	Major Facilitator Superfamily	13	378	5.70E-38	T	27/07/19	IPR011701	Major facilitator superfamily	GO:0016021|GO:0055085
TRINITY_DN10097_c0_g2_i14.p1_16	799e72c4cebbfbe7ed4eb957d30c5bb1	764	Pfam	PF07059	Protein of unknown function (DUF1336)	549	754	1.70E-69	T	27/07/19	IPR009769	Protein ENHANCED DISEASE RESISTANCE 2, C-terminal
TRINITY_DN10097_c0_g2_i14.p1_16	799e72c4cebbfbe7ed4eb957d30c5bb1	764	Pfam	PF01852	START domain	254	400	4.80E-09	T	27/07/19	IPR002913	START domain	GO:0008289
TRINITY_DN9300_c2_g1_i3.p1_19	5ba1b87b9f5964ce3f70ffc8189700f0	494	Pfam	PF00642	Zinc finger C-x8-C-x5-C-x3-H type (and similar)	316	341	3.50E-10	T	27/07/19	IPR000571	Zinc finger, CCCH-type	GO:0046872
TRINITY_DN9300_c2_g1_i3.p1_19	5ba1b87b9f5964ce3f70ffc8189700f0	494	Pfam	PF00642	Zinc finger C-x8-C-x5-C-x3-H type (and similar)	104	128	3.50E-10	T	27/07/19	IPR000571	Zinc finger, CCCH-type	GO:0046872
TRINITY_DN9300_c2_g1_i3.p1_19	5ba1b87b9f5964ce3f70ffc8189700f0	494	Pfam	PF00642	Zinc finger C-x8-C-x5-C-x3-H type (and similar)	364	387	8.60E-09	T	27/07/19	IPR000571	Zinc finger, CCCH-type	GO:0046872
TRINITY_DN9300_c2_g1_i3.p1_19	5ba1b87b9f5964ce3f70ffc8189700f0	494	Pfam	PF00642	Zinc finger C-x8-C-x5-C-x3-H type (and similar)	149	174	1.30E-07	T	27/07/19	IPR000571	Zinc finger, CCCH-type	GO:0046872
TRINITY_DN9300_c2_g1_i3.p1_19	5ba1b87b9f5964ce3f70ffc8189700f0	494	Pfam	PF00642	Zinc finger C-x8-C-x5-C-x3-H type (and similar)	57	82	1.50E-09	T	27/07/19	IPR000571	Zinc finger, CCCH-type	GO:0046872
TRINITY_DN6737_c0_g1_i1.p1_4	c27af405e9c9d7df94c988b0b01e7592	128	Pfam	PF06108	Protein of unknown function (DUF952)	17	111	2.50E-23	T	27/07/19	IPR009297	Protein of unknown function DUF952
TRINITY_DN9229_c4_g1_i4.p1_16	e530bd652a616e3ae30f411fa9b8d70d	585	Pfam	PF07899	Frigida-like protein	168	463	2.20E-99	T	27/07/19	IPR012474	Frigida-like
TRINITY_DN10790_c1_g1_i1.p1_18	9b79ab2d217aec52571164093ef6a29d	585	Pfam	PF00069	Protein kinase domain	277	544	4.60E-50	T	27/07/19	IPR000719	Protein kinase domain	GO:0004672|GO:0005524|GO:0006468
TRINITY_DN10790_c1_g1_i1.p1_18	9b79ab2d217aec52571164093ef6a29d	585	Pfam	PF13947	Wall-associated receptor kinase galacturonan-binding	30	130	4.80E-08	T	27/07/19	IPR025287	Wall-associated receptor kinase, galacturonan-binding domain	GO:0030247
TRINITY_DN8630_c1_g3_i2.p1_28	a0d10ba022c04353c883b78a70a7e824	1228	Pfam	PF14599	Zinc-ribbon	1155	1213	1.50E-23	T	27/07/19
TRINITY_DN8630_c1_g3_i2.p1_28	a0d10ba022c04353c883b78a70a7e824	1228	Pfam	PF01814	Hemerythrin HHE cation binding domain	298	429	1.50E-10	T	27/07/19	IPR012312	Haemerythrin-like		Reactome: R-HSA-390471|Reactome: R-HSA-8951664|Reactome: R-HSA-917937|Reactome: R-HSA-983168
TRINITY_DN8630_c1_g3_i2.p1_28	a0d10ba022c04353c883b78a70a7e824	1228	Pfam	PF01814	Hemerythrin HHE cation binding domain	646	797	2.70E-07	T	27/07/19	IPR012312	Haemerythrin-like		Reactome: R-HSA-390471|Reactome: R-HSA-8951664|Reactome: R-HSA-917937|Reactome: R-HSA-983168
TRINITY_DN8630_c1_g3_i2.p1_28	a0d10ba022c04353c883b78a70a7e824	1228	Pfam	PF01814	Hemerythrin HHE cation binding domain	38	168	1.20E-11	T	27/07/19	IPR012312	Haemerythrin-like		Reactome: R-HSA-390471|Reactome: R-HSA-8951664|Reactome: R-HSA-917937|Reactome: R-HSA-983168
TRINITY_DN8630_c1_g3_i2.p1_28	a0d10ba022c04353c883b78a70a7e824	1228	Pfam	PF05495	CHY zinc finger	980	1055	5.10E-19	T	27/07/19	IPR008913	Zinc finger, CHY-type	GO:0008270	Reactome: R-HSA-110320|Reactome: R-HSA-983168
TRINITY_DN11414_c3_g2_i8.p1_5	798ed5da30be04711db4a65adbdd6db8	155	Pfam	PF01582	TIR domain	1	143	3.30E-29	T	27/07/19	IPR000157	Toll/interleukin-1 receptor homology (TIR) domain	GO:0005515|GO:0007165
TRINITY_DN8796_c3_g1_i19.p1_23	9586c1e977cce2b5062237ed02f223da	1047	Pfam	PF04433	SWIRM domain	196	281	2.70E-19	T	27/07/19	IPR007526	SWIRM domain	GO:0005515
TRINITY_DN8796_c3_g1_i19.p1_23	9586c1e977cce2b5062237ed02f223da	1047	Pfam	PF16495	SWIRM-associated region 1	896	972	7.60E-25	T	27/07/19	IPR032451	SMARCC, C-terminal		Reactome: R-HSA-3214858|Reactome: R-HSA-8939243
TRINITY_DN8796_c3_g1_i19.p1_23	9586c1e977cce2b5062237ed02f223da	1047	Pfam	PF00249	Myb-like DNA-binding domain	417	459	3.50E-11	T	27/07/19	IPR001005	SANT/Myb domain
TRINITY_DN8796_c3_g1_i19.p1_23	9586c1e977cce2b5062237ed02f223da	1047	Pfam	PF00569	Zinc finger, ZZ type	359	394	1.70E-08	T	27/07/19	IPR000433	Zinc finger, ZZ-type	GO:0008270
TRINITY_DN10948_c0_g4_i1.p1_19	22325c5366747e1662b468a6e145756d	772	Pfam	PF00702	haloacid dehalogenase-like hydrolase	407	525	1.70E-07	T	27/07/19
TRINITY_DN10948_c0_g4_i1.p1_19	22325c5366747e1662b468a6e145756d	772	Pfam	PF00689	Cation transporting ATPase, C-terminus	596	766	4.40E-32	T	27/07/19	IPR006068	Cation-transporting P-type ATPase, C-terminal		Reactome: R-HSA-936837
TRINITY_DN10948_c0_g4_i1.p1_19	22325c5366747e1662b468a6e145756d	772	Pfam	PF00122	E1-E2 ATPase	12	201	1.00E-08	T	27/07/19
TRINITY_DN9592_c0_g7_i6.p1_11	1b0493ba505764c16a72ab56e543d1fd	376	Pfam	PF14226	non-haem dioxygenase in morphine synthesis N-terminal	54	163	3.90E-22	T	27/07/19	IPR026992	Non-haem dioxygenase N-terminal domain
TRINITY_DN9592_c0_g7_i6.p1_11	1b0493ba505764c16a72ab56e543d1fd	376	Pfam	PF03171	2OG-Fe(II) oxygenase superfamily	212	310	9.80E-29	T	27/07/19	IPR005123	Oxoglutarate/iron-dependent dioxygenase	GO:0016491|GO:0055114
TRINITY_DN18229_c0_g1_i1.p1_6	0ea7546ca92e353c2c645b4269e79578	127	Pfam	PF07765	KIP1-like protein	39	105	2.40E-12	T	27/07/19	IPR011684	Protein Networked (NET), actin-binding (NAB) domain	GO:0003779
TRINITY_DN3738_c0_g2_i1.p1_12	5a242be178df814f9938c046c1932c12	466	Pfam	PF03070	TENA/THI-4/PQQC family	74	163	1.10E-10	T	27/07/19	IPR004305	Thiaminase-2/PQQC
TRINITY_DN9201_c0_g1_i2.p1_20	4a9c207460e4975f4b23f9b743192b83	772	Pfam	PF08152	GUCT (NUC152) domain	547	647	8.60E-18	T	27/07/19	IPR012562	GUCT	GO:0003723|GO:0004386|GO:0005524|GO:0005634
TRINITY_DN9201_c0_g1_i2.p1_20	4a9c207460e4975f4b23f9b743192b83	772	Pfam	PF00271	Helicase conserved C-terminal domain	353	460	3.10E-30	T	27/07/19	IPR001650	Helicase, C-terminal
TRINITY_DN9201_c0_g1_i2.p1_20	4a9c207460e4975f4b23f9b743192b83	772	Pfam	PF00270	DEAD/DEAH box helicase	141	315	2.80E-47	T	27/07/19	IPR011545	DEAD/DEAH box helicase domain	GO:0003676|GO:0005524
TRINITY_DN9201_c0_g1_i2.p1_20	4a9c207460e4975f4b23f9b743192b83	772	Pfam	PF00098	Zinc knuckle	752	768	5.00E-07	T	27/07/19	IPR001878	Zinc finger, CCHC-type	GO:0003676|GO:0008270
TRINITY_DN11399_c1_g1_i14.p1_9	d4acb32dda1a736aac8b5b11232e00d3	510	Pfam	PF13966	zinc-binding in reverse transcriptase	351	417	1.80E-11	T	27/07/19	IPR026960	Reverse transcriptase zinc-binding domain
TRINITY_DN11399_c0_g1_i2.p1_13	d8453bacebd237afdeb5bcd4cffe7bfb	379	Pfam	PF13966	zinc-binding in reverse transcriptase	287	354	5.90E-08	T	27/07/19	IPR026960	Reverse transcriptase zinc-binding domain
TRINITY_DN10741_c3_g1_i13.p1_5	4f7205e30c04ac70dc57b04ee9cbcfa9	219	Pfam	PF02033	Ribosome-binding factor A	59	176	1.20E-26	T	27/07/19	IPR000238	Ribosome-binding factor A	GO:0006364
TRINITY_DN8218_c3_g1_i1.p2_6	602f0d0763a04cf505be0c3848bf1ff1	219	Pfam	PF13774	Regulated-SNARE-like domain	32	111	8.60E-23	T	27/07/19	IPR010908	Longin domain		Reactome: R-HSA-204005
TRINITY_DN8218_c3_g1_i1.p2_6	602f0d0763a04cf505be0c3848bf1ff1	219	Pfam	PF00957	Synaptobrevin	129	215	3.40E-34	T	27/07/19	IPR001388	Synaptobrevin	GO:0016021|GO:0016192
TRINITY_DN9529_c0_g2_i10.p1_31	a14553a8c664db096a7fe587aa9bfe08	1205	Pfam	PF02254	TrkA-N domain	1011	1124	1.40E-19	T	27/07/19	IPR003148	Regulator of K+ conductance, N-terminal	GO:0006813
TRINITY_DN9529_c0_g2_i10.p1_31	a14553a8c664db096a7fe587aa9bfe08	1205	Pfam	PF00999	Sodium/hydrogen exchanger family	606	978	4.10E-60	T	27/07/19	IPR006153	Cation/H+ exchanger	GO:0006812|GO:0015299|GO:0016021|GO:0055085
TRINITY_DN8390_c4_g1_i3.p1_5	0fe34f141456ebdae176eb6d1379963a	145	Pfam	PF08547	Complex I intermediate-associated protein 30 (CIA30)	23	136	4.40E-23	T	27/07/19	IPR013857	NADH:ubiquinone oxidoreductase intermediate-associated protein 30		Reactome: R-HSA-6799198
TRINITY_DN9723_c2_g1_i1.p1_6	a638a17cf94150acf4ae20aa6dd9c584	230	Pfam	PF08880	QLQ	15	48	1.50E-15	T	27/07/19	IPR014978	Glutamine-Leucine-Glutamine, QLQ	GO:0005524|GO:0005634|GO:0006355	Reactome: R-HSA-3214858|Reactome: R-HSA-8939243
TRINITY_DN9723_c2_g1_i1.p1_6	a638a17cf94150acf4ae20aa6dd9c584	230	Pfam	PF08879	WRC	82	124	1.40E-21	T	27/07/19	IPR014977	WRC domain
TRINITY_DN7957_c0_g1_i2.p1_9	b620a1a7d13be8e9be7d178333c24f02	453	Pfam	PF06090	Inositol-pentakisphosphate 2-kinase	15	425	2.10E-99	T	27/07/19	IPR009286	Inositol-pentakisphosphate 2-kinase	GO:0005524|GO:0035299	KEGG: 00562+2.7.1.158|KEGG: 04070+2.7.1.158|MetaCyc: PWY-4661|MetaCyc: PWY-6361|MetaCyc: PWY-6362|MetaCyc: PWY-6369|MetaCyc: PWY-6372|MetaCyc: PWY-6554|Reactome: R-HSA-1855167|Reactome: R-HSA-1855191
TRINITY_DN10147_c4_g1_i2.p1_6	cf7c2719098b82398a779474852b6738	221	Pfam	PF08597	Translation initiation factor eIF3 subunit	1	221	1.60E-51	T	27/07/19	IPR013906	Eukaryotic translation initiation factor 3 subunit J	GO:0003743|GO:0005737|GO:0005852	Reactome: R-HSA-156827|Reactome: R-HSA-72649|Reactome: R-HSA-72689|Reactome: R-HSA-72695|Reactome: R-HSA-72702|Reactome: R-HSA-72706
TRINITY_DN10257_c0_g1_i1.p1_7	f4b48d1a58d01bc54e2e7d83e5e92af7	201	Pfam	PF01641	SelR domain	81	200	6.90E-52	T	27/07/19	IPR002579	Peptide methionine sulphoxide reductase MrsB	GO:0033743|GO:0055114	Reactome: R-HSA-5676934
TRINITY_DN8425_c3_g4_i2.p1_10	f4d06c89b60475729d71fbdc828afb32	334	Pfam	PF13414	TPR repeat	28	68	8.90E-08	T	27/07/19
TRINITY_DN8425_c3_g4_i2.p1_10	f4d06c89b60475729d71fbdc828afb32	334	Pfam	PF00515	Tetratricopeptide repeat	90	120	1.40E-06	T	27/07/19	IPR001440	Tetratricopeptide repeat 1	GO:0005515
TRINITY_DN8598_c1_g1_i7.p1_23	cc2cf714d9e9d23734a746765c82e640	987	Pfam	PF00271	Helicase conserved C-terminal domain	371	474	9.10E-07	T	27/07/19	IPR001650	Helicase, C-terminal
TRINITY_DN8598_c1_g1_i7.p1_23	cc2cf714d9e9d23734a746765c82e640	987	Pfam	PF13234	rRNA-processing arch domain	530	784	2.10E-70	T	27/07/19	IPR025696	rRNA-processing arch domain
TRINITY_DN8598_c1_g1_i7.p1_23	cc2cf714d9e9d23734a746765c82e640	987	Pfam	PF00270	DEAD/DEAH box helicase	80	226	1.20E-17	T	27/07/19	IPR011545	DEAD/DEAH box helicase domain	GO:0003676|GO:0005524
TRINITY_DN8598_c1_g1_i7.p1_23	cc2cf714d9e9d23734a746765c82e640	987	Pfam	PF08148	DSHCT (NUC185) domain	812	982	2.10E-47	T	27/07/19	IPR012961	ATP-dependent RNA helicase Ski2, C-terminal
TRINITY_DN8636_c2_g2_i2.p1_8	264c1bddb07cbc1c06a6a676aed7035b	276	Pfam	PF00378	Enoyl-CoA hydratase/isomerase	15	274	1.60E-48	T	27/07/19	IPR001753	Crotonase superfamily	GO:0003824|GO:0008152
TRINITY_DN10530_c4_g1_i2.p1_10	78fa11dd12168b577147e34da378d654	386	Pfam	PF01467	Cytidylyltransferase-like	219	382	2.70E-11	T	27/07/19	IPR004821	Cytidyltransferase-like domain	GO:0003824|GO:0009058
TRINITY_DN9763_c3_g1_i3.p1_11	9c87c4e2d8bc0b87120f8ab492a3a691	393	Pfam	PF14364	Domain of unknown function (DUF4408)	109	141	5.40E-15	T	27/07/19	IPR025520	Domain of unknown function DUF4408
TRINITY_DN9763_c3_g1_i3.p1_11	9c87c4e2d8bc0b87120f8ab492a3a691	393	Pfam	PF05553	Cotton fibre expressed protein	365	393	4.00E-12	T	27/07/19	IPR008480	Protein of unknown function DUF761, plant
TRINITY_DN11390_c2_g1_i18.p1_7	a32bed4484fbb2db6d2c39591f7b9e96	248	Pfam	PF13410	Glutathione S-transferase, C-terminal domain	161	223	4.10E-13	T	27/07/19
TRINITY_DN11390_c2_g1_i18.p1_7	a32bed4484fbb2db6d2c39591f7b9e96	248	Pfam	PF02798	Glutathione S-transferase, N-terminal domain	44	114	8.40E-21	T	27/07/19	IPR004045	Glutathione S-transferase, N-terminal	GO:0005515
TRINITY_DN8761_c2_g1_i1.p1_12	2f8a3196f186ca787543edb984d3f478	543	Pfam	PF12763	Cytoskeletal-regulatory complex EF hand	21	80	4.70E-06	T	27/07/19	IPR000261	EH domain	GO:0005515
TRINITY_DN8761_c2_g1_i1.p1_12	2f8a3196f186ca787543edb984d3f478	543	Pfam	PF16880	N-terminal EH-domain containing protein	161	193	2.70E-16	T	27/07/19	IPR031692	EH domain-containing protein, N-terminal
TRINITY_DN8761_c2_g1_i1.p1_12	2f8a3196f186ca787543edb984d3f478	543	Pfam	PF00350	Dynamin family	198	357	9.10E-10	T	27/07/19	IPR022812	Dynamin superfamily
TRINITY_DN9247_c3_g2_i2.p1_28	13b6367bba9c1fe5597217b0dd8fccbb	1325	Pfam	PF13831	PHD-finger	1084	1117	2.30E-09	T	27/07/19
TRINITY_DN9247_c3_g2_i2.p1_28	13b6367bba9c1fe5597217b0dd8fccbb	1325	Pfam	PF13831	PHD-finger	312	344	1.30E-09	T	27/07/19
TRINITY_DN9247_c3_g2_i2.p1_28	13b6367bba9c1fe5597217b0dd8fccbb	1325	Pfam	PF13832	PHD-zinc-finger like domain	1141	1247	1.50E-24	T	27/07/19
TRINITY_DN9247_c3_g2_i2.p1_28	13b6367bba9c1fe5597217b0dd8fccbb	1325	Pfam	PF13832	PHD-zinc-finger like domain	358	476	8.60E-23	T	27/07/19
TRINITY_DN9652_c2_g5_i1.p1_7	0e3fbade80a12001e2526f527ada9416	282	Pfam	PF00891	O-methyltransferase	46	268	1.20E-60	T	27/07/19	IPR001077	O-methyltransferase, family 2	GO:0008171
TRINITY_DN10210_c2_g2_i6.p1_16	9ccb76d016fa1f4d9c775cd252a5ce3a	506	Pfam	PF00270	DEAD/DEAH box helicase	170	286	4.90E-29	T	27/07/19	IPR011545	DEAD/DEAH box helicase domain	GO:0003676|GO:0005524
TRINITY_DN9707_c3_g5_i1.p1_10	0f4459844db901670f76c544d9ef186b	391	Pfam	PF00413	Matrixin	173	335	7.00E-49	T	27/07/19	IPR001818	Peptidase M10, metallopeptidase	GO:0004222|GO:0006508|GO:0008270|GO:0031012
TRINITY_DN9707_c3_g5_i1.p1_10	0f4459844db901670f76c544d9ef186b	391	Pfam	PF01471	Putative peptidoglycan binding domain	76	129	4.90E-10	T	27/07/19	IPR002477	Peptidoglycan binding-like
TRINITY_DN10787_c1_g1_i12.p1_16	090f5fad30a79a96873c558d29534a1c	609	Pfam	PF00583	Acetyltransferase (GNAT) family	490	555	8.30E-11	T	27/07/19	IPR000182	GNAT domain	GO:0008080
TRINITY_DN10787_c1_g1_i12.p1_16	090f5fad30a79a96873c558d29534a1c	609	Pfam	PF00696	Amino acid kinase family	109	322	6.50E-11	T	27/07/19	IPR001048	Aspartate/glutamate/uridylate kinase		Reactome: R-HSA-70614
TRINITY_DN8926_c0_g1_i4.p1_17	61e45bc891ef2b1f0e2b9c54d14d572a	562	Pfam	PF00400	WD domain, G-beta repeat	431	476	6.90E-04	T	27/07/19	IPR001680	WD40 repeat	GO:0005515
TRINITY_DN8926_c0_g1_i4.p1_17	61e45bc891ef2b1f0e2b9c54d14d572a	562	Pfam	PF00400	WD domain, G-beta repeat	389	425	7.40E-10	T	27/07/19	IPR001680	WD40 repeat	GO:0005515
TRINITY_DN8926_c0_g1_i4.p1_17	61e45bc891ef2b1f0e2b9c54d14d572a	562	Pfam	PF00400	WD domain, G-beta repeat	207	242	6.30E-08	T	27/07/19	IPR001680	WD40 repeat	GO:0005515
TRINITY_DN8926_c0_g1_i4.p1_17	61e45bc891ef2b1f0e2b9c54d14d572a	562	Pfam	PF00400	WD domain, G-beta repeat	308	342	1.00E-04	T	27/07/19	IPR001680	WD40 repeat	GO:0005515
TRINITY_DN8926_c0_g1_i4.p1_17	61e45bc891ef2b1f0e2b9c54d14d572a	562	Pfam	PF00400	WD domain, G-beta repeat	480	518	8.30E-09	T	27/07/19	IPR001680	WD40 repeat	GO:0005515
TRINITY_DN8926_c0_g1_i4.p1_17	61e45bc891ef2b1f0e2b9c54d14d572a	562	Pfam	PF00400	WD domain, G-beta repeat	274	300	2.60E-05	T	27/07/19	IPR001680	WD40 repeat	GO:0005515
TRINITY_DN8926_c0_g1_i4.p1_17	61e45bc891ef2b1f0e2b9c54d14d572a	562	Pfam	PF08513	LisH	7	33	6.40E-08	T	27/07/19	IPR006594	LIS1 homology motif	GO:0005515
TRINITY_DN8004_c0_g1_i3.p1_4	c6592d3b04049d87e64bc829b4d809b1	269	Pfam	PF00848	Ring hydroxylating alpha subunit (catalytic domain)	92	260	1.40E-27	T	27/07/19	IPR015879	Aromatic-ring-hydroxylating dioxygenase, alpha subunit, C-terminal domain	GO:0005506|GO:0016708|GO:0019439|GO:0051537|GO:0055114
TRINITY_DN8880_c2_g2_i1.p1_17	92879b099ba546a04ac12bcb61b0d180	655	Pfam	PF00069	Protein kinase domain	353	622	9.90E-46	T	27/07/19	IPR000719	Protein kinase domain	GO:0004672|GO:0005524|GO:0006468
TRINITY_DN8880_c2_g2_i1.p1_17	92879b099ba546a04ac12bcb61b0d180	655	Pfam	PF13947	Wall-associated receptor kinase galacturonan-binding	48	156	2.90E-11	T	27/07/19	IPR025287	Wall-associated receptor kinase, galacturonan-binding domain	GO:0030247
TRINITY_DN8880_c2_g2_i1.p1_17	92879b099ba546a04ac12bcb61b0d180	655	Pfam	PF14380	Wall-associated receptor kinase C-terminal	178	264	3.10E-13	T	27/07/19	IPR032872	Wall-associated receptor kinase, C-terminal		KEGG: 04150+2.7.11.1|KEGG: 04151+2.7.11.1|KEGG: 04926+2.7.11.1|KEGG: 05165+2.7.11.1
TRINITY_DN8108_c0_g1_i1.p1_14	1be949a2d4e2d0f3275e7ca1718c0dee	502	Pfam	PF16916	Dimerisation domain of Zinc Transporter	315	387	7.30E-23	T	27/07/19	IPR027470	Cation efflux protein, cytoplasmic domain
TRINITY_DN8108_c0_g1_i1.p1_14	1be949a2d4e2d0f3275e7ca1718c0dee	502	Pfam	PF01545	Cation efflux family	87	306	6.80E-44	T	27/07/19	IPR002524	Cation efflux protein	GO:0006812|GO:0008324|GO:0016021|GO:0055085
TRINITY_DN9952_c1_g1_i1.p1_9	e3d27a4d248d7aacabfd679ee90db8c6	317	Pfam	PF00153	Mitochondrial carrier protein	217	307	1.20E-25	T	27/07/19	IPR018108	Mitochondrial substrate/solute carrier
TRINITY_DN9952_c1_g1_i1.p1_9	e3d27a4d248d7aacabfd679ee90db8c6	317	Pfam	PF00153	Mitochondrial carrier protein	115	209	1.60E-19	T	27/07/19	IPR018108	Mitochondrial substrate/solute carrier
TRINITY_DN9952_c1_g1_i1.p1_9	e3d27a4d248d7aacabfd679ee90db8c6	317	Pfam	PF00153	Mitochondrial carrier protein	19	107	2.40E-17	T	27/07/19	IPR018108	Mitochondrial substrate/solute carrier
TRINITY_DN10439_c2_g1_i9.p1_16	eff7f94b64d4441321e0c36ef02e86f0	731	Pfam	PF12755	Vacuolar 14 Fab1-binding region	65	169	3.00E-38	T	27/07/19	IPR032878	Vacuole morphology and inheritance protein 14, Fab1-binding region
TRINITY_DN10439_c2_g1_i9.p1_16	eff7f94b64d4441321e0c36ef02e86f0	731	Pfam	PF11916	Vacuolar protein 14 C-terminal Fig4p binding	437	616	1.10E-71	T	27/07/19	IPR021841	Vacuolar protein 14 C-terminal Fig4-binding domain		Reactome: R-HSA-1660514|Reactome: R-HSA-1660516|Reactome: R-HSA-1660517
TRINITY_DN8405_c0_g1_i2.p2_5	5bf4467878646a6900cc9cd35596cd2a	198	Pfam	PF00069	Protein kinase domain	32	139	1.20E-19	T	27/07/19	IPR000719	Protein kinase domain	GO:0004672|GO:0005524|GO:0006468
TRINITY_DN8905_c2_g1_i3.p1_13	328fcdfa05083501adeae03d03fc6b5a	501	Pfam	PF13041	PPR repeat family	218	266	7.40E-12	T	27/07/19	IPR002885	Pentatricopeptide repeat
TRINITY_DN8905_c2_g1_i3.p1_13	328fcdfa05083501adeae03d03fc6b5a	501	Pfam	PF13041	PPR repeat family	320	366	2.30E-10	T	27/07/19	IPR002885	Pentatricopeptide repeat
TRINITY_DN8905_c2_g1_i3.p1_13	328fcdfa05083501adeae03d03fc6b5a	501	Pfam	PF12854	PPR repeat	155	184	1.80E-09	T	27/07/19	IPR002885	Pentatricopeptide repeat
TRINITY_DN8905_c2_g1_i3.p1_13	328fcdfa05083501adeae03d03fc6b5a	501	Pfam	PF01535	PPR repeat	394	418	0.0099	T	27/07/19	IPR002885	Pentatricopeptide repeat
TRINITY_DN8188_c0_g1_i2.p1_11	57ffc74b03ac7b5128b78af926d96411	636	Pfam	PF01268	Formate--tetrahydrofolate ligase	18	635	1.40E-254	T	27/07/19	IPR000559	Formate-tetrahydrofolate ligase, FTHFS	GO:0004329|GO:0005524	KEGG: 00670+6.3.4.3|KEGG: 00720+6.3.4.3|MetaCyc: PWY-1722|MetaCyc: PWY-2161|MetaCyc: PWY-2201|MetaCyc: PWY-3841|Reactome: R-HSA-196757
TRINITY_DN4353_c0_g1_i2.p1_10	a4f2ed6b3a555a902a20a508fddfbf72	409	Pfam	PF07687	Peptidase dimerisation domain	197	289	1.60E-10	T	27/07/19	IPR011650	Peptidase M20, dimerisation domain
TRINITY_DN4353_c0_g1_i2.p1_10	a4f2ed6b3a555a902a20a508fddfbf72	409	Pfam	PF01546	Peptidase family M20/M25/M40	86	399	1.80E-31	T	27/07/19	IPR002933	Peptidase M20	GO:0008152|GO:0016787
TRINITY_DN3600_c0_g1_i1.p1_6	494e2d96904b49cfc126592a3bf7d63f	204	Pfam	PF03171	2OG-Fe(II) oxygenase superfamily	61	157	4.10E-25	T	27/07/19	IPR005123	Oxoglutarate/iron-dependent dioxygenase	GO:0016491|GO:0055114
TRINITY_DN12557_c0_g1_i1.p1_4	a5526d7b0eddab9e1a91ba625c4cbf49	242	Pfam	PF00201	UDP-glucoronosyl and UDP-glucosyl transferase	47	201	5.50E-12	T	27/07/19	IPR002213	UDP-glucuronosyl/UDP-glucosyltransferase	GO:0008152|GO:0016758	Reactome: R-HSA-156588
TRINITY_DN8656_c2_g1_i2.p1_23	3332a9667c2fe2514e446133113bdf63	1072	Pfam	PF02375	jmjN domain	57	90	3.70E-15	T	27/07/19	IPR003349	JmjN domain		Reactome: R-HSA-3214842
TRINITY_DN8656_c2_g1_i2.p1_23	3332a9667c2fe2514e446133113bdf63	1072	Pfam	PF02928	C5HC2 zinc finger	521	573	1.80E-12	T	27/07/19	IPR004198	Zinc finger, C5HC2-type		Reactome: R-HSA-3214842
TRINITY_DN8656_c2_g1_i2.p1_23	3332a9667c2fe2514e446133113bdf63	1072	Pfam	PF05965	F/Y rich C-terminus	875	961	1.00E-23	T	27/07/19	IPR003889	FY-rich, C-terminal	GO:0005634	Reactome: R-HSA-3214841|Reactome: R-HSA-8936459
TRINITY_DN8656_c2_g1_i2.p1_23	3332a9667c2fe2514e446133113bdf63	1072	Pfam	PF02373	JmjC domain, hydroxylase	298	414	5.10E-46	T	27/07/19	IPR003347	JmjC domain
TRINITY_DN8656_c2_g1_i2.p1_23	3332a9667c2fe2514e446133113bdf63	1072	Pfam	PF05964	F/Y-rich N-terminus	821	868	7.70E-08	T	27/07/19	IPR003888	FY-rich, N-terminal	GO:0005634	Reactome: R-HSA-3214841|Reactome: R-HSA-8936459
TRINITY_DN9418_c1_g2_i4.p2_19	064612f1b32afe1da69c1d200d8e34a8	602	Pfam	PF00664	ABC transporter transmembrane region	45	302	1.50E-45	T	27/07/19	IPR011527	ABC transporter type 1, transmembrane domain	GO:0005524|GO:0016021|GO:0042626|GO:0055085
TRINITY_DN9418_c1_g2_i4.p2_19	064612f1b32afe1da69c1d200d8e34a8	602	Pfam	PF00005	ABC transporter	386	535	1.00E-30	T	27/07/19	IPR003439	ABC transporter-like	GO:0005524|GO:0016887
TRINITY_DN8596_c0_g1_i2.p1_37	df51489e4ae1e90ceb4c4e4fa666d497	1330	Pfam	PF00514	Armadillo/beta-catenin-like repeat	352	392	1.30E-06	T	27/07/19	IPR000225	Armadillo	GO:0005515
TRINITY_DN8596_c0_g1_i2.p1_37	df51489e4ae1e90ceb4c4e4fa666d497	1330	Pfam	PF01734	Patatin-like phospholipase	538	780	8.90E-21	T	27/07/19	IPR002641	Patatin-like phospholipase domain	GO:0006629
TRINITY_DN10733_c0_g1_i2.p1_16	8a62419030329f34285288239d0aff4a	916	Pfam	PF00856	SET domain	778	881	7.10E-11	T	27/07/19	IPR001214	SET domain	GO:0005515
TRINITY_DN9844_c0_g1_i1.p1_12	e76df0fef8ab71f01e494026aba00714	451	Pfam	PF01535	PPR repeat	273	302	1.50E-05	T	27/07/19	IPR002885	Pentatricopeptide repeat
TRINITY_DN9844_c0_g1_i1.p1_12	e76df0fef8ab71f01e494026aba00714	451	Pfam	PF01535	PPR repeat	243	265	0.037	T	27/07/19	IPR002885	Pentatricopeptide repeat
TRINITY_DN9844_c0_g1_i1.p1_12	e76df0fef8ab71f01e494026aba00714	451	Pfam	PF01535	PPR repeat	344	369	0.038	T	27/07/19	IPR002885	Pentatricopeptide repeat
TRINITY_DN9844_c0_g1_i1.p1_12	e76df0fef8ab71f01e494026aba00714	451	Pfam	PF01535	PPR repeat	309	334	0.038	T	27/07/19	IPR002885	Pentatricopeptide repeat
TRINITY_DN9844_c0_g1_i1.p1_12	e76df0fef8ab71f01e494026aba00714	451	Pfam	PF13041	PPR repeat family	168	215	7.70E-10	T	27/07/19	IPR002885	Pentatricopeptide repeat
TRINITY_DN9269_c0_g2_i5.p1_78	ca552071efc46450d6ec04067a68226b	3184	Pfam	PF16909	Vacuolar-sorting-associated 13 protein C-terminal	2766	2921	3.00E-07	T	27/07/19	IPR031645	Vacuolar protein sorting-associated protein 13, C-terminal
TRINITY_DN9269_c0_g2_i5.p1_78	ca552071efc46450d6ec04067a68226b	3184	Pfam	PF06650	SHR-binding domain of vacuolar-sorting associated protein 13	2225	2524	1.90E-19	T	27/07/19	IPR009543	Vacuolar protein sorting-associated protein 13, SHR-binding domain
TRINITY_DN8195_c1_g1_i3.p1_43	d061df65ea5f17cf9fbc8103ae035b44	34	Pfam	PF10712	NAD-specific glutamate dehydrogenase	1	33	3.10E-06	T	27/07/19	IPR019651	Glutamate dehydrogenase, NAD-specific
TRINITY_DN11180_c2_g3_i3.p1_5	5eec223bc26f1a751dddcede1b7ecede	119	Pfam	PF05173	Dihydrodipicolinate reductase, C-terminus	25	119	1.90E-07	T	27/07/19	IPR022663	Dihydrodipicolinate reductase, C-terminal	GO:0008839|GO:0009089|GO:0055114	KEGG: 00261+1.17.1.8|KEGG: 00300+1.17.1.8|MetaCyc: PWY-2941|MetaCyc: PWY-2942|MetaCyc: PWY-5097
TRINITY_DN9298_c1_g3_i3.p1_3	4c29baaf173dc31d3f7538f1f43b1188	114	Pfam	PF16455	Ubiquitin-binding domain	16	113	3.80E-35	T	27/07/19	IPR032752	Ubiquitin-binding domain	GO:0043130
TRINITY_DN11434_c4_g1_i4.p1_5	5ac4b183fe7879948b0614ec4712f9a9	233	Pfam	PF08263	Leucine rich repeat N-terminal domain	19	74	6.30E-06	T	27/07/19	IPR013210	Leucine-rich repeat-containing N-terminal, plant-type
TRINITY_DN6751_c0_g1_i3.p1_12	1f32d630c1815874b133f947b9091bd7	391	Pfam	PF01694	Rhomboid family	127	267	7.20E-38	T	27/07/19	IPR022764	Peptidase S54, rhomboid domain	GO:0004252|GO:0016021
TRINITY_DN9711_c0_g1_i6.p1_8	532b298c97d4b1bd775f80f984e9b45c	259	Pfam	PF00931	NB-ARC domain	120	258	1.00E-22	T	27/07/19	IPR002182	NB-ARC	GO:0043531	Reactome: R-HSA-111458|Reactome: R-HSA-111459|Reactome: R-HSA-6798695|Reactome: R-HSA-6803207|Reactome: R-HSA-8953750
TRINITY_DN11203_c3_g2_i21.p1_3	bd0e22aad5c4b77baa1321e4f9400cf0	123	Pfam	PF00484	Carbonic anhydrase	25	92	6.90E-08	T	27/07/19	IPR001765	Carbonic anhydrase	GO:0004089|GO:0008270	KEGG: 00910+4.2.1.1|MetaCyc: PWY-241|MetaCyc: PWY-5743|MetaCyc: PWY-5744|MetaCyc: PWY-5789|MetaCyc: PWY-6142|MetaCyc: PWY-7115|MetaCyc: PWY-7117
TRINITY_DN10216_c3_g1_i2.p2_3	a5250360c3b4d6fe214ae80c40cdd2eb	131	Pfam	PF01789	PsbP	5	128	1.10E-28	T	27/07/19	IPR002683	PsbP family	GO:0005509|GO:0009523|GO:0009654|GO:0015979|GO:0019898
TRINITY_DN6946_c0_g1_i2.p1_12	405b1c6ece77f34166489772a3fe2659	564	Pfam	PF13516	Leucine Rich repeat	75	88	0.82	T	27/07/19	IPR001611	Leucine-rich repeat	GO:0005515
TRINITY_DN6946_c0_g1_i2.p1_12	405b1c6ece77f34166489772a3fe2659	564	Pfam	PF00560	Leucine Rich Repeat	247	264	0.61	T	27/07/19	IPR001611	Leucine-rich repeat	GO:0005515
TRINITY_DN6946_c0_g1_i2.p1_12	405b1c6ece77f34166489772a3fe2659	564	Pfam	PF13855	Leucine rich repeat	173	233	3.70E-08	T	27/07/19	IPR001611	Leucine-rich repeat	GO:0005515
TRINITY_DN6946_c0_g1_i2.p1_12	405b1c6ece77f34166489772a3fe2659	564	Pfam	PF13855	Leucine rich repeat	398	457	3.50E-09	T	27/07/19	IPR001611	Leucine-rich repeat	GO:0005515
TRINITY_DN10834_c4_g2_i3.p1_28	864e4de3ca178ab953b8d6b4a89a0046	966	Pfam	PF07990	Nucleic acid binding protein NABP	269	629	3.00E-90	T	27/07/19	IPR012940	Nucleic acid binding NABP
TRINITY_DN10834_c4_g2_i3.p1_28	864e4de3ca178ab953b8d6b4a89a0046	966	Pfam	PF00806	Pumilio-family RNA binding repeat	739	771	9.90E-05	T	27/07/19	IPR001313	Pumilio RNA-binding repeat	GO:0003723
TRINITY_DN10834_c4_g2_i3.p1_28	864e4de3ca178ab953b8d6b4a89a0046	966	Pfam	PF00806	Pumilio-family RNA binding repeat	776	808	1.60E-09	T	27/07/19	IPR001313	Pumilio RNA-binding repeat	GO:0003723
TRINITY_DN10834_c4_g2_i3.p1_28	864e4de3ca178ab953b8d6b4a89a0046	966	Pfam	PF00806	Pumilio-family RNA binding repeat	631	664	1.40E-07	T	27/07/19	IPR001313	Pumilio RNA-binding repeat	GO:0003723
TRINITY_DN10834_c4_g2_i3.p1_28	864e4de3ca178ab953b8d6b4a89a0046	966	Pfam	PF00806	Pumilio-family RNA binding repeat	703	734	7.90E-06	T	27/07/19	IPR001313	Pumilio RNA-binding repeat	GO:0003723
TRINITY_DN10834_c4_g2_i3.p1_28	864e4de3ca178ab953b8d6b4a89a0046	966	Pfam	PF00806	Pumilio-family RNA binding repeat	850	879	2.40E-04	T	27/07/19	IPR001313	Pumilio RNA-binding repeat	GO:0003723
TRINITY_DN10834_c4_g2_i3.p1_28	864e4de3ca178ab953b8d6b4a89a0046	966	Pfam	PF00806	Pumilio-family RNA binding repeat	815	842	7.50E-08	T	27/07/19	IPR001313	Pumilio RNA-binding repeat	GO:0003723
TRINITY_DN10834_c4_g2_i3.p1_28	864e4de3ca178ab953b8d6b4a89a0046	966	Pfam	PF00806	Pumilio-family RNA binding repeat	897	917	7.70E-06	T	27/07/19	IPR001313	Pumilio RNA-binding repeat	GO:0003723
TRINITY_DN10834_c4_g2_i3.p1_28	864e4de3ca178ab953b8d6b4a89a0046	966	Pfam	PF00806	Pumilio-family RNA binding repeat	666	699	9.10E-10	T	27/07/19	IPR001313	Pumilio RNA-binding repeat	GO:0003723
TRINITY_DN9077_c2_g1_i5.p1_13	2b7535772479671b89ce95965f9914df	551	Pfam	PF12937	F-box-like	129	171	7.50E-07	T	27/07/19	IPR001810	F-box domain	GO:0005515
TRINITY_DN9950_c0_g1_i8.p1_10	b717735ec898d0c11d5bc1826de4c25d	353	Pfam	PF00986	DNA gyrase B subunit, carboxyl terminus	279	340	1.10E-23	T	27/07/19	IPR002288	DNA gyrase B subunit, C-terminal	GO:0003677|GO:0003918|GO:0005524|GO:0006265
TRINITY_DN9950_c0_g1_i8.p1_10	b717735ec898d0c11d5bc1826de4c25d	353	Pfam	PF01751	Toprim domain	135	236	5.90E-19	T	27/07/19	IPR006171	TOPRIM domain
TRINITY_DN9950_c0_g1_i8.p1_10	b717735ec898d0c11d5bc1826de4c25d	353	Pfam	PF00204	DNA gyrase B	2	106	1.10E-32	T	27/07/19	IPR013506	DNA topoisomerase, type IIA, subunit B, domain 2	GO:0003677|GO:0003918|GO:0005524|GO:0006265	Reactome: R-HSA-4615885
TRINITY_DN10265_c1_g1_i7.p1_19	b3505c4dd2f60cbc87b72c3be0a71b13	584	Pfam	PF00004	ATPase family associated with various cellular activities (AAA)	174	302	1.60E-40	T	27/07/19	IPR003959	ATPase, AAA-type, core	GO:0005524
TRINITY_DN10265_c1_g1_i7.p1_19	b3505c4dd2f60cbc87b72c3be0a71b13	584	Pfam	PF01434	Peptidase family M41	365	559	1.40E-68	T	27/07/19	IPR000642	Peptidase M41	GO:0004222|GO:0005524|GO:0006508	Reactome: R-HSA-8949664
TRINITY_DN8742_c3_g2_i2.p1_8	2c51adf4355ddd2e59dffe2ed69f7e54	270	Pfam	PF08240	Alcohol dehydrogenase GroES-like domain	103	165	5.10E-09	T	27/07/19	IPR013154	Alcohol dehydrogenase, N-terminal	GO:0055114
TRINITY_DN8422_c3_g1_i1.p1_5	1e4862d19faefcc89b0c276ca7beadbf	173	Pfam	PF16899	Cyclin C-terminal domain	18	140	1.70E-14	T	27/07/19	IPR031658	Cyclin, C-terminal domain 2
TRINITY_DN11018_c1_g2_i1.p1_11	b12c050320a6c4efab69d57994ad019d	450	Pfam	PF13839	GDSL/SGNH-like Acyl-Esterase family found in Pmr5 and Cas1p	154	441	3.90E-72	T	27/07/19	IPR026057	PC-Esterase
TRINITY_DN11018_c1_g2_i1.p1_11	b12c050320a6c4efab69d57994ad019d	450	Pfam	PF14416	PMR5 N terminal Domain	99	153	1.90E-12	T	27/07/19	IPR025846	PMR5 N-terminal domain
TRINITY_DN9071_c3_g1_i2.p1_7	16347b9ac2d0efba319b8c3a73bb2dcc	436	Pfam	PF01467	Cytidylyltransferase-like	273	367	5.10E-17	T	27/07/19	IPR004821	Cytidyltransferase-like domain	GO:0003824|GO:0009058
TRINITY_DN9071_c3_g1_i2.p1_7	16347b9ac2d0efba319b8c3a73bb2dcc	436	Pfam	PF01467	Cytidylyltransferase-like	74	202	5.50E-26	T	27/07/19	IPR004821	Cytidyltransferase-like domain	GO:0003824|GO:0009058
TRINITY_DN11311_c0_g2_i2.p1_3	6fec0908d434ee6c57c7b8e492a3d483	113	Pfam	PF01657	Salt stress response/antifungal	2	50	3.90E-10	T	27/07/19	IPR002902	Gnk2-homologous domain
TRINITY_DN4511_c0_g1_i1.p1_6	06e82da03dc19f827c31735883676779	161	Pfam	PF08381	Transcription factor regulating root and shoot growth via Pin3	86	140	4.40E-28	T	27/07/19	IPR013591	Brevis radix (BRX) domain
TRINITY_DN8326_c2_g6_i2.p1_8	38638d706c9a3ec28f18b162b1a32bdc	245	Pfam	PF01566	Natural resistance-associated macrophage protein	38	220	1.30E-49	T	27/07/19	IPR001046	NRAMP family	GO:0016020|GO:0030001|GO:0046873	Reactome: R-HSA-425410
TRINITY_DN8943_c4_g3_i1.p1_9	deaad545fc9d850aeca03589a6c52f6f	367	Pfam	PF01501	Glycosyl transferase family 8	91	344	2.50E-56	T	27/07/19	IPR002495	Glycosyl transferase, family 8	GO:0016757
TRINITY_DN9988_c0_g1_i8.p1_5	b7cb3b2cf7627f49aa8d506988f9f35d	269	Pfam	PF00560	Leucine Rich Repeat	104	126	1.1	T	27/07/19	IPR001611	Leucine-rich repeat	GO:0005515
TRINITY_DN9988_c0_g1_i8.p1_5	b7cb3b2cf7627f49aa8d506988f9f35d	269	Pfam	PF13855	Leucine rich repeat	199	259	7.10E-08	T	27/07/19	IPR001611	Leucine-rich repeat	GO:0005515
TRINITY_DN1892_c0_g1_i2.p1_3	b0242b2d2b8d628eafa0d5ff390bdb7d	131	Pfam	PF00847	AP2 domain	48	97	8.10E-13	T	27/07/19	IPR001471	AP2/ERF domain	GO:0003700|GO:0006355
TRINITY_DN8855_c0_g6_i2.p1_17	dc3e99295911a4363b4270ebf76809ad	588	Pfam	PF00291	Pyridoxal-phosphate dependent enzyme	130	416	3.50E-84	T	27/07/19	IPR001926	Pyridoxal-phosphate dependent enzyme
TRINITY_DN8855_c0_g6_i2.p1_17	dc3e99295911a4363b4270ebf76809ad	588	Pfam	PF00585	C-terminal regulatory domain of Threonine dehydratase	430	519	6.00E-23	T	27/07/19	IPR001721	ACT-like domain		KEGG: 00260+4.3.1.19|KEGG: 00290+4.3.1.19
TRINITY_DN8855_c0_g6_i2.p1_17	dc3e99295911a4363b4270ebf76809ad	588	Pfam	PF00585	C-terminal regulatory domain of Threonine dehydratase	525	588	1.70E-18	T	27/07/19	IPR001721	ACT-like domain		KEGG: 00260+4.3.1.19|KEGG: 00290+4.3.1.19
TRINITY_DN9084_c1_g4_i4.p1_5	f4386fa83af477b863f1823d76954308	170	Pfam	PF00255	Glutathione peroxidase	12	120	8.90E-41	T	27/07/19	IPR000889	Glutathione peroxidase	GO:0004602|GO:0006979|GO:0055114	Reactome: R-HSA-3299685
TRINITY_DN6491_c0_g1_i2.p1_5	4ea077ffdf6bbb2449582e588d1fdfbf	199	Pfam	PF14709	double strand RNA binding domain from DEAD END PROTEIN 1	114	188	2.00E-17	T	27/07/19
TRINITY_DN9474_c1_g5_i3.p1_27	cab4c12dda2e170c58a716884119e528	965	Pfam	PF00311	Phosphoenolpyruvate carboxylase	163	965	0	T	27/07/19	IPR021135	Phosphoenolpyruvate carboxylase	GO:0006099|GO:0008964|GO:0015977	KEGG: 00620+4.1.1.31|KEGG: 00680+4.1.1.31|KEGG: 00710+4.1.1.31|KEGG: 00720+4.1.1.31|MetaCyc: PWY-1622|MetaCyc: PWY-241|MetaCyc: PWY-5913|MetaCyc: PWY-6142|MetaCyc: PWY-6146|MetaCyc: PWY-6549|MetaCyc: PWY-7115|MetaCyc: PWY-7117|MetaCyc: PWY-7124
TRINITY_DN4496_c0_g1_i2.p1_6	88355f9f83931f4792d47d32a816605c	199	Pfam	PF03106	WRKY DNA -binding domain	113	170	4.50E-24	T	27/07/19	IPR003657	WRKY domain	GO:0003700|GO:0006355|GO:0043565
TRINITY_DN9351_c0_g2_i1.p1_6	4065ad4781c636e3f156786aaddd2e26	209	Pfam	PF13041	PPR repeat family	47	97	2.40E-17	T	27/07/19	IPR002885	Pentatricopeptide repeat
TRINITY_DN9351_c0_g2_i1.p1_6	4065ad4781c636e3f156786aaddd2e26	209	Pfam	PF13041	PPR repeat family	118	167	1.20E-18	T	27/07/19	IPR002885	Pentatricopeptide repeat
TRINITY_DN9351_c0_g2_i1.p1_6	4065ad4781c636e3f156786aaddd2e26	209	Pfam	PF12854	PPR repeat	184	209	1.20E-10	T	27/07/19	IPR002885	Pentatricopeptide repeat
TRINITY_DN10319_c1_g1_i9.p1_8	76a83878e59a19c84d92f2932ae31e14	329	Pfam	PF13862	p21-C-terminal region-binding protein	82	276	2.40E-60	T	27/07/19	IPR025602	BCP1 family
TRINITY_DN11238_c2_g1_i1.p1_15	e60457c733de45b9405d4ae595d6b454	728	Pfam	PF00271	Helicase conserved C-terminal domain	558	666	3.30E-32	T	27/07/19	IPR001650	Helicase, C-terminal
TRINITY_DN11238_c2_g1_i1.p1_15	e60457c733de45b9405d4ae595d6b454	728	Pfam	PF00270	DEAD/DEAH box helicase	333	523	1.40E-48	T	27/07/19	IPR011545	DEAD/DEAH box helicase domain	GO:0003676|GO:0005524
TRINITY_DN3218_c0_g1_i1.p1_7	707003fb942bc8dbb9c275c407c5cdc7	249	Pfam	PF14309	Domain of unknown function (DUF4378)	87	225	3.50E-19	T	27/07/19	IPR025486	Domain of unknown function DUF4378
TRINITY_DN10655_c3_g1_i1.p1_4	5cb97ecc63856a0a1280a94963f55398	125	Pfam	PF15490	Telomere-capping, CST complex subunit	6	118	5.10E-34	T	27/07/19	IPR029146	CST complex subunit Ten1, animal and plant type	GO:0003697|GO:1990879
TRINITY_DN9910_c3_g1_i3.p1_19	2aee1bb8e82707655d7f636a88966766	691	Pfam	PF00439	Bromodomain	322	398	1.60E-08	T	27/07/19	IPR001487	Bromodomain	GO:0005515
TRINITY_DN9910_c3_g1_i3.p1_19	2aee1bb8e82707655d7f636a88966766	691	Pfam	PF00249	Myb-like DNA-binding domain	12	62	4.80E-10	T	27/07/19	IPR001005	SANT/Myb domain
TRINITY_DN6714_c0_g1_i1.p1_5	b6b9163b47aadd2f0e7ad501df3b13d8	223	Pfam	PF03227	Gamma interferon inducible lysosomal thiol reductase (GILT)	47	149	2.60E-24	T	27/07/19	IPR004911	Gamma interferon inducible lysosomal thiol reductase GILT		Reactome: R-HSA-2132295|Reactome: R-HSA-877300
TRINITY_DN10706_c1_g1_i1.p1_8	b9443571df8f45d35e7a41cc05016757	553	Pfam	PF13041	PPR repeat family	146	195	1.00E-09	T	27/07/19	IPR002885	Pentatricopeptide repeat
TRINITY_DN10706_c1_g1_i1.p1_8	b9443571df8f45d35e7a41cc05016757	553	Pfam	PF13041	PPR repeat family	217	266	1.70E-15	T	27/07/19	IPR002885	Pentatricopeptide repeat
TRINITY_DN10706_c1_g1_i1.p1_8	b9443571df8f45d35e7a41cc05016757	553	Pfam	PF13041	PPR repeat family	287	336	2.80E-14	T	27/07/19	IPR002885	Pentatricopeptide repeat
TRINITY_DN10706_c1_g1_i1.p1_8	b9443571df8f45d35e7a41cc05016757	553	Pfam	PF13041	PPR repeat family	463	509	2.20E-14	T	27/07/19	IPR002885	Pentatricopeptide repeat
TRINITY_DN10706_c1_g1_i1.p1_8	b9443571df8f45d35e7a41cc05016757	553	Pfam	PF13041	PPR repeat family	357	406	2.90E-12	T	27/07/19	IPR002885	Pentatricopeptide repeat
TRINITY_DN10706_c1_g1_i1.p1_8	b9443571df8f45d35e7a41cc05016757	553	Pfam	PF01535	PPR repeat	115	144	0.89	T	27/07/19	IPR002885	Pentatricopeptide repeat
TRINITY_DN10706_c1_g1_i1.p1_8	b9443571df8f45d35e7a41cc05016757	553	Pfam	PF01535	PPR repeat	431	459	0.0016	T	27/07/19	IPR002885	Pentatricopeptide repeat
TRINITY_DN11033_c2_g3_i4.p1_11	db32fac127ff0ca2c1baaaf26caaa6c0	438	Pfam	PF07687	Peptidase dimerisation domain	205	318	5.60E-14	T	27/07/19	IPR011650	Peptidase M20, dimerisation domain
TRINITY_DN11033_c2_g3_i4.p1_11	db32fac127ff0ca2c1baaaf26caaa6c0	438	Pfam	PF01546	Peptidase family M20/M25/M40	96	434	1.10E-26	T	27/07/19	IPR002933	Peptidase M20	GO:0008152|GO:0016787
TRINITY_DN10322_c3_g1_i4.p1_55	632458044e277f67fc61eb153c840c3b	2419	Pfam	PF16415	CCR4-NOT transcription complex subunit 1 CAF1-binding domain	968	1188	6.20E-92	T	27/07/19	IPR032191	CCR4-NOT transcription complex subunit 1, CAF1-binding domain		Reactome: R-HSA-429947|Reactome: R-HSA-6804115
TRINITY_DN10322_c3_g1_i4.p1_55	632458044e277f67fc61eb153c840c3b	2419	Pfam	PF16418	CCR4-NOT transcription complex subunit 1 HEAT repeat	476	623	1.90E-32	T	27/07/19	IPR032194	CCR4-NOT transcription complex subunit 1, HEAT repeat		Reactome: R-HSA-429947|Reactome: R-HSA-6804115
TRINITY_DN10322_c3_g1_i4.p1_55	632458044e277f67fc61eb153c840c3b	2419	Pfam	PF12842	Domain of unknown function (DUF3819)	1315	1456	7.70E-52	T	27/07/19	IPR024557	CCR4-Not complex, Not1 subunit, domain of unknown function DUF3819		Reactome: R-HSA-429947|Reactome: R-HSA-6804115
TRINITY_DN10322_c3_g1_i4.p1_55	632458044e277f67fc61eb153c840c3b	2419	Pfam	PF04054	CCR4-Not complex component, Not1	2026	2395	8.00E-151	T	27/07/19	IPR007196	CCR4-Not complex component, Not1, C-terminal		Reactome: R-HSA-429947|Reactome: R-HSA-6804115
TRINITY_DN10322_c3_g1_i4.p1_55	632458044e277f67fc61eb153c840c3b	2419	Pfam	PF16417	CCR4-NOT transcription complex subunit 1 TTP binding domain	657	822	7.50E-69	T	27/07/19	IPR032193	CCR4-NOT transcription complex subunit 1, TTP binding domain		Reactome: R-HSA-429947|Reactome: R-HSA-6804115
TRINITY_DN7831_c0_g1_i1.p1_3	7b37fe42b0633520ae56702733606e91	120	Pfam	PF03765	CRAL/TRIO, N-terminal domain	45	69	4.70E-07	T	27/07/19	IPR011074	CRAL/TRIO, N-terminal domain
TRINITY_DN11374_c0_g1_i10.p1_17	d2b3b56050fbf7da19241dbb2fb7c392	706	Pfam	PF13041	PPR repeat family	175	222	2.20E-09	T	27/07/19	IPR002885	Pentatricopeptide repeat
TRINITY_DN11374_c0_g1_i10.p1_17	d2b3b56050fbf7da19241dbb2fb7c392	706	Pfam	PF13041	PPR repeat family	479	526	3.10E-10	T	27/07/19	IPR002885	Pentatricopeptide repeat
TRINITY_DN11374_c0_g1_i10.p1_17	d2b3b56050fbf7da19241dbb2fb7c392	706	Pfam	PF13041	PPR repeat family	277	323	2.60E-10	T	27/07/19	IPR002885	Pentatricopeptide repeat
TRINITY_DN11374_c0_g1_i10.p1_17	d2b3b56050fbf7da19241dbb2fb7c392	706	Pfam	PF01535	PPR repeat	251	273	0.0059	T	27/07/19	IPR002885	Pentatricopeptide repeat
TRINITY_DN11374_c0_g1_i10.p1_17	d2b3b56050fbf7da19241dbb2fb7c392	706	Pfam	PF01535	PPR repeat	556	574	0.59	T	27/07/19	IPR002885	Pentatricopeptide repeat
TRINITY_DN11374_c0_g1_i10.p1_17	d2b3b56050fbf7da19241dbb2fb7c392	706	Pfam	PF01535	PPR repeat	354	377	0.57	T	27/07/19	IPR002885	Pentatricopeptide repeat
TRINITY_DN11374_c0_g1_i10.p1_17	d2b3b56050fbf7da19241dbb2fb7c392	706	Pfam	PF01535	PPR repeat	47	74	6.40E-04	T	27/07/19	IPR002885	Pentatricopeptide repeat
TRINITY_DN10409_c2_g2_i3.p1_4	46da12715720222b51b375ebb7c08c4e	173	Pfam	PF01535	PPR repeat	96	125	0.0034	T	27/07/19	IPR002885	Pentatricopeptide repeat
TRINITY_DN10409_c2_g2_i3.p1_4	46da12715720222b51b375ebb7c08c4e	173	Pfam	PF13041	PPR repeat family	23	68	2.00E-10	T	27/07/19	IPR002885	Pentatricopeptide repeat
TRINITY_DN9276_c0_g1_i1.p1_6	4fe49c6fcd3a0aeca4c9c52c1c93fa73	221	Pfam	PF07969	Amidohydrolase family	54	220	8.00E-26	T	27/07/19	IPR013108	Amidohydrolase 3
TRINITY_DN9047_c4_g1_i1.p1_14	eba2df115eae17bec4f66de1a33df1a1	261	Pfam	PF03330	Lytic transglycolase	74	159	9.40E-24	T	27/07/19	IPR009009	RlpA-like protein, double-psi beta-barrel domain
TRINITY_DN9047_c4_g1_i1.p1_14	eba2df115eae17bec4f66de1a33df1a1	261	Pfam	PF01357	Pollen allergen	170	247	1.20E-29	T	27/07/19	IPR007117	Expansin, cellulose-binding-like domain
TRINITY_DN10506_c1_g1_i1.p1_10	24520e723424a4f859b0ca1afdd04907	361	Pfam	PF00069	Protein kinase domain	3	173	2.60E-14	T	27/07/19	IPR000719	Protein kinase domain	GO:0004672|GO:0005524|GO:0006468
TRINITY_DN8829_c1_g1_i1.p1_19	9577fab0cd9f3dea0ba17bc1be435fad	749	Pfam	PF04433	SWIRM domain	70	145	2.50E-12	T	27/07/19	IPR007526	SWIRM domain	GO:0005515
TRINITY_DN8829_c1_g1_i1.p1_19	9577fab0cd9f3dea0ba17bc1be435fad	749	Pfam	PF01593	Flavin containing amine oxidoreductase	171	595	1.40E-95	T	27/07/19	IPR002937	Amine oxidase	GO:0016491|GO:0055114
TRINITY_DN685_c0_g1_i1.p1_8	e7265964d40ccf5e7f61f5f1ce04c220	228	Pfam	PF03398	Regulator of Vps4 activity in the MVB pathway	10	164	4.80E-45	T	27/07/19	IPR005061	Vacuolar protein sorting-associated protein Ist1	GO:0015031	Reactome: R-HSA-6798695
TRINITY_DN9260_c1_g5_i1.p1_22	756419e3b7c4559d0f54d221dbe7c854	857	Pfam	PF00982	Glycosyltransferase family 20	60	544	3.50E-187	T	27/07/19	IPR001830	Glycosyl transferase, family 20	GO:0003824|GO:0005992	KEGG: 00500+2.4.1.15
TRINITY_DN9260_c1_g5_i1.p1_22	756419e3b7c4559d0f54d221dbe7c854	857	Pfam	PF02358	Trehalose-phosphatase	594	826	3.70E-72	T	27/07/19	IPR003337	Trehalose-phosphatase	GO:0003824|GO:0005992
TRINITY_DN9345_c3_g1_i19.p1_12	703633b733dbf43aaaa64a194e116d1c	479	Pfam	PF01546	Peptidase family M20/M25/M40	129	461	1.10E-35	T	27/07/19	IPR002933	Peptidase M20	GO:0008152|GO:0016787
TRINITY_DN9345_c3_g1_i19.p1_12	703633b733dbf43aaaa64a194e116d1c	479	Pfam	PF07687	Peptidase dimerisation domain	244	351	2.40E-04	T	27/07/19	IPR011650	Peptidase M20, dimerisation domain
TRINITY_DN10206_c3_g3_i2.p1_7	c9cc13129a6f820469482816d8513b42	94	Pfam	PF02826	D-isomer specific 2-hydroxyacid dehydrogenase, NAD binding domain	1	49	6.90E-13	T	27/07/19	IPR006140	D-isomer specific 2-hydroxyacid dehydrogenase, NAD-binding domain	GO:0051287|GO:0055114
TRINITY_DN9493_c0_g1_i3.p1_13	c9b2f61cc9ef67fdc2dbd3d13cc1286b	795	Pfam	PF11721	Di-glucose binding within endoplasmic reticulum	179	364	2.90E-40	T	27/07/19	IPR021720	Malectin		Reactome: R-HSA-532668|Reactome: R-HSA-6798695
TRINITY_DN9493_c0_g1_i3.p1_13	c9b2f61cc9ef67fdc2dbd3d13cc1286b	795	Pfam	PF00069	Protein kinase domain	444	709	1.80E-48	T	27/07/19	IPR000719	Protein kinase domain	GO:0004672|GO:0005524|GO:0006468
TRINITY_DN8325_c2_g3_i2.p1_16	d9f116eb804d4db150ae206c9cf33c9b	631	Pfam	PF13041	PPR repeat family	356	403	2.80E-08	T	27/07/19	IPR002885	Pentatricopeptide repeat
TRINITY_DN8325_c2_g3_i2.p1_16	d9f116eb804d4db150ae206c9cf33c9b	631	Pfam	PF13041	PPR repeat family	154	201	6.60E-08	T	27/07/19	IPR002885	Pentatricopeptide repeat
TRINITY_DN8325_c2_g3_i2.p1_16	d9f116eb804d4db150ae206c9cf33c9b	631	Pfam	PF01535	PPR repeat	257	286	0.18	T	27/07/19	IPR002885	Pentatricopeptide repeat
TRINITY_DN8325_c2_g3_i2.p1_16	d9f116eb804d4db150ae206c9cf33c9b	631	Pfam	PF01535	PPR repeat	96	124	0.042	T	27/07/19	IPR002885	Pentatricopeptide repeat
TRINITY_DN8325_c2_g3_i2.p1_16	d9f116eb804d4db150ae206c9cf33c9b	631	Pfam	PF01535	PPR repeat	330	351	0.27	T	27/07/19	IPR002885	Pentatricopeptide repeat
TRINITY_DN8325_c2_g3_i2.p1_16	d9f116eb804d4db150ae206c9cf33c9b	631	Pfam	PF01535	PPR repeat	431	455	0.51	T	27/07/19	IPR002885	Pentatricopeptide repeat
TRINITY_DN8325_c2_g3_i2.p1_16	d9f116eb804d4db150ae206c9cf33c9b	631	Pfam	PF14432	DYW family of nucleic acid deaminases	531	630	6.80E-26	T	27/07/19	IPR032867	DYW domain	GO:0008270
TRINITY_DN5896_c0_g1_i1.p1_16	d4fcd26450151ac9c55292c60f24e841	633	Pfam	PF03000	NPH3 family	210	470	1.20E-87	T	27/07/19	IPR027356	NPH3 domain
TRINITY_DN9061_c2_g1_i15.p1_11	61a594af1a1d838f46c6cd271ef02b4b	464	Pfam	PF00789	UBX domain	387	447	4.40E-08	T	27/07/19	IPR001012	UBX domain	GO:0005515
TRINITY_DN9061_c2_g1_i15.p1_11	61a594af1a1d838f46c6cd271ef02b4b	464	Pfam	PF13899	Thioredoxin-like	182	261	2.50E-13	T	27/07/19
TRINITY_DN9061_c2_g1_i15.p1_11	61a594af1a1d838f46c6cd271ef02b4b	464	Pfam	PF14555	UBA-like domain	12	52	5.80E-11	T	27/07/19
TRINITY_DN7771_c0_g1_i1.p1_9	970a8366f7ff5fc1045eeec05c679ae5	313	Pfam	PF07876	Stress responsive A/B Barrel Domain	99	194	1.40E-19	T	27/07/19	IPR013097	Stress responsive alpha-beta barrel
TRINITY_DN7771_c0_g1_i1.p1_9	970a8366f7ff5fc1045eeec05c679ae5	313	Pfam	PF07876	Stress responsive A/B Barrel Domain	211	305	8.50E-13	T	27/07/19	IPR013097	Stress responsive alpha-beta barrel
TRINITY_DN9492_c0_g1_i1.p1_11	f97b41177b976c1e66b2a24835d2425a	564	Pfam	PF01535	PPR repeat	545	563	0.31	T	27/07/19	IPR002885	Pentatricopeptide repeat
TRINITY_DN9492_c0_g1_i1.p1_11	f97b41177b976c1e66b2a24835d2425a	564	Pfam	PF01535	PPR repeat	125	154	0.49	T	27/07/19	IPR002885	Pentatricopeptide repeat
TRINITY_DN9492_c0_g1_i1.p1_11	f97b41177b976c1e66b2a24835d2425a	564	Pfam	PF12854	PPR repeat	329	362	4.00E-14	T	27/07/19	IPR002885	Pentatricopeptide repeat
TRINITY_DN9492_c0_g1_i1.p1_11	f97b41177b976c1e66b2a24835d2425a	564	Pfam	PF12854	PPR repeat	434	466	8.80E-11	T	27/07/19	IPR002885	Pentatricopeptide repeat
TRINITY_DN9492_c0_g1_i1.p1_11	f97b41177b976c1e66b2a24835d2425a	564	Pfam	PF12854	PPR repeat	226	257	2.80E-11	T	27/07/19	IPR002885	Pentatricopeptide repeat
TRINITY_DN9492_c0_g1_i1.p1_11	f97b41177b976c1e66b2a24835d2425a	564	Pfam	PF13041	PPR repeat family	264	312	1.90E-15	T	27/07/19	IPR002885	Pentatricopeptide repeat
TRINITY_DN9492_c0_g1_i1.p1_11	f97b41177b976c1e66b2a24835d2425a	564	Pfam	PF13041	PPR repeat family	473	519	2.20E-14	T	27/07/19	IPR002885	Pentatricopeptide repeat
TRINITY_DN9492_c0_g1_i1.p1_11	f97b41177b976c1e66b2a24835d2425a	564	Pfam	PF13041	PPR repeat family	368	416	3.70E-18	T	27/07/19	IPR002885	Pentatricopeptide repeat
TRINITY_DN9492_c0_g1_i1.p1_11	f97b41177b976c1e66b2a24835d2425a	564	Pfam	PF13041	PPR repeat family	157	206	1.30E-18	T	27/07/19	IPR002885	Pentatricopeptide repeat
TRINITY_DN10789_c3_g3_i1.p1_6	d0c80fd82ea8e9e5ecf4a3dbe9f84ff3	277	Pfam	PF00069	Protein kinase domain	9	264	1.00E-69	T	27/07/19	IPR000719	Protein kinase domain	GO:0004672|GO:0005524|GO:0006468
TRINITY_DN10413_c2_g3_i2.p1_12	bd201c97ec807ce85a5e0e08f1b8fff0	511	Pfam	PF00650	CRAL/TRIO domain	231	390	1.40E-30	T	27/07/19	IPR001251	CRAL-TRIO lipid binding domain
TRINITY_DN10413_c2_g3_i2.p1_12	bd201c97ec807ce85a5e0e08f1b8fff0	511	Pfam	PF03765	CRAL/TRIO, N-terminal domain	150	206	1.30E-11	T	27/07/19	IPR011074	CRAL/TRIO, N-terminal domain
TRINITY_DN8748_c2_g1_i11.p1_12	2183955b931eae7fb73e3e9efc67ad46	445	Pfam	PF12498	Basic leucine-zipper C terminal	313	437	2.90E-39	T	27/07/19	IPR020983	Basic leucine-zipper, C-terminal
TRINITY_DN8748_c2_g1_i11.p1_12	2183955b931eae7fb73e3e9efc67ad46	445	Pfam	PF00170	bZIP transcription factor	245	296	3.80E-14	T	27/07/19	IPR004827	Basic-leucine zipper domain	GO:0003700|GO:0006355
TRINITY_DN8682_c4_g1_i5.p1_12	21957c9bb4bbac84a07f146eecb9d97e	451	Pfam	PF07714	Protein tyrosine kinase	129	394	4.70E-43	T	27/07/19	IPR001245	Serine-threonine/tyrosine-protein kinase, catalytic domain	GO:0004672|GO:0006468
TRINITY_DN11145_c1_g1_i7.p1_6	8e0195cb57c1c7d79b39875cda1300fb	200	Pfam	PF14009	Domain of unknown function (DUF4228)	1	197	5.50E-31	T	27/07/19	IPR025322	Protein of unknown function DUF4228, plant
TRINITY_DN23702_c0_g1_i1.p1_8	8362503545e597bcdd0af7c25820af8f	194	Pfam	PF00501	AMP-binding enzyme	21	148	1.70E-18	T	27/07/19	IPR000873	AMP-dependent synthetase/ligase	GO:0003824|GO:0008152
TRINITY_DN10401_c3_g1_i4.p1_30	25eccd3e816412cc74a2d503cbb86c5a	1254	Pfam	PF13639	Ring finger domain	1134	1176	1.60E-06	T	27/07/19	IPR001841	Zinc finger, RING-type
TRINITY_DN10401_c3_g1_i4.p1_30	25eccd3e816412cc74a2d503cbb86c5a	1254	Pfam	PF01814	Hemerythrin HHE cation binding domain	311	445	1.10E-06	T	27/07/19	IPR012312	Haemerythrin-like		Reactome: R-HSA-390471|Reactome: R-HSA-8951664|Reactome: R-HSA-917937|Reactome: R-HSA-983168
TRINITY_DN10401_c3_g1_i4.p1_30	25eccd3e816412cc74a2d503cbb86c5a	1254	Pfam	PF01814	Hemerythrin HHE cation binding domain	660	823	9.20E-08	T	27/07/19	IPR012312	Haemerythrin-like		Reactome: R-HSA-390471|Reactome: R-HSA-8951664|Reactome: R-HSA-917937|Reactome: R-HSA-983168
TRINITY_DN10401_c3_g1_i4.p1_30	25eccd3e816412cc74a2d503cbb86c5a	1254	Pfam	PF01814	Hemerythrin HHE cation binding domain	55	182	2.30E-13	T	27/07/19	IPR012312	Haemerythrin-like		Reactome: R-HSA-390471|Reactome: R-HSA-8951664|Reactome: R-HSA-917937|Reactome: R-HSA-983168
TRINITY_DN10401_c3_g1_i4.p1_30	25eccd3e816412cc74a2d503cbb86c5a	1254	Pfam	PF14599	Zinc-ribbon	1181	1239	1.50E-23	T	27/07/19
TRINITY_DN10401_c3_g1_i4.p1_30	25eccd3e816412cc74a2d503cbb86c5a	1254	Pfam	PF05495	CHY zinc finger	1006	1081	7.20E-18	T	27/07/19	IPR008913	Zinc finger, CHY-type	GO:0008270	Reactome: R-HSA-110320|Reactome: R-HSA-983168
TRINITY_DN10415_c0_g1_i11.p1_13	38d4576e77841bfd2e39024ba58318f4	455	Pfam	PF01180	Dihydroorotate dehydrogenase	119	438	4.40E-100	T	27/07/19	IPR005720	Dihydroorotate dehydrogenase domain	GO:0005737|GO:0016627|GO:0055114
TRINITY_DN10147_c6_g1_i3.p1_10	e49d3a21fbd80c46e496934fbe273ae2	391	Pfam	PF00294	pfkB family carbohydrate kinase	166	391	3.20E-25	T	27/07/19	IPR011611	Carbohydrate kinase PfkB
TRINITY_DN8537_c5_g1_i6.p1_17	3fe299ccff7df4c4b8f3b649ca4ff2b6	539	Pfam	PF13193	AMP-binding enzyme C-terminal domain	450	525	3.20E-16	T	27/07/19	IPR025110	AMP-binding enzyme, C-terminal domain
TRINITY_DN8537_c5_g1_i6.p1_17	3fe299ccff7df4c4b8f3b649ca4ff2b6	539	Pfam	PF00501	AMP-binding enzyme	35	441	3.90E-105	T	27/07/19	IPR000873	AMP-dependent synthetase/ligase	GO:0003824|GO:0008152
TRINITY_DN10713_c2_g6_i1.p1_9	123ad9e3a90daf413686377a1e55008b	431	Pfam	PF05142	Domain of unknown function (DUF702)	217	372	6.20E-61	T	27/07/19
TRINITY_DN7189_c0_g1_i2.p1_5	ee4e4ec86d3e9c7f7e3739bc3fd2b2c7	233	Pfam	PF01728	FtsJ-like methyltransferase	19	226	2.30E-45	T	27/07/19	IPR002877	Ribosomal RNA methyltransferase FtsJ domain	GO:0008168|GO:0032259
TRINITY_DN8491_c5_g1_i3.p1_13	b80b48fc1be2022c939682770cb044a2	513	Pfam	PF00083	Sugar (and other) transporter	30	489	3.40E-119	T	27/07/19	IPR005828	Major facilitator, sugar transporter-like	GO:0016021|GO:0022857|GO:0055085
TRINITY_DN2945_c0_g2_i1.p1_7	b1f052ec380d75220771e046cf696a9d	172	Pfam	PF09478	Carbohydrate binding domain CBM49	80	157	3.10E-28	T	27/07/19	IPR019028	Carbohydrate binding domain CBM49	GO:0030246
TRINITY_DN2945_c0_g2_i1.p1_7	b1f052ec380d75220771e046cf696a9d	172	Pfam	PF00759	Glycosyl hydrolase family 9	1	32	2.20E-06	T	27/07/19	IPR001701	Glycoside hydrolase family 9	GO:0004553|GO:0005975	KEGG: 00500+3.2.1.4|MetaCyc: PWY-6788
TRINITY_DN20448_c0_g1_i1.p1_2	f635c634e8d164fb81b3de2c4ce092f7	111	Pfam	PF00079	Serpin (serine protease inhibitor)	7	110	5.60E-18	T	27/07/19	IPR023796	Serpin domain
TRINITY_DN9972_c0_g4_i4.p1_17	2b25d1c57456792122d0394a91356ebf	669	Pfam	PF13418	Galactose oxidase, central domain	292	341	5.20E-08	T	27/07/19
TRINITY_DN9972_c0_g4_i4.p1_17	2b25d1c57456792122d0394a91356ebf	669	Pfam	PF13415	Galactose oxidase, central domain	354	400	3.40E-10	T	27/07/19
TRINITY_DN9972_c0_g4_i4.p1_17	2b25d1c57456792122d0394a91356ebf	669	Pfam	PF00887	Acyl CoA binding protein	13	98	3.80E-17	T	27/07/19	IPR000582	Acyl-CoA-binding protein, ACBP	GO:0000062
TRINITY_DN9972_c0_g4_i4.p1_17	2b25d1c57456792122d0394a91356ebf	669	Pfam	PF07646	Kelch motif	183	224	3.60E-08	T	27/07/19	IPR011498	Kelch repeat type 2	GO:0005515
TRINITY_DN9004_c2_g6_i3.p1_25	c17d510ef1839e8f885f578a5bea3bdf	1054	Pfam	PF05116	Sucrose-6F-phosphate phosphohydrolase	780	1002	2.10E-12	T	27/07/19	IPR006380	Sucrose-phosphatase-like, N-terminal
TRINITY_DN9004_c2_g6_i3.p1_25	c17d510ef1839e8f885f578a5bea3bdf	1054	Pfam	PF00534	Glycosyl transferases group 1	472	645	6.40E-26	T	27/07/19	IPR001296	Glycosyl transferase, family 1
TRINITY_DN9004_c2_g6_i3.p1_25	c17d510ef1839e8f885f578a5bea3bdf	1054	Pfam	PF00862	Sucrose synthase	168	390	9.50E-09	T	27/07/19	IPR000368	Sucrose synthase	GO:0005985|GO:0016157
TRINITY_DN9278_c4_g1_i3.p1_12	95784ebcc87663a61640ecf852935bd8	534	Pfam	PF13837	Myb/SANT-like DNA-binding domain	75	161	3.70E-19	T	27/07/19
TRINITY_DN9278_c4_g1_i3.p1_12	95784ebcc87663a61640ecf852935bd8	534	Pfam	PF13837	Myb/SANT-like DNA-binding domain	359	446	5.10E-23	T	27/07/19
TRINITY_DN10919_c5_g1_i11.p1_2	93a52b00d535b8527fa925d4c373026c	103	Pfam	PF02770	Acyl-CoA dehydrogenase, middle domain	9	96	9.00E-23	T	27/07/19	IPR006091	Acyl-CoA oxidase/dehydrogenase, central domain	GO:0016627|GO:0055114
TRINITY_DN7859_c0_g1_i2.p1_6	b697cb2391544dae1273c41df6682e61	270	Pfam	PF14768	Replication protein A interacting C-terminal	187	267	1.50E-19	T	27/07/19	IPR028159	RPA-interacting protein, C-terminal domain
TRINITY_DN7859_c0_g1_i2.p1_6	b697cb2391544dae1273c41df6682e61	270	Pfam	PF14767	Replication protein A interacting middle	82	172	8.50E-20	T	27/07/19	IPR028155	RPA-interacting protein, central domain
TRINITY_DN7859_c0_g1_i2.p1_6	b697cb2391544dae1273c41df6682e61	270	Pfam	PF14766	Replication protein A interacting N-terminal	30	65	1.20E-11	T	27/07/19	IPR028158	RPA-interacting protein, N-terminal domain
TRINITY_DN9718_c2_g2_i3.p1_12	4bd9edde73f843e12ab4af36106c6dbf	407	Pfam	PF01702	Queuine tRNA-ribosyltransferase	130	382	2.30E-68	T	27/07/19	IPR002616	tRNA-guanine(15) transglycosylase-like	GO:0006400|GO:0016763	MetaCyc: PWY-6700|Reactome: R-HSA-6782315
TRINITY_DN9870_c0_g1_i1.p1_41	9f63b66520fa51c9244d8bddc7659040	1420	Pfam	PF01061	ABC-2 type transporter	496	699	8.10E-38	T	27/07/19	IPR013525	ABC-2 type transporter	GO:0016020	Reactome: R-HSA-1369062
TRINITY_DN9870_c0_g1_i1.p1_41	9f63b66520fa51c9244d8bddc7659040	1420	Pfam	PF01061	ABC-2 type transporter	1143	1357	1.70E-51	T	27/07/19	IPR013525	ABC-2 type transporter	GO:0016020	Reactome: R-HSA-1369062
TRINITY_DN9870_c0_g1_i1.p1_41	9f63b66520fa51c9244d8bddc7659040	1420	Pfam	PF00005	ABC transporter	151	334	9.10E-16	T	27/07/19	IPR003439	ABC transporter-like	GO:0005524|GO:0016887
TRINITY_DN9870_c0_g1_i1.p1_41	9f63b66520fa51c9244d8bddc7659040	1420	Pfam	PF00005	ABC transporter	847	998	1.50E-17	T	27/07/19	IPR003439	ABC transporter-like	GO:0005524|GO:0016887
TRINITY_DN9870_c0_g1_i1.p1_41	9f63b66520fa51c9244d8bddc7659040	1420	Pfam	PF08370	Plant PDR ABC transporter associated	704	768	6.90E-28	T	27/07/19	IPR013581	Plant PDR ABC transporter associated
TRINITY_DN9870_c0_g1_i1.p1_41	9f63b66520fa51c9244d8bddc7659040	1420	Pfam	PF14510	ABC-transporter extracellular N-terminal	64	126	5.80E-10	T	27/07/19	IPR029481	ABC-transporter N-terminal domain
TRINITY_DN10091_c1_g2_i2.p1_43	8dea14e0200361cf5fb41e739174061c	1736	Pfam	PF01369	Sec7 domain	557	738	1.60E-64	T	27/07/19	IPR000904	Sec7 domain	GO:0005086|GO:0032012
TRINITY_DN10091_c1_g2_i2.p1_43	8dea14e0200361cf5fb41e739174061c	1736	Pfam	PF09324	Domain of unknown function (DUF1981)	1105	1187	1.70E-31	T	27/07/19	IPR015403	Sec7, C-terminal
TRINITY_DN10091_c1_g2_i2.p1_43	8dea14e0200361cf5fb41e739174061c	1736	Pfam	PF16213	Dimerisation and cyclophilin-binding domain of Mon2	21	199	3.30E-24	T	27/07/19	IPR032629	Mon2, dimerisation and cyclophilin-binding domain
TRINITY_DN10091_c1_g2_i2.p1_43	8dea14e0200361cf5fb41e739174061c	1736	Pfam	PF16206	C-terminal region of Mon2 protein	1277	1340	3.20E-06	T	27/07/19	IPR032817	Mon2, C-terminal
TRINITY_DN10091_c1_g2_i2.p1_43	8dea14e0200361cf5fb41e739174061c	1736	Pfam	PF12783	Guanine nucleotide exchange factor in Golgi transport N-terminal	290	447	9.20E-39	T	27/07/19	IPR032691	Guanine nucleotide exchange factor, N-terminal
TRINITY_DN10860_c1_g8_i1.p1_6	c27ce192b7e887f3f705f016acb4bb43	163	Pfam	PF00179	Ubiquitin-conjugating enzyme	12	154	4.10E-45	T	27/07/19	IPR000608	Ubiquitin-conjugating enzyme E2		Reactome: R-HSA-983168
TRINITY_DN3791_c0_g1_i1.p1_12	4b1f4287337241b14bc65204f90f2a4f	382	Pfam	PF01786	Alternative oxidase	87	320	5.70E-90	T	27/07/19	IPR002680	Alternative oxidase	GO:0009916|GO:0055114
TRINITY_DN8822_c1_g2_i9.p1_11	6a30cdf9a039c222e511b02be89a91e8	625	Pfam	PF00249	Myb-like DNA-binding domain	563	611	5.10E-06	T	27/07/19	IPR001005	SANT/Myb domain
TRINITY_DN10789_c2_g1_i8.p1_7	c200a1dc035f08973517bc88511c6189	60	Pfam	PF04570	zinc-finger of the FCS-type, C2-C2	44	59	5.90E-06	T	27/07/19	IPR007650	Zf-FLZ domain
TRINITY_DN307_c0_g2_i1.p1_5	f98e32785165e603aa94040638671022	169	Pfam	PF03732	Retrotransposon gag protein	10	71	6.00E-06	T	27/07/19	IPR005162	Retrotransposon gag domain
TRINITY_DN8933_c3_g1_i1.p1_5	220ff288b706e16630f5c2bb4bca6864	149	Pfam	PF00076	RNA recognition motif. (a.k.a. RRM, RBD, or RNP domain)	52	122	4.10E-22	T	27/07/19	IPR000504	RNA recognition motif domain	GO:0003676
TRINITY_DN9692_c0_g1_i10.p1_9	3ac572784ebbcdae73984049f0acdc96	340	Pfam	PF08755	Hemimethylated DNA-binding protein YccV like	209	305	3.30E-27	T	27/07/19	IPR011722	Hemimethylated DNA-binding domain	GO:0003677
TRINITY_DN9692_c0_g1_i10.p1_9	3ac572784ebbcdae73984049f0acdc96	340	Pfam	PF02151	UvrB/uvrC motif	159	191	2.60E-08	T	27/07/19	IPR001943	UVR domain	GO:0005515
TRINITY_DN10984_c5_g5_i1.p1_24	e5c3a69f047a5871fe88b46e869d44be	751	Pfam	PF00092	von Willebrand factor type A domain	304	487	2.90E-25	T	27/07/19	IPR002035	von Willebrand factor, type A
TRINITY_DN10984_c5_g5_i1.p1_24	e5c3a69f047a5871fe88b46e869d44be	751	Pfam	PF14624	VWA / Hh protein intein-like	654	726	9.60E-23	T	27/07/19	IPR032838	VWA-Hint protein, Vwaint domain
TRINITY_DN10984_c5_g5_i1.p1_24	e5c3a69f047a5871fe88b46e869d44be	751	Pfam	PF17123	RING-like zinc finger	117	146	1.60E-09	T	27/07/19	IPR001841	Zinc finger, RING-type
TRINITY_DN9866_c1_g8_i1.p1_4	eedbc3fb41c9c3690313d94a96767710	140	Pfam	PF02536	mTERF	2	107	4.10E-15	T	27/07/19	IPR003690	Transcription termination factor, mitochondrial/chloroplastic	GO:0003690|GO:0006355
TRINITY_DN10272_c1_g1_i2.p1_8	36c0dfb6d3b11a66aaac56670d4a97df	216	Pfam	PF07859	alpha/beta hydrolase fold	147	208	1.70E-18	T	27/07/19	IPR013094	Alpha/beta hydrolase fold-3	GO:0008152|GO:0016787
TRINITY_DN8130_c0_g1_i1.p1_29	11836c85dec4505181d6946622de3c44	1222	Pfam	PF07717	Oligonucleotide/oligosaccharide-binding (OB)-fold	921	1009	2.00E-12	T	27/07/19	IPR011709	Domain of unknown function DUF1605
TRINITY_DN8130_c0_g1_i1.p1_29	11836c85dec4505181d6946622de3c44	1222	Pfam	PF01424	R3H domain	20	76	7.10E-07	T	27/07/19	IPR001374	R3H domain	GO:0003676
TRINITY_DN8130_c0_g1_i1.p1_29	11836c85dec4505181d6946622de3c44	1222	Pfam	PF00270	DEAD/DEAH box helicase	185	347	2.10E-09	T	27/07/19	IPR011545	DEAD/DEAH box helicase domain	GO:0003676|GO:0005524
TRINITY_DN8130_c0_g1_i1.p1_29	11836c85dec4505181d6946622de3c44	1222	Pfam	PF04408	Helicase associated domain (HA2)	761	873	5.40E-16	T	27/07/19	IPR007502	Helicase-associated domain	GO:0004386
TRINITY_DN8130_c0_g1_i1.p1_29	11836c85dec4505181d6946622de3c44	1222	Pfam	PF00271	Helicase conserved C-terminal domain	572	696	1.70E-14	T	27/07/19	IPR001650	Helicase, C-terminal
TRINITY_DN9529_c0_g2_i1.p1_11	5490033f40522fd2c760cca3e58feee1	475	Pfam	PF00069	Protein kinase domain	10	227	3.40E-28	T	27/07/19	IPR000719	Protein kinase domain	GO:0004672|GO:0005524|GO:0006468
TRINITY_DN8570_c0_g1_i5.p1_5	2e38cfee9500e07bda86733ee47fa467	209	Pfam	PF01480	PWI domain	46	115	1.60E-28	T	27/07/19	IPR002483	PWI domain	GO:0006397
TRINITY_DN11399_c0_g2_i3.p1_12	531c22c8d0921d320bbe6c63b306223f	536	Pfam	PF07725	Leucine Rich Repeat	109	126	1.90E-05	T	27/07/19	IPR011713	Leucine-rich repeat 3
TRINITY_DN11399_c0_g2_i3.p1_12	531c22c8d0921d320bbe6c63b306223f	536	Pfam	PF13966	zinc-binding in reverse transcriptase	355	423	4.00E-08	T	27/07/19	IPR026960	Reverse transcriptase zinc-binding domain
TRINITY_DN9446_c4_g2_i2.p1_11	0d63f1914a78243bb1bafbe085a078d6	515	Pfam	PF03141	Putative S-adenosyl-L-methionine-dependent methyltransferase	3	499	5.10E-224	T	27/07/19	IPR004159	Putative S-adenosyl-L-methionine-dependent methyltransferase	GO:0008168
TRINITY_DN9266_c2_g2_i2.p1_11	882275978ab8ff2a004097057e752031	545	Pfam	PF07500	Transcription factor S-II (TFIIS), central domain	270	418	5.30E-20	T	27/07/19	IPR003618	Transcription elongation factor S-II, central domain	GO:0006351
TRINITY_DN9266_c2_g2_i2.p1_11	882275978ab8ff2a004097057e752031	545	Pfam	PF01426	BAH domain	52	168	6.20E-14	T	27/07/19	IPR001025	Bromo adjacent homology (BAH) domain	GO:0003682
TRINITY_DN9594_c1_g2_i5.p1_16	a5c0cbccebe2b0454afb5ecbacd24ce2	609	Pfam	PF07732	Multicopper oxidase	174	251	3.10E-06	T	27/07/19	IPR011707	Multicopper oxidase, type 3	GO:0005507
TRINITY_DN9594_c1_g2_i5.p1_16	a5c0cbccebe2b0454afb5ecbacd24ce2	609	Pfam	PF00394	Multicopper oxidase	302	390	1.10E-06	T	27/07/19	IPR001117	Multicopper oxidase, type 1	GO:0055114
TRINITY_DN9594_c1_g2_i5.p1_16	a5c0cbccebe2b0454afb5ecbacd24ce2	609	Pfam	PF07731	Multicopper oxidase	452	605	2.60E-11	T	27/07/19	IPR011706	Multicopper oxidase, type 2	GO:0005507|GO:0016491|GO:0055114
TRINITY_DN5591_c0_g1_i1.p1_10	a584a215550d051289f11925d664eb2e	361	Pfam	PF01370	NAD dependent epimerase/dehydratase family	8	247	9.30E-28	T	27/07/19	IPR001509	NAD-dependent epimerase/dehydratase	GO:0003824|GO:0050662
TRINITY_DN4263_c0_g1_i2.p1_13	d19201936219610299a5fd3dcfd6994a	499	Pfam	PF11510	Fanconi Anaemia group E protein FANCE	314	400	2.10E-06	T	27/07/19	IPR021025	Fanconi Anaemia group E protein, C-terminal		Reactome: R-HSA-6783310
TRINITY_DN11269_c1_g1_i1.p1_7	618819c41707ff1e3b6b9bd17e905660	154	Pfam	PF03552	Cellulose synthase	9	141	8.20E-38	T	27/07/19	IPR005150	Cellulose synthase	GO:0016020|GO:0016760|GO:0030244
TRINITY_DN4879_c0_g1_i1.p1_12	137bb25d256f356ad1c709226b2d92d2	397	Pfam	PF00664	ABC transporter transmembrane region	3	226	1.00E-43	T	27/07/19	IPR011527	ABC transporter type 1, transmembrane domain	GO:0005524|GO:0016021|GO:0042626|GO:0055085
TRINITY_DN4879_c0_g1_i1.p1_12	137bb25d256f356ad1c709226b2d92d2	397	Pfam	PF00005	ABC transporter	299	393	5.20E-20	T	27/07/19	IPR003439	ABC transporter-like	GO:0005524|GO:0016887
TRINITY_DN8752_c2_g1_i2.p1_19	49c5ab1f0c11747d6ed320b4213f2e04	870	Pfam	PF00560	Leucine Rich Repeat	600	622	1.2	T	27/07/19	IPR001611	Leucine-rich repeat	GO:0005515
TRINITY_DN8752_c2_g1_i2.p1_19	49c5ab1f0c11747d6ed320b4213f2e04	870	Pfam	PF00560	Leucine Rich Repeat	484	505	0.65	T	27/07/19	IPR001611	Leucine-rich repeat	GO:0005515
TRINITY_DN8752_c2_g1_i2.p1_19	49c5ab1f0c11747d6ed320b4213f2e04	870	Pfam	PF08263	Leucine rich repeat N-terminal domain	39	88	7.60E-09	T	27/07/19	IPR013210	Leucine-rich repeat-containing N-terminal, plant-type
TRINITY_DN8752_c2_g1_i2.p1_19	49c5ab1f0c11747d6ed320b4213f2e04	870	Pfam	PF13855	Leucine rich repeat	677	734	1.80E-09	T	27/07/19	IPR001611	Leucine-rich repeat	GO:0005515
TRINITY_DN18675_c0_g1_i1.p1_5	d48ac2f7efd42d0376e237d8d63c3818	137	Pfam	PF14009	Domain of unknown function (DUF4228)	1	127	2.00E-15	T	27/07/19	IPR025322	Protein of unknown function DUF4228, plant
TRINITY_DN10303_c1_g5_i2.p1_13	88afcdddc855097d1cd2c67869653cd5	374	Pfam	PF00481	Protein phosphatase 2C	85	326	3.10E-43	T	27/07/19	IPR001932	PPM-type phosphatase domain	GO:0003824	KEGG: 04658+3.1.3.16|KEGG: 04660+3.1.3.16
TRINITY_DN9428_c2_g1_i3.p1_14	8b60e05d02b17b7b5457147f246cfc1c	360	Pfam	PF09752	Abhydrolase domain containing 18	29	352	6.60E-113	T	27/07/19	IPR019149	Abhydrolase domain containing 18
TRINITY_DN7147_c0_g1_i2.p1_8	3fa181b46030e55ba221fd6ab12fe8bf	186	Pfam	PF04117	Mpv17 / PMP22 family	114	173	8.00E-17	T	27/07/19	IPR007248	Mpv17/PMP22	GO:0016021
TRINITY_DN8352_c4_g1_i29.p1_22	4567b0468c4db02ed8c79a9e0a0624f3	861	Pfam	PF00665	Integrase core domain	342	457	5.60E-15	T	27/07/19	IPR001584	Integrase, catalytic core	GO:0015074
TRINITY_DN8352_c4_g1_i29.p1_22	4567b0468c4db02ed8c79a9e0a0624f3	861	Pfam	PF13976	GAG-pre-integrase domain	261	328	3.70E-13	T	27/07/19	IPR025724	GAG-pre-integrase domain
TRINITY_DN8352_c4_g1_i29.p1_22	4567b0468c4db02ed8c79a9e0a0624f3	861	Pfam	PF07727	Reverse transcriptase (RNA-dependent DNA polymerase)	727	860	1.20E-46	T	27/07/19	IPR013103	Reverse transcriptase, RNA-dependent DNA polymerase		KEGG: 00230+2.7.7.7|KEGG: 00240+2.7.7.7
TRINITY_DN8768_c4_g6_i1.p1_6	2f4e0f3a329554b07573a656ed377fc7	242	Pfam	PF02365	No apical meristem (NAM) protein	11	152	1.70E-25	T	27/07/19	IPR003441	NAC domain	GO:0003677|GO:0006355
TRINITY_DN10645_c3_g1_i20.p1_10	3bc57c06862c16af346b1138cbae329f	61	Pfam	PF00179	Ubiquitin-conjugating enzyme	24	61	1.00E-11	T	27/07/19	IPR000608	Ubiquitin-conjugating enzyme E2		Reactome: R-HSA-983168
TRINITY_DN10645_c3_g1_i2.p1_12	3bc57c06862c16af346b1138cbae329f	61	Pfam	PF00179	Ubiquitin-conjugating enzyme	24	61	1.00E-11	T	27/07/19	IPR000608	Ubiquitin-conjugating enzyme E2		Reactome: R-HSA-983168
TRINITY_DN9446_c5_g2_i3.p1_5	a6e3ee43280a859fb9c73bc57b1ad002	129	Pfam	PF11891	Protein RETICULATA-related	3	79	4.90E-27	T	27/07/19	IPR021825	Protein RETICULATA-related
TRINITY_DN10199_c2_g2_i2.p1_15	ba8ea93c330f00ac6adfb8f48761d133	697	Pfam	PF00005	ABC transporter	126	274	5.70E-26	T	27/07/19	IPR003439	ABC transporter-like	GO:0005524|GO:0016887
TRINITY_DN10199_c2_g2_i2.p1_15	ba8ea93c330f00ac6adfb8f48761d133	697	Pfam	PF01061	ABC-2 type transporter	433	639	1.30E-39	T	27/07/19	IPR013525	ABC-2 type transporter	GO:0016020	Reactome: R-HSA-1369062
TRINITY_DN11097_c3_g1_i1.p1_9	bbc639edb4c14631bd12995bb06fe71e	376	Pfam	PF03151	Triose-phosphate Transporter family	11	297	1.40E-22	T	27/07/19	IPR004853	Sugar phosphate transporter domain
TRINITY_DN8562_c4_g6_i3.p1_8	32417160cf047c4fca11fa639715270f	374	Pfam	PF00403	Heavy-metal-associated domain	181	236	3.30E-13	T	27/07/19	IPR006121	Heavy metal-associated domain, HMA	GO:0030001|GO:0046872
TRINITY_DN8562_c4_g6_i3.p1_8	32417160cf047c4fca11fa639715270f	374	Pfam	PF00403	Heavy-metal-associated domain	82	135	1.50E-11	T	27/07/19	IPR006121	Heavy metal-associated domain, HMA	GO:0030001|GO:0046872
TRINITY_DN8941_c2_g9_i2.p1_8	9d2d01550df2a4c2e49dba4165bd184b	242	Pfam	PF02291	Transcription initiation factor IID, 31kD subunit	73	192	7.20E-46	T	27/07/19	IPR003162	Transcription initiation factor TAFII31	GO:0006352	Reactome: R-HSA-167161|Reactome: R-HSA-167162|Reactome: R-HSA-167172|Reactome: R-HSA-674695|Reactome: R-HSA-6804756|Reactome: R-HSA-73776|Reactome: R-HSA-73779|Reactome: R-HSA-75953|Reactome: R-HSA-76042
TRINITY_DN11311_c0_g2_i5.p1_15	0b957ab0b1ac5af9633cbbe6dc0d447d	526	Pfam	PF01657	Salt stress response/antifungal	4	98	2.10E-12	T	27/07/19	IPR002902	Gnk2-homologous domain
TRINITY_DN11311_c0_g2_i5.p1_15	0b957ab0b1ac5af9633cbbe6dc0d447d	526	Pfam	PF07714	Protein tyrosine kinase	203	469	1.30E-50	T	27/07/19	IPR001245	Serine-threonine/tyrosine-protein kinase, catalytic domain	GO:0004672|GO:0006468
TRINITY_DN9761_c2_g1_i2.p1_8	6908aaa3cb64d276578f1f4ceecc4e13	310	Pfam	PF03031	NLI interacting factor-like phosphatase	111	275	3.50E-34	T	27/07/19	IPR004274	FCP1 homology domain
TRINITY_DN10642_c5_g2_i3.p1_13	0a251ac2ac5e95903502c763026f3db3	503	Pfam	PF00226	DnaJ domain	151	213	1.30E-27	T	27/07/19	IPR001623	DnaJ domain
TRINITY_DN10642_c5_g2_i3.p1_13	0a251ac2ac5e95903502c763026f3db3	503	Pfam	PF01556	DnaJ C terminal domain	258	471	1.20E-38	T	27/07/19	IPR002939	Chaperone DnaJ, C-terminal
TRINITY_DN10642_c5_g2_i3.p1_13	0a251ac2ac5e95903502c763026f3db3	503	Pfam	PF00684	DnaJ central domain	285	344	3.60E-10	T	27/07/19	IPR001305	Heat shock protein DnaJ, cysteine-rich domain	GO:0031072|GO:0051082
TRINITY_DN11240_c0_g1_i2.p1_44	c9e869674476f6190e6ee354620c0e6f	1696	Pfam	PF00168	C2 domain	1569	1668	1.90E-13	T	27/07/19	IPR000008	C2 domain
TRINITY_DN11240_c0_g1_i2.p1_44	c9e869674476f6190e6ee354620c0e6f	1696	Pfam	PF00514	Armadillo/beta-catenin-like repeat	67	102	3.50E-06	T	27/07/19	IPR000225	Armadillo	GO:0005515
TRINITY_DN8131_c2_g7_i1.p1_7	36c1a533f3a55f0c4b3f45fcff5daf40	432	Pfam	PF00646	F-box domain	36	72	1.20E-07	T	27/07/19	IPR001810	F-box domain	GO:0005515
TRINITY_DN8509_c1_g4_i1.p1_6	bb59e67166bd006a05e7bd6472031472	136	Pfam	PF00125	Core histone H2A/H2B/H3/H4	1	132	9.60E-54	T	27/07/19	IPR007125	Histone H2A/H2B/H3	GO:0003677
TRINITY_DN11326_c1_g1_i2.p1_6	deaab335aa3068295b49a367365ec683	200	Pfam	PF13962	Domain of unknown function	33	145	1.00E-24	T	27/07/19	IPR026961	PGG domain
TRINITY_DN10836_c0_g1_i7.p1_22	c8254cc2a7ab3636aad9c0bb12407b4e	755	Pfam	PF14492	Elongation Factor G, domain II	459	533	3.80E-31	T	27/07/19
TRINITY_DN10836_c0_g1_i7.p1_22	c8254cc2a7ab3636aad9c0bb12407b4e	755	Pfam	PF03144	Elongation factor Tu domain 2	380	445	4.70E-15	T	27/07/19	IPR004161	Translation elongation factor EFTu-like, domain 2	GO:0005525
TRINITY_DN10836_c0_g1_i7.p1_22	c8254cc2a7ab3636aad9c0bb12407b4e	755	Pfam	PF03764	Elongation factor G, domain IV	534	654	3.60E-37	T	27/07/19	IPR005517	Translation elongation factor EFG/EF2, domain IV	GO:0005525
TRINITY_DN10836_c0_g1_i7.p1_22	c8254cc2a7ab3636aad9c0bb12407b4e	755	Pfam	PF00009	Elongation factor Tu GTP binding domain	65	338	1.40E-60	T	27/07/19	IPR000795	Transcription factor, GTP-binding domain	GO:0003924|GO:0005525
TRINITY_DN10836_c0_g1_i7.p1_22	c8254cc2a7ab3636aad9c0bb12407b4e	755	Pfam	PF00679	Elongation factor G C-terminus	657	743	7.80E-26	T	27/07/19	IPR000640	Elongation factor EFG, domain V-like
TRINITY_DN10712_c0_g1_i5.p1_5	56375feb1049075adb92af15c4be2ccc	255	Pfam	PF13855	Leucine rich repeat	184	239	2.00E-09	T	27/07/19	IPR001611	Leucine-rich repeat	GO:0005515
TRINITY_DN10712_c0_g1_i5.p1_5	56375feb1049075adb92af15c4be2ccc	255	Pfam	PF00931	NB-ARC domain	6	59	1.70E-11	T	27/07/19	IPR002182	NB-ARC	GO:0043531	Reactome: R-HSA-111458|Reactome: R-HSA-111459|Reactome: R-HSA-6798695|Reactome: R-HSA-6803207|Reactome: R-HSA-8953750
TRINITY_DN10399_c2_g1_i14.p1_16	39e33c827d5bb873a54c468bb0bd8f96	745	Pfam	PF14901	Cleavage inducing molecular chaperone	555	652	1.20E-34	T	27/07/19	IPR032843	Cleavage inducing molecular chaperone, Jiv
TRINITY_DN10399_c2_g1_i14.p1_16	39e33c827d5bb873a54c468bb0bd8f96	745	Pfam	PF00226	DnaJ domain	445	509	4.50E-19	T	27/07/19	IPR001623	DnaJ domain
[truncated: 28,125 more rows]
