# Supplementary material for: Genomic and transcriptomic analysis of sacred fig (Ficus religiosa)
Source: BMC Genomics. 2023 Apr 12;24:197. doi: 10.1186/s12864-023-09270-z (PMC10100241; doi:10.1186/s12864-023-09270-z)
Supplement: Supplementary file 22 — Additional file 22: Table S9.1. The total differentially expressed genes from F. religiosa leaf tissue sample of day and night periods [file 12864_2023_9270_MOESM22_ESM.txt]

sampleA	sampleB	logFC	logCPM	PValue	FDR
TRINITY_DN9519_c3_g2_i11	day	night	-7.24205821278039	7.08543772656961	1.54541217552895e-16	4.27478021680303e-12
TRINITY_DN9200_c3_g1_i1	day	night	7.46389149287375	7.03842519361244	2.43009505815646e-16	4.27478021680303e-12
TRINITY_DN8160_c3_g1_i8	day	night	-6.56758211351857	6.1999531272308	1.70768014326806e-14	1.586102161201e-10
TRINITY_DN8970_c1_g1_i3	day	night	-6.44592666147244	6.89028701113278	1.80331096720027e-14	1.586102161201e-10
TRINITY_DN8659_c2_g1_i7	day	night	6.24096554730847	7.45401173218581	9.6295939249472e-14	6.77576746934985e-10
TRINITY_DN9569_c5_g6_i1	day	night	6.28888084325668	6.61126084155261	1.88188726486153e-13	1.1034759625393e-09
TRINITY_DN8381_c2_g1_i7	day	night	-5.94839935802326	5.27569162007789	1.817018966364e-12	9.13233732494548e-09
TRINITY_DN8659_c2_g1_i5	day	night	5.62744340566312	8.66454658388708	2.2196336994731e-12	9.76139410185781e-09
TRINITY_DN10986_c0_g5_i2	day	night	5.74900607937803	6.63001354868091	3.62387802056909e-12	1.4166141835518e-08
TRINITY_DN10490_c5_g1_i6	day	night	-5.729668817608	5.11108148619222	5.48610908653445e-12	1.85791745063082e-08
TRINITY_DN8160_c3_g1_i9	day	night	-5.64363470460386	5.5259576971888	5.80896252542182e-12	1.85791745063082e-08
TRINITY_DN9937_c3_g2_i1	day	night	-5.6609654608316	5.04200241416168	8.58682843301632e-12	2.51751498275317e-08
TRINITY_DN7412_c0_g1_i1	day	night	-5.65691434461126	5.24088794886706	1.03359901587301e-11	2.7972369674188e-08
TRINITY_DN9186_c6_g1_i1	day	night	5.65215846096695	5.79181603264891	1.59473842542833e-11	4.0075776631014e-08
TRINITY_DN11223_c1_g1_i8	day	night	5.35315354695378	7.20166840157878	2.15385609313643e-11	5.0517976712484e-08
TRINITY_DN9271_c3_g2_i1	day	night	-5.41189648736403	5.47589851262697	2.53242022835014e-11	5.56847552961342e-08
TRINITY_DN9979_c4_g2_i2	day	night	5.3587544371079	6.18686817969918	4.92935733662295e-11	1.00033177055412e-07
TRINITY_DN9879_c4_g5_i1	day	night	5.14191112792593	8.50384942196091	5.11795005115519e-11	1.00033177055412e-07
TRINITY_DN10532_c3_g1_i1	day	night	-5.36580105996656	4.90077169958653	6.08987296250934e-11	1.12765216087897e-07
TRINITY_DN9631_c3_g2_i3	day	night	5.30420617178761	6.20032787853123	6.7713711908648e-11	1.19115190618503e-07
TRINITY_DN10222_c0_g1_i1	day	night	5.51134681097841	5.28924075364258	8.9950193313236e-11	1.50696557197441e-07
TRINITY_DN9121_c2_g1_i7	day	night	-5.02240053869142	7.62439787324697	1.04196621395709e-10	1.66629342451992e-07
TRINITY_DN9266_c1_g3_i5	day	night	5.32768375740565	5.58509879308897	1.1986807414848e-10	1.79013530142511e-07
TRINITY_DN6818_c0_g1_i1	day	night	-5.19836844569608	5.00207380390718	1.22117125900184e-10	1.79013530142511e-07
TRINITY_DN9716_c4_g6_i2	day	night	5.0736364554359	6.51078464492558	1.79599556870023e-10	2.52746864392047e-07
TRINITY_DN9200_c3_g1_i5	day	night	5.36030076456829	5.14561367750306	2.37824954565294e-10	3.21813751981391e-07
TRINITY_DN7597_c1_g1_i2	day	night	5.2452380660349	5.16927328293101	2.9565251172506e-10	3.74033031405709e-07
TRINITY_DN9764_c1_g1_i1	day	night	-4.93590692569011	6.11736384422681	2.97678496940477e-10	3.74033031405709e-07
TRINITY_DN11349_c1_g1_i1	day	night	-4.79258625498824	7.39505351275873	4.84120397678049e-10	5.87321511417556e-07
TRINITY_DN10138_c0_g1_i2	day	night	-4.75557826324133	7.24807626727483	6.21119237947717e-10	7.28407234315887e-07
TRINITY_DN9543_c1_g1_i1	day	night	4.76051169678135	7.00843572938119	8.65289342657635e-10	9.82019666238094e-07
TRINITY_DN10541_c0_g1_i10	day	night	-4.93581358819756	4.31308549756767	9.89342796704352e-10	1.08772057105164e-06
TRINITY_DN9388_c1_g1_i1	day	night	-4.85908611820455	4.66390751280862	1.10331547302012e-09	1.1762680294483e-06
TRINITY_DN10203_c1_g1_i12	day	night	-4.7102444844367	5.74620489381523	1.34976401889522e-09	1.39668816802269e-06
TRINITY_DN9200_c3_g1_i4	day	night	4.59846361197366	9.39958308815286	1.43084551608667e-09	1.43340420313646e-06
TRINITY_DN9200_c3_g2_i1	day	night	4.60853026920828	8.48002493200925	1.47093488226749e-09	1.43340420313646e-06
TRINITY_DN8764_c1_g2_i17	day	night	5.108165358016	4.76160052406994	1.50747414916858e-09	1.43340420313646e-06
TRINITY_DN8659_c2_g2_i3	day	night	4.57811190795183	8.30225467057221	1.83602017550319e-09	1.69986478459351e-06
TRINITY_DN6060_c0_g1_i1	day	night	4.79749084843144	5.51047932004529	2.01327063850531e-09	1.81617660522805e-06
TRINITY_DN8659_c2_g2_i1	day	night	4.52007405042387	11.1728381718729	2.14686363840819e-09	1.88827391316192e-06
TRINITY_DN10302_c1_g1_i4	day	night	4.7401149732374	5.38049816103659	3.04307433176839e-09	2.61125466195794e-06
TRINITY_DN10490_c5_g1_i1	day	night	-4.80390237256757	4.12423071751412	3.26117140622506e-09	2.73177458128119e-06
TRINITY_DN10641_c0_g1_i1	day	night	4.91616506728546	4.85921562036774	3.34570918959735e-09	2.73741257461428e-06
TRINITY_DN8659_c2_g1_i4	day	night	4.63651980869678	5.74487603009241	3.83425506361598e-09	3.06583549200312e-06
TRINITY_DN8894_c0_g1_i11	day	night	5.04212385640534	4.35476572355082	4.13351757072932e-09	3.18167558222694e-06
TRINITY_DN9751_c0_g1_i11	day	night	4.94359694794263	4.60766759372158	4.21346502641931e-09	3.18167558222694e-06
TRINITY_DN9186_c0_g1_i1	day	night	4.42840650604176	9.14693557679897	4.25043352750458e-09	3.18167558222694e-06
TRINITY_DN9221_c0_g1_i11	day	night	4.73644145626158	5.21216957291228	4.46543541420752e-09	3.27297809880519e-06
TRINITY_DN8485_c0_g1_i3	day	night	4.83265649590661	4.7811126481248	5.71135114651423e-09	4.10075012319722e-06
TRINITY_DN9765_c1_g1_i1	day	night	4.97977370860095	4.29692659470216	6.10279361261987e-09	4.29416969758384e-06
TRINITY_DN8659_c1_g2_i1	day	night	4.36202025895502	8.48171701799355	6.90546304046955e-09	4.76368628803528e-06
TRINITY_DN8659_c3_g1_i1	day	night	4.53336508787808	5.59022936270756	7.49305583313057e-09	5.06962866002307e-06
TRINITY_DN8864_c2_g1_i13	day	night	-4.55724057840837	4.59318321333549	7.9901365746431e-09	5.20969300163295e-06
TRINITY_DN5608_c0_g1_i1	day	night	4.50660825425022	5.83196070762158	8.14312265335435e-09	5.20969300163295e-06
TRINITY_DN10659_c4_g1_i4	day	night	4.43455347703537	6.44871305634719	8.14431001903849e-09	5.20969300163295e-06
TRINITY_DN11405_c2_g1_i1	day	night	4.5034861608776	5.72813924246163	8.59321755203818e-09	5.35632169069807e-06
TRINITY_DN10449_c2_g1_i15	day	night	-4.33410891515126	7.02250769321382	8.67802672871896e-09	5.35632169069807e-06
TRINITY_DN9185_c3_g2_i5	day	night	-4.53542860485153	4.38315771551009	9.87118219357639e-09	5.98772296438628e-06
TRINITY_DN9269_c0_g1_i7	day	night	4.48230680483418	5.59977338338989	1.01590797324859e-08	6.05791090081896e-06
TRINITY_DN10056_c1_g1_i12	day	night	4.52014866688977	5.3217309408865	1.11474360936439e-08	6.53648494410966e-06
TRINITY_DN9132_c1_g1_i11	day	night	4.64071316662274	4.72271555791768	1.1898852342742e-08	6.86271185446474e-06
TRINITY_DN9257_c2_g4_i1	day	night	4.70876134469094	4.66570364548786	1.22875293234846e-08	6.97257833320701e-06
TRINITY_DN10965_c3_g1_i1	day	night	4.34572082203163	6.48111832604592	1.30079203266666e-08	7.21681196971262e-06
TRINITY_DN11117_c4_g1_i1	day	night	-4.41983157209156	4.62471209197463	1.31281895873347e-08	7.21681196971262e-06
TRINITY_DN9736_c2_g1_i2	day	night	4.22454821184505	9.39032178889563	1.50690380952277e-08	8.15629074255845e-06
TRINITY_DN10285_c1_g8_i1	day	night	-4.31407286053878	5.39556654868483	1.6221201782283e-08	8.64688365309515e-06
TRINITY_DN10366_c0_g2_i10	day	night	4.5200957558565	5.00987407207842	1.72776665204897e-08	9.0452212926128e-06
TRINITY_DN11405_c3_g1_i2	day	night	4.35423894652812	5.91365390749276	1.74826629497377e-08	9.0452212926128e-06
TRINITY_DN11405_c2_g1_i2	day	night	4.18446444733392	9.34203736180016	1.92770891924001e-08	9.5624879040715e-06
TRINITY_DN8443_c4_g3_i4	day	night	-4.51961656753526	3.83901902737907	1.94335870939732e-08	9.5624879040715e-06
TRINITY_DN11409_c2_g1_i5	day	night	4.25374145894952	6.84588525333292	1.95349118926444e-08	9.5624879040715e-06
TRINITY_DN10555_c6_g5_i4	day	night	-4.29005389675191	5.33734591654152	1.95696415523037e-08	9.5624879040715e-06
TRINITY_DN9937_c3_g2_i7	day	night	-4.32374597665255	5.03280289726171	2.00118948272667e-08	9.64463676456024e-06
TRINITY_DN8764_c1_g2_i1	day	night	4.78359161291181	4.1158925516138	2.06466950639796e-08	9.81610845595852e-06
TRINITY_DN9568_c1_g3_i26	day	night	-4.32187213567498	4.70680968605263	2.59629877547512e-08	1.21790644691688e-05
TRINITY_DN6420_c0_g1_i1	day	night	-4.38439051984674	4.15063009941449	2.88321856668289e-08	1.33470257385576e-05
TRINITY_DN11405_c3_g5_i1	day	night	4.09335847900235	8.72826379750716	3.56089359832802e-08	1.60830442423959e-05
TRINITY_DN8659_c2_g1_i3	day	night	4.10411121926517	8.12026891804986	3.56567975358672e-08	1.60830442423959e-05
TRINITY_DN6565_c0_g1_i1	day	night	-4.10561236219816	6.3240279821113	4.07524809602006e-08	1.81487820904022e-05
TRINITY_DN11293_c3_g3_i1	day	night	-4.15931450263707	5.15681823873367	4.2316247057147e-08	1.86096275495568e-05
TRINITY_DN11411_c0_g1_i1	day	night	4.60781603788027	4.13605416584692	4.39537851807535e-08	1.90911366694972e-05
TRINITY_DN9519_c3_g2_i17	day	night	-4.26401350539049	4.37370233593735	4.59763575547234e-08	1.97261001401253e-05
TRINITY_DN9363_c4_g1_i11	day	night	-4.34942648139266	3.60941662681315	4.8087455420003e-08	2.03832874287536e-05
TRINITY_DN9396_c3_g1_i1	day	night	-4.18144104470869	4.59750586062921	5.26171073559483e-08	2.20377984642497e-05
TRINITY_DN5214_c0_g1_i1	day	night	-4.18164987026139	4.45334803731463	5.40352800521954e-08	2.23655202681922e-05
TRINITY_DN9857_c1_g1_i8	day	night	4.1033382738367	6.36111473181007	5.47531836837473e-08	2.23991454460651e-05
TRINITY_DN8659_c2_g1_i6	day	night	4.04194041703211	7.65905511108549	5.63166657426666e-08	2.25872336634201e-05
TRINITY_DN10051_c2_g1_i3	day	night	4.48980932195512	4.33241310161479	5.6834941932806e-08	2.25872336634201e-05
TRINITY_DN11174_c0_g2_i8	day	night	4.36885953598151	4.5819736796868	5.71389857326015e-08	2.25872336634201e-05
TRINITY_DN9736_c2_g1_i6	day	night	4.05704231599474	7.06706517363338	5.81010485582098e-08	2.27123454486104e-05
TRINITY_DN11405_c3_g3_i1	day	night	4.00749382283582	7.82462130079692	6.63973038039467e-08	2.56702191475874e-05
TRINITY_DN9315_c1_g1_i8	day	night	-3.97752015702601	8.82935134927474	6.81809182020238e-08	2.60732724367783e-05
TRINITY_DN9049_c6_g1_i5	day	night	4.28982200203716	4.70707627582931	7.76636201981221e-08	2.93802310302186e-05
TRINITY_DN8928_c1_g1_i2	day	night	-4.03019017001608	5.55286040713089	8.11214306567866e-08	3.03618529081603e-05
TRINITY_DN10687_c2_g1_i9	day	night	4.42759717496193	4.27539236008661	8.39167493322845e-08	3.08441776196463e-05
TRINITY_DN9148_c1_g1_i6	day	night	-3.95987034170391	7.17705730890231	8.4163522582174e-08	3.08441776196463e-05
TRINITY_DN9689_c4_g1_i3	day	night	4.0095339532613	6.75294349674724	8.57751889507605e-08	3.11107494604707e-05
TRINITY_DN9187_c1_g4_i3	day	night	-3.93379209363679	8.40069930736576	9.04118984033066e-08	3.24578715267871e-05
TRINITY_DN9683_c2_g1_i1	day	night	-4.08715005988584	4.29910181711003	1.0278195015229e-07	3.65260057601804e-05
TRINITY_DN11223_c1_g2_i2	day	night	4.0941377216544	5.29353031895583	1.10341535890194e-07	3.88203591568882e-05
TRINITY_DN9148_c1_g1_i10	day	night	-3.94543983348891	6.06488360146792	1.13168639301084e-07	3.94207828504035e-05
TRINITY_DN9200_c3_g1_i6	day	night	3.99378478382654	6.15178443174827	1.15296789830636e-07	3.97683496060927e-05
TRINITY_DN9186_c9_g1_i1	day	night	3.90030338768181	8.30370598462195	1.18761319222765e-07	4.05656381834497e-05
TRINITY_DN8931_c7_g1_i4	day	night	4.36673142523616	4.21976506444851	1.20222555035555e-07	4.0669903185201e-05
TRINITY_DN9703_c0_g1_i8	day	night	4.34795944676784	4.20264102235322	1.34879241184969e-07	4.51935377463771e-05
TRINITY_DN9746_c1_g2_i2	day	night	4.46839052741528	3.82824843471566	1.40270927284075e-07	4.62961904291854e-05
TRINITY_DN8501_c3_g1_i5	day	night	3.856382454588	9.60471084653736	1.40801898013838e-07	4.62961904291854e-05
TRINITY_DN10597_c1_g5_i1	day	night	4.04242710576884	5.34982339173851	1.45858268590197e-07	4.75146815327806e-05
TRINITY_DN8659_c2_g1_i1	day	night	3.84035938709507	9.58275994032708	1.55335512378458e-07	5.01377430871458e-05
TRINITY_DN10103_c2_g2_i1	day	night	3.91822559943009	6.33610888564224	1.60350866403088e-07	5.12860380163041e-05
TRINITY_DN9915_c1_g1_i21	day	night	-4.01790720620929	3.99025093946793	1.78157698471286e-07	5.64679652938449e-05
TRINITY_DN10341_c0_g2_i9	day	night	-3.93085059815021	4.95540629900134	1.85572748330308e-07	5.81168310410532e-05
TRINITY_DN8297_c5_g1_i7	day	night	-4.06131089148691	3.91561999494416	1.8689287710233e-07	5.81168310410532e-05
TRINITY_DN9519_c3_g2_i3	day	night	-3.81413295559433	8.33629422780458	1.88315580088684e-07	5.81168310410532e-05
TRINITY_DN8408_c1_g1_i1	day	night	3.88931904446593	6.35521430657118	1.92300441171914e-07	5.88305575766112e-05
TRINITY_DN11405_c3_g1_i3	day	night	3.85113459369473	6.92048193481265	1.9789166325419e-07	6.00191766949046e-05
TRINITY_DN8791_c1_g1_i3	day	night	4.04731748501531	4.81248787242856	2.12141018822453e-07	6.37909856770217e-05
TRINITY_DN7659_c0_g1_i2	day	night	4.11956712717565	4.55105340493105	2.17387138952766e-07	6.48145281579339e-05
TRINITY_DN8296_c1_g3_i1	day	night	3.91820385444411	5.70195419087673	2.20798617136475e-07	6.52784617487013e-05
TRINITY_DN11403_c2_g1_i27	day	night	-4.04207316563188	3.67787377892327	2.28486910874397e-07	6.67493758789188e-05
TRINITY_DN9965_c3_g1_i1	day	night	-3.80114813586858	6.86318186845446	2.2956837250154e-07	6.67493758789188e-05
TRINITY_DN9961_c1_g6_i1	day	night	-3.77829824027042	8.18268947782772	2.34286030606347e-07	6.72408093199405e-05
TRINITY_DN6960_c0_g1_i2	day	night	-3.80463592549118	6.71589788836	2.35080994438994e-07	6.72408093199405e-05
TRINITY_DN9957_c1_g1_i2	day	night	-3.86056103967772	5.33875243897076	2.39830439625646e-07	6.80460848944313e-05
TRINITY_DN10338_c1_g1_i1	day	night	-3.76981514767576	8.50308981534063	2.42855583247335e-07	6.83531610384619e-05
TRINITY_DN11403_c2_g1_i5	day	night	-3.85363119002542	4.95269665196961	2.789175680733e-07	7.78799831742448e-05
TRINITY_DN8721_c2_g2_i1	day	night	4.34790305031656	3.71940738045653	2.87756972094368e-07	7.97154786789295e-05
TRINITY_DN9217_c1_g4_i3	day	night	4.06942164556807	4.50534887657764	2.91458135310392e-07	8.01100009100798e-05
TRINITY_DN8559_c0_g1_i4	day	night	-3.98224449775902	3.71068540419365	2.95152504966149e-07	8.04965537187523e-05
TRINITY_DN10849_c4_g1_i1	day	night	3.8685707134827	5.65625528785445	2.98814881209312e-07	8.08685011592771e-05
TRINITY_DN9686_c6_g1_i8	day	night	-4.1047956838383	3.30315939176411	3.05729335136677e-07	8.21081638838059e-05
TRINITY_DN9758_c3_g2_i5	day	night	3.84360187464202	5.80373680249715	3.10656666891158e-07	8.27994155648843e-05
TRINITY_DN10305_c2_g1_i8	day	night	3.96180131808262	4.93833597876555	3.20798052858695e-07	8.48595270351475e-05
TRINITY_DN11405_c2_g1_i3	day	night	3.76407757850964	7.06020936623934	3.28085421371887e-07	8.6139561900789e-05
TRINITY_DN8928_c1_g1_i3	day	night	-3.77725981482343	5.6341818108898	3.3350693664136e-07	8.69143781104914e-05
TRINITY_DN6229_c0_g1_i1	day	night	4.0210823539789	4.63427194584798	3.40677938470613e-07	8.7597638822727e-05
TRINITY_DN8408_c0_g1_i9	day	night	-3.86302294083182	4.58741249162096	3.41108422452208e-07	8.7597638822727e-05
TRINITY_DN8408_c1_g2_i1	day	night	4.03673699060267	4.47562181961365	3.51631331364897e-07	8.9645605073042e-05
TRINITY_DN11009_c5_g1_i10	day	night	-3.95622800800879	3.81275780577015	3.5481138037366e-07	8.98055682324179e-05
TRINITY_DN9500_c1_g1_i6	day	night	-3.99315246816572	3.37189852920656	3.58927848214706e-07	9.01985682563556e-05
TRINITY_DN9194_c0_g1_i1	day	night	-3.8209872682857	4.93882640490431	3.62762195858872e-07	9.05155998206159e-05
TRINITY_DN9999_c1_g1_i1	day	night	3.82970535771076	5.50770178111365	3.80257775686908e-07	9.42128807339212e-05
TRINITY_DN9139_c4_g2_i2	day	night	3.8833239046436	5.09989871204886	3.94392421711715e-07	9.67306399618168e-05
TRINITY_DN9221_c0_g1_i10	day	night	3.70139190180971	8.28009761702444	3.9801428223075e-07	9.67306399618168e-05
TRINITY_DN7886_c1_g1_i1	day	night	3.74491545380267	6.68164091311154	3.98668148327651e-07	9.67306399618168e-05
TRINITY_DN9764_c1_g1_i12	day	night	-3.89257370054237	3.79083240566918	4.07657394239491e-07	9.82342633159848e-05
TRINITY_DN9136_c3_g1_i3	day	night	-3.76302844005584	5.29870818462851	4.15974349423527e-07	9.95565276286974e-05
TRINITY_DN9879_c4_g5_i5	day	night	4.00507424073583	4.44687227776426	4.25739814382884e-07	0.000101205257767694
TRINITY_DN11405_c3_g1_i1	day	night	3.71140182557034	6.9727278631969	4.44766047492465e-07	0.000104527652863925
TRINITY_DN10676_c2_g4_i2	day	night	3.74986858388538	6.20375882066631	4.45658232323028e-07	0.000104527652863925
TRINITY_DN11140_c0_g2_i3	day	night	3.6747678419198	8.39103541940636	4.58021769236646e-07	0.000106716038975389
TRINITY_DN9221_c0_g1_i7	day	night	3.8477990299887	4.95568524313164	5.05757458657777e-07	0.000117062887569065
TRINITY_DN9669_c1_g4_i3	day	night	-3.7777624095682	4.36400564722025	5.22059577015497e-07	0.000119782301242801
TRINITY_DN7947_c0_g1_i2	day	night	-3.7844609901725	4.55647652368335	5.24315683911981e-07	0.000119782301242801
TRINITY_DN9388_c1_g1_i17	day	night	3.94292393179669	4.56320910662278	5.44363955475924e-07	0.000122857667047512
TRINITY_DN11260_c1_g1_i4	day	night	3.66373714166445	7.31732192674813	5.46421744183358e-07	0.000122857667047512
TRINITY_DN9879_c4_g5_i2	day	night	3.70587410138439	6.25220465614587	5.486271848124e-07	0.000122857667047512
TRINITY_DN10204_c2_g1_i16	day	night	-3.89821871241512	3.53660458608008	5.5174553446384e-07	0.000122857667047512
TRINITY_DN10203_c1_g1_i19	day	night	-3.91269936744093	3.29250205921181	5.63543890720161e-07	0.000124695604800734
TRINITY_DN6905_c0_g1_i2	day	night	4.10377684005679	3.98133104529044	5.69426188746301e-07	0.000125209701077952
TRINITY_DN9315_c1_g4_i1	day	night	-3.64404667706385	6.9085276905437	5.77028942804779e-07	0.000126093368110297
TRINITY_DN11405_c3_g1_i4	day	night	3.63197407913735	8.38933896658413	5.92895223235374e-07	0.000128760739159672
TRINITY_DN9664_c8_g2_i4	day	night	3.84819938172844	4.89671120048826	6.10403342974344e-07	0.000130787221294232
TRINITY_DN11223_c1_g1_i7	day	night	3.95639582289057	4.30792075364696	6.12880865536139e-07	0.000130787221294232
TRINITY_DN7979_c0_g1_i1	day	night	4.09129006030826	3.97008765467274	6.17096206436315e-07	0.000130787221294232
TRINITY_DN9205_c1_g4_i4	day	night	4.09129006030826	3.97008765467274	6.17096206436315e-07	0.000130787221294232
TRINITY_DN5580_c0_g1_i2	day	night	3.72535701025099	5.69528159554201	6.33934552257164e-07	0.000133551409685698
TRINITY_DN10153_c1_g1_i6	day	night	-3.62157771968281	6.97492972223898	6.64129355790999e-07	0.000139079755925232
TRINITY_DN10404_c0_g1_i5	day	night	-3.78056794002727	4.23697939260728	6.68993688086296e-07	0.000139269443397941
TRINITY_DN10846_c3_g1_i1	day	night	-3.58436664230091	8.53485238850931	7.44089173298164e-07	0.000153991442911624
TRINITY_DN9508_c3_g2_i3	day	night	3.94294477373514	4.08483445055397	8.02568664890272e-07	0.000165122636071167
TRINITY_DN10859_c3_g2_i1	day	night	3.62443519733063	6.60328100781876	8.24768209410496e-07	0.000168703460136512
TRINITY_DN9614_c3_g4_i1	day	night	-3.93204404416392	3.1316190139495	8.36349549708854e-07	0.000169106033665844
TRINITY_DN10567_c4_g1_i1	day	night	-3.93204404416392	3.1316190139495	8.36349549708854e-07	0.000169106033665844
TRINITY_DN10679_c2_g1_i5	day	night	3.59529707993035	7.01528120271221	8.64663480211986e-07	0.000173831946061818
TRINITY_DN9266_c1_g3_i6	day	night	4.1527736284749	3.54451558528095	8.90386795153763e-07	0.000177986296744885
TRINITY_DN10597_c1_g3_i1	day	night	3.79817322790614	4.65709110296594	8.97208160309732e-07	0.000178336596022695
TRINITY_DN9993_c0_g1_i1	day	night	3.56337067569913	8.06599946737185	9.04215376661216e-07	0.000178719693155589
TRINITY_DN8236_c2_g1_i4	day	night	-3.86044135672957	3.12339666294763	9.10561221861972e-07	0.00017896851903658
TRINITY_DN6960_c0_g2_i1	day	night	-3.59783076275324	5.64027414669934	9.45370789058487e-07	0.00018477797278142
TRINITY_DN9042_c2_g2_i10	day	night	-3.80946095759347	3.58568335623306	9.59073042039207e-07	0.000186420484889632
TRINITY_DN8659_c2_g1_i2	day	night	3.63449100126394	5.76449708034878	9.93647381318028e-07	0.000191370425127903
TRINITY_DN8491_c5_g1_i3	day	night	3.76559955106917	4.82176219500062	9.95417764720773e-07	0.000191370425127903
TRINITY_DN10428_c2_g1_i4	day	night	3.59101881227047	6.34771349549601	1.06170304735232e-06	0.000203004546804072
TRINITY_DN10808_c0_g1_i1	day	night	-3.56952634777884	5.66770187906816	1.07892743873613e-06	0.000205182838646565
TRINITY_DN9272_c5_g4_i1	day	night	3.65233807929144	5.34591699979978	1.09300363828308e-06	0.00020674222581761
TRINITY_DN9839_c3_g1_i4	day	night	3.86462662453412	4.12383380106969	1.16388539847263e-06	0.000218972278551144
TRINITY_DN11409_c2_g2_i1	day	night	3.89304668635923	3.92171820774896	1.21397585074282e-06	0.000227181374366137
TRINITY_DN9530_c1_g1_i3	day	night	3.85327913926524	4.11366321183539	1.22139581629323e-06	0.000227360569358881
TRINITY_DN8369_c1_g1_i1	day	night	-3.55836435912227	5.22960603677723	1.27006980590684e-06	0.000235176820586392
TRINITY_DN9887_c0_g2_i1	day	night	3.82874838659295	4.19304433422253	1.2955688515775e-06	0.000238642425843976
TRINITY_DN11090_c0_g1_i12	day	night	-3.67969777113864	3.93638975283056	1.34023837288709e-06	0.000245584721015176
TRINITY_DN6725_c0_g1_i1	day	night	3.59450550116266	5.60779710127367	1.36807149356903e-06	0.000248924616679465
TRINITY_DN6256_c0_g1_i1	day	night	3.54255797884458	6.41167630196547	1.37261598646513e-06	0.000248924616679465
TRINITY_DN9269_c0_g1_i6	day	night	3.58101257364898	5.59555215071864	1.47694663525022e-06	0.000266471469340375
TRINITY_DN8749_c0_g1_i4	day	night	-3.77539094225504	3.21316451091354	1.49132237507485e-06	0.000267692366325935
TRINITY_DN8970_c1_g2_i7	day	night	-3.62635948679653	3.91625215125866	1.52143231464959e-06	0.000271710820781735
TRINITY_DN9315_c1_g7_i1	day	night	-3.46285451058766	7.33021100838053	1.62248556393636e-06	0.0002882943793455
TRINITY_DN10190_c0_g1_i5	day	night	-3.58505193881063	4.40983284329237	1.63606671168482e-06	0.000288379629293398
TRINITY_DN9837_c5_g5_i1	day	night	3.80462035015468	4.07012507231865	1.63935892952873e-06	0.000288379629293398
TRINITY_DN9841_c5_g3_i4	day	night	3.79989942803438	4.06590739331362	1.68071910610523e-06	0.000294184376074598
TRINITY_DN9662_c1_g3_i2	day	night	3.98874119043838	3.57727830679485	1.73362749468644e-06	0.000301942982762665
TRINITY_DN10449_c2_g1_i6	day	night	-3.44109112367592	8.11037210651187	1.74328968150945e-06	0.000302130135836776
TRINITY_DN9315_c1_g1_i3	day	night	-3.5405014444168	4.85116241919323	1.75784547572688e-06	0.000303159409446192
TRINITY_DN9046_c0_g1_i1	day	night	3.5657154994417	5.45042874092227	1.79703698020698e-06	0.000308406609939717
TRINITY_DN9937_c3_g4_i1	day	night	-3.53506941399298	4.56093784784778	1.82014360132982e-06	0.000310855787291193
TRINITY_DN11186_c3_g2_i2	day	night	3.6268939378281	4.75583852039484	1.84808409634446e-06	0.000314102872838602
TRINITY_DN10563_c2_g1_i13	day	night	-3.68665426548054	3.46646200350787	1.91148877562116e-06	0.000322843391168459
TRINITY_DN9729_c0_g1_i2	day	night	-3.70998489266391	3.09362190096353	1.91786336064487e-06	0.000322843391168459
TRINITY_DN9200_c1_g1_i1	day	night	3.4623308223046	6.73139754601212	1.93398900019205e-06	0.000324007623832174
TRINITY_DN8735_c1_g1_i3	day	night	-3.70137483633711	3.24624308394896	1.96317926328334e-06	0.000327339207776467
TRINITY_DN10485_c1_g1_i1	day	night	-3.65935628027847	3.5243236733765	2.02426241466732e-06	0.000335932076758611
TRINITY_DN9736_c2_g1_i4	day	night	3.40493844973953	9.83387117245426	2.07733527387881e-06	0.000343121171857298
TRINITY_DN8790_c0_g1_i6	day	night	-3.71129332067557	3.15054203061918	2.15383412585286e-06	0.000354094356148389
TRINITY_DN9186_c6_g1_i2	day	night	3.39748555929402	9.07988094240934	2.20685275772715e-06	0.000361123226615611
TRINITY_DN10061_c5_g1_i10	day	night	3.55156180465738	5.08954765227	2.26231702223104e-06	0.000368485358685798
TRINITY_DN8477_c3_g4_i5	day	night	-3.62441615850905	3.57035594020055	2.2738633740272e-06	0.000368659268318087
TRINITY_DN11260_c1_g3_i1	day	night	3.38585738373803	10.3743567439152	2.30393514083281e-06	0.000371821312498991
TRINITY_DN9620_c7_g1_i4	day	night	-3.7226425362738	3.04817451879471	2.38825367363207e-06	0.000383669135825221
TRINITY_DN7949_c0_g2_i8	day	night	3.88245225979159	3.64109794981446	2.55277431636703e-06	0.000408235027265567
TRINITY_DN7412_c0_g1_i3	day	night	-3.59405474055013	3.54116690987393	2.66941571093697e-06	0.00042495648661622
TRINITY_DN10332_c5_g2_i2	day	night	3.83385940041795	3.73997078297988	2.78182648755777e-06	0.000440856844528186
TRINITY_DN11027_c1_g2_i4	day	night	-3.42989281051713	5.0615108089446	2.80701128270969e-06	0.000442853232951983
TRINITY_DN11199_c2_g4_i11	day	night	3.72833484547227	3.89321791367103	2.84411007096234e-06	0.000446703038020522
TRINITY_DN9727_c2_g1_i3	day	night	-3.5940009701977	3.33290450941619	2.87234264291014e-06	0.000449132261612731
TRINITY_DN10113_c0_g5_i1	day	night	-3.4102714612826	5.32143272944961	3.00156435564908e-06	0.000467261226373654
TRINITY_DN10128_c2_g2_i16	day	night	-3.5581393291174	3.38528031278507	3.22501834449859e-06	0.00049946182651047
TRINITY_DN9733_c2_g1_i2	day	night	3.83998745582115	3.60348578907297	3.23680565187843e-06	0.00049946182651047
TRINITY_DN9717_c2_g1_i7	day	night	3.5852497931362	4.32051080439299	3.30843381277394e-06	0.000508285233192195
TRINITY_DN11062_c5_g1_i13	day	night	-3.51573508283257	3.68247301454149	3.36805516575547e-06	0.000514241708819399
TRINITY_DN10449_c1_g2_i6	day	night	-3.35409911192597	6.35106682244199	3.38745246252255e-06	0.000514241708819399
TRINITY_DN10252_c1_g1_i2	day	night	3.39876356781	6.05622635748148	3.39105441549942e-06	0.000514241708819399
TRINITY_DN9015_c2_g2_i6	day	night	-3.35330562263988	5.93112067150291	3.53325165374583e-06	0.000533505835545433
TRINITY_DN10908_c0_g5_i2	day	night	-3.52525935365683	3.4358181495932	3.58966039175737e-06	0.000539706973943623
TRINITY_DN8522_c0_g1_i4	day	night	3.54441444212221	4.42939924292494	3.93071350991977e-06	0.000588469628536158
TRINITY_DN8408_c1_g1_i2	day	night	3.29201309748524	9.09195434540423	4.06023130760215e-06	0.000605284143491774
TRINITY_DN10274_c3_g1_i10	day	night	-3.60020186650485	2.86854708204274	4.15033211106127e-06	0.000614369379827878
TRINITY_DN10460_c3_g1_i6	day	night	-3.55241299412404	3.33695994278748	4.15610006250455e-06	0.000614369379827878
TRINITY_DN8491_c5_g3_i2	day	night	-3.40470068233101	4.54593211690158	4.17640373284547e-06	0.00061478759886598
TRINITY_DN9922_c1_g1_i1	day	night	-3.54586251501668	3.19415170078642	4.21816883378267e-06	0.000618348399625591
TRINITY_DN8436_c0_g1_i4	day	night	-3.3005548567502	6.1613238022221	4.52404463665487e-06	0.000660435429073824
TRINITY_DN8837_c2_g3_i1	day	night	3.34364083702284	5.98615769984317	4.62662030407359e-06	0.00067010364773136
TRINITY_DN8275_c0_g1_i4	day	night	3.86569507480176	3.2904446977864	4.62836639186858e-06	0.00067010364773136
TRINITY_DN10829_c3_g1_i1	day	night	-3.43440902935338	3.67078130649581	4.91939609730049e-06	0.000709320465144369
TRINITY_DN11293_c3_g6_i3	day	night	-3.29467995358771	5.81852722701436	4.94243660826403e-06	0.000709733896946715
TRINITY_DN8456_c1_g2_i4	day	night	-3.49592850001289	3.36726132705849	5.2948302863436e-06	0.000757246825748538
TRINITY_DN6458_c0_g1_i1	day	night	3.40353095781016	4.86677013836524	5.36430437258212e-06	0.000764076746705198
TRINITY_DN8758_c1_g1_i2	day	night	-3.25933314179195	6.53441286158237	5.42853219023821e-06	0.000770107336761938
TRINITY_DN10421_c0_g1_i1	day	night	-3.30710539873485	5.27591130202461	5.49983477571855e-06	0.000777089104736266
TRINITY_DN11186_c3_g2_i1	day	night	3.5916988327936	3.88106237521879	5.52327681177975e-06	0.00077727969916814
TRINITY_DN9583_c2_g2_i1	day	night	-3.30900699371593	5.18678931782484	5.55797092554273e-06	0.000779045948615316
TRINITY_DN10184_c1_g2_i2	day	night	-3.56619909312033	3.06332594892823	5.74048642399039e-06	0.000798011601630482
TRINITY_DN9043_c2_g3_i2	day	night	-3.51760680022816	3.06833096176568	5.74048642399039e-06	0.000798011601630482
TRINITY_DN8501_c3_g1_i3	day	night	3.28042987590687	6.41373939917311	5.76132530311359e-06	0.000798011601630482
TRINITY_DN9146_c0_g1_i6	day	night	-3.53894775718832	3.13901753663495	5.84977712424719e-06	0.000805734215131827
TRINITY_DN11065_c1_g3_i1	day	night	3.28091350693998	6.33878575776228	5.87416109441162e-06	0.000805734215131827
TRINITY_DN9242_c2_g1_i5	day	night	-3.4056610018108	3.64356853539512	5.8857851540242e-06	0.000805734215131827
TRINITY_DN10497_c3_g1_i14	day	night	-3.50574521197976	2.89537852012903	6.04193039863457e-06	0.000821188708673466
TRINITY_DN10449_c2_g1_i13	day	night	-3.25972015062763	5.98559866308345	6.04536056922368e-06	0.000821188708673466
TRINITY_DN9099_c2_g8_i1	day	night	-3.23155356790673	6.92101191375329	6.25878908830145e-06	0.000842477295879683
TRINITY_DN10049_c0_g1_i10	day	night	3.81031347299864	3.24188975850562	6.26496619478459e-06	0.000842477295879683
TRINITY_DN9943_c3_g1_i1	day	night	-3.48029771898327	3.26779401877976	6.2739199454402e-06	0.000842477295879683
TRINITY_DN8525_c0_g1_i14	day	night	3.71541840709764	3.4936787746936	6.34987333381141e-06	0.000849434386426437
TRINITY_DN10434_c2_g1_i6	day	night	3.80160132524483	3.23426532433613	6.54676591475703e-06	0.000872455751564325
TRINITY_DN9570_c4_g1_i4	day	night	-3.54404261002432	2.87438418300537	6.66173344202019e-06	0.000884426814932658
TRINITY_DN8352_c4_g1_i30	day	night	-3.44597508235181	3.19080434226019	6.70657154334509e-06	0.000887032330969801
TRINITY_DN9109_c4_g2_i15	day	night	-3.45162258022781	3.44328952030865	6.93966444205003e-06	0.000914424248689904
TRINITY_DN11048_c1_g1_i9	day	night	3.35122337891039	4.82026072612774	7.13294750605836e-06	0.000936385668500542
TRINITY_DN9183_c4_g1_i3	day	night	3.43840741054114	4.26469797923036	7.36967168168216e-06	0.000961380983756345
TRINITY_DN9764_c1_g1_i7	day	night	-3.20411725809726	6.76492154095986	7.37800197868834e-06	0.000961380983756345
TRINITY_DN10049_c0_g1_i6	day	night	3.41644407371899	4.44744592830032	7.58687050100828e-06	0.000984949365189938
TRINITY_DN10741_c3_g2_i8	day	night	-3.22545038167033	5.62257686760996	7.711425975666e-06	0.000997438928955445
TRINITY_DN9185_c3_g2_i8	day	night	-3.18779471346729	7.05289328841891	7.85642759665904e-06	0.00100910039004564
TRINITY_DN10808_c0_g1_i16	day	night	-3.17863464911354	8.0733951829681	7.85894795271745e-06	0.00100910039004564
TRINITY_DN8436_c0_g1_i2	day	night	-3.20122078196642	6.09171521557766	7.89311290186691e-06	0.00100980181132175
TRINITY_DN9139_c2_g1_i1	day	night	-3.33606894671122	3.6407917458571	8.00095424512771e-06	0.00101988975453653
TRINITY_DN7735_c0_g1_i10	day	night	-3.27801069519768	4.28294147593753	8.35100622938119e-06	0.00105695271325619
TRINITY_DN9272_c5_g4_i3	day	night	3.23826935996793	5.85007161031678	8.35179507376555e-06	0.00105695271325619
TRINITY_DN8589_c2_g2_i3	day	night	3.31493893496203	4.96282746955038	8.54001499745856e-06	0.0010754870057756
TRINITY_DN9839_c3_g1_i1	day	night	3.75723350283963	3.19549540813332	8.55938723259528e-06	0.0010754870057756
TRINITY_DN11223_c1_g1_i4	day	night	3.21811552098444	6.04778106147569	8.75433383831408e-06	0.00109606751992728
TRINITY_DN9221_c0_g1_i5	day	night	3.21090717811253	6.32176866947529	8.85571124791315e-06	0.0011048284862556
TRINITY_DN9886_c1_g2_i2	day	night	3.31021346263385	4.91690604167679	8.91110951941024e-06	0.00110781150216216
TRINITY_DN9744_c1_g1_i4	day	night	-3.32658514907524	3.72141891482335	8.97380472443363e-06	0.00111167745709515
TRINITY_DN8673_c4_g1_i3	day	night	-3.24988976096345	4.53404581550904	9.00603411411028e-06	0.00111175541123729
TRINITY_DN9500_c1_g1_i11	day	night	-3.2451819152351	4.44863195641202	9.23139136950311e-06	0.00113463663617267
TRINITY_DN9103_c1_g1_i2	day	night	3.37601862402748	4.47315941000185	9.28555182790569e-06	0.00113463663617267
TRINITY_DN8236_c2_g1_i9	day	night	-3.43587656843504	3.13560563687396	9.29843589968716e-06	0.00113463663617267
TRINITY_DN9217_c1_g4_i1	day	night	3.27683622749914	5.19134992578508	9.3203907638537e-06	0.00113463663617267
TRINITY_DN8636_c2_g4_i1	day	night	3.18409552604476	6.65449755960658	9.38968528558675e-06	0.00113913071626729
TRINITY_DN9679_c1_g6_i6	day	night	-3.30249996785519	3.88863637554337	9.57899110808048e-06	0.00115810331671645
TRINITY_DN8687_c0_g2_i16	day	night	3.4742696158907	3.87848195996768	9.72454971457294e-06	0.00117167502759625
TRINITY_DN9268_c2_g1_i12	day	night	3.52875002898727	3.59971899956704	9.76162930425094e-06	0.00117212847161146
TRINITY_DN9846_c3_g1_i3	day	night	3.39237586503328	4.14985705456489	9.8594664432036e-06	0.00117846785322707
TRINITY_DN8823_c1_g2_i1	day	night	3.46061429776984	3.96045506351425	9.88141710823679e-06	0.00117846785322707
TRINITY_DN8491_c5_g3_i4	day	night	3.67033206745378	3.29693046423039	1.01067070683679e-05	0.00120126408134905
TRINITY_DN10667_c1_g1_i11	day	night	-3.39679956144228	3.05128704893509	1.01885846780397e-05	0.00120286840987514
TRINITY_DN9756_c0_g2_i2	day	night	-3.39679956144228	3.05128704893509	1.01885846780397e-05	0.00120286840987514
TRINITY_DN6662_c0_g2_i1	day	night	3.1364965491902	8.44481476676896	1.02345096696989e-05	0.00120424922809146
TRINITY_DN8278_c4_g1_i3	day	night	3.26149957538906	4.9954186167231	1.02869575758483e-05	0.00120638580477832
TRINITY_DN9365_c2_g2_i2	day	night	3.25872527644055	5.06868358574302	1.03947037414301e-05	0.00121497165126576
TRINITY_DN9374_c0_g1_i1	day	night	3.3767528062808	4.21035473710821	1.04304881918632e-05	0.0012151173363117
TRINITY_DN10606_c2_g1_i8	day	night	3.66613443251391	3.29326884622299	1.05395266358235e-05	0.00122243498236964
TRINITY_DN11030_c3_g1_i5	day	night	-3.43236950419352	2.70633122864574	1.05627944585404e-05	0.00122243498236964
TRINITY_DN7407_c0_g1_i1	day	night	3.12668962795828	8.52516311346107	1.07408423066957e-05	0.00123896496404646
TRINITY_DN10973_c4_g1_i4	day	night	-3.24648648030329	4.02688104791983	1.08163737517087e-05	0.00124360020043339
TRINITY_DN10914_c0_g1_i8	day	night	-3.22077322776513	4.55375038830012	1.10735711501841e-05	0.00126902403975823
TRINITY_DN10555_c6_g5_i9	day	night	-3.19569669796696	4.60511462673292	1.11234959711724e-05	0.00127060660797982
TRINITY_DN10280_c2_g1_i4	day	night	-3.32482059181226	3.24508253206435	1.1176861371561e-05	0.00127257066917236
TRINITY_DN11347_c1_g1_i2	day	night	-3.44962184131972	2.95106631821862	1.12720735899524e-05	0.00127927126787647
TRINITY_DN9928_c5_g3_i2	day	night	-3.3948716136959	3.09647990814469	1.14675338724805e-05	0.00129726937846176
TRINITY_DN8126_c5_g5_i6	day	night	3.2652780809958	4.83416509271474	1.15172036006896e-05	0.00129871236243417
TRINITY_DN11269_c0_g1_i11	day	night	3.61050137907318	3.40181702891159	1.16194225124269e-05	0.00130293977496339
TRINITY_DN5612_c0_g1_i1	day	night	3.17322494400489	5.91375326694819	1.16287615638254e-05	0.00130293977496339
TRINITY_DN7767_c0_g1_i7	day	night	-3.41446036692436	2.68914090036223	1.17826329736521e-05	0.00131598918501279
TRINITY_DN10016_c3_g1_i4	day	night	3.34366021383806	4.2517957679921	1.19562491910284e-05	0.00133115430075557
TRINITY_DN10081_c0_g2_i5	day	night	3.46647985080972	3.66269985148606	1.20721150346391e-05	0.00133981435693588
TRINITY_DN10121_c4_g3_i1	day	night	3.2571036521125	4.73698829334825	1.21657204274105e-05	0.00134595715747533
TRINITY_DN11125_c4_g1_i11	day	night	-3.36487945528773	3.15776097705391	1.22747535098032e-05	0.00135376294038212
TRINITY_DN9268_c2_g1_i19	day	night	3.1825425378851	5.52132086188074	1.25646027882061e-05	0.00137991382527623
TRINITY_DN9315_c1_g7_i2	day	night	-3.25034002699583	3.96191598779866	1.25903114636368e-05	0.00137991382527623
TRINITY_DN11248_c4_g1_i10	day	night	-3.15865366511545	5.15938623661469	1.26309934406304e-05	0.00138007332679583
TRINITY_DN10955_c2_g1_i11	day	night	-3.12395349883545	5.85637086216228	1.27342059013336e-05	0.00138704282359355
TRINITY_DN8160_c3_g1_i2	day	night	-3.41894377930546	2.92167386504586	1.29722828582148e-05	0.00140861375159788
TRINITY_DN11248_c4_g1_i6	day	night	-3.13938556768323	5.13213923065288	1.34243384259533e-05	0.00145321561385196
TRINITY_DN10507_c0_g1_i29	day	night	3.1797953614161	5.46661270808061	1.36964861100297e-05	0.00147812814209529
TRINITY_DN8721_c2_g2_i2	day	night	3.14856213176557	5.77028507386823	1.38216874630469e-05	0.00148707831292024
TRINITY_DN9819_c1_g1_i6	day	night	-3.11718968382073	5.55309938640713	1.39380412143442e-05	0.00149502489635079
TRINITY_DN8269_c1_g2_i4	day	night	3.11327418573985	6.3360411773747	1.44891901130344e-05	0.00154941850017257
TRINITY_DN6355_c0_g1_i1	day	night	3.06967599680289	8.22188655628749	1.50346687135261e-05	0.00160287792327053
TRINITY_DN8721_c2_g1_i3	day	night	3.52772922224077	3.47070705483824	1.51486760711924e-05	0.00161015323727097
TRINITY_DN6418_c0_g1_i1	day	night	3.23636851559655	4.62276395640027	1.58625312041193e-05	0.0016789387382227
TRINITY_DN9941_c1_g1_i2	day	night	-3.20144147675516	3.71606610941014	1.59276355291026e-05	0.0016789387382227
TRINITY_DN9306_c1_g1_i10	day	night	-3.26014820787136	3.18410859501545	1.59389897835934e-05	0.0016789387382227
TRINITY_DN9693_c0_g1_i1	day	night	3.6350544942178	3.08924276540481	1.6466704664499e-05	0.00172420120091192
TRINITY_DN9641_c3_g3_i9	day	night	3.63014222729761	3.0849866472226	1.6466704664499e-05	0.00172420120091192
TRINITY_DN9846_c4_g1_i14	day	night	3.16736124824518	4.98799495670696	1.72745441881025e-05	0.00179896123039871
TRINITY_DN9388_c1_g1_i21	day	night	-3.3716677281099	2.87651060199727	1.72829542344029e-05	0.00179896123039871
TRINITY_DN11347_c0_g1_i10	day	night	3.40047019171607	3.60518704602727	1.73430255390521e-05	0.0017998888628759
TRINITY_DN9094_c1_g2_i23	day	night	-3.3405142278427	2.61843339774075	1.74375137066183e-05	0.00180437237419484
TRINITY_DN10204_c0_g1_i1	day	night	-3.29323795330704	2.95292217725954	1.74913120355796e-05	0.00180463149570604
TRINITY_DN10411_c0_g1_i2	day	night	3.39708907916011	3.60224781028001	1.79353075417988e-05	0.00184024380722927
TRINITY_DN9230_c2_g1_i7	day	night	-3.33954583684339	2.7920121687952	1.79410956136558e-05	0.00184024380722927
TRINITY_DN8863_c2_g1_i2	day	night	-3.3069661019704	2.86701161344084	1.81438356323938e-05	0.00185562914307814
TRINITY_DN9591_c0_g1_i9	day	night	3.177470895049	4.88187392747961	1.8272840103721e-05	0.00186340597254815
TRINITY_DN9366_c6_g3_i1	day	night	3.40939085866276	3.49577117131039	1.83569535615752e-05	0.0018665732375819
TRINITY_DN8148_c0_g1_i1	day	night	3.20683059736795	4.64557827623368	1.84755087496944e-05	0.00187321426176296
TRINITY_DN8704_c0_g1_i1	day	night	3.10496090938762	5.66685625405044	1.85782305345401e-05	0.00187821639846607
TRINITY_DN11060_c3_g1_i2	day	night	-3.35830111044383	2.6958514839325	1.86929690826679e-05	0.00187901725218978
TRINITY_DN9698_c0_g1_i8	day	night	-3.35830111044383	2.6958514839325	1.86929690826679e-05	0.00187901725218978
TRINITY_DN9099_c2_g2_i4	day	night	-3.05410949667112	5.73980055166611	1.88471353710433e-05	0.00188911657157848
TRINITY_DN11076_c4_g1_i1	day	night	-3.16919711480814	3.8146784459895	1.90736137808707e-05	0.00190638602283691
TRINITY_DN9922_c1_g1_i4	day	night	-3.27781737996672	2.93834444647705	1.91944541249782e-05	0.00191302913604811
TRINITY_DN10304_c3_g3_i43	day	night	-3.32141992251125	2.6002493040849	1.9559113336475e-05	0.00194386645594312
TRINITY_DN11346_c1_g1_i10	day	night	3.39836924482804	3.48621283826308	1.97400495820635e-05	0.0019563223222427
TRINITY_DN10093_c2_g1_i2	day	night	3.54334965040903	3.18656861843139	2.02005653424169e-05	0.00199633789291267
TRINITY_DN10337_c1_g1_i2	day	night	3.20081537682776	4.37800567346246	2.03047932990727e-05	0.00199854246455323
TRINITY_DN10922_c1_g1_i17	day	night	3.50154950931953	3.30703896268388	2.03364846316314e-05	0.00199854246455323
TRINITY_DN11223_c1_g1_i12	day	night	3.36975106866024	3.57850660508968	2.05365557052216e-05	0.00201258245911172
TRINITY_DN7099_c0_g1_i2	day	night	-3.14894190681541	3.84436099272128	2.06701336070266e-05	0.00202004622378447
TRINITY_DN10734_c4_g2_i2	day	night	3.00258368082555	8.91319799204556	2.0848797246937e-05	0.00203186256161146
TRINITY_DN8748_c2_g1_i2	day	night	3.59023008396031	3.05045143983598	2.10218433428272e-05	0.0020378333851996
TRINITY_DN8659_c2_g2_i2	day	night	3.25446241823109	4.02916093719801	2.12017939689226e-05	0.0020378333851996
TRINITY_DN8936_c1_g1_i4	day	night	3.46716532198633	3.41803000519537	2.12275151992261e-05	0.0020378333851996
TRINITY_DN9280_c2_g5_i3	day	night	3.33268499776727	3.75478758313905	2.12461805030982e-05	0.0020378333851996
TRINITY_DN9498_c2_g1_i2	day	night	-3.16011116593877	3.47632508914951	2.12515545532876e-05	0.0020378333851996
TRINITY_DN8994_c0_g1_i8	day	night	-3.06182647010058	4.79517044772667	2.12575991236499e-05	0.0020378333851996
TRINITY_DN7947_c0_g1_i3	day	night	-3.04033565394485	5.63995180313524	2.14131826816748e-05	0.00204717008996381
TRINITY_DN9221_c0_g1_i2	day	night	3.01984339075382	7.14186247705713	2.17284223725814e-05	0.00207167847130666
TRINITY_DN6449_c0_g1_i1	day	night	3.32660014032698	3.74949768627535	2.1895921087623e-05	0.00208200620460744
TRINITY_DN9271_c1_g1_i9	day	night	3.56471238979238	3.02841430095363	2.32174773755054e-05	0.00219861361668891
TRINITY_DN10533_c0_g2_i17	day	night	-3.17372222316913	3.60741296232043	2.32618241217934e-05	0.00219861361668891
TRINITY_DN10734_c4_g1_i1	day	night	3.01091916546055	6.94067028180409	2.33097288108966e-05	0.00219861361668891
TRINITY_DN9146_c0_g1_i9	day	night	-3.16372983524311	3.51021143758875	2.34035908374174e-05	0.00220156452631556
TRINITY_DN10190_c0_g1_i2	day	night	-3.00561907804154	6.08224212303704	2.35868361466086e-05	0.00221288551815995
TRINITY_DN11397_c2_g1_i2	day	night	3.36479001005498	3.45713415023246	2.37251937288742e-05	0.00221994618555652
TRINITY_DN10150_c2_g1_i4	day	night	-3.19020640704292	3.23416567171955	2.38140342132558e-05	0.00222234841297286
TRINITY_DN8457_c4_g3_i2	day	night	-2.98200091973191	7.51210355432366	2.39348199626433e-05	0.00222771120615269
TRINITY_DN10965_c3_g1_i2	day	night	3.104909886891	5.03955480864968	2.41730688558723e-05	0.00223234034578604
TRINITY_DN8093_c2_g2_i4	day	night	3.32548848878806	3.64817850356969	2.41733085996004e-05	0.00223234034578604
TRINITY_DN10921_c1_g1_i12	day	night	3.51562177744789	3.1625825909744	2.42015853930689e-05	0.00223234034578604
TRINITY_DN9841_c5_g3_i10	day	night	3.00496275952926	6.72216808662697	2.42657926287629e-05	0.00223234034578604
TRINITY_DN10123_c3_g1_i4	day	night	3.04129049691955	5.83534293717787	2.4301812075381e-05	0.00223234034578604
TRINITY_DN7391_c0_g1_i5	day	night	-3.25752986326375	2.8202427917827	2.44087196500001e-05	0.00223382148321395
TRINITY_DN5985_c0_g1_i2	day	night	3.06326220365471	5.46643681453622	2.44449227172239e-05	0.00223382148321395
TRINITY_DN6449_c0_g1_i2	day	night	3.29010315508076	3.81146752994749	2.52134819766298e-05	0.00229808477435697
TRINITY_DN9764_c1_g1_i5	day	night	-3.15341044985586	3.58857726745687	2.54892772332601e-05	0.00231721899643555
TRINITY_DN10734_c4_g1_i2	day	night	3.03386547508104	5.69000223595489	2.60926370726453e-05	0.00236595659146858
TRINITY_DN9159_c0_g1_i2	day	night	-3.16002332732362	3.38064589675517	2.70737745938943e-05	0.00244861063692131
TRINITY_DN7628_c0_g1_i2	day	night	2.95343155341499	8.73465204929108	2.74455138250002e-05	0.0024758668394645
TRINITY_DN10763_c1_g3_i2	day	night	-3.05526092099326	4.20593750175879	2.80112847752807e-05	0.00251807411958805
TRINITY_DN9811_c6_g1_i5	day	night	3.09948288851695	4.81347586967126	2.81529553458024e-05	0.00251807411958805
TRINITY_DN9932_c0_g1_i4	day	night	3.13010269368197	4.52968360692632	2.81581664165649e-05	0.00251807411958805
TRINITY_DN9062_c0_g1_i6	day	night	-3.14599106458129	3.52366319925996	2.81996817440081e-05	0.00251807411958805
TRINITY_DN8988_c0_g1_i8	day	night	2.98948728789584	6.24050923510873	2.87512148752083e-05	0.00256082339680906
TRINITY_DN10562_c2_g1_i15	day	night	-3.04675972632749	4.31589736332341	2.89875672197298e-05	0.00257328927556034
TRINITY_DN8457_c4_g3_i1	day	night	-2.9680631229546	6.0807907263549	2.90374578590602e-05	0.00257328927556034
TRINITY_DN10737_c4_g1_i1	day	night	2.98045598624742	6.47381706167977	2.91675206344219e-05	0.00257832088180963
TRINITY_DN8525_c0_g1_i15	day	night	3.2855213984896	3.61356606033645	2.94171718118185e-05	0.00259387202677544
TRINITY_DN8107_c1_g1_i3	day	night	-3.24241050980265	2.52535060695904	2.95403009591446e-05	0.00259821717086156
TRINITY_DN9519_c3_g2_i2	day	night	-2.93811055095801	8.2635866285765	2.99010324433313e-05	0.00262338684144958
TRINITY_DN8659_c2_g3_i1	day	night	3.27875123075505	3.60771225700233	3.04068559325371e-05	0.00266038821982407
TRINITY_DN10921_c1_g1_i7	day	night	-3.17527516305654	2.93472932444155	3.04740052466915e-05	0.00266038821982407
TRINITY_DN9500_c1_g1_i7	day	night	-3.26526066603072	2.60743940188348	3.08379550994181e-05	0.0026788665094018
TRINITY_DN8363_c5_g3_i2	day	night	-3.26526066603072	2.60743940188348	3.08379550994181e-05	0.0026788665094018
TRINITY_DN10113_c0_g5_i2	day	night	-3.05164179548282	4.18501610001275	3.1043323481012e-05	0.00269006454854425
TRINITY_DN8288_c6_g4_i3	day	night	3.11249129241091	4.51432750496257	3.12658369674343e-05	0.00270268962208421
TRINITY_DN7819_c0_g1_i1	day	night	2.94711597884805	7.23457769345801	3.16440283271558e-05	0.00272867697207352
TRINITY_DN8994_c0_g1_i2	day	night	-3.07425584881963	3.59849119283171	3.22377043487158e-05	0.00276876773592828
TRINITY_DN8402_c2_g2_i1	day	night	3.15274954369331	4.21610744592054	3.22663513083564e-05	0.00276876773592828
TRINITY_DN11349_c1_g1_i11	day	night	-3.13776635822123	3.18530454325968	3.25680136833138e-05	0.00278785366765534
TRINITY_DN11389_c2_g7_i3	day	night	-3.17995243107372	2.98342584628677	3.28505788856872e-05	0.00280521618047633
TRINITY_DN9417_c4_g1_i16	day	night	-3.22196305632818	2.50606141011684	3.33370745837736e-05	0.00283986672640756
TRINITY_DN8821_c1_g1_i2	day	night	-3.15951773269851	2.91999992355676	3.34658091291394e-05	0.00284394709367483
TRINITY_DN4763_c0_g1_i1	day	night	2.99196523796167	5.54523008963292	3.41912916586584e-05	0.00289859764610824
TRINITY_DN11223_c1_g1_i1	day	night	3.06181472136161	4.74015509154293	3.44352004384613e-05	0.00291225774477391
TRINITY_DN11095_c3_g2_i1	day	night	-2.99565160641875	4.46565888616305	3.47427682965208e-05	0.00293122319954004
TRINITY_DN11423_c3_g1_i7	day	night	-3.18886405404494	2.75562350991192	3.48896129008726e-05	0.00293657024181459
TRINITY_DN8941_c2_g2_i4	day	night	3.24788605587376	3.58105922035202	3.59357319251083e-05	0.00301740076512926
TRINITY_DN8736_c1_g4_i1	day	night	-2.92485022216798	5.99147145551761	3.69822520788364e-05	0.00309787998247053
TRINITY_DN11293_c3_g2_i4	day	night	-2.89999485983318	7.59683781246445	3.7572285271697e-05	0.00313361645420386
TRINITY_DN10497_c3_g1_i13	day	night	-3.25965582956251	2.47862602745679	3.76760775432958e-05	0.00313361645420386
TRINITY_DN10750_c3_g1_i1	day	night	-3.20122162762825	2.48653631224296	3.76760775432958e-05	0.00313361645420386
TRINITY_DN11379_c2_g2_i19	day	night	3.38823371256675	3.20914546493377	3.84030102771492e-05	0.00318370864430738
TRINITY_DN9675_c0_g1_i8	day	night	2.97879357581327	5.39242578163203	3.84593307324949e-05	0.00318370864430738
TRINITY_DN8636_c1_g1_i2	day	night	-2.93180473402603	5.11892888303416	3.92251720797417e-05	0.00323948357772177
TRINITY_DN6686_c0_g1_i1	day	night	3.07920086531833	4.27218800699064	3.93750433079978e-05	0.00324424537157372
TRINITY_DN9846_c4_g1_i8	day	night	2.93088920650116	6.07406146404695	3.97648688283472e-05	0.00326870938111895
TRINITY_DN9715_c2_g2_i5	day	night	-3.04809422780063	3.54729819957662	4.25439560891244e-05	0.00348900107955146
TRINITY_DN9183_c4_g1_i6	day	night	2.89439728133951	7.06851394973821	4.28085164917219e-05	0.00350253308653897
TRINITY_DN10504_c3_g2_i4	day	night	-3.13368718698288	2.94023847873355	4.31680189381915e-05	0.00351629598300177
TRINITY_DN8814_c5_g1_i4	day	night	-3.08334805015767	3.13483788383511	4.31766205632643e-05	0.00351629598300177
TRINITY_DN9840_c1_g2_i2	day	night	3.10332936906857	4.1092972861911	4.32923510691107e-05	0.00351757851111652
TRINITY_DN8404_c2_g2_i3	day	night	-3.03142293531548	3.50432835875703	4.34841720403541e-05	0.0035238715284232
TRINITY_DN9846_c3_g1_i1	day	night	3.05789642014594	4.25374969010669	4.36979978436978e-05	0.0035238715284232
TRINITY_DN8457_c4_g3_i3	day	night	-3.06936738165429	3.19433880572825	4.37344502789206e-05	0.0035238715284232
TRINITY_DN10228_c1_g2_i3	day	night	-3.11530674255663	3.00802518851861	4.38220603427924e-05	0.0035238715284232
TRINITY_DN9419_c1_g2_i2	day	night	3.04910115923096	4.45922369053955	4.38706079657029e-05	0.0035238715284232
TRINITY_DN10650_c2_g3_i5	day	night	2.90987752669023	6.19806280990844	4.4670530757776e-05	0.00357912537005681
TRINITY_DN8126_c5_g4_i3	day	night	2.93260425253216	5.55912631320159	4.47619567626911e-05	0.00357912537005681
TRINITY_DN8931_c6_g1_i9	day	night	-2.91418163730088	5.22730070315494	4.49194432983416e-05	0.00358357336535658
TRINITY_DN7412_c0_g1_i5	day	night	-2.98871670958908	3.85543056535918	4.65278024216462e-05	0.00370348675293746
TRINITY_DN9629_c1_g1_i1	day	night	-3.1048718704671	3.11718764792922	4.68663579956273e-05	0.00372201401129156
TRINITY_DN11170_c4_g1_i6	day	night	2.92319548313675	5.55092778831175	4.74808391625856e-05	0.00376232180950019
TRINITY_DN9568_c1_g3_i14	day	night	3.43552233952903	2.91736309180784	4.78756078497535e-05	0.00378279797949095
TRINITY_DN6686_c0_g1_i2	day	night	3.07854043921031	4.15178761583483	4.79542919348805e-05	0.00378279797949095
TRINITY_DN11284_c1_g1_i9	day	night	-3.03052325905211	3.2275932636366	4.96335620670913e-05	0.00390650554954006
TRINITY_DN9897_c3_g1_i2	day	night	-3.04667390342156	2.98517063407101	5.00915217950992e-05	0.00393374982097138
TRINITY_DN10756_c0_g1_i3	day	night	-2.92865748122463	4.47417323786919	5.04949268957676e-05	0.00394949411158791
TRINITY_DN7701_c0_g1_i7	day	night	3.41852877475503	2.90282035987964	5.05165240809095e-05	0.00394949411158791
TRINITY_DN9500_c1_g1_i2	day	night	-3.09080456332291	3.10415209253006	5.09048566310223e-05	0.00397103030153576
TRINITY_DN11272_c0_g1_i17	day	night	-3.02675816507382	3.32198788512299	5.21560891892745e-05	0.00405963612800234
TRINITY_DN9193_c2_g2_i1	day	night	-2.8808273518693	5.00257750798904	5.41305339967044e-05	0.00420401864695818
TRINITY_DN11062_c5_g1_i11	day	night	-3.07864040522079	2.75185982121566	5.66233303197187e-05	0.00438793393680252
TRINITY_DN8436_c0_g1_i3	day	night	-2.84785904494438	5.76949496240153	5.70902364749989e-05	0.00441439274651299
TRINITY_DN9306_c1_g2_i3	day	night	2.83115428649378	7.52663283899398	5.75309329538907e-05	0.00443871334031531
TRINITY_DN10172_c1_g1_i7	day	night	-3.14506237114771	2.49438888618641	5.88916598702776e-05	0.00453375574957572
TRINITY_DN9514_c5_g1_i2	day	night	3.30422184159008	3.13702433117786	6.00319354938684e-05	0.00461144880905082
TRINITY_DN11269_c0_g1_i22	day	night	2.8789917809365	5.59568609097267	6.0703097026638e-05	0.00465284609932719
TRINITY_DN8583_c1_g3_i1	day	night	-2.88058524217638	4.444462182465	6.09446878917841e-05	0.00466120871610598
TRINITY_DN8112_c1_g1_i3	day	night	2.88624728384415	5.20945986815768	6.27006794790093e-05	0.00478123006723563
TRINITY_DN9221_c0_g1_i6	day	night	3.37808093266373	2.86826714702113	6.27976042099992e-05	0.00478123006723563
TRINITY_DN8093_c2_g2_i8	day	night	2.99365400238834	4.13974812860226	6.29216508763031e-05	0.00478123006723563
TRINITY_DN10910_c1_g9_i1	day	night	2.8517731277855	5.84711987137037	6.41494730986872e-05	0.00486402319516814
TRINITY_DN9765_c1_g1_i16	day	night	2.867675611365	5.56551334034711	6.43644348490611e-05	0.00486982698249391
TRINITY_DN9185_c2_g1_i3	day	night	2.97579247516135	4.34551536576182	6.48582631640509e-05	0.00489665968806361
TRINITY_DN9315_c1_g1_i13	day	night	-2.83512659979176	5.39758316479116	6.55050804166213e-05	0.00493490308183634
TRINITY_DN10332_c5_g2_i1	day	night	3.27998998351575	3.1162953830393	6.57982170368093e-05	0.00494639502519022
TRINITY_DN9479_c2_g2_i12	day	night	-3.01269777552112	2.87129268901895	6.59479752619713e-05	0.00494708244278608
TRINITY_DN8226_c3_g4_i2	day	night	3.32110414785825	2.99547198493084	6.60935055641725e-05	0.00494745045267812
TRINITY_DN8487_c0_g11_i1	day	night	2.97452386163827	4.29227046516886	6.6406210843362e-05	0.00495209193654131
TRINITY_DN7947_c0_g1_i6	day	night	-3.15122505689565	2.37661991921617	6.6577780853392e-05	0.00495209193654131
TRINITY_DN9136_c3_g1_i4	day	night	-3.15122505689565	2.37661991921617	6.6577780853392e-05	0.00495209193654131
TRINITY_DN9272_c5_g4_i2	day	night	2.83481637745652	6.06324134637762	6.8282449025063e-05	0.00506817114261554
TRINITY_DN11349_c1_g1_i3	day	night	-2.91748327698469	3.79084787382281	6.87564891026783e-05	0.00509261220970616
TRINITY_DN9345_c2_g1_i3	day	night	2.8790103216509	5.06394130825364	6.93147007942496e-05	0.00512100234433915
TRINITY_DN8751_c1_g2_i16	day	night	2.82056539656854	6.2497736775177	6.94309055269676e-05	0.00512100234433915
TRINITY_DN9131_c1_g1_i8	day	night	2.93368292141858	4.50064524390058	7.00313299408476e-05	0.00515448169451653
TRINITY_DN8377_c5_g4_i7	day	night	-2.87321132218529	4.22241211051707	7.03499829319194e-05	0.00516712546870728
TRINITY_DN9060_c5_g1_i2	day	night	2.93033302841564	4.40528686040703	7.21771218171578e-05	0.00529028229119009
TRINITY_DN9203_c3_g1_i3	day	night	3.14942206920494	3.27217828708945	7.39402851025636e-05	0.00540824763093221
TRINITY_DN10748_c3_g6_i7	day	night	-2.87396048462752	4.1270637584259	7.41189501552693e-05	0.00541006826631262
TRINITY_DN10757_c1_g1_i8	day	night	3.22804854534072	3.21205090867946	7.44651335460775e-05	0.00541287671160764
TRINITY_DN9205_c1_g4_i2	day	night	3.22347860529283	3.20814598569914	7.44651335460775e-05	0.00541287671160764
TRINITY_DN9615_c0_g1_i2	day	night	-2.96786794563836	2.9127492838099	7.56191706971043e-05	0.00548543023394953
TRINITY_DN9596_c0_g1_i11	day	night	-3.0700912989306	2.36412200235979	7.58892886936633e-05	0.00549369743790218
TRINITY_DN9723_c4_g1_i6	day	night	-2.98192842289721	3.14889243355381	7.64454000980398e-05	0.00552259151180541
TRINITY_DN11145_c1_g1_i7	day	night	2.88945940767337	4.74594920038906	7.75489685824119e-05	0.00559083568169348
TRINITY_DN8940_c5_g2_i1	day	night	2.83631121948477	5.31731323020279	7.79633707218937e-05	0.00560921740028152
TRINITY_DN10892_c0_g1_i3	day	night	-3.04087451495036	2.61783978665148	7.8430712579196e-05	0.00561985606916757
TRINITY_DN10170_c1_g1_i5	day	night	-3.04087451495036	2.61783978665148	7.8430712579196e-05	0.00561985606916757
TRINITY_DN7479_c0_g1_i6	day	night	2.81737245641204	5.58215384331934	8.04723425442119e-05	0.0057544267385985
TRINITY_DN8727_c1_g1_i6	day	night	-2.99168537038718	2.76452781370006	8.09672946130697e-05	0.00577807577906089
TRINITY_DN8724_c1_g2_i1	day	night	-2.93571520957679	3.1408434032013	8.28539669300718e-05	0.00589121635436764
TRINITY_DN9366_c6_g3_i2	day	night	3.23531979660451	3.07816931216982	8.30550654245451e-05	0.00589121635436764
TRINITY_DN9984_c0_g2_i15	day	night	-2.95157670016949	2.89785348052604	8.30550654245451e-05	0.00589121635436764
TRINITY_DN11095_c3_g2_i2	day	night	-2.7780173089116	5.74408149666345	8.34189230579726e-05	0.00590511982097705
TRINITY_DN9146_c0_g1_i4	day	night	-2.86587794876289	3.92536429307474	8.39869550357869e-05	0.0059333916708214
TRINITY_DN10310_c3_g1_i1	day	night	-2.93281937106693	3.38610285764138	8.46393293709454e-05	0.00596167912142031
TRINITY_DN9400_c3_g5_i4	day	night	-2.95283933400722	3.0148723853973	8.47998216549153e-05	0.00596167912142031
TRINITY_DN9846_c4_g1_i7	day	night	2.92974868933931	4.25379947455337	8.48957205341247e-05	0.00596167912142031
TRINITY_DN9650_c1_g1_i5	day	night	2.86871586421265	4.76435285074724	8.63993848411378e-05	0.00603656041311006
TRINITY_DN9804_c2_g3_i3	day	night	-2.75517559836126	6.43499888633373	8.64591989380578e-05	0.00603656041311006
TRINITY_DN8253_c3_g5_i2	day	night	-3.10546306986561	2.33393973568298	8.66483715712745e-05	0.00603656041311006
TRINITY_DN10092_c6_g1_i14	day	night	-3.04702886793134	2.34278695090516	8.66483715712745e-05	0.00603656041311006
TRINITY_DN9951_c1_g1_i14	day	night	2.74976055678544	7.53092353872892	8.75463344292768e-05	0.0060870654899028
TRINITY_DN11284_c1_g1_i24	day	night	-2.85746852363527	3.91781757455985	8.81601379459054e-05	0.00611765280712593
TRINITY_DN8727_c1_g1_i8	day	night	3.19107716286135	3.18049429589416	8.85864393852007e-05	0.00613513407568923
TRINITY_DN11352_c2_g7_i3	day	night	2.76263510472457	6.64366333270824	8.89026788610969e-05	0.00614222220261642
TRINITY_DN6965_c0_g1_i4	day	night	2.98050407729118	3.79289963640622	8.92583663964565e-05	0.00614222220261642
TRINITY_DN9257_c2_g3_i9	day	night	-3.09100754274512	2.50218468191266	8.92773473788853e-05	0.00614222220261642
TRINITY_DN9694_c3_g1_i7	day	night	2.74470415889485	7.64367119006505	8.95289790086944e-05	0.00614222220261642
TRINITY_DN9802_c3_g2_i1	day	night	-2.75077807860048	6.35428785027781	8.95617074055546e-05	0.00614222220261642
TRINITY_DN10239_c6_g1_i9	day	night	2.82168102184946	5.2806006980878	8.99281256604788e-05	0.00615535275678398
TRINITY_DN10977_c1_g1_i1	day	night	2.79347199378854	5.5615207240191	9.10559205324993e-05	0.00622044542946483
TRINITY_DN9388_c1_g1_i2	day	night	-2.98678512886996	2.66711419357019	9.12797218497111e-05	0.00622324938233202
TRINITY_DN10083_c4_g1_i1	day	night	2.72726781321684	9.38815982982081	9.14507398858978e-05	0.00622324938233202
TRINITY_DN11137_c1_g2_i8	day	night	-2.76594593788048	5.2677406052187	9.24965739441622e-05	0.00626511054281045
TRINITY_DN11046_c2_g2_i1	day	night	-2.72334557408295	8.72543126102531	9.28014848516804e-05	0.00626511054281045
TRINITY_DN9932_c0_g1_i2	day	night	3.29981554139485	2.80165389806191	9.29562760316939e-05	0.00626511054281045
TRINITY_DN8852_c1_g1_i8	day	night	3.29981554139485	2.80165389806191	9.29562760316939e-05	0.00626511054281045
TRINITY_DN8093_c2_g2_i7	day	night	3.29981554139485	2.80165389806191	9.29562760316939e-05	0.00626511054281045
TRINITY_DN10997_c1_g1_i1	day	night	-2.75075498047504	5.67872832456418	9.36277783635744e-05	0.00629830305618982
TRINITY_DN9335_c7_g1_i1	day	night	-2.90878539425039	3.36429279015845	9.38876706331916e-05	0.00630147812632392
TRINITY_DN10303_c1_g5_i2	day	night	2.79533676013378	5.48232380684362	9.40776734655103e-05	0.00630147812632392
TRINITY_DN10743_c1_g1_i4	day	night	2.7609168485439	6.27055274708196	9.42123101144443e-05	0.00630147812632392
TRINITY_DN9298_c3_g1_i5	day	night	-2.91133990137827	3.21661531970937	9.44691269022282e-05	0.00630666569767399
TRINITY_DN9691_c2_g3_i8	day	night	-2.7864997510868	4.66107891408212	9.6270812175538e-05	0.00640249819418887
TRINITY_DN10712_c0_g3_i5	day	night	-2.7864997510868	4.66107891408212	9.6270812175538e-05	0.00640249819418887
TRINITY_DN10702_c6_g1_i1	day	night	2.78223930922336	5.55183853469413	9.65095591027762e-05	0.00640249819418887
TRINITY_DN10244_c1_g3_i1	day	night	-2.80019279006466	4.412296735201	9.66325547471517e-05	0.00640249819418887
TRINITY_DN10335_c1_g1_i7	day	night	-2.72864395177163	6.52283825948596	9.79570562612983e-05	0.00647805479959586
TRINITY_DN10741_c2_g2_i9	day	night	-3.08202597332447	2.31217138817205	9.91030452005892e-05	0.00654154472091394
TRINITY_DN10638_c1_g2_i10	day	night	2.81097861774862	5.09043806044839	9.95922890871635e-05	0.0065607343738516
TRINITY_DN7588_c0_g1_i2	day	night	2.83979074224098	4.73949981712768	9.99569798489583e-05	0.0065607343738516
TRINITY_DN7628_c0_g2_i1	day	night	2.71483903443528	8.25777874460945	0.000100109941626684	0.0065607343738516
TRINITY_DN10911_c0_g1_i3	day	night	3.05136954931028	3.41271027023965	0.000100280880334434	0.0065607343738516
TRINITY_DN10743_c1_g1_i1	day	night	2.72948993265881	7.20429305773919	0.000100391861165936	0.0065607343738516
TRINITY_DN9036_c1_g1_i32	day	night	-2.86974626521483	3.35723061247338	0.000100666403952842	0.0065607343738516
TRINITY_DN8732_c3_g1_i2	day	night	2.77618104693353	5.58537856242141	0.000100699123468815	0.0065607343738516
TRINITY_DN9674_c1_g2_i7	day	night	-2.89309497891938	3.10212051732995	0.000101607025338062	0.00660764947401795
TRINITY_DN10980_c1_g1_i5	day	night	2.89684901063979	4.11535342316708	0.000102309006949209	0.00662958363347315
TRINITY_DN10184_c1_g2_i1	day	night	-2.79462692468297	4.18291921959199	0.000102532831734054	0.00662958363347315
TRINITY_DN10763_c1_g1_i8	day	night	-2.96778693669111	2.7869878884811	0.00010258994943808	0.00662958363347315
TRINITY_DN10968_c3_g1_i17	day	night	2.83650360213615	4.58586479353119	0.000102838645989427	0.00662958363347315
TRINITY_DN7866_c0_g1_i2	day	night	3.10425567126382	3.10670213875582	0.000103151936789729	0.00662958363347315
TRINITY_DN9049_c6_g1_i1	day	night	2.9448562775134	3.90627567042856	0.00010326336851638	0.00662958363347315
TRINITY_DN10637_c3_g2_i10	day	night	-2.84794776201659	3.79110686714785	0.00010326336851638	0.00662958363347315
TRINITY_DN9500_c1_g1_i3	day	night	-2.70635490462588	7.81932512588842	0.000103820149801068	0.00665318854335367
TRINITY_DN9722_c0_g1_i17	day	night	2.89682377745838	4.05682924671002	0.000104663175173618	0.00669501787083317
TRINITY_DN9513_c4_g1_i1	day	night	-2.79762217772014	4.30213627209228	0.000105597441252335	0.00674252119444584
TRINITY_DN11284_c1_g1_i10	day	night	-2.76546770400896	4.66402884440926	0.000106019236206012	0.00674525702559286
TRINITY_DN8818_c1_g2_i3	day	night	-2.81915510738571	3.78569069478107	0.000106023737569008	0.00674525702559286
TRINITY_DN10924_c1_g1_i2	day	night	-2.77979790754849	4.48243764250575	0.000107189284361979	0.00680710000437388
TRINITY_DN9631_c3_g2_i4	day	night	2.9266145914251	3.95747399195898	0.000108696900589751	0.00689040424603357
TRINITY_DN9500_c2_g1_i8	day	night	-2.85475764097076	3.1966724079783	0.000110195300120099	0.00696333785208554
TRINITY_DN9262_c0_g1_i9	day	night	2.78131414881254	5.24585911625925	0.000110243283031426	0.00696333785208554
TRINITY_DN9846_c4_g1_i9	day	night	2.71077193344229	7.18811355848778	0.000111024601222185	0.00700012100394071
TRINITY_DN9599_c0_g1_i9	day	night	-2.76533179170555	4.67456381728906	0.00011155312732366	0.00701682191137603
TRINITY_DN8540_c2_g1_i6	day	night	2.68901400753664	9.48699401024423	0.000111688371052543	0.00701682191137603
TRINITY_DN9268_c2_g1_i1	day	night	2.8009603612196	4.8748091921	0.000112302982591584	0.00704285834855096
TRINITY_DN9016_c3_g1_i4	day	night	3.04626332196691	3.3009128355811	0.00011252294273542	0.00704409639024475
TRINITY_DN9675_c0_g1_i16	day	night	2.79968079647068	4.7749609095596	0.00011296007952686	0.00705890145277797
TRINITY_DN9509_c2_g4_i4	day	night	3.08926351663731	3.09400477233944	0.000113181886176727	0.00706022184303124
TRINITY_DN9420_c2_g1_i1	day	night	2.70764831384976	6.92067970731573	0.000113763495913762	0.00707777586621543
TRINITY_DN9364_c1_g1_i1	day	night	-2.77092816380088	4.29238144366653	0.00011386564550844	0.00707777586621543
TRINITY_DN11321_c3_g4_i4	day	night	2.76619877020093	5.37164735439229	0.000114361411717697	0.00708724892036708
TRINITY_DN10705_c1_g1_i10	day	night	2.78433289044723	5.06755509704528	0.000114420936466616	0.00708724892036708
TRINITY_DN11193_c3_g5_i2	day	night	3.03760346949383	3.2935683045936	0.000117146525652874	0.00724331997455079
TRINITY_DN11364_c1_g2_i9	day	night	-3.01393204245007	2.37275363543824	0.000117439505147782	0.00724869591247237
TRINITY_DN9782_c1_g2_i6	day	night	-2.75023274149831	4.52787698516501	0.000118835375609869	0.00732200732873275
TRINITY_DN11361_c3_g1_i27	day	night	-2.72618298874402	5.10775104583368	0.000119400817431954	0.00734398524281641
TRINITY_DN11186_c3_g3_i19	day	night	-2.97554345938042	2.27705353573417	0.000121623524385617	0.00746764194578494
TRINITY_DN11419_c1_g1_i14	day	night	-2.68915868355734	6.25372976881911	0.000122822618072779	0.00752812778577787
TRINITY_DN10984_c5_g1_i5	day	night	-2.86918286876634	3.01135108786034	0.000123077546034602	0.00753063343406849
TRINITY_DN8880_c2_g2_i7	day	night	-2.75784713706354	4.25278978469656	0.000124381413792328	0.00759719947923904
TRINITY_DN10056_c1_g1_i17	day	night	-2.75116260511828	4.20382135825616	0.00012513149796624	0.00762976839072489
TRINITY_DN9529_c0_g2_i17	day	night	-2.78420987423751	3.64959742424655	0.000127740639383671	0.00777538265535697
TRINITY_DN10868_c1_g1_i1	day	night	2.71511451884282	5.82590466184157	0.000128635997933469	0.00781635868617498
TRINITY_DN9568_c1_g3_i7	day	night	2.99180400010263	3.46189511214997	0.00012896662468168	0.00782293756819116
TRINITY_DN9305_c1_g1_i1	day	night	-2.77325024505238	3.68269761849757	0.000132650578857345	0.00803255191972311
TRINITY_DN7786_c0_g1_i3	day	night	2.98022199824077	3.45207064311228	0.000133677631487368	0.00808083579207662
TRINITY_DN10530_c6_g2_i1	day	night	2.83812584408419	4.2275675263542	0.000134055404401499	0.0080897722772788
TRINITY_DN9022_c2_g2_i3	day	night	-2.72243117568539	4.54920948971518	0.000134369534461949	0.00809484411205532
TRINITY_DN9541_c0_g1_i1	day	night	2.76496340323791	4.77895489125569	0.000135396169167276	0.00813975122714053
TRINITY_DN11002_c2_g1_i10	day	night	-2.70718847910368	4.7840134107196	0.000135577687996827	0.00813975122714053
TRINITY_DN11419_c1_g1_i18	day	night	-2.7439652649006	4.10731152813827	0.00013610042042857	0.00814549281684102
TRINITY_DN10905_c0_g1_i5	day	night	-2.83423577521223	3.04894085363235	0.0001361363701979	0.00814549281684102
TRINITY_DN10556_c1_g1_i4	day	night	-2.79124227595084	3.39458224707989	0.000136495544721294	0.00814589267319824
TRINITY_DN10464_c0_g1_i10	day	night	3.0536637943424	3.0639075767853	0.000136606124642913	0.00814589267319824
TRINITY_DN9268_c2_g1_i8	day	night	2.70434376983678	5.70315060093514	0.000138460528703758	0.00824250138892658
TRINITY_DN8365_c1_g2_i3	day	night	-2.84299012896487	3.15480339948513	0.000139432860625264	0.0082863630110102
TRINITY_DN10114_c2_g1_i2	day	night	-2.82572426812431	3.20114095963471	0.000140932424736696	0.0083605089275985
TRINITY_DN11292_c2_g4_i1	day	night	-2.64833095655835	7.83261936260284	0.00014122008736732	0.0083605089275985
TRINITY_DN9896_c0_g1_i4	day	night	2.70929717322008	5.48920054739534	0.000141393406057675	0.0083605089275985
TRINITY_DN8555_c0_g1_i7	day	night	-2.67894654023156	5.55150527781533	0.000141804663169404	0.0083707578181644
TRINITY_DN9022_c2_g2_i2	day	night	-2.72524936366161	4.34598458076528	0.000143041104105809	0.00842960154882841
TRINITY_DN10144_c4_g3_i3	day	night	-2.82892282182069	3.14213926653253	0.000145085944952658	0.00852155879019103
TRINITY_DN10160_c2_g2_i1	day	night	-2.82892282182069	3.14213926653253	0.000145085944952658	0.00852155879019103
TRINITY_DN11193_c2_g1_i2	day	night	2.70593793697069	5.54405045809717	0.000145459340320383	0.00852553629566591
TRINITY_DN11173_c4_g1_i6	day	night	-2.72922276960744	4.12495282249572	0.000145786302370382	0.00852553629566591
TRINITY_DN9130_c2_g2_i2	day	night	2.64216195367334	8.29811681644203	0.000146058152578714	0.00852553629566591
TRINITY_DN10695_c2_g1_i13	day	night	-2.80418245436495	3.37992340349377	0.000146122971584519	0.00852553629566591
TRINITY_DN9529_c0_g2_i10	day	night	-2.68160426098284	5.1141231366058	0.000146664258633963	0.00854295024380808
TRINITY_DN7216_c0_g1_i1	day	night	2.72551351331058	5.17355949048233	0.000146990710241905	0.0085478135003813
TRINITY_DN9928_c5_g2_i2	day	night	-2.64793201294677	6.74695015924992	0.000148212058091936	0.00859618512819685
TRINITY_DN11287_c0_g2_i3	day	night	3.20389570651136	2.7204615597204	0.000148311192451125	0.00859618512819685
TRINITY_DN10640_c0_g1_i1	day	night	2.8623622907929	3.96649818910041	0.000149547766063598	0.00865360116060774
TRINITY_DN8365_c1_g2_i4	day	night	-2.68380349953351	5.078313851782	0.000152606346201008	0.00881608616099159
TRINITY_DN11066_c2_g1_i6	day	night	-2.78508732383875	3.13407656223225	0.000157160746064111	0.00906431043938945
TRINITY_DN11097_c2_g1_i14	day	night	2.85881829078744	3.8330980581028	0.000158792210319113	0.00913040350100903
TRINITY_DN8650_c0_g1_i1	day	night	-2.69066005089074	4.57663672782018	0.000158825733119707	0.00913040350100903
TRINITY_DN5808_c0_g1_i2	day	night	3.14528874071089	2.84620829459301	0.000161183411940636	0.00925082348922585
TRINITY_DN10056_c1_g1_i26	day	night	-2.74314644763958	3.6769050761721	0.000162613336753995	0.0093176912274903
TRINITY_DN7104_c0_g1_i1	day	night	3.10344745015675	2.96627915055623	0.000164169278890821	0.00937129630546667
TRINITY_DN9418_c1_g2_i5	day	night	2.86927221918788	3.62072488220469	0.000164242606194799	0.00937129630546667
TRINITY_DN10639_c1_g2_i15	day	night	-2.74335906709211	3.77767033718239	0.000164347956923226	0.00937129630546667
TRINITY_DN9150_c0_g1_i1	day	night	2.94092969700017	3.41880493662316	0.000166222078033855	0.00946282386632216
TRINITY_DN9564_c4_g1_i9	day	night	-2.84177188508153	2.62808833365734	0.000170278939172029	0.00966456575129711
TRINITY_DN9634_c1_g2_i4	day	night	-2.68565564242396	4.4475745396602	0.000170315239776142	0.00966456575129711
TRINITY_DN9450_c1_g1_i9	day	night	2.93294116825195	3.41205384298258	0.00017244632122769	0.00976973667219421
TRINITY_DN8093_c2_g3_i2	day	night	-2.74267883382659	3.47588722565703	0.000175083854865899	0.00990321572651458
TRINITY_DN10684_c4_g2_i4	day	night	-2.65672430795167	5.00014790775766	0.000176005068856267	0.00993921128724345
TRINITY_DN9015_c2_g2_i1	day	night	-2.95987721404748	2.3813164607945	0.000176285255052013	0.00993921128724345
TRINITY_DN9846_c4_g7_i1	day	night	2.64660519541808	5.8283183080882	0.00017875367457344	0.0100622588461484
TRINITY_DN9966_c3_g3_i15	day	night	-2.70974368750283	3.91313610237578	0.000183530037338477	0.0103146226416011
TRINITY_DN10722_c3_g1_i1	day	night	2.95263365872826	3.22175122288481	0.000184371494176905	0.0103453874132885
TRINITY_DN8994_c0_g1_i3	day	night	-2.77025977618742	3.15144056156849	0.000185092387884989	0.0103524878492733
TRINITY_DN8796_c2_g1_i3	day	night	2.63657501693517	6.0409385273169	0.000185441827407537	0.0103524878492733
TRINITY_DN10984_c5_g2_i8	day	night	-2.95876465267027	2.19875966775824	0.000185484780941013	0.0103524878492733
TRINITY_DN10093_c4_g2_i11	day	night	2.91683017052357	3.39845102803911	0.000185675056360965	0.0103524878492733
TRINITY_DN9765_c1_g1_i22	day	night	3.10863799106108	2.81530981449209	0.000190204567165995	0.0105882548766361
TRINITY_DN9840_c1_g2_i1	day	night	2.68257125405289	4.89565473425004	0.000191267556332097	0.0106244642375634
TRINITY_DN9146_c0_g1_i7	day	night	-2.8497658977129	2.80538692582097	0.000191458993991678	0.0106244642375634
TRINITY_DN9857_c1_g1_i2	day	night	2.6478118819368	5.41696508960815	0.000193998697904539	0.0107484443931929
TRINITY_DN10638_c1_g2_i5	day	night	2.81207537936983	3.86019762411009	0.000197972802028848	0.0109513822656902
TRINITY_DN9395_c0_g1_i2	day	night	2.87846605654939	3.54633529840343	0.000199359718789122	0.0110107906223531
TRINITY_DN10214_c4_g1_i16	day	night	-2.75605395099229	3.13876278234179	0.000200347900252452	0.0110480248067112
TRINITY_DN8713_c4_g2_i4	day	night	3.14312535093811	2.66927919762699	0.000200799465461826	0.011055597486507
TRINITY_DN10345_c0_g1_i5	day	night	-2.8159453985248	2.734183979261	0.00020114935137259	0.0110575569999851
TRINITY_DN11242_c2_g1_i6	day	night	2.60033314572207	6.61780671619044	0.00020470017295664	0.0112351973244314
TRINITY_DN10727_c0_g1_i11	day	night	2.66901908090295	4.9413722624027	0.000206093413337997	0.0112940474580334
TRINITY_DN10111_c7_g1_i11	day	night	2.66534770904597	4.90993346066426	0.000209127517639442	0.0114424950631273
TRINITY_DN10360_c2_g2_i3	day	night	-2.81087051338293	2.84862745896938	0.000210789321057466	0.0115155122569002
TRINITY_DN6800_c0_g1_i1	day	night	3.05285936995567	2.92362268915593	0.000211760683932122	0.0115506424528681
TRINITY_DN10681_c0_g2_i3	day	night	-2.84454886639437	2.58486079199607	0.000212713174214288	0.0115846360606921
TRINITY_DN9704_c1_g3_i2	day	night	2.78810668812968	3.90359382030134	0.000213612562487728	0.0115967803723832
TRINITY_DN9390_c3_g8_i8	day	night	-2.67980776909017	3.79726639191726	0.000213612562487728	0.0115967803723832
TRINITY_DN8713_c3_g1_i1	day	night	-2.86127524983612	2.34771541268906	0.000213925031597882	0.0115967803723832
TRINITY_DN10531_c3_g1_i15	day	night	-2.62603130245059	4.48719036883327	0.000214983435670437	0.0116362265134728
TRINITY_DN11303_c1_g1_i21	day	night	-2.64406350364063	4.33833647360208	0.000217741222180934	0.0117673912116277
TRINITY_DN10035_c0_g1_i1	day	night	2.78862558659921	3.84039491839899	0.000220522520501327	0.0118994222642296
TRINITY_DN9718_c3_g1_i1	day	night	2.68478663010432	4.64266787611293	0.000223414920471642	0.0120202343747136
TRINITY_DN10954_c0_g1_i3	day	night	-2.63939734353805	4.0760397382286	0.000223444752460426	0.0120202343747136
TRINITY_DN7467_c0_g1_i8	day	night	3.07736799079763	2.78900754249434	0.000225048873175459	0.0120880449710824
TRINITY_DN8555_c0_g1_i2	day	night	-2.65998138158373	3.76125169122013	0.000225778538227337	0.0120903204443138
TRINITY_DN10619_c1_g4_i8	day	night	-2.65998138158373	3.76125169122013	0.000225778538227337	0.0120903204443138
TRINITY_DN9542_c3_g2_i12	day	night	2.67976601848104	4.56694289760184	0.00022904559082069	0.0122169102584087
TRINITY_DN9715_c2_g4_i7	day	night	-2.67324957663669	3.84584550347454	0.000229199139404026	0.0122169102584087
TRINITY_DN9500_c2_g1_i4	day	night	-2.56713012626178	6.24993106075117	0.000229678562532402	0.0122169102584087
TRINITY_DN6972_c0_g1_i5	day	night	-2.71676308588525	3.30200687928872	0.00023012641249487	0.0122169102584087
TRINITY_DN10967_c5_g2_i11	day	night	-2.69175587163897	3.30611681362584	0.00023012641249487	0.0122169102584087
TRINITY_DN11243_c0_g2_i19	day	night	-2.90635194637502	2.1511166740705	0.000230573259382166	0.0122169102584087
TRINITY_DN9823_c0_g1_i9	day	night	-2.90635194637502	2.1511166740705	0.000230573259382166	0.0122169102584087
TRINITY_DN10428_c2_g1_i3	day	night	2.58937758830225	6.03866922726609	0.000231036680422425	0.0122230563768748
TRINITY_DN10238_c2_g1_i11	day	night	2.58823541378572	6.02516501423185	0.000231480099311948	0.0122281274083978
TRINITY_DN9984_c0_g2_i19	day	night	-2.67627046855547	3.71837942166059	0.000232840361947575	0.0122767265340668
TRINITY_DN7947_c0_g1_i5	day	night	-2.65937803721485	3.90310850351228	0.000233142747090902	0.0122767265340668
TRINITY_DN8680_c0_g1_i4	day	night	-2.7417991748309	3.1560628686165	0.000233795883628696	0.0122767265340668
TRINITY_DN8140_c0_g1_i4	day	night	-2.71388918217219	3.16066651034733	0.000233795883628696	0.0122767265340668
TRINITY_DN10084_c4_g4_i1	day	night	2.88748590058993	3.27415307188394	0.000235161446246905	0.0123300298090292
TRINITY_DN7002_c0_g1_i1	day	night	2.72448241857338	4.18137262476495	0.00023750665735605	0.0124344631236616
TRINITY_DN9862_c0_g1_i3	day	night	-2.5678802060006	5.57646259205307	0.000240157800577522	0.0125545791083482
TRINITY_DN11097_c2_g1_i11	day	night	2.77360564836589	3.76112625680782	0.000241714294471723	0.0125880279783848
TRINITY_DN11145_c1_g1_i4	day	night	3.11527223523682	2.64588782053565	0.000241871039548295	0.0125880279783848
TRINITY_DN10548_c5_g3_i1	day	night	3.10822411565089	2.63997545349306	0.000241871039548295	0.0125880279783848
TRINITY_DN9134_c2_g1_i6	day	night	-2.58522774736015	5.05255365163794	0.000243497482024554	0.0126257592114384
TRINITY_DN11250_c0_g2_i11	day	night	-2.83745111302555	2.32625419225619	0.000243874930267459	0.0126257592114384
TRINITY_DN10239_c6_g1_i1	day	night	2.61214662535438	5.36663999853959	0.000244248856428915	0.0126257592114384
TRINITY_DN10203_c1_g1_i10	day	night	-2.54614388732355	7.20262791856905	0.000244348353480209	0.0126257592114384
TRINITY_DN9605_c0_g1_i10	day	night	2.77671627581799	3.69385788209666	0.000244390370729053	0.0126257592114384
TRINITY_DN9207_c2_g1_i2	day	night	2.8740733949403	3.26288925103428	0.000244866014337701	0.0126317831619193
TRINITY_DN10818_c5_g1_i1	day	night	-2.57709340151661	5.17192249470119	0.000251065730301349	0.0129326420548493
TRINITY_DN9630_c1_g1_i2	day	night	3.05185464241071	2.76758846801579	0.000252138831005347	0.0129689303398101
TRINITY_DN8968_c2_g4_i1	day	night	-2.64517673704252	3.67147214680177	0.00025432378674304	0.013062218197363
TRINITY_DN9224_c2_g2_i13	day	night	2.84178681582398	3.42823602016233	0.000256285248199809	0.0131437720148188
TRINITY_DN8481_c4_g1_i14	day	night	2.85052438510062	3.34264583172278	0.000260656103601127	0.013348476036237
TRINITY_DN10466_c1_g4_i1	day	night	2.65441982202432	4.61698629261295	0.000261074326447695	0.0133504606876204
TRINITY_DN10578_c0_g3_i3	day	night	-2.57580585948681	5.06626084885169	0.000261877629223559	0.0133717238842785
TRINITY_DN9516_c2_g1_i1	day	night	2.62192250242247	4.95649584483395	0.00026225028367211	0.0133717238842785
TRINITY_DN9959_c1_g1_i14	day	night	2.58463862748801	5.51427724658382	0.000262685091545396	0.013374510695731
TRINITY_DN7399_c0_g1_i3	day	night	2.75784496756497	3.74787043480578	0.000263444594745879	0.0133937973010831
TRINITY_DN9469_c1_g1_i18	day	night	-2.7605374938219	2.55523908118484	0.000267007113304407	0.0135457333369039
TRINITY_DN11129_c4_g1_i8	day	night	-2.87941380323463	2.12677334109715	0.000267249846814857	0.0135457333369039
TRINITY_DN7691_c0_g1_i1	day	night	2.58343163970869	5.56600084498657	0.000267872270010338	0.0135457333369039
TRINITY_DN10657_c4_g1_i4	day	night	-2.71115538849032	3.03693569906361	0.000268358141544597	0.0135457333369039
TRINITY_DN8363_c5_g3_i1	day	night	-2.71115538849032	3.03693569906361	0.000268358141544597	0.0135457333369039
TRINITY_DN11385_c3_g1_i4	day	night	-2.52064333338554	8.04689568034422	0.000271090763153614	0.0136391005296252
TRINITY_DN5149_c0_g1_i3	day	night	2.90748017930506	2.94111625243478	0.000271370882006072	0.0136391005296252
TRINITY_DN11419_c1_g1_i26	day	night	-2.77766786549973	2.74059466493369	0.000271370882006072	0.0136391005296252
TRINITY_DN10914_c0_g1_i4	day	night	-2.75940430667812	2.68354627678741	0.000274883440960024	0.0137959332665557
TRINITY_DN9053_c1_g1_i7	day	night	2.75682552537721	3.6771470338185	0.000275696271902504	0.0138070889455069
TRINITY_DN9729_c1_g2_i1	day	night	2.61114881305352	4.89239321241257	0.000276271940494304	0.0138070889455069
TRINITY_DN11385_c2_g1_i1	day	night	-2.52304488494859	6.8638841203115	0.000276283060020375	0.0138070889455069
TRINITY_DN9328_c1_g2_i6	day	night	2.70186834728536	3.95021793693213	0.000278449731507377	0.0138956290126135
TRINITY_DN10138_c1_g1_i16	day	night	2.58966263527457	5.15358865558545	0.000279180737992122	0.0139123749632278
TRINITY_DN10297_c0_g2_i11	day	night	2.75569232680806	3.60270930666757	0.000280756532410422	0.0139709828579288
TRINITY_DN10827_c2_g2_i6	day	night	-2.60240469097548	3.90327438558217	0.000281151039264784	0.0139709828579288
TRINITY_DN8848_c3_g2_i8	day	night	-2.61706735181369	3.98017748824292	0.000281638808249577	0.0139754817374282
TRINITY_DN8988_c0_g1_i6	day	night	2.63726902879654	4.60251344173024	0.000282467799491132	0.0139956504006531
TRINITY_DN10103_c4_g3_i2	day	night	-2.73949351341512	2.53650091346006	0.000282840868480028	0.0139956504006531
TRINITY_DN10713_c2_g3_i2	day	night	2.58091894300762	5.27839937525525	0.000283593429618033	0.0140131798326146
TRINITY_DN9306_c1_g2_i2	day	night	2.63527672943127	4.56555806838222	0.000285383449886537	0.0140818520812176
TRINITY_DN10290_c1_g3_i5	day	night	-2.80693497066163	2.45516679129227	0.000287366951601055	0.0141332900503947
TRINITY_DN9723_c2_g1_i1	day	night	-2.62746257717503	3.80568122328112	0.000287846331321109	0.0141332900503947
TRINITY_DN11256_c1_g1_i12	day	night	-2.62746257717503	3.80568122328112	0.000287846331321109	0.0141332900503947
TRINITY_DN10846_c3_g1_i7	day	night	-2.71188102181349	3.06885462773297	0.00028831059682589	0.0141332900503947
TRINITY_DN8646_c3_g3_i3	day	night	2.59044075075221	4.95664646819671	0.000288434490824381	0.0141332900503947
TRINITY_DN9910_c4_g1_i3	day	night	-2.58720052130986	4.31350014615815	0.000290207432341221	0.0142003864876618
TRINITY_DN10217_c2_g3_i2	day	night	3.06519662881254	2.60394064899112	0.000292323237921018	0.0142639245580779
TRINITY_DN11015_c2_g2_i2	day	night	2.82485241394715	3.32111694541122	0.000292581936700916	0.0142639245580779
TRINITY_DN8894_c0_g1_i14	day	night	2.6908383589154	3.94095846725887	0.000292768675223407	0.0142639245580779
TRINITY_DN10626_c6_g1_i1	day	night	2.5888442902896	4.98153745647886	0.000293127663449785	0.0142639245580779
TRINITY_DN8384_c2_g1_i1	day	night	-2.50969257432774	7.09513010389924	0.000295258943278305	0.0143477902519576
TRINITY_DN10324_c4_g1_i4	day	night	3.01931507608576	2.74032450335291	0.00029970852639077	0.0145202357091845
TRINITY_DN9377_c2_g2_i2	day	night	3.01931507608576	2.74032450335291	0.00029970852639077	0.0145202357091845
TRINITY_DN10428_c2_g1_i8	day	night	2.83307108097699	3.22852781985045	0.000300446188140544	0.0145202357091845
TRINITY_DN8848_c2_g1_i1	day	night	2.89028405833849	2.926757086651	0.000300458518455071	0.0145202357091845
TRINITY_DN11155_c0_g1_i2	day	night	-2.81820284538491	2.19501069954705	0.00030377219589277	0.0146602378544574
TRINITY_DN10864_c0_g1_i1	day	night	2.97650618257664	2.85952414619923	0.000305680914583748	0.0147321451190211
TRINITY_DN11361_c3_g1_i32	day	night	-2.69349931781615	2.95668196901922	0.000309568792023082	0.0148991097687498
TRINITY_DN11275_c1_g2_i2	day	night	2.56856341591522	5.15867746145128	0.000311799281123387	0.0149859594378183
TRINITY_DN9292_c1_g1_i12	day	night	-2.69678320437744	3.05547683191857	0.000313143217325606	0.0150300200163021
TRINITY_DN10335_c1_g1_i8	day	night	-2.56464084488238	4.16602102678807	0.000314613666405539	0.0150800245388006
TRINITY_DN9365_c1_g1_i8	day	night	-2.5338219027288	5.07282247637665	0.000315886365603834	0.0151204273669035
TRINITY_DN8479_c4_g3_i1	day	night	2.58321481260559	4.78220751596004	0.000316417885850422	0.0151252908423771
TRINITY_DN9679_c1_g8_i2	day	night	-2.84069149681027	2.27324337049047	0.000318531664273475	0.0152056730155623
TRINITY_DN9283_c2_g3_i1	day	night	-2.49030873435934	7.49357789134821	0.000320478826135396	0.0152778943917283
TRINITY_DN11365_c3_g1_i2	day	night	-2.53002056137348	5.01956841671699	0.000321767994144499	0.0152961575157961
TRINITY_DN8489_c1_g3_i1	day	night	2.49970993943283	7.08416051099228	0.000321984914651215	0.0152961575157961
TRINITY_DN9928_c5_g3_i3	day	night	-2.51432834342915	5.57036377825242	0.000322166241805607	0.0152961575157961
TRINITY_DN9048_c1_g1_i1	day	night	2.63124376285174	4.33006589298604	0.000323160370171178	0.0153226794384938
TRINITY_DN9389_c1_g1_i16	day	night	-2.56786671431482	4.0137219040416	0.00032445523845693	0.0153299838685891
TRINITY_DN11062_c5_g1_i1	day	night	-2.78458704698197	2.43515931418333	0.000324621624185632	0.0153299838685891
TRINITY_DN10741_c3_g2_i2	day	night	-2.78458704698197	2.43515931418333	0.000324621624185632	0.0153299838685891
TRINITY_DN10258_c2_g3_i1	day	night	2.59223303478257	4.66547906808163	0.000325300613027601	0.0153414559886556
TRINITY_DN10673_c4_g4_i2	day	night	2.81914053105039	3.21687842619491	0.000326429981622562	0.0153741092549464
TRINITY_DN10168_c4_g2_i1	day	night	-2.626825167542	3.55334005669738	0.000326952788600122	0.0153781457333282
TRINITY_DN9288_c5_g1_i5	day	night	2.65805182012482	4.12545180297932	0.000328616447226898	0.0154357594744149
TRINITY_DN11375_c2_g1_i5	day	night	-2.73969094644818	2.58103139586866	0.000329308373284312	0.0154476362518516
TRINITY_DN8550_c1_g1_i13	day	night	-2.56701181999348	3.87248334856163	0.000333263267929965	0.0156123412680586
TRINITY_DN10553_c1_g1_i13	day	night	-2.59354084516837	3.72168938354657	0.000334967791526401	0.0156713255870769
TRINITY_DN9288_c5_g1_i6	day	night	2.84296062759867	3.01378135451789	0.000335947427527175	0.0156962847214622
TRINITY_DN8464_c4_g2_i5	day	night	2.66362134975812	3.85983211122003	0.000339969634642991	0.015820926231001
TRINITY_DN10341_c0_g2_i34	day	night	-2.55521924027815	4.34574880527642	0.000340303219410616	0.015820926231001
TRINITY_DN10910_c1_g3_i1	day	night	2.58392918237922	4.65850161445156	0.000340404669808449	0.015820926231001
TRINITY_DN7771_c0_g2_i2	day	night	2.56979136773174	4.85755456908467	0.000340413880872826	0.015820926231001
TRINITY_DN9955_c2_g1_i13	day	night	-2.50348401772142	5.51614034539839	0.00034124822757678	0.0158387798715123
TRINITY_DN11197_c3_g1_i18	day	night	-2.51634854911133	5.11964955419124	0.000343696011745276	0.0159313742888304
TRINITY_DN9168_c1_g1_i3	day	night	2.57877214308087	4.71766680823209	0.0003461579531453	0.0160243804046815
TRINITY_DN11059_c1_g1_i2	day	night	2.72492166603221	3.41750702897318	0.000350282798061098	0.0161940202383516
TRINITY_DN9608_c2_g1_i2	day	night	-2.547477194089	4.0255146080165	0.000351090910361998	0.0162100792760575
TRINITY_DN8688_c0_g2_i5	day	night	2.70911420567449	3.56374005847471	0.000351756383054542	0.0162195190938727
TRINITY_DN10367_c2_g1_i1	day	night	2.83753068053246	3.00925544745749	0.000352466916503573	0.0162310092361632
TRINITY_DN10120_c0_g1_i3	day	night	-2.82397989817578	2.07699731118609	0.000361326270168207	0.0166032353500196
TRINITY_DN10682_c5_g1_i9	day	night	-2.64171385249262	2.87761987029487	0.000361493896825508	0.0166032353500196
TRINITY_DN11244_c1_g1_i12	day	night	2.71273605865003	3.48930443314978	0.000363333083374222	0.0166349724213901
TRINITY_DN9124_c1_g1_i2	day	night	-2.5911155114786	3.50083055030262	0.000363449113993525	0.0166349724213901
TRINITY_DN9691_c2_g3_i7	day	night	-2.47443286330076	6.32386163794704	0.000363603370816013	0.0166349724213901
TRINITY_DN9496_c0_g1_i2	day	night	-2.7635231035969	2.26013902089747	0.000364978048511267	0.0166761788347057
TRINITY_DN10586_c0_g1_i4	day	night	-2.50239123896054	4.85875990834642	0.000370346694295258	0.0168995296999945
TRINITY_DN10234_c3_g1_i2	day	night	2.58175358892924	4.37016808943044	0.000372581179518351	0.0169794702821433
TRINITY_DN8479_c4_g2_i1	day	night	2.52838129255793	5.05509508858255	0.000375511956498992	0.017090894765262
TRINITY_DN10973_c3_g1_i4	day	night	3.01332021701862	2.56063068542571	0.000378375056489791	0.0171942114397936
TRINITY_DN10553_c1_g1_i17	day	night	2.9656752671119	2.69551357401624	0.000379080054694542	0.0171942114397936
TRINITY_DN9132_c1_g1_i16	day	night	2.92742864609415	2.81850514167355	0.000379248140449088	0.0171942114397936
TRINITY_DN8721_c2_g2_i3	day	night	2.75561610157758	3.35606942223119	0.000384033636284877	0.0173887662699801
TRINITY_DN9221_c0_g1_i12	day	night	2.78132106448039	3.18531608708723	0.000386096239431103	0.0174596888119088
TRINITY_DN9570_c4_g1_i2	day	night	-2.59334100067377	3.41434105292378	0.000388017616762646	0.0175115333773717
TRINITY_DN9188_c0_g1_i16	day	night	2.81560418531604	2.99099846690645	0.000388238190959864	0.0175115333773717
TRINITY_DN7581_c0_g1_i3	day	night	-2.73700898298433	2.0625320755135	0.00039015657072758	0.0175755294127244
TRINITY_DN9383_c2_g1_i4	day	night	-2.58629821735596	3.45308191627614	0.000393688872658705	0.0176785105362964
TRINITY_DN11347_c0_g1_i7	day	night	2.50686828380143	5.31759342888599	0.000394172592526921	0.0176785105362964
TRINITY_DN11242_c2_g1_i8	day	night	2.45068127439371	7.91471568117077	0.000394172725004038	0.0176785105362964
TRINITY_DN10258_c2_g1_i2	day	night	2.66749156933075	3.802256714451	0.000394452582883085	0.0176785105362964
TRINITY_DN11145_c1_g1_i2	day	night	2.53012265703418	5.03252480078664	0.000395778559442252	0.0177153705830755
TRINITY_DN10462_c1_g1_i4	day	night	-2.65672947985881	2.85666131874925	0.000396900000982314	0.0177429934365436
TRINITY_DN10077_c0_g1_i7	day	night	2.5207622559757	5.14099851047617	0.000399239859141476	0.0178148692574501
TRINITY_DN8078_c1_g4_i1	day	night	2.50570166286777	5.35530098796825	0.000400442813374591	0.0178148692574501
TRINITY_DN9191_c2_g1_i9	day	night	2.921174881078	2.8132885226837	0.000400533272202918	0.0178148692574501
TRINITY_DN9146_c0_g1_i2	day	night	-2.68039489396951	2.6134397541282	0.000400533272202918	0.0178148692574501
TRINITY_DN9124_c5_g1_i6	day	night	3.00575464624717	2.55432687742927	0.000403989525371514	0.0179232780348305
TRINITY_DN8857_c0_g1_i12	day	night	-2.71434846685425	2.32243069124096	0.000403989525371514	0.0179232780348305
TRINITY_DN8131_c2_g3_i1	day	night	2.79200238628757	3.08722941164194	0.000405114139289212	0.0179505360812003
TRINITY_DN10830_c0_g1_i16	day	night	-2.44819656414757	6.26112097553762	0.000412519503123655	0.0182556744137062
TRINITY_DN8584_c3_g1_i15	day	night	-2.52924480606121	3.88813439972166	0.000414241809470006	0.0183088634934344
TRINITY_DN9698_c0_g1_i5	day	night	-2.49246135528533	4.68987530403902	0.000415959936048791	0.0183617345923069
TRINITY_DN8647_c2_g1_i1	day	night	2.68164166947013	3.46340146465742	0.000417237568960127	0.0183950528209965
TRINITY_DN11437_c6_g3_i5	day	night	-2.44051647968644	7.05163717023702	0.000418001889600358	0.0184056852064078
TRINITY_DN9283_c2_g1_i1	day	night	-2.44131572005951	6.80042569119044	0.000420067122782071	0.018461800577774
TRINITY_DN8785_c4_g1_i27	day	night	-2.60572715708212	3.00597940096105	0.000420325799067618	0.018461800577774
TRINITY_DN8606_c0_g2_i9	day	night	2.91489388930409	2.80805153808977	0.000423132645069269	0.0185619111207319
TRINITY_DN8876_c3_g2_i4	day	night	2.77647227553111	3.07431138147543	0.000423973837889626	0.0185756507654207
TRINITY_DN9093_c1_g3_i3	day	night	2.79893781405052	2.97714166189991	0.000428020447722642	0.0187136911727387
TRINITY_DN9564_c4_g3_i1	day	night	-2.49261906271732	4.34940661146757	0.000428188317720841	0.0187136911727387
TRINITY_DN8775_c2_g1_i6	day	night	-2.64487472136341	2.66251775628274	0.000432518117084229	0.0188688101575855
TRINITY_DN6417_c0_g1_i1	day	night	2.61270015661103	3.81734319716723	0.000432810238109587	0.0188688101575855
TRINITY_DN10535_c1_g1_i14	day	night	-2.54146022179785	3.43604210543707	0.000433681780395731	0.018883406433023
TRINITY_DN10378_c1_g1_i2	day	night	-2.63925421236415	2.84129403321499	0.000436136019055528	0.0189433795338415
TRINITY_DN10274_c3_g1_i7	day	night	-2.60697246339357	2.84716762772927	0.000436136019055528	0.0189433795338415
TRINITY_DN10263_c1_g4_i2	day	night	-2.63612739733165	2.53266692133807	0.000437518733201695	0.0189800050203478
TRINITY_DN7398_c0_g1_i1	day	night	2.66019406331405	3.59636321714998	0.000438760695375821	0.0190104418530937
TRINITY_DN10829_c3_g1_i4	day	night	-2.56889984706793	3.39304407289073	0.000442877772242238	0.0191261477185423
TRINITY_DN11060_c3_g1_i3	day	night	-2.56889984706793	3.39304407289073	0.000442877772242238	0.0191261477185423
TRINITY_DN11284_c1_g1_i26	day	night	-2.7153879634108	2.37362371307662	0.000443062088301176	0.0191261477185423
TRINITY_DN9345_c2_g1_i1	day	night	2.45990011330293	5.86557734930214	0.000448147202291269	0.0193219544987885
TRINITY_DN9049_c3_g1_i1	day	night	2.5960380874808	4.07355079496543	0.00044908056148776	0.0193357830484652
TRINITY_DN10913_c3_g1_i2	day	night	2.78207665631343	2.96314085973112	0.000449567123348432	0.0193357830484652
TRINITY_DN9422_c5_g1_i1	day	night	-2.59909677017104	3.08842448120273	0.000451938176024447	0.0194140279717852
TRINITY_DN10676_c2_g2_i2	day	night	2.93808845931575	2.67253191639364	0.000453700709086134	0.0194564674582047
TRINITY_DN9552_c3_g2_i4	day	night	2.54006222131411	4.48568323743292	0.000454032169381674	0.0194564674582047
TRINITY_DN11321_c3_g4_i5	day	night	2.52618708139967	4.70431172751618	0.000455282359158788	0.0194792937342074
TRINITY_DN9630_c2_g1_i2	day	night	-2.70789639952811	2.03690887113836	0.000455672183026908	0.0194792937342074
TRINITY_DN8481_c1_g1_i1	day	night	-2.55921678087298	3.49436266277825	0.00045762996750072	0.0195272258246957
TRINITY_DN9922_c1_g1_i12	day	night	-2.58979571832116	2.99206156037229	0.000457903510470523	0.0195272258246957
TRINITY_DN7398_c0_g1_i6	day	night	-2.46746958382522	4.62315105160524	0.000459869587310583	0.0195873266595168
TRINITY_DN10214_c4_g1_i12	day	night	-2.7383028820594	2.29162382831134	0.000461103460872568	0.019592441981182
TRINITY_DN10944_c1_g1_i12	day	night	-2.68971058916722	2.30069775543352	0.000461103460872568	0.019592441981182
TRINITY_DN11366_c4_g1_i12	day	night	-2.47349702451835	4.43125709984286	0.000464208841646783	0.0197005976680544
TRINITY_DN8874_c3_g3_i1	day	night	2.59213947943803	3.96833234991533	0.000467592312062568	0.0198014822896815
TRINITY_DN6008_c0_g1_i1	day	night	2.42694105042933	6.79349953642116	0.000469047079763161	0.0198014822896815
TRINITY_DN10366_c0_g2_i13	day	night	2.47690248015392	5.14827525586252	0.00046928718414783	0.0198014822896815
TRINITY_DN10879_c2_g4_i1	day	night	-2.73736962395466	2.12310960199691	0.000469400154328759	0.0198014822896815
TRINITY_DN10954_c0_g1_i9	day	night	-2.73736962395466	2.12310960199691	0.000469400154328759	0.0198014822896815
TRINITY_DN10713_c2_g4_i2	day	night	2.41853523358268	7.44394259032276	0.000474317212713177	0.0199483198356214
TRINITY_DN10401_c3_g1_i3	day	night	-2.57715203917415	3.25667722889231	0.000474903857266976	0.0199483198356214
TRINITY_DN10828_c7_g1_i2	day	night	-2.52720343586108	3.62668212094454	0.000474922027872912	0.0199483198356214
TRINITY_DN9362_c4_g12_i1	day	night	2.4622398858325	5.53137672597662	0.000475148997278459	0.0199483198356214
TRINITY_DN11041_c0_g2_i15	day	night	-2.54967191806736	3.12863419999791	0.000476451241002576	0.0199791508473809
TRINITY_DN7266_c0_g1_i1	day	night	2.41985900475835	7.19455915250064	0.000477563074840322	0.0200019334512288
TRINITY_DN9705_c1_g1_i14	day	night	-2.58928292101598	2.83172009127154	0.000479655397127462	0.0200656791697246
TRINITY_DN8160_c3_g1_i3	day	night	-2.48388910257593	4.22433603816277	0.000481743058080522	0.0201290787047374
TRINITY_DN11203_c3_g2_i9	day	night	2.47536493457375	5.25144588745687	0.000483243105862025	0.0201678042116699
TRINITY_DN11229_c0_g2_i34	day	night	-2.59302398608364	3.0248831885482	0.000484226246991256	0.0201848907839412
TRINITY_DN10679_c2_g1_i2	day	night	2.45678955156533	5.52681577867897	0.000486956909320164	0.0202434504938283
TRINITY_DN8634_c0_g1_i6	day	night	-2.54763414693099	3.48430899623484	0.000487044867888839	0.0202434504938283
TRINITY_DN11242_c2_g1_i7	day	night	2.65861588060926	3.36237556373788	0.000487357244280386	0.0202434504938283
TRINITY_DN9858_c0_g1_i13	day	night	-2.61445103765342	2.51370787218363	0.000491241427306732	0.0203807262918696
TRINITY_DN10783_c1_g1_i2	day	night	-2.47230699896726	4.26259278524138	0.00049601673529432	0.0205546063381917
TRINITY_DN10190_c0_g1_i7	day	night	-2.5210562343954	3.58296559699016	0.00049914414578989	0.020659869808447
TRINITY_DN8580_c1_g1_i6	day	night	-2.47049984713918	4.31910897197935	0.000502979665578657	0.0207735183302298
TRINITY_DN10228_c1_g2_i16	day	night	-2.69156382660023	2.35258833639494	0.000503070820799153	0.0207735183302298
TRINITY_DN6804_c0_g1_i2	day	night	2.78256693239653	2.83722508511033	0.00050758983757196	0.0209310083233939
TRINITY_DN11192_c0_g1_i10	day	night	-2.40685311395589	6.42310508057949	0.00050807461509233	0.0209310083233939
TRINITY_DN9164_c1_g1_i5	day	night	2.57027998501785	4.00202130592755	0.000509198766779495	0.0209527848103347
TRINITY_DN8817_c1_g1_i10	day	night	2.57876680565972	3.78913691800912	0.000509975719985601	0.0209602403978194
TRINITY_DN10670_c3_g1_i5	day	night	2.90996384384632	2.64914754634946	0.000512316897964844	0.0210073812403253
TRINITY_DN10339_c1_g1_i2	day	night	-2.62940716512426	2.43942719287576	0.000512316897964844	0.0210073812403253
TRINITY_DN11210_c1_g1_i1	day	night	-2.59268430053003	2.69306793025628	0.000514876965032448	0.0210877780951939
TRINITY_DN9400_c3_g5_i13	day	night	-2.73770365955764	2.18137785067721	0.000516971637209615	0.0211471775641078
TRINITY_DN9435_c2_g1_i5	day	night	2.58217352815467	3.73121912966577	0.000517538468661862	0.0211471775641078
TRINITY_DN9683_c2_g1_i3	day	night	-2.40630003580798	6.21094191061497	0.000518580473924342	0.0211471775641078
TRINITY_DN11066_c2_g2_i1	day	night	-2.43253027512608	5.04809808310651	0.000518731574038573	0.0211471775641078
TRINITY_DN6545_c0_g1_i6	day	night	2.57564200874808	3.78654387880918	0.000524242437811707	0.0213471035267262
TRINITY_DN8237_c3_g6_i2	day	night	-2.46777981281564	4.27051703459622	0.00052690683647486	0.0214307934345185
TRINITY_DN10169_c4_g2_i21	day	night	2.43788221345087	5.47771200126476	0.000529457799591988	0.0215096816457798
TRINITY_DN10637_c4_g1_i5	day	night	-2.73661842618993	1.99946307231356	0.000533418099220567	0.0216217437266749
TRINITY_DN9500_c1_g1_i5	day	night	-2.49385262329332	3.75922012085476	0.000533445328712233	0.0216217437266749
TRINITY_DN10239_c5_g1_i1	day	night	2.46533570817807	4.90377028195234	0.000543255834083161	0.0219808078211944
TRINITY_DN9086_c4_g1_i1	day	night	-2.606344734125	2.41930142920736	0.000544691934007132	0.0219808078211944
TRINITY_DN11037_c1_g1_i16	day	night	-2.70938643976098	2.09844116489283	0.000544887666794025	0.0219808078211944
TRINITY_DN10614_c6_g1_i6	day	night	2.63725442042021	3.34467961403413	0.000545335371938993	0.0219808078211944
TRINITY_DN10455_c0_g1_i18	day	night	-2.46881268444681	4.13599601113202	0.000545565587934225	0.0219808078211944
TRINITY_DN9512_c3_g2_i6	day	night	-2.39627134312919	5.88588687656818	0.000546052698417485	0.0219808078211944
TRINITY_DN6965_c0_g1_i5	day	night	2.56580485616795	3.71765244233109	0.000548265437615833	0.0220256904075389
TRINITY_DN7379_c0_g1_i10	day	night	2.74195026251651	2.92989450282396	0.000548419782758344	0.0220256904075389
TRINITY_DN11062_c5_g1_i2	day	night	-2.52617423975096	3.23734216682679	0.000549403634370508	0.0220400440871416
TRINITY_DN8837_c3_g1_i2	day	night	-2.43007381367973	4.52529516623849	0.000552064767466092	0.0221043859014437
TRINITY_DN11349_c1_g1_i10	day	night	-2.59244401822655	2.49452598745627	0.000552264089800721	0.0221043859014437
TRINITY_DN9146_c0_g1_i1	day	night	-2.4106690806196	5.16434502025008	0.000553852924249793	0.022121412564435
TRINITY_DN10976_c1_g1_i1	day	night	2.52766135446835	4.06500714307207	0.000553947031699937	0.022121412564435
TRINITY_DN10404_c0_g1_i3	day	night	-2.54584747525027	3.09808454104448	0.000558356868320143	0.0222470117114827
TRINITY_DN10244_c1_g4_i1	day	night	-2.51994216913481	3.1028840428037	0.000558356868320143	0.0222470117114827
TRINITY_DN11419_c1_g1_i3	day	night	-2.46516609668488	4.03962471548364	0.000560422283778718	0.0222847976205351
TRINITY_DN9020_c1_g1_i3	day	night	2.46572768465158	4.68396403519737	0.00056078864070289	0.0222847976205351
TRINITY_DN9336_c3_g1_i2	day	night	-2.53886182445731	3.14599496946547	0.000562441365118584	0.0222847976205351
TRINITY_DN10393_c1_g3_i4	day	night	2.92783329542951	2.48958643537405	0.000564032032534306	0.0222847976205351
TRINITY_DN9912_c0_g2_i7	day	night	-2.68772775110201	2.2469707171697	0.000564032032534306	0.0222847976205351
TRINITY_DN9025_c2_g1_i2	day	night	-2.68772775110201	2.2469707171697	0.000564032032534306	0.0222847976205351
TRINITY_DN11152_c0_g1_i8	day	night	-2.68772775110201	2.2469707171697	0.000564032032534306	0.0222847976205351
TRINITY_DN11409_c2_g2_i2	day	night	2.55920503008258	3.71218809122703	0.000564372539363787	0.0222847976205351
TRINITY_DN10590_c2_g1_i4	day	night	2.60933757163582	3.55411693905586	0.000566988970055044	0.0223630111485163
TRINITY_DN10229_c0_g1_i10	day	night	-2.62181436040768	2.34005991652266	0.000572084477407824	0.0225387190192184
TRINITY_DN11204_c4_g3_i1	day	night	2.37405728392749	7.87826241394319	0.000577385895960656	0.0227221371271675
TRINITY_DN11165_c0_g1_i2	day	night	2.87401907847876	2.61932795822467	0.000579318046774236	0.0227472851803696
TRINITY_DN7211_c0_g1_i5	day	night	2.87401907847876	2.61932795822467	0.000579318046774236	0.0227472851803696
TRINITY_DN8489_c1_g3_i3	day	night	2.36746894365988	8.35831871340636	0.000581696336024669	0.0228152067937792
TRINITY_DN8698_c1_g9_i1	day	night	2.60192377074379	3.54797405409045	0.000585710348094812	0.0229418363850676
TRINITY_DN10128_c2_g2_i1	day	night	-2.68084972650379	2.07340690852501	0.000587533243787901	0.0229418363850676
TRINITY_DN10272_c4_g2_i18	day	night	-2.68084972650379	2.07340690852501	0.000587533243787901	0.0229418363850676
TRINITY_DN10335_c3_g1_i7	day	night	-2.68084972650379	2.07340690852501	0.000587533243787901	0.0229418363850676
TRINITY_DN10092_c6_g1_i2	day	night	-2.56995119935934	2.94414391160857	0.000594519403635714	0.0231410244351099
TRINITY_DN9213_c3_g1_i12	day	night	-2.56995119935934	2.94414391160857	0.000594519403635714	0.0231410244351099
TRINITY_DN7398_c0_g1_i3	day	night	-2.41295345082049	4.8450460106677	0.000594607642809942	0.0231410244351099
TRINITY_DN6668_c0_g1_i1	day	night	-2.65866307974627	2.16767875704332	0.000596158636402207	0.0231757493324889
TRINITY_DN11025_c4_g1_i1	day	night	-2.43378689303694	4.05350710356615	0.000599733314313759	0.0232889817485504
TRINITY_DN9988_c0_g2_i4	day	night	2.46512285013951	4.52648866521106	0.000603533394873841	0.0233926075180176
TRINITY_DN9101_c7_g1_i1	day	night	2.91980459097029	2.48293512399715	0.00060373167035302	0.0233926075180176
TRINITY_DN10272_c3_g1_i2	day	night	-2.38541076150503	5.56514538397502	0.000605892541632352	0.0234505075904394
TRINITY_DN7328_c0_g1_i2	day	night	2.61119602649774	3.32313629226318	0.000610940797188403	0.0236199111282224
TRINITY_DN9665_c0_g1_i6	day	night	-2.45958097167328	3.84398013780632	0.000615034673589101	0.0237096502681231
TRINITY_DN9199_c0_g1_i1	day	night	-2.62573012798193	2.39055758501126	0.000616365902490777	0.0237096502681231
TRINITY_DN9691_c2_g3_i9	day	night	-2.58290763758387	2.39892650778191	0.000616365902490777	0.0237096502681231
TRINITY_DN7527_c0_g1_i3	day	night	-2.58290763758387	2.39892650778191	0.000616365902490777	0.0237096502681231
TRINITY_DN5133_c0_g1_i1	day	night	2.38350150742796	6.27511102250614	0.000616631515983531	0.0237096502681231
TRINITY_DN8487_c0_g3_i2	day	night	2.68731489533073	3.10727280395122	0.000621351262653334	0.023865043802041
TRINITY_DN10404_c0_g1_i7	day	night	2.58322085483551	3.53249519176245	0.000625213847398689	0.0239872121910367
TRINITY_DN9877_c4_g1_i6	day	night	2.83065056671552	2.73803921106149	0.000626438478156697	0.0240059070221869
TRINITY_DN9096_c4_g4_i2	day	night	-2.36191872026153	6.50309526105106	0.000627065787999255	0.0240059070221869
TRINITY_DN10922_c1_g1_i25	day	night	-2.42411013419971	4.13602025032324	0.000630633510927243	0.0240938572810292
TRINITY_DN11157_c0_g1_i1	day	night	2.73840435807582	2.80072660288617	0.000630732833716898	0.0240938572810292
TRINITY_DN8197_c0_g1_i3	day	night	-2.48442806960826	3.12525842824592	0.00063236517565668	0.0241300125921403
TRINITY_DN10558_c1_g2_i6	day	night	-2.55318699799892	2.65873694031068	0.00063461986716814	0.0241898116649074
TRINITY_DN10547_c1_g1_i4	day	night	2.39803622731801	5.41043881648474	0.000637246303532697	0.0242636357693586
TRINITY_DN9417_c4_g1_i23	day	night	-2.57742991103608	2.7164697544179	0.000638151739824687	0.0242718427140672
TRINITY_DN9199_c2_g1_i1	day	night	-2.37253923496857	5.4351154022301	0.000639960408508032	0.024314348911587
TRINITY_DN8678_c0_g3_i4	day	night	-2.45172394502851	3.75661578366854	0.000642578359571783	0.0243874777200156
TRINITY_DN9503_c3_g2_i6	day	night	-2.50889968452933	2.82805402248395	0.000644319055078032	0.0244008966585095
TRINITY_DN9388_c1_g1_i23	day	night	-2.50889968452933	2.82805402248395	0.000644319055078032	0.0244008966585095
TRINITY_DN9475_c4_g6_i1	day	night	2.36165056252459	6.92160972722867	0.000647009770722751	0.0244244413705787
TRINITY_DN11125_c4_g1_i4	day	night	-2.53172265027632	2.87970433701351	0.000647023459649233	0.0244244413705787
TRINITY_DN9599_c0_g1_i12	day	night	-2.53172265027632	2.87970433701351	0.000647023459649233	0.0244244413705787
TRINITY_DN10103_c4_g1_i6	day	night	2.6718954423372	3.09452800768836	0.000649512782923311	0.0244921315421307
TRINITY_DN9898_c2_g2_i2	day	night	2.85938660827797	2.6072105115428	0.000656020165059584	0.0247110293866448
TRINITY_DN11280_c4_g1_i16	day	night	-2.41645889161571	4.12950777447637	0.000656805499039881	0.0247141508740333
TRINITY_DN9046_c2_g3_i27	day	night	2.59355854915117	3.30858213142811	0.000659451299224676	0.0247871961638061
TRINITY_DN10049_c0_g2_i1	day	night	2.72553413291652	2.79011292266768	0.000666394118044403	0.0250030767340691
TRINITY_DN9388_c1_g1_i16	day	night	-2.39611191784806	4.45735851031499	0.000666616052997465	0.0250030767340691
TRINITY_DN8540_c2_g1_i8	day	night	2.35573466906782	6.69999963467484	0.000668765648723151	0.0250569894072182
TRINITY_DN10184_c1_g2_i4	day	night	-2.40876685470069	4.12296701506009	0.000670334856600786	0.0250890648137541
TRINITY_DN10497_c3_g1_i17	day	night	-2.46291781540579	3.62711050736143	0.000674202881307028	0.0252070199470179
TRINITY_DN8605_c0_g1_i1	day	night	-2.50738764897474	2.92057278044054	0.000679075660371002	0.0253622504067649
TRINITY_DN11054_c1_g8_i1	day	night	-2.35688200809277	5.4946245732899	0.000680241608931316	0.025378855021656
TRINITY_DN11385_c3_g2_i1	day	night	-2.35854353840218	5.56972093920833	0.000681413806997005	0.0253956573705176
TRINITY_DN10314_c2_g1_i1	day	night	2.47858564614745	4.20277068929844	0.000684169436822258	0.0254457056316817
TRINITY_DN8761_c0_g1_i5	day	night	-2.65173714304757	2.04799730122314	0.000684203215495734	0.0254457056316817
TRINITY_DN10385_c2_g1_i9	day	night	-2.46597759183222	3.23409193800067	0.000687108770379671	0.0255267801050661
TRINITY_DN9984_c0_g2_i11	day	night	2.56120660718016	3.58398846600292	0.000691218161894475	0.0256026012936662
TRINITY_DN8630_c1_g3_i1	day	night	-2.45397190018053	3.52525548460088	0.000692249638808622	0.0256026012936662
TRINITY_DN9478_c2_g1_i37	day	night	2.88723536794842	2.45599056876313	0.000692619393126844	0.0256026012936662
TRINITY_DN9012_c1_g1_i2	day	night	2.88723536794842	2.45599056876313	0.000692619393126844	0.0256026012936662
TRINITY_DN9135_c0_g1_i9	day	night	-2.37849858659585	4.84618206236962	0.000692788256255194	0.0256026012936662
TRINITY_DN5149_c0_g1_i2	day	night	2.51494752604309	3.73632551552078	0.000693569919110621	0.0256045927535675
TRINITY_DN11350_c0_g1_i11	day	night	-2.41195517595425	4.13819255690419	0.000698465191342594	0.0257318837882502
TRINITY_DN11218_c5_g1_i7	day	night	-2.5590835007733	2.37829691640463	0.000698480729287106	0.0257318837882502
TRINITY_DN8701_c2_g3_i3	day	night	-2.39151465019548	4.41328223448736	0.000700017150748024	0.0257341533962383
TRINITY_DN7651_c0_g1_i8	day	night	2.33811096625379	7.39783335699889	0.000700359244049454	0.0257341533962383
TRINITY_DN8737_c1_g2_i14	day	night	-2.5878191890506	2.44748046847433	0.000700736710636016	0.0257341533962383
TRINITY_DN10674_c2_g1_i3	day	night	2.34110496716841	7.07191313386214	0.000705379191623812	0.0258776337014692
TRINITY_DN9454_c7_g1_i14	day	night	-2.3703114149106	4.689341027544	0.000710965343619805	0.0259824635827788
TRINITY_DN9614_c3_g4_i16	day	night	-2.47416628968449	3.06344997930737	0.000711553218525729	0.0259824635827788
TRINITY_DN9715_c2_g2_i11	day	night	-2.47463524252391	3.14263918643631	0.000712204004414139	0.0259824635827788
TRINITY_DN9691_c2_g3_i11	day	night	-2.49394248774586	3.18459631789142	0.000712460207992376	0.0259824635827788
TRINITY_DN8891_c2_g1_i12	day	night	2.4711275619039	4.06495040616323	0.000713122381702739	0.0259824635827788
TRINITY_DN10716_c2_g1_i1	day	night	2.4727390030265	4.01955454408191	0.000713224476967072	0.0259824635827788
TRINITY_DN8555_c0_g1_i11	day	night	-2.46038017777555	3.45076098387238	0.000713406282217165	0.0259824635827788
TRINITY_DN10658_c1_g1_i38	day	night	-2.39494462937337	4.33232142548161	0.000724837847501193	0.0263715048095005
TRINITY_DN7651_c0_g1_i7	day	night	2.40705990277251	4.92990091188781	0.000727977127897195	0.026458358795123
TRINITY_DN10937_c0_g4_i1	day	night	2.42551564559296	4.62056314882575	0.000733358260940038	0.0266264296557197
TRINITY_DN8998_c0_g1_i1	day	night	-2.37811736005092	4.42217273080623	0.000735945036682516	0.0266755362252304
TRINITY_DN8674_c3_g1_i10	day	night	-2.67529280205674	1.94573778348689	0.000736227209217745	0.0266755362252304
TRINITY_DN8479_c2_g1_i1	day	night	2.62283749810224	3.2458609521943	0.000740797311520997	0.0267550900298646
TRINITY_DN10596_c4_g2_i1	day	night	2.87897686704159	2.44916779174225	0.000742351310550607	0.0267550900298646
TRINITY_DN9513_c5_g2_i2	day	night	2.87067081922437	2.442309614405	0.000742351310550607	0.0267550900298646
TRINITY_DN9984_c0_g2_i7	day	night	2.82214266668484	2.57642459490166	0.000743964070055855	0.0267550900298646
TRINITY_DN8944_c0_g1_i3	day	night	2.82214266668484	2.57642459490166	0.000743964070055855	0.0267550900298646
TRINITY_DN9399_c2_g1_i5	day	night	-2.50467183537444	2.68930749461073	0.000744182501552659	0.0267550900298646
TRINITY_DN7465_c0_g1_i2	day	night	2.79004530303322	2.70444606845635	0.00074450665508605	0.0267550900298646
TRINITY_DN9314_c0_g1_i2	day	night	-2.5531231628079	2.50223029366967	0.00074450665508605	0.0267550900298646
TRINITY_DN11398_c1_g1_i7	day	night	-2.38704747914995	4.16606144746667	0.000756027794037599	0.0271413978059498
TRINITY_DN10757_c1_g1_i12	day	night	-2.38544156904983	4.10317265685403	0.000758189265081345	0.027163130813761
TRINITY_DN10018_c0_g2_i7	day	night	2.42014711608231	4.55408768884514	0.000758408391158219	0.027163130813761
TRINITY_DN11137_c1_g2_i17	day	night	-2.39882462906903	4.07631471298173	0.000758949394290463	0.027163130813761
TRINITY_DN9046_c2_g2_i1	day	night	-2.43184916672044	3.29752476938573	0.000764557061633233	0.0273360229089232
TRINITY_DN9520_c1_g1_i1	day	night	2.55867755965801	3.36164016439749	0.000766993739093604	0.0273953032779606
TRINITY_DN5347_c0_g1_i1	day	night	2.60886196561056	3.23433212893304	0.000770977334570444	0.0275096598223705
TRINITY_DN9355_c1_g2_i4	day	night	2.45414068160756	4.22387305391888	0.000772071912681075	0.0275208044903197
TRINITY_DN9008_c0_g1_i3	day	night	2.49232595871431	3.77587376124113	0.000774734464360046	0.0275877610578088
TRINITY_DN8755_c1_g1_i20	day	night	-2.38729875953439	4.05357458769028	0.000776079608162885	0.0276077176687428
TRINITY_DN9513_c6_g2_i9	day	night	2.39192930316309	4.86812178146798	0.000776899745442611	0.0276089766102646
TRINITY_DN11186_c3_g7_i1	day	night	2.49149104875495	3.65631533782669	0.000780154838796405	0.0276966776372705
TRINITY_DN9482_c0_g1_i18	day	night	-2.47833333933371	2.73576420619246	0.000781942337366625	0.0277321525335006
TRINITY_DN9063_c1_g1_i5	day	night	2.53185214180921	3.55976775425571	0.000784776182964819	0.0277816178473526
TRINITY_DN9226_c1_g1_i1	day	night	2.48201298446347	3.92889034758855	0.000787051317096662	0.0277816178473526
TRINITY_DN10504_c3_g4_i4	day	night	-2.55852900888794	2.54758418630023	0.000787285344602652	0.0277816178473526
TRINITY_DN9121_c3_g1_i2	day	night	-2.52124086022169	2.55496746293436	0.000787285344602652	0.0277816178473526
TRINITY_DN10621_c2_g1_i1	day	night	-2.52124086022169	2.55496746293436	0.000787285344602652	0.0277816178473526
TRINITY_DN9758_c3_g2_i1	day	night	2.39626374455416	4.62642226010812	0.000790642536153996	0.0278607915605232
TRINITY_DN11318_c2_g3_i1	day	night	-2.36373709599306	4.3379416154228	0.000791112806803555	0.0278607915605232
TRINITY_DN11274_c3_g2_i2	day	night	-2.30358902452781	7.75338480656484	0.000793894685454314	0.0279308028236537
TRINITY_DN8757_c0_g2_i3	day	night	2.85391387060375	2.4284855194736	0.000796013137536558	0.0279773568479632
TRINITY_DN9355_c1_g1_i2	day	night	-2.62202496777513	2.02220248716571	0.000798533781875619	0.0279783136825859
TRINITY_DN8691_c2_g1_i1	day	night	-2.62202496777513	2.02220248716571	0.000798533781875619	0.0279783136825859
TRINITY_DN10355_c1_g2_i8	day	night	-2.64362389835511	1.91823068897565	0.000799221341907762	0.0279783136825859
TRINITY_DN10695_c2_g1_i14	day	night	-2.64362389835511	1.91823068897565	0.000799221341907762	0.0279783136825859
TRINITY_DN11181_c4_g1_i2	day	night	-2.43913130992933	3.08643349170548	0.000802506185465676	0.0280653803350432
TRINITY_DN10949_c0_g1_i5	day	night	-2.38681212250358	3.82828790790963	0.000806747508435408	0.0281856910047413
TRINITY_DN11352_c2_g4_i1	day	night	2.42172802924832	4.35135029012063	0.000809271185966177	0.0282458123657362
TRINITY_DN10025_c1_g2_i6	day	night	-2.30906948692079	6.60873778785418	0.000810791623374336	0.0282708333930187
TRINITY_DN10305_c2_g1_i7	day	night	2.62995255100184	3.05994161832028	0.000812926313819395	0.0283172015572217
TRINITY_DN10304_c3_g4_i2	day	night	-2.3367014177741	5.03933924756162	0.000817933810112333	0.0284634493643641
TRINITY_DN10577_c1_g1_i14	day	night	2.65818565091609	2.86082571894473	0.000825505043190952	0.0286799640369445
TRINITY_DN8882_c0_g1_i11	day	night	-2.40379601728824	3.55827002334579	0.000825786014707088	0.0286799640369445
TRINITY_DN11062_c5_g1_i4	day	night	-2.52729170534101	2.59874817885572	0.000829044366074734	0.0287647326304155
TRINITY_DN10184_c1_g2_i6	day	night	-2.3233630874063	5.25844193788136	0.000831876820672751	0.0288345717289741
TRINITY_DN8403_c2_g7_i1	day	night	2.36111849823789	5.11561406168977	0.000832876607390026	0.0288408118122007
TRINITY_DN11394_c1_g1_i2	day	night	2.59474972534338	3.22270442598151	0.000835449393090415	0.0289014557991219
TRINITY_DN11129_c4_g1_i7	day	night	-2.53077523912825	2.48293530836899	0.00083664369436556	0.0289143403292428
TRINITY_DN9346_c5_g1_i3	day	night	2.36167022000273	4.89238042981344	0.000845932060400613	0.0291900746354761
TRINITY_DN9355_c1_g2_i6	day	night	-2.32054461569181	5.11274006554115	0.000846281511232608	0.0291900746354761
TRINITY_DN9513_c6_g2_i7	day	night	2.31679915440515	6.21029514712898	0.000849548397829757	0.0292466705188259
TRINITY_DN9728_c1_g1_i1	day	night	-2.33262195577932	4.90186136611787	0.000849584937474848	0.0292466705188259
TRINITY_DN9417_c4_g3_i6	day	night	2.84546183939283	2.42151881621956	0.000853943518941846	0.0293106740325971
TRINITY_DN9795_c2_g3_i1	day	night	-2.55978460877419	2.1875612506959	0.000853943518941846	0.0293106740325971
TRINITY_DN9151_c0_g1_i11	day	night	-2.55978460877419	2.1875612506959	0.000853943518941846	0.0293106740325971
TRINITY_DN8550_c1_g1_i5	day	night	2.32398510559219	5.81613311198891	0.000855372262715001	0.0293310983887321
TRINITY_DN9807_c2_g4_i1	day	night	-2.57469246143024	2.09483081046789	0.000858637268963261	0.0293605933499382
TRINITY_DN10939_c1_g2_i3	day	night	-2.57469246143024	2.09483081046789	0.000858637268963261	0.0293605933499382
TRINITY_DN8647_c2_g1_i2	day	night	2.46809391582631	3.81181839930979	0.000859085930279963	0.0293605933499382
TRINITY_DN9189_c4_g1_i11	day	night	-2.48469733773783	2.77459400754971	0.000859702039253441	0.0293605933499382
TRINITY_DN9182_c2_g1_i2	day	night	2.43492701007854	3.98840270220104	0.000860405086231205	0.0293605933499382
TRINITY_DN9189_c4_g1_i5	day	night	-2.49126467326956	2.71272407955682	0.000864587874955652	0.0294462058244819
TRINITY_DN9533_c2_g1_i20	day	night	-2.49126467326956	2.71272407955682	0.000864587874955652	0.0294462058244819
TRINITY_DN9066_c6_g1_i9	day	night	-2.30218430575857	5.96403780246866	0.000866178674594806	0.0294718550576349
TRINITY_DN9685_c2_g1_i4	day	night	2.58526428587758	3.2148968163472	0.000869875919257407	0.0295690575761489
TRINITY_DN9923_c1_g1_i12	day	night	2.36004490965212	5.00722968519117	0.000872935077479033	0.0296444033743893
TRINITY_DN8675_c3_g1_i12	day	night	2.40644091365245	4.30173099209326	0.000875998315413062	0.0297197422689126
TRINITY_DN11403_c1_g1_i2	day	night	-2.32766449300555	4.74993512337143	0.000877683751276171	0.0297482367412315
TRINITY_DN8726_c1_g1_i4	day	night	2.28756198487977	7.74672191121965	0.000879754016033877	0.0297777267800023
TRINITY_DN7444_c0_g1_i1	day	night	2.51864846937418	3.40600375630762	0.000880289427529274	0.0297777267800023
TRINITY_DN10092_c6_g1_i9	day	night	-2.30596734111483	5.47539742729177	0.000881092990108077	0.0297777267800023
TRINITY_DN8032_c0_g2_i1	day	night	2.50186964890705	3.60145978836282	0.000883790465701814	0.0298402266452219
TRINITY_DN10335_c3_g1_i11	day	night	-2.40942024831667	3.44777279491696	0.000887970214358794	0.0299402675335737
TRINITY_DN9228_c2_g1_i9	day	night	2.5196473937904	3.32956790238961	0.000889710387790661	0.0299402675335737
TRINITY_DN10983_c4_g4_i9	day	night	2.5196473937904	3.32956790238961	0.000889710387790661	0.0299402675335737
TRINITY_DN10894_c2_g3_i1	day	night	2.31285595521425	5.96048496703244	0.000890157462342052	0.0299402675335737
TRINITY_DN9975_c2_g1_i3	day	night	2.50566770748217	3.53821722518784	0.000892346849020525	0.0299595492830674
TRINITY_DN10913_c6_g1_i2	day	night	-2.34547083364836	4.09432122142373	0.000892433848236445	0.0299595492830674
TRINITY_DN11151_c4_g2_i1	day	night	2.79163938485829	2.55127123638313	0.000900996207945056	0.0302181588064089
TRINITY_DN11041_c0_g1_i11	day	night	2.51448715745483	3.40258704289475	0.000912126524893032	0.0305623194274159
TRINITY_DN10696_c5_g1_i25	day	night	-2.47079244027496	2.58781173700983	0.000924320918001894	0.0309414448498027
TRINITY_DN10984_c5_g4_i6	day	night	-2.30988284393349	4.91062555054398	0.000931534035507441	0.0311532608718848
TRINITY_DN11203_c3_g2_i2	day	night	2.74118128571207	2.66415327714446	0.000941385173135339	0.031404235241295
TRINITY_DN9467_c1_g1_i1	day	night	2.33107216246181	5.22896657256791	0.000941699046897064	0.031404235241295
TRINITY_DN11109_c2_g1_i4	day	night	-2.3519816918368	3.90151218373453	0.000941716451013764	0.031404235241295
TRINITY_DN10731_c2_g1_i1	day	night	2.56610423673251	3.19914523205561	0.00094347310579684	0.0314088078094372
TRINITY_DN10504_c3_g4_i1	day	night	-2.61124419168827	1.89027803787282	0.000943639072667135	0.0314088078094372
TRINITY_DN9691_c2_g3_i5	day	night	-2.43495354544766	2.764684083443	0.000948098268976394	0.0315274038744116
TRINITY_DN9467_c1_g2_i3	day	night	2.2788265755295	7.04638157106971	0.000950286971071117	0.0315604178396153
TRINITY_DN8724_c1_g2_i7	day	night	2.67582164879718	2.61048705706084	0.000950885194417378	0.0315604178396153
TRINITY_DN10719_c2_g1_i5	day	night	-2.39302623071602	3.21888871610017	0.000951917278436499	0.0315648950894938
TRINITY_DN10190_c0_g1_i9	day	night	-2.29193251957767	5.21569639990067	0.000954483069860859	0.0316201726589875
TRINITY_DN9491_c0_g1_i14	day	night	-2.43936943571033	2.70246335642248	0.000956871694846766	0.0316694825664148
TRINITY_DN11290_c2_g6_i2	day	night	2.77614243248813	2.53851329549448	0.000961121735290245	0.0317504083483393
TRINITY_DN9047_c2_g1_i2	day	night	-2.52797798174272	2.30589829450179	0.000961121735290245	0.0317504083483393
TRINITY_DN11173_c4_g1_i10	day	night	-2.26700445313736	7.186065828196	0.000964130606237238	0.0318199277566965
TRINITY_DN5897_c0_g1_i1	day	night	2.44387550403691	3.73604199545383	0.000967850134526021	0.0319127492342029
TRINITY_DN10793_c0_g1_i1	day	night	-2.36061278276933	3.67912780749793	0.000982881464998479	0.032368292905378
TRINITY_DN9066_c7_g3_i6	day	night	-2.33326913055454	4.28024198465493	0.000983656034235336	0.032368292905378
TRINITY_DN11088_c0_g4_i3	day	night	2.3205137624222	5.20133056678635	0.000984425939649662	0.032368292905378
TRINITY_DN11129_c4_g1_i2	day	night	-2.27364214641054	6.03934093482913	0.000985800432618626	0.0323832220545177
TRINITY_DN11440_c2_g1_i3	day	night	-2.51484562978283	2.5098807874815	0.0009872904109222	0.0324019134674112
TRINITY_DN10727_c0_g1_i5	day	night	2.25829776228847	8.12962296580313	0.000990020387403166	0.0324306074390457
TRINITY_DN8296_c2_g4_i2	day	night	2.28194741584173	6.21879281922502	0.000990250757770555	0.0324306074390457
TRINITY_DN9782_c1_g2_i10	day	night	-2.38074060559549	3.36217610833307	0.000990930106218354	0.0324306074390457
TRINITY_DN7804_c0_g1_i9	day	night	-2.44675814583083	2.7421220313219	0.00099598136329285	0.032565628553317
TRINITY_DN8721_c2_g1_i7	day	night	-2.31971074334798	4.33221255401325	0.00100647512337515	0.0328781873635883
TRINITY_DN9759_c1_g3_i2	day	night	2.66088621193911	2.5982606741829	0.00101181041013848	0.0330218124763377
TRINITY_DN9997_c0_g1_i1	day	night	2.35552651135737	4.43604444765826	0.00101523901873232	0.0330434694737664
TRINITY_DN11273_c4_g1_i4	day	night	2.48926402973435	3.38190464631227	0.00101543033409476	0.0330434694737664
TRINITY_DN10253_c0_g1_i7	day	night	2.47514889041123	3.51316473572821	0.00101623085585286	0.0330434694737664
TRINITY_DN10531_c3_g1_i26	day	night	-2.38641590014472	3.38768678208094	0.00101623085585286	0.0330434694737664
TRINITY_DN9185_c3_g2_i11	day	night	-2.44417887281475	2.63751268610331	0.00101887488646925	0.0330988515750332
TRINITY_DN9497_c2_g1_i3	day	night	-2.36195476912845	3.6123654666838	0.00102396649914413	0.0332335695321853
TRINITY_DN11403_c2_g1_i4	day	night	-2.28472191609366	5.15911551903226	0.0010326684796331	0.0334851082492641
TRINITY_DN8968_c2_g3_i1	day	night	-2.27371649050784	5.58169144926012	0.00103375865249605	0.0334895920001069
TRINITY_DN9765_c1_g1_i8	day	night	-2.33421709826399	3.67335366255738	0.00103774794080205	0.033587900693006
TRINITY_DN9193_c2_g2_i2	day	night	-2.38358374257894	3.27873594934455	0.00104278229121964	0.0337198222147881
TRINITY_DN10103_c2_g2_i2	day	night	2.27253109406919	6.09617822573566	0.0010465809100903	0.0338115790438907
TRINITY_DN10621_c3_g1_i5	day	night	2.7936826367638	2.37892760806903	0.00105722521542519	0.0340928483309706
TRINITY_DN10600_c0_g1_i9	day	night	2.7936826367638	2.37892760806903	0.00105722521542519	0.0340928483309706
TRINITY_DN8160_c3_g3_i2	day	night	2.2752391983425	5.90689265732116	0.00106060070771259	0.0341703792113042
TRINITY_DN11375_c2_g1_i24	day	night	-2.34563838185992	3.58110939910049	0.00106170299296983	0.0341745971625475
TRINITY_DN10998_c0_g1_i2	day	night	-2.36883257754779	3.30979752915805	0.00106956530056499	0.0343962032947692
TRINITY_DN11298_c2_g3_i3	day	night	2.47953188908708	3.29671991306099	0.00107419792210233	0.0344639906156257
TRINITY_DN11191_c1_g1_i6	day	night	2.60164958021706	2.81446604112461	0.00107461195228643	0.0344639906156257
TRINITY_DN9336_c4_g1_i13	day	night	-2.42343744411481	2.61987428920922	0.00107461195228643	0.0344639906156257
TRINITY_DN8592_c0_g1_i1	day	night	-2.49327134950042	2.36597779314872	0.00107702517120208	0.0345099267515769
TRINITY_DN8682_c1_g1_i2	day	night	-2.40391765279612	2.97623771578807	0.00107932070423019	0.0345520118437003
TRINITY_DN10928_c2_g1_i3	day	night	-2.25690982791071	5.81286583378639	0.00108036140736497	0.0345538863944676
TRINITY_DN11301_c0_g1_i2	day	night	-2.27744599211602	4.94425284384049	0.00108279200385291	0.0346001710077683
TRINITY_DN9664_c8_g2_i6	day	night	2.25530126093367	6.71646684928864	0.00108450376037414	0.0346234222300208
TRINITY_DN10970_c4_g1_i8	day	night	-2.29165317420814	4.51987978410267	0.00108747707376666	0.0346868707246224
TRINITY_DN10790_c0_g2_i12	day	night	2.40908879835186	3.86893717145041	0.00109019417804363	0.0347420394673289
TRINITY_DN10072_c3_g3_i2	day	night	2.47648514574434	3.37144430142303	0.00109136894920377	0.0347426930533485
TRINITY_DN8237_c3_g6_i1	day	night	-2.23934404898109	7.34080427802802	0.00109228389950398	0.0347426930533485
TRINITY_DN9268_c2_g1_i17	day	night	2.30469200103234	5.06914404720294	0.00109359968859232	0.0347426930533485
TRINITY_DN8443_c4_g1_i16	day	night	-2.61685860012248	1.95764251760605	0.00109515225388447	0.0347426930533485
TRINITY_DN6855_c0_g1_i4	day	night	-2.56069934364195	1.96941612003032	0.00109515225388447	0.0347426930533485
TRINITY_DN9715_c2_g5_i7	day	night	-2.36011672965668	3.40596073530009	0.00111017365646228	0.035187504127618
TRINITY_DN9541_c0_g1_i2	day	night	2.3555953857924	4.2219947141669	0.00111641127368476	0.035320801672036
TRINITY_DN8345_c0_g1_i2	day	night	-2.57812104032194	1.86186735148608	0.00111705428926911	0.035320801672036
TRINITY_DN10943_c4_g6_i2	day	night	-2.30026755335192	4.19754365524983	0.00111739105966051	0.035320801672036
TRINITY_DN7183_c0_g1_i1	day	night	2.35397830528979	4.14153908815915	0.00112280123498669	0.0354599578539511
TRINITY_DN10960_c2_g3_i1	day	night	2.24407754600302	6.84189529433042	0.00112668990111054	0.0355508556958486
TRINITY_DN9240_c3_g1_i10	day	night	-2.31875811982356	3.70873641472108	0.00113717282919251	0.0358494753375007
TRINITY_DN11365_c3_g1_i6	day	night	-2.30438785466935	4.00950090916113	0.00113858764583137	0.0358619432011095
TRINITY_DN10083_c5_g1_i5	day	night	2.47815253404217	3.21390127244887	0.00114368067036358	0.0359901371598671
TRINITY_DN9590_c1_g1_i1	day	night	2.63054332298253	2.57346409789484	0.00114685826472439	0.0360278846210956
TRINITY_DN8464_c3_g1_i12	day	night	-2.30391043521452	3.98328560406719	0.00114692828081482	0.0360278846210956
TRINITY_DN9366_c7_g2_i1	day	night	-2.23183640070369	6.75941758664426	0.00114796309140486	0.0360282225529044
TRINITY_DN10623_c1_g3_i8	day	night	-2.26182307282549	5.15144421701849	0.00115018566317528	0.036065803923202
TRINITY_DN8296_c2_g1_i2	day	night	2.56977523491026	2.90388827727585	0.00115620412997027	0.0362160427302258
TRINITY_DN9738_c0_g1_i4	day	night	2.25513830694512	5.9570787966695	0.00115789517349903	0.0362160427302258
TRINITY_DN10646_c0_g1_i5	day	night	-2.38152420075557	2.87246260288639	0.00115806514898255	0.0362160427302258
TRINITY_DN10250_c0_g1_i4	day	night	-2.22020405303413	8.21928002650294	0.00116584849432147	0.0364270708056997
TRINITY_DN8942_c4_g3_i2	day	night	-2.22780580302181	6.97482237841561	0.0011707175931867	0.0365467492133934
TRINITY_DN9048_c1_g1_i9	day	night	2.59717552020091	2.68483340288733	0.00117369094640347	0.0365727771818186
TRINITY_DN10952_c4_g1_i10	day	night	-2.38724997265042	2.96210191405088	0.00117541108707523	0.0365727771818186
TRINITY_DN10158_c1_g4_i2	day	night	-2.43160567559569	2.66173320892747	0.00117543881125385	0.0365727771818186
TRINITY_DN10808_c0_g1_i9	day	night	-2.23338262500458	6.17758364883356	0.00117570948191225	0.0365727771818186
TRINITY_DN10859_c3_g3_i1	day	night	2.23562775140462	6.68740186306902	0.00118616759253349	0.0368655019792519
TRINITY_DN9060_c5_g1_i5	day	night	2.29042428768961	4.90465657795038	0.00119156773951228	0.0370006497895153
TRINITY_DN10626_c6_g5_i1	day	night	2.52880046923585	3.07605529071953	0.00119302371661894	0.0370131925909062
TRINITY_DN7845_c0_g2_i1	day	night	2.33928975793783	4.28362959856093	0.00119820121577526	0.0371410706373616
TRINITY_DN9288_c6_g1_i3	day	night	-2.35685867861967	3.21124280215812	0.00121715746379403	0.0376426629909788
TRINITY_DN10261_c2_g1_i9	day	night	-2.46863347181339	2.34496011573137	0.00122166568711939	0.0376426629909788
TRINITY_DN7477_c0_g1_i9	day	night	-2.35118924153596	3.08785898943355	0.00122183333148091	0.0376426629909788
TRINITY_DN9851_c2_g3_i1	day	night	2.76707904314931	2.35710411423776	0.00122187258074293	0.0376426629909788
TRINITY_DN10801_c0_g1_i3	day	night	2.76707904314931	2.35710411423776	0.00122187258074293	0.0376426629909788
TRINITY_DN10484_c1_g2_i3	day	night	2.75810103350115	2.34974839797991	0.00122187258074293	0.0376426629909788
TRINITY_DN7445_c0_g1_i1	day	night	-2.47581399045816	2.11583590607066	0.00122187258074293	0.0376426629909788
TRINITY_DN9781_c1_g1_i3	day	night	2.22036251041325	7.23175745215259	0.0012250552853102	0.0377076947049723
TRINITY_DN10907_c2_g2_i10	day	night	-2.24377403248977	5.13077416706237	0.00122698066459038	0.0377339455783381
TRINITY_DN9125_c2_g2_i1	day	night	-2.21203256981857	7.36304691138055	0.00123793243250153	0.0380375011705404
TRINITY_DN10081_c0_g2_i12	day	night	2.52349043620854	3.07171497409013	0.00124699971562516	0.0382575859678048
TRINITY_DN9207_c2_g1_i28	day	night	2.21460294247014	7.5384388812343	0.00124730172101783	0.0382575859678048
TRINITY_DN9237_c4_g3_i2	day	night	2.32906895932559	4.12119445039931	0.00124835736146438	0.0382575859678048
TRINITY_DN8489_c1_g2_i2	day	night	2.20501621576414	8.93060193524413	0.00125561437760155	0.0384454752278078
TRINITY_DN7215_c1_g1_i8	day	night	2.38183088894341	3.74114088498269	0.00125776652797473	0.0384454752278078
TRINITY_DN10218_c3_g1_i2	day	night	-2.3073933119583	3.63432250714854	0.00125776652797473	0.0384454752278078
TRINITY_DN9992_c4_g1_i3	day	night	2.21755560038399	6.97510445200626	0.00125897281169451	0.0384489422404828
TRINITY_DN8403_c2_g1_i3	day	night	2.35330048224413	3.92155104991963	0.00126479186002255	0.0385931545700897
TRINITY_DN10709_c4_g4_i1	day	night	-2.23891546501035	5.14373408295837	0.00126765055332608	0.0386435049815706
TRINITY_DN11218_c5_g1_i1	day	night	-2.39152505614512	2.85154451586045	0.0012686387429286	0.0386435049815706
TRINITY_DN10167_c2_g5_i1	day	night	2.38531555227356	3.63002391729884	0.00127975644766432	0.0388765848811232
TRINITY_DN11406_c2_g1_i2	day	night	-2.43979978146245	2.18386083648791	0.00128019582775284	0.0388765848811232
TRINITY_DN9240_c3_g1_i15	day	night	2.3083413760667	4.46220057000311	0.00128024540768806	0.0388765848811232
TRINITY_DN10442_c0_g1_i7	day	night	2.4281249326432	3.47470223319137	0.00128071064400039	0.0388765848811232
TRINITY_DN11107_c1_g1_i2	day	night	2.23869426937948	5.74597376466331	0.00128915074926106	0.0390990531556058
TRINITY_DN10361_c3_g1_i6	day	night	2.45392067596784	3.19414368918917	0.0012917090954752	0.0391429021507394
TRINITY_DN9522_c1_g2_i31	day	night	-2.27902259728303	3.86831726904746	0.00130130898461278	0.0393998732329148
TRINITY_DN8522_c0_g1_i2	day	night	2.27384270528725	4.93642281552518	0.00130420085137983	0.0394070577519176
TRINITY_DN11248_c4_g1_i3	day	night	-2.41115822212122	2.64437389593998	0.00130471417896261	0.0394070577519176
TRINITY_DN9187_c1_g4_i1	day	night	-2.1971625132032	7.90328649696454	0.00130490655110523	0.0394070577519176
TRINITY_DN7724_c0_g1_i2	day	night	2.20316782143629	7.54317247426279	0.00131048410122756	0.0395415537301785
TRINITY_DN11209_c2_g1_i20	day	night	2.25499120276698	5.27516194556426	0.00131572131826253	0.0396655590566516
TRINITY_DN11283_c3_g1_i14	day	night	-2.54421950109784	1.83298570138419	0.00132587564936726	0.0399374632671567
TRINITY_DN9649_c2_g1_i1	day	night	2.28612187340961	4.62246925528243	0.00132818305701048	0.0399476012102728
TRINITY_DN9355_c1_g1_i6	day	night	2.33874804310444	3.90969042850857	0.0013284831281911	0.0399476012102728
TRINITY_DN11199_c2_g3_i4	day	night	2.55609233320263	2.77726162791445	0.00133329242437093	0.0400579795680769
TRINITY_DN9304_c2_g2_i3	day	night	-2.32811925064205	3.23191662089779	0.00133750701291699	0.0401503171744416
TRINITY_DN11068_c0_g1_i5	day	night	-2.26279898352232	4.00011283153845	0.00134369481808856	0.040271816971437
TRINITY_DN10415_c0_g2_i11	day	night	2.53327902072001	2.87409291447842	0.00134498848676705	0.040271816971437
TRINITY_DN10799_c2_g3_i10	day	night	-2.387910428265	2.69215626638929	0.00134498848676705	0.040271816971437
TRINITY_DN8186_c0_g1_i1	day	night	-2.22369309541384	5.23955165412171	0.00134802907164249	0.0403285363933043
TRINITY_DN6963_c0_g1_i5	day	night	-2.48553071738273	2.0187211129831	0.00135305680376393	0.0404445577485324
TRINITY_DN8501_c3_g1_i9	day	night	2.51942870169313	2.96937682904618	0.00135479996772861	0.0404622856236231
TRINITY_DN9583_c2_g2_i9	day	night	-2.21189523421967	5.57227560740085	0.00135858739778719	0.0405409854359195
TRINITY_DN8456_c1_g2_i2	day	night	-2.24989218022323	4.0629117996363	0.00136262841471898	0.0406271126157992
TRINITY_DN11076_c5_g2_i8	day	night	2.48681331046792	3.13423683582439	0.00137026679502834	0.0408015626703329
TRINITY_DN8772_c3_g2_i3	day	night	2.36114351961094	3.77799411482339	0.00137079890501772	0.0408015626703329
TRINITY_DN9933_c1_g1_i2	day	night	-2.30965114175247	3.4029221855702	0.00137391916703196	0.0408598682455778
TRINITY_DN10945_c0_g2_i21	day	night	-2.39041679342128	2.62682759679946	0.00137510743756173	0.0408606671184939
TRINITY_DN10954_c0_g1_i1	day	night	-2.19529887963679	6.31182396278982	0.0013924899988307	0.0413321545891238
TRINITY_DN8627_c3_g1_i17	day	night	-2.29000828245972	3.36688719980975	0.00139449324573513	0.0413321545891238
TRINITY_DN9918_c1_g2_i6	day	night	-2.552809989754	1.90269121157776	0.0013965445078566	0.0413321545891238
TRINITY_DN11256_c1_g1_i17	day	night	-2.552809989754	1.90269121157776	0.0013965445078566	0.0413321545891238
TRINITY_DN8865_c0_g2_i4	day	night	-2.35332555253067	2.93344846826676	0.00139684872396305	0.0413321545891238
TRINITY_DN6344_c0_g1_i3	day	night	-2.33574422969816	3.02460761870558	0.00140195775524603	0.0414391531934493
TRINITY_DN9446_c5_g1_i13	day	night	-2.25423988580952	3.99298629454986	0.00140358894011869	0.0414391531934493
TRINITY_DN9399_c2_g3_i2	day	night	2.19497745919778	7.09654375362676	0.00140399836867124	0.0414391531934493
TRINITY_DN8647_c1_g4_i4	day	night	2.73082683119652	2.32743090065569	0.0014149224229145	0.0416926518462463
TRINITY_DN9917_c0_g1_i15	day	night	2.23251033924258	5.32491409239819	0.00141495725951959	0.0416926518462463
TRINITY_DN8939_c1_g1_i19	day	night	-2.3272736061956	2.88383723078281	0.00142557472733083	0.0419703422456801
TRINITY_DN9386_c1_g2_i3	day	night	-2.45005610103248	2.23945779586871	0.0014279603111841	0.0419703422456801
TRINITY_DN10394_c3_g1_i9	day	night	-2.40723361063442	2.24884159602757	0.0014279603111841	0.0419703422456801
TRINITY_DN9765_c1_g1_i5	day	night	2.20696930719855	6.00202360958827	0.00145010993038207	0.042545476857733
TRINITY_DN8909_c1_g1_i8	day	night	-2.1786204838204	7.39053162055489	0.00145043559077949	0.042545476857733
TRINITY_DN9447_c3_g1_i2	day	night	2.19277022569389	6.5587068275585	0.00145115605222215	0.042545476857733
TRINITY_DN9519_c3_g2_i6	day	night	-2.22366208565547	4.57501993408755	0.00145351467569883	0.0425696424813435
TRINITY_DN9164_c1_g1_i7	day	night	2.22849860645633	5.3381771629594	0.00145440026896069	0.0425696424813435
TRINITY_DN9800_c3_g1_i13	day	night	2.23060624161399	5.20196101001655	0.00146162338669486	0.042727411482562
TRINITY_DN11132_c2_g1_i12	day	night	-2.45454207856839	1.99258230138643	0.0014623565962027	0.042727411482562
TRINITY_DN10909_c3_g1_i5	day	night	-2.31338212552697	3.1746677178778	0.00146343388199896	0.042727411482562
TRINITY_DN8618_c0_g1_i2	day	night	2.32037301451425	3.84650643695645	0.00146661983323974	0.0427849245215924
TRINITY_DN10154_c0_g5_i9	day	night	-2.45734188826211	2.15024653652749	0.00147297978048168	0.0429348588541065
TRINITY_DN10888_c4_g2_i9	day	night	2.57585745824725	2.52891900408153	0.0014799543161374	0.0431024443297566
TRINITY_DN10365_c0_g2_i1	day	night	-2.25720794243604	3.68865036147458	0.00150617218326727	0.0438297351130761
TRINITY_DN10547_c4_g1_i5	day	night	-2.22793300558001	4.4306739409573	0.0015133258007402	0.0439659818170972
TRINITY_DN11129_c4_g1_i14	day	night	-2.22262329103868	4.39853586002155	0.00151455827184355	0.0439659818170972
TRINITY_DN10930_c0_g1_i4	day	night	2.39182297807198	3.44512581058279	0.00151542020983591	0.0439659818170972
TRINITY_DN10244_c1_g1_i1	day	night	2.19093919761896	6.13494841834168	0.00151585287772551	0.0439659818170972
TRINITY_DN8524_c3_g1_i6	day	night	2.4092504890566	3.15783452510188	0.001522555680997	0.0440294868498185
TRINITY_DN9173_c1_g1_i7	day	night	-2.31945298422929	3.01093284586008	0.001522555680997	0.0440294868498185
TRINITY_DN8017_c0_g1_i1	day	night	2.66273632026997	2.44558552526513	0.00152753052446462	0.0440294868498185
TRINITY_DN9133_c0_g2_i1	day	night	-2.3693728130145	2.60909069268867	0.00152865911397763	0.0440294868498185
TRINITY_DN9442_c0_g2_i2	day	night	-2.3693728130145	2.60909069268867	0.00152865911397763	0.0440294868498185
TRINITY_DN10297_c0_g3_i10	day	night	-2.38888996586025	2.36217256408928	0.00152910256610969	0.0440294868498185
TRINITY_DN9715_c2_g2_i17	day	night	-2.38888996586025	2.36217256408928	0.00152910256610969	0.0440294868498185
TRINITY_DN8186_c1_g1_i7	day	night	-2.3607060919841	2.4945933355074	0.00152930569411853	0.0440294868498185
TRINITY_DN9909_c4_g1_i14	day	night	-2.3607060919841	2.4945933355074	0.00152930569411853	0.0440294868498185
TRINITY_DN10279_c4_g2_i12	day	night	-2.18931970367636	5.59430244737661	0.00153159213281882	0.0440438277341292
TRINITY_DN11201_c1_g5_i2	day	night	-2.24922606798176	3.97618838636508	0.00153230757622006	0.0440438277341292
TRINITY_DN10638_c0_g1_i7	day	night	-2.24253131509209	3.93207006501962	0.00153442959562846	0.0440688179864493
TRINITY_DN9467_c1_g2_i2	day	night	2.17380667469517	6.94977904904347	0.00155094007147475	0.0445066668797916
TRINITY_DN9614_c3_g2_i5	day	night	-2.33623477870563	2.86310817513697	0.00156004669567197	0.0447315100628617
TRINITY_DN9687_c2_g3_i1	day	night	2.23496456097873	4.88223024194501	0.00156628521410173	0.0448738162887029
TRINITY_DN9581_c5_g1_i8	day	night	-2.19805818099328	5.03486095114555	0.00156840155659883	0.0448978873590399
TRINITY_DN9601_c1_g1_i2	day	night	2.5158645039742	2.74452361489927	0.00157186710522013	0.0449310517918278
TRINITY_DN10619_c1_g4_i9	day	night	-2.28641549799021	3.24052115562325	0.00157211428445626	0.0449310517918278
TRINITY_DN8453_c2_g4_i5	day	night	2.4005730160481	3.23241336365975	0.00158172925500276	0.045132521208035
TRINITY_DN9322_c1_g1_i2	day	night	2.3957910082345	3.22853368875129	0.00158172925500276	0.045132521208035
TRINITY_DN8186_c1_g1_i26	day	night	-2.3029756711372	2.99713956509714	0.00158706191254551	0.0452479839604344
TRINITY_DN10999_c1_g3_i3	day	night	2.19489125117052	5.56621968731088	0.00161307028186417	0.0459522580214942
TRINITY_DN9570_c4_g1_i14	day	night	-2.15542888801523	7.02588156754129	0.00162105170516831	0.0461160632460942
TRINITY_DN8678_c0_g4_i1	day	night	2.18602268927667	5.8676179452476	0.00162144193722411	0.0461160632460942
TRINITY_DN10870_c0_g2_i15	day	night	2.64578244966511	2.43175922370703	0.00163472579185282	0.0464563189086962
TRINITY_DN8505_c2_g1_i2	day	night	2.70302705719706	2.30472738297234	0.00164174967343881	0.0465431402183112
TRINITY_DN8970_c1_g3_i7	day	night	-2.46558152462167	2.05543139634614	0.00164174967343881	0.0465431402183112
TRINITY_DN7887_c0_g1_i8	day	night	-2.4169892317295	2.06628341852745	0.00164174967343881	0.0465431402183112
TRINITY_DN10747_c1_g1_i17	day	night	2.3861791764561	3.22074074037112	0.00164538707064447	0.0465512560882845
TRINITY_DN9810_c1_g3_i5	day	night	-2.51968683838767	1.87454845542236	0.0016473044552885	0.0465512560882845
TRINITY_DN11137_c1_g2_i5	day	night	-2.46352758190714	1.88708107246156	0.0016473044552885	0.0465512560882845
TRINITY_DN8625_c1_g2_i3	day	night	-2.19588065540229	4.56851012865903	0.00164732857227884	0.0465512560882845
TRINITY_DN9984_c0_g2_i10	day	night	-2.2006236942558	4.4620264381357	0.00164908673706859	0.0465635389916109
TRINITY_DN10618_c6_g1_i14	day	night	-2.33735459512761	2.5473543988967	0.00166144684817499	0.046874918213707
TRINITY_DN10829_c3_g1_i5	day	night	-2.16832375090929	5.67013628013309	0.00166615171256798	0.046969991627858
TRINITY_DN8942_c4_g3_i1	day	night	-2.39947448572143	2.41165693960081	0.00167280727111261	0.0471198602180014
TRINITY_DN8989_c4_g1_i8	day	night	-2.30851381098029	2.8111045014549	0.00167561543191084	0.0471612017003899
TRINITY_DN11259_c2_g1_i6	day	night	-2.31157492182741	3.02966815201261	0.00168373808647003	0.0472487532256412
TRINITY_DN11143_c1_g1_i5	day	night	-2.28780385709307	3.03470635006352	0.00168373808647003	0.0472487532256412
TRINITY_DN10693_c4_g1_i5	day	night	2.55177084755163	2.50935836684632	0.00168500622850263	0.0472487532256412
TRINITY_DN9782_c1_g1_i3	day	night	-2.39208999198544	2.28027291986503	0.00168500622850263	0.0472487532256412
TRINITY_DN9467_c1_g2_i1	day	night	2.15212030398578	7.34201253186491	0.00168544100102836	0.0472487532256412
TRINITY_DN10654_c1_g1_i1	day	night	2.16541364141934	6.34463450594095	0.00169150519656947	0.0473497280455533
TRINITY_DN9168_c1_g1_i9	day	night	2.32640768369112	3.52159045203373	0.00169173464138652	0.0473497280455533
TRINITY_DN10572_c4_g1_i5	day	night	2.44702175705076	3.00943176641933	0.00170847673925438	0.0477376509594129
TRINITY_DN11145_c1_g2_i2	day	night	2.18831617579896	5.36977136692012	0.0017103083393605	0.0477376509594129
TRINITY_DN10431_c0_g1_i11	day	night	-2.47497561153772	1.9542877328094	0.00171102205274912	0.0477376509594129
TRINITY_DN6299_c0_g1_i3	day	night	-2.42287317486676	1.96604223667945	0.00171102205274912	0.0477376509594129
TRINITY_DN9135_c0_g1_i12	day	night	2.26197126479676	4.10673723187355	0.00171850493314359	0.0479084315038493
TRINITY_DN8857_c0_g2_i15	day	night	-2.47392862258815	1.77375543838023	0.00172341410070716	0.0480072485281704
TRINITY_DN9810_c1_g3_i1	day	night	-2.2863079909915	2.98322589598631	0.00172520396151523	0.0480190868465419
TRINITY_DN11137_c1_g2_i2	day	night	-2.14099558310742	7.1516092213183	0.00172723657192296	0.0480376577655284
TRINITY_DN10056_c1_g1_i6	day	night	2.16663913271663	6.02935508014123	0.00173567042596561	0.0482069902225945
TRINITY_DN6877_c0_g1_i2	day	night	2.47674295002099	2.82811558789832	0.00173880594032381	0.0482069902225945
TRINITY_DN10837_c3_g1_i7	day	night	-2.32655985094783	2.64060479746236	0.00173880594032381	0.0482069902225945
TRINITY_DN10865_c3_g1_i3	day	night	-2.32655985094783	2.64060479746236	0.00173880594032381	0.0482069902225945
TRINITY_DN11226_c2_g2_i2	day	night	-2.39566723702691	2.19366170394908	0.00175018127358274	0.0484460091008561
TRINITY_DN8554_c0_g1_i3	day	night	-2.35284474662885	2.20337480566713	0.00175018127358274	0.0484460091008561
TRINITY_DN10300_c3_g1_i2	day	night	2.18386214652908	5.38178941073461	0.00175242823837383	0.048470070976783
TRINITY_DN8359_c1_g1_i6	day	night	2.25684798525897	4.10258722201906	0.00175557008489465	0.0485098660508469
TRINITY_DN9581_c4_g1_i2	day	night	-2.31500667144795	2.5287131873751	0.00175662467593596	0.0485098660508469
TRINITY_DN9322_c1_g1_i5	day	night	2.4349481484464	3.09202335435521	0.00177016693890973	0.0488072204112241
TRINITY_DN10578_c0_g2_i4	day	night	2.42965758805967	3.08772826216626	0.00177016693890973	0.0488072204112241
TRINITY_DN8678_c0_g3_i2	day	night	-2.17241663686827	4.52445258741936	0.00180870242140919	0.0498158223664499
TRINITY_DN10248_c1_g1_i10	day	night	-2.22928281128019	3.48383682678889	0.00180957935831741	0.0498158223664499
TRINITY_DN10734_c2_g3_i1	day	night	-2.27151261162421	3.02113560848354	0.00182698304139854	0.0502556038799714
TRINITY_DN11120_c2_g2_i8	day	night	-2.21983920863319	3.51076499063651	0.00182927091171226	0.0502792259498911
TRINITY_DN11337_c1_g2_i1	day	night	-2.22107984602185	3.67410117584063	0.00183573189035727	0.0504174233930908
TRINITY_DN9469_c0_g3_i1	day	night	2.26984872324179	3.85377641928846	0.00183833410479286	0.0504495089507195
TRINITY_DN10343_c1_g1_i2	day	night	2.15830782216894	5.74145799839604	0.0018402065317063	0.0504615325007724
TRINITY_DN11034_c6_g3_i3	day	night	-2.24497875781157	3.34896074091871	0.00184226856115956	0.0504787324912115
TRINITY_DN9718_c1_g1_i6	day	night	2.41901790549126	3.07909669293961	0.00184843071562811	0.0506081629861697
TRINITY_DN9057_c0_g1_i4	day	night	2.29543456019261	3.72463427930689	0.00185076793781463	0.0506327508461852
TRINITY_DN9366_c7_g2_i2	day	night	-2.25403541657843	3.27652242522959	0.00186095099103005	0.0508342387771284
TRINITY_DN9509_c2_g2_i2	day	night	2.1818068934002	5.06887093054308	0.00186102266911891	0.0508342387771284
TRINITY_DN9323_c3_g2_i2	day	night	2.26518601866435	4.02802254575264	0.00187159298608877	0.0510414043087531
TRINITY_DN7887_c0_g1_i3	day	night	-2.29973542613922	2.832566392251	0.00187244371131492	0.0510414043087531
TRINITY_DN7768_c0_g1_i2	day	night	2.22454042662979	4.36204865193371	0.00187362871253352	0.0510414043087531
TRINITY_DN11152_c0_g1_i4	day	night	2.17223846508835	5.25918088294454	0.00187441004965349	0.0510414043087531
TRINITY_DN9510_c0_g3_i2	day	night	-2.26944549359906	2.96918991762136	0.00187656427076054	0.0510605446047158
TRINITY_DN10829_c3_g1_i12	day	night	-2.13872327199025	5.83240033519407	0.00188548535734109	0.0512291621826279
TRINITY_DN10730_c0_g1_i9	day	night	-2.20972265466429	3.8918002008608	0.0018856734985647	0.0512291621826279
TRINITY_DN4825_c0_g1_i1	day	night	-2.33796216185595	2.39960335252684	0.00188741868779608	0.0512370094707111
TRINITY_DN8384_c2_g5_i1	day	night	2.18182449730206	4.88372034275927	0.0018900272798631	0.0512682650425162
TRINITY_DN10829_c3_g1_i13	day	night	-2.17133978816735	4.37478178078487	0.00189500264295916	0.0513636232546913
TRINITY_DN11330_c1_g2_i3	day	night	-2.14278724013127	5.28841317317386	0.00190287532765414	0.0515373054484433
TRINITY_DN10211_c0_g1_i6	day	night	-2.14492797944534	5.46695356800502	0.00190447788929644	0.0515410316163287
TRINITY_DN9866_c1_g2_i8	day	night	2.65546950666406	2.26599164606286	0.00190883534947539	0.0516192507803559
TRINITY_DN8489_c1_g1_i2	day	night	2.25739180271992	3.89033674954084	0.00191686376189626	0.051796544447799
TRINITY_DN5803_c0_g1_i1	day	night	2.51071071075634	2.47609788704566	0.00192144426296913	0.0518406840949234
TRINITY_DN8571_c1_g1_i9	day	night	2.51071071075634	2.47609788704566	0.00192144426296913	0.0518406840949234
TRINITY_DN10846_c3_g1_i14	day	night	-2.34966184910297	2.44783543430932	0.00192756907495364	0.0519262903484066
TRINITY_DN10539_c2_g2_i1	day	night	-2.31420656444371	2.45577886650765	0.00192756907495364	0.0519262903484066
TRINITY_DN11201_c1_g5_i4	day	night	2.40829917334895	3.07040932568778	0.00193048287755006	0.0519649951017339
TRINITY_DN8700_c3_g1_i8	day	night	2.16719152836429	5.11381516086573	0.00193445600922218	0.0520321340339869
TRINITY_DN10960_c2_g2_i3	day	night	2.11869496958177	7.51923010747117	0.00194080972799999	0.0521631534381175
TRINITY_DN9824_c3_g6_i3	day	night	2.25437028078203	3.93304442429847	0.00194666317921077	0.0522380889727088
TRINITY_DN9933_c1_g3_i1	day	night	-2.42962604268304	1.85874827415454	0.00194800571922306	0.0522380889727088
TRINITY_DN11137_c1_g2_i16	day	night	-2.1516372103913	4.73049641789544	0.00195024164408567	0.0522380889727088
TRINITY_DN8015_c0_g1_i3	day	night	2.33754531844022	3.33159966278475	0.00195102179836676	0.0522380889727088
TRINITY_DN8948_c0_g2_i9	day	night	2.33754531844022	3.33159966278475	0.00195102179836676	0.0522380889727088
TRINITY_DN9693_c0_g2_i3	day	night	2.25445534152392	3.79313583159439	0.00195286869827194	0.0522477768384816
TRINITY_DN11114_c5_g1_i5	day	night	2.14012707850911	6.01763285837199	0.00195908343635651	0.05233599426219
TRINITY_DN10040_c0_g1_i2	day	night	-2.35416730055537	2.11222596591226	0.00196078093773213	0.05233599426219
TRINITY_DN10915_c1_g1_i1	day	night	-2.28615139253873	2.67140258884236	0.00196354511590611	0.05233599426219
TRINITY_DN9886_c0_g1_i1	day	night	-2.1707850462714	4.07885303531176	0.00196388096981635	0.05233599426219
TRINITY_DN8971_c1_g3_i19	day	night	-2.37763569032151	2.3110380268814	0.00196509147917552	0.05233599426219
TRINITY_DN10585_c0_g3_i3	day	night	-2.37763569032151	2.3110380268814	0.00196509147917552	0.05233599426219
TRINITY_DN8938_c2_g1_i2	day	night	-2.25329707048443	3.12454210927487	0.00197822226985665	0.0526458516627054
TRINITY_DN8746_c2_g2_i5	day	night	2.18007970784318	4.79168112144376	0.00198400521977076	0.052759842510941
TRINITY_DN9408_c0_g1_i3	day	night	2.35905427179981	3.03060504536822	0.00198931024742556	0.0528277872532109
TRINITY_DN11280_c4_g2_i1	day	night	2.12183502418826	6.82166664147286	0.00198956335940266	0.0528277872532109
TRINITY_DN9918_c1_g2_i7	day	night	-2.35061243283518	2.37067813052128	0.00200583872801226	0.0531754959134894
TRINITY_DN9765_c1_g2_i1	day	night	-2.31332428416893	2.37911811987937	0.00200583872801226	0.0531754959134894
TRINITY_DN8460_c0_g1_i2	day	night	-2.32486156243517	2.18017666958011	0.00200870428256004	0.0531754959134894
TRINITY_DN10495_c0_g2_i5	day	night	-2.32486156243517	2.18017666958011	0.00200870428256004	0.0531754959134894
TRINITY_DN9280_c0_g2_i3	day	night	-2.17936317481974	4.05160348246319	0.00203411996715132	0.0537569980802126
TRINITY_DN8562_c4_g5_i5	day	night	2.24820909436229	3.83629796681448	0.00203553681106456	0.0537569980802126
TRINITY_DN10110_c0_g1_i8	day	night	2.24509105096121	3.83378279444406	0.00203553681106456	0.0537569980802126
TRINITY_DN8920_c0_g3_i2	day	night	-2.1623617785192	4.37659585599272	0.00203678240125415	0.0537569980802126
TRINITY_DN8891_c2_g1_i5	day	night	2.35270579561365	3.11208518089405	0.00204251968188912	0.053868011580377
TRINITY_DN9240_c3_g1_i3	day	night	2.50235656537044	2.46934372531478	0.00205303998344514	0.0540418511144887
TRINITY_DN6466_c0_g1_i1	day	night	2.40721174226389	2.97717146566247	0.0020537193718399	0.0540418511144887
TRINITY_DN9001_c0_g1_i7	day	night	2.40721174226389	2.97717146566247	0.0020537193718399	0.0540418511144887
TRINITY_DN4495_c0_g1_i1	day	night	2.10643616460738	7.5396000956818	0.00205789163553939	0.0540845147676784
TRINITY_DN10382_c1_g2_i1	day	night	-2.43745575498603	1.74337855339999	0.00205995252653883	0.0540845147676784
TRINITY_DN10210_c2_g1_i6	day	night	-2.43745575498603	1.74337855339999	0.00205995252653883	0.0540845147676784
TRINITY_DN9072_c2_g3_i1	day	night	-2.09563761581926	8.38580103354651	0.00207793332913565	0.0545159212420958
TRINITY_DN11033_c1_g1_i1	day	night	2.18946370976404	4.45761817440373	0.00208044813553201	0.0545412267543123
TRINITY_DN9229_c1_g1_i2	day	night	2.13112622219586	5.8230796953112	0.00208771369217183	0.054625082060686
TRINITY_DN10741_c3_g2_i7	day	night	2.27405367105225	3.53985039077648	0.00209094065718296	0.054625082060686
TRINITY_DN10317_c2_g1_i2	day	night	2.09811517035386	8.06005341712885	0.00209114138424322	0.054625082060686
TRINITY_DN9318_c0_g2_i3	day	night	-2.1822661888566	3.82918462775377	0.0020918824324835	0.054625082060686
TRINITY_DN10143_c1_g2_i3	day	night	-2.16923275322697	3.83191168708821	0.0020918824324835	0.054625082060686
TRINITY_DN10813_c2_g1_i6	day	night	2.12250810833952	6.02275634449665	0.00209296261206881	0.054625082060686
TRINITY_DN9636_c0_g2_i6	day	night	-2.29713086836915	2.71173623314485	0.00209609854124207	0.0546663742609181
TRINITY_DN11199_c2_g3_i8	day	night	2.15562753725261	5.04769711652322	0.00209811249891917	0.0546783658792402
TRINITY_DN10891_c2_g3_i2	day	night	2.13127758417833	5.7549520670368	0.00210331214522567	0.0547732996989856
TRINITY_DN10571_c0_g1_i1	day	night	-2.24954097608936	2.90068729328861	0.00210675891137235	0.0547983207123509
TRINITY_DN8449_c6_g1_i9	day	night	-2.14517405756776	4.43398675889182	0.00210738809401997	0.0547983207123509
TRINITY_DN10402_c3_g2_i16	day	night	-2.2720521954635	2.56199470039987	0.00211324033438213	0.0549099124403487
TRINITY_DN10169_c4_g2_i13	day	night	2.1280587419111	5.64350380966042	0.00212805637504877	0.0552519379298036
TRINITY_DN10618_c5_g1_i10	day	night	2.46404067134828	2.5767545280497	0.00213240585064127	0.0552519379298036
TRINITY_DN11397_c5_g1_i3	day	night	2.46404067134828	2.5767545280497	0.00213240585064127	0.0552519379298036
TRINITY_DN10954_c0_g1_i8	day	night	-2.10685402687223	6.12504177362438	0.00213368766499503	0.0552519379298036
TRINITY_DN10546_c1_g1_i15	day	night	2.32789732702145	3.250718979902	0.00213582614929603	0.0552519379298036
TRINITY_DN9368_c0_g8_i1	day	night	2.32789732702145	3.250718979902	0.00213582614929603	0.0552519379298036
TRINITY_DN8489_c1_g3_i4	day	night	2.10468490289755	6.79110359490899	0.00213864066123705	0.055284096799149
TRINITY_DN10938_c0_g2_i3	day	night	-2.18629310795403	3.56648930376371	0.00217280107043509	0.0561124233360509
TRINITY_DN9919_c1_g1_i8	day	night	-2.26540996383879	2.65421335916751	0.00217455138458544	0.0561124233360509
TRINITY_DN9909_c4_g1_i26	day	night	-2.18616684957796	3.31969813539673	0.00217578523344629	0.0561124233360509
TRINITY_DN11352_c2_g2_i5	day	night	2.33661623692141	3.01252766164096	0.002177063778458	0.0561124233360509
TRINITY_DN9027_c3_g1_i14	day	night	-2.11215599608984	5.18412488358628	0.00217964653554484	0.0561378656028834
TRINITY_DN8666_c0_g1_i1	day	night	2.18741935763762	4.23156685699383	0.00218436414845373	0.0561771194962714
TRINITY_DN11108_c3_g1_i2	day	night	-2.14698815023905	4.15762972982128	0.00218436414845373	0.0561771194962714
TRINITY_DN8464_c3_g1_i7	day	night	-2.26924468441791	2.49078828963395	0.00220134534147215	0.0565112826811647
TRINITY_DN10218_c2_g2_i6	day	night	2.38661979986265	3.05286416005798	0.00220141477813742	0.0565112826811647
TRINITY_DN8190_c0_g2_i6	day	night	-2.18551707220892	3.613696152956	0.00220217635597399	0.0565112826811647
TRINITY_DN8618_c0_g1_i3	day	night	2.62616381363711	2.24218749643203	0.00222401199962952	0.0570035976138306
TRINITY_DN9417_c4_g1_i14	day	night	-2.25969857171533	2.93532820750207	0.00222460177146806	0.0570035976138306
TRINITY_DN11069_c1_g2_i4	day	night	-2.12497316950938	4.77828532849984	0.00223721226770035	0.0572850087352501
TRINITY_DN11108_c3_g1_i7	day	night	-2.14553039335542	4.25837217772427	0.00224085281048638	0.0573364971480231
TRINITY_DN10735_c2_g1_i3	day	night	2.25452292630986	3.69159193128039	0.00225010397458419	0.0575313648501606
TRINITY_DN9195_c0_g3_i2	day	night	2.38396002113916	2.95838189959442	0.00225429363396773	0.0575966293611131
TRINITY_DN7497_c0_g1_i16	day	night	2.30595475659066	3.30610222804144	0.00225846029108158	0.0576193980861727
TRINITY_DN7266_c0_g1_i7	day	night	2.30595475659066	3.30610222804144	0.00225846029108158	0.0576193980861727
TRINITY_DN10537_c0_g1_i1	day	night	2.41790067167874	2.78049517208205	0.00226174861702527	0.0576197247242455
TRINITY_DN8931_c6_g2_i1	day	night	2.41121199697553	2.77509720938855	0.00226174861702527	0.0576197247242455
TRINITY_DN9289_c0_g1_i5	day	night	2.33095177354634	3.00796991970456	0.00227811319526509	0.0579946298377831
TRINITY_DN8970_c0_g2_i5	day	night	2.22103412558418	3.86101690190208	0.0022807539082636	0.0580198727408026
TRINITY_DN11389_c2_g3_i5	day	night	-2.21183081988927	3.24157326036098	0.00229416182759322	0.058318787152012
TRINITY_DN9186_c0_g2_i1	day	night	2.21912300366079	3.90461355755677	0.00230417852473156	0.0583447563877436
TRINITY_DN8540_c2_g1_i2	day	night	2.17713475350737	4.29106694963143	0.00230648176060892	0.0583447563877436
TRINITY_DN9160_c0_g1_i13	day	night	2.30398676254243	3.23144948088403	0.00230721364467331	0.0583447563877436
TRINITY_DN10434_c3_g1_i3	day	night	2.30398676254243	3.23144948088403	0.00230721364467331	0.0583447563877436
TRINITY_DN8525_c0_g1_i16	day	night	2.57590149281553	2.37495283575951	0.0023094246065007	0.0583447563877436
TRINITY_DN10751_c0_g1_i8	day	night	-2.29632484917798	2.15665892939244	0.0023094246065007	0.0583447563877436
TRINITY_DN7431_c0_g1_i4	day	night	-2.45106790593081	1.8168662578105	0.00230957107172127	0.0583447563877436
TRINITY_DN10941_c3_g1_i6	day	night	-2.39490864945028	1.82995110215693	0.00230957107172127	0.0583447563877436
TRINITY_DN9776_c3_g2_i5	day	night	2.3997299578309	2.87224822242511	0.00231508384734495	0.0583447563877436
TRINITY_DN11156_c0_g1_i4	day	night	2.3997299578309	2.87224822242511	0.00231508384734495	0.0583447563877436
TRINITY_DN10214_c4_g1_i6	day	night	2.3997299578309	2.87224822242511	0.00231508384734495	0.0583447563877436
TRINITY_DN8296_c2_g1_i1	day	night	-2.24793580037992	2.70151710037073	0.00231508384734495	0.0583447563877436
TRINITY_DN10713_c2_g4_i1	day	night	2.31553355003378	3.08213982291991	0.00232221577962906	0.0584554916472573
TRINITY_DN7299_c0_g1_i1	day	night	2.08986668510842	6.65052497592744	0.00232280078798436	0.0584554916472573
TRINITY_DN11230_c2_g1_i23	day	night	-2.19106887823645	3.30440875559895	0.00232716329440231	0.0585234160283503
TRINITY_DN10968_c3_g3_i8	day	night	-2.07586429004787	6.73947525040919	0.00234924773440496	0.0590365955655967
TRINITY_DN10231_c0_g1_i1	day	night	-2.13543556134392	4.23029100083915	0.00235779483996856	0.0591670024096826
TRINITY_DN6859_c0_g1_i1	day	night	-2.09952003325286	5.12198069144716	0.00235780050532588	0.0591670024096826
TRINITY_DN8818_c1_g2_i2	day	night	-2.08300117351156	6.21770039660314	0.00236825714785546	0.0593509070127171
TRINITY_DN8253_c3_g5_i5	day	night	2.07521318544438	7.59219553110668	0.00236850302557714	0.0593509070127171
TRINITY_DN8084_c2_g2_i6	day	night	-2.19748372157118	3.22974890636901	0.0023765109571917	0.0595091875415789
TRINITY_DN9293_c3_g2_i6	day	night	-2.21875405812252	3.0496891052421	0.00238073657056416	0.0595725988802194
TRINITY_DN11038_c1_g2_i2	day	night	2.40449216750084	2.76967722247254	0.00238567457464965	0.0596318283306092
TRINITY_DN11339_c0_g1_i4	day	night	2.10693440674559	5.45314235112392	0.00238649349921829	0.0596318283306092
TRINITY_DN10335_c3_g1_i6	day	night	2.24709145755313	3.57619073152807	0.00239967434129733	0.0597776761071455
TRINITY_DN11229_c0_g2_i32	day	night	-2.09245777995946	5.11095262145536	0.00240164516996079	0.0597776761071455
TRINITY_DN9607_c3_g1_i9	day	night	2.61626145261846	2.23415542032153	0.00240252498480768	0.0597776761071455
TRINITY_DN8384_c2_g4_i3	day	night	2.6062906538241	2.22607362306512	0.00240252498480768	0.0597776761071455
TRINITY_DN10449_c1_g2_i2	day	night	-2.37258699678685	1.97766970637301	0.00240252498480768	0.0597776761071455
TRINITY_DN9240_c3_g1_i1	day	night	-2.32399470389468	1.98917310502822	0.00240252498480768	0.0597776761071455
TRINITY_DN8692_c1_g1_i1	day	night	2.13637641378982	4.73287335865907	0.00240920230150083	0.0599014525592948
TRINITY_DN8540_c2_g1_i7	day	night	2.08385135506163	6.3403721140069	0.00241643253645988	0.0599965696584842
TRINITY_DN8253_c3_g3_i2	day	night	-2.15928628206878	3.65359168735179	0.00241643849713126	0.0599965696584842
TRINITY_DN10841_c0_g3_i8	day	night	2.13946493514566	4.82741501337747	0.00242071420484525	0.060060343550681
TRINITY_DN9306_c1_g2_i1	day	night	2.38088674440013	2.85704979366473	0.00243382581885318	0.0603431007462246
TRINITY_DN10496_c3_g3_i1	day	night	2.09490788738732	5.67826100196255	0.0024517365107601	0.0607443619165929
TRINITY_DN10964_c4_g1_i2	day	night	2.16554609188307	4.3464545756307	0.00246744274319579	0.060968168970503
TRINITY_DN8976_c2_g3_i2	day	night	-2.07889196341936	5.60098312710729	0.00246750125937486	0.060968168970503
TRINITY_DN10323_c3_g1_i1	day	night	-2.4000368458033	1.71247412046761	0.00246943439210297	0.060968168970503
TRINITY_DN11199_c2_g5_i4	day	night	-2.4000368458033	1.71247412046761	0.00246943439210297	0.060968168970503
TRINITY_DN10015_c6_g1_i24	day	night	-2.4000368458033	1.71247412046761	0.00246943439210297	0.060968168970503
TRINITY_DN11204_c4_g8_i1	day	night	2.06099449522456	8.01614118232905	0.00247678055890678	0.0610916709323082
TRINITY_DN8460_c0_g1_i1	day	night	2.54879809248952	2.35300024286202	0.00247790956797237	0.0610916709323082
TRINITY_DN11047_c1_g1_i9	day	night	-2.10498087713443	4.43563833729388	0.00249025781106718	0.061353116462861
TRINITY_DN11197_c3_g1_i9	day	night	2.28944786645153	3.21975422165167	0.00249369496061347	0.0613948048315626
TRINITY_DN9173_c2_g1_i1	day	night	-2.12237860896176	3.99329645828936	0.00250067856227069	0.0615236875369282
TRINITY_DN10636_c6_g1_i2	day	night	2.45984441552841	2.43504219951199	0.00251045184771936	0.0617209761750261
TRINITY_DN7470_c0_g1_i1	day	night	-2.35933516417335	1.80067662091322	0.00251728480392951	0.0617594937042175
TRINITY_DN10543_c2_g2_i5	day	night	-2.35933516417335	1.80067662091322	0.00251728480392951	0.0617594937042175
TRINITY_DN10325_c1_g1_i5	day	night	-2.35933516417335	1.80067662091322	0.00251728480392951	0.0617594937042175
TRINITY_DN10705_c1_g1_i14	day	night	2.27831542203064	3.28385792969514	0.00252364981796914	0.0618725072444532
TRINITY_DN8338_c0_g2_i1	day	night	2.06586522685187	6.88301149024853	0.00253527177623276	0.0621037006307049
TRINITY_DN8276_c0_g2_i6	day	night	-2.19353647698567	3.18483596922408	0.00253764430226892	0.0621037006307049
TRINITY_DN9715_c2_g5_i3	day	night	2.17230005533919	4.03443461465034	0.00253953074282557	0.0621037006307049
TRINITY_DN7708_c0_g1_i1	day	night	-2.28590212860762	2.27651692861062	0.00254014056072947	0.0621037006307049
TRINITY_DN8583_c1_g3_i3	day	night	-2.07943664261987	5.18279433414631	0.00255819065353326	0.0625015719254218
TRINITY_DN9354_c2_g1_i4	day	night	2.06369504186487	6.86057942037799	0.0025670152478354	0.0626377375462178
TRINITY_DN10365_c0_g2_i5	day	night	-2.30003730187779	2.32867046108465	0.00256732469847212	0.0626377375462178
TRINITY_DN9070_c4_g3_i11	day	night	-2.09000129929354	4.74300661093146	0.00257155859808642	0.0626975568938852
TRINITY_DN8765_c2_g2_i1	day	night	2.08718980619066	5.7194121931162	0.00257625011026002	0.0627684427833573
TRINITY_DN10648_c4_g1_i24	day	night	-2.21172690150746	2.7309790842796	0.00257835251206633	0.0627761924425727
TRINITY_DN10756_c0_g1_i2	day	night	2.06624437763394	6.41414239303994	0.00259189784067822	0.0629363885375728
TRINITY_DN10983_c4_g1_i3	day	night	2.12933558014271	4.55039545294825	0.00259218238009318	0.0629363885375728
TRINITY_DN6007_c0_g1_i2	day	night	-2.24152037474689	2.3958057717256	0.00259229987955908	0.0629363885375728
TRINITY_DN10258_c2_g3_i3	day	night	2.27967322732696	3.21190060959918	0.00259304152724262	0.0629363885375728
TRINITY_DN9257_c2_g1_i6	day	night	-2.05793974152598	6.57843242395774	0.00259387651013247	0.0629363885375728
TRINITY_DN8318_c1_g1_i5	day	night	2.58613991260263	2.20975827954628	0.00259676738145334	0.0629631082110899
TRINITY_DN7555_c0_g1_i2	day	night	-2.11779990194156	4.1231806702593	0.00260335773376606	0.0630794296069956
TRINITY_DN10150_c3_g2_i7	day	night	-2.1676012822749	3.37928153993232	0.00261023040713705	0.063202426829935
TRINITY_DN9343_c0_g1_i2	day	night	2.10230713653006	5.07996298628055	0.00261330317782627	0.063233309767733
TRINITY_DN8901_c3_g1_i15	day	night	2.40276078530302	2.65305788013715	0.00261531797176695	0.0632385683042646
TRINITY_DN10518_c2_g1_i5	day	night	-2.05102175011896	6.65511544654876	0.00263959915215998	0.0637818525901733
TRINITY_DN9023_c2_g1_i4	day	night	-2.14195294092265	3.71272720876019	0.00264513779624819	0.0638718173971201
TRINITY_DN10297_c0_g3_i14	day	night	-2.24047700196062	2.5692429464805	0.00265631599508237	0.0640977430308559
TRINITY_DN9814_c1_g3_i4	day	night	-2.26721226572176	2.13281397613416	0.00265987663485389	0.0641396708481355
TRINITY_DN10846_c3_g1_i17	day	night	-2.05045556809901	6.6949610271482	0.00266195042166606	0.0641457121472981
TRINITY_DN9271_c1_g1_i1	day	night	-2.19811938796923	2.98494378785839	0.00267183349703877	0.0642754591704866
TRINITY_DN8369_c7_g1_i7	day	night	-2.17510669312552	2.99014710157431	0.00267183349703877	0.0642754591704866
TRINITY_DN9546_c1_g2_i7	day	night	-2.25326147535111	2.61231984160661	0.00267464249404788	0.0642754591704866
TRINITY_DN10580_c0_g1_i3	day	night	-2.22301049395669	2.61928471088963	0.00267464249404788	0.0642754591704866
TRINITY_DN7185_c0_g1_i1	day	night	-2.18598549956157	3.02273899415873	0.00268459625137876	0.0644706247890836
TRINITY_DN11181_c3_g2_i1	day	night	2.14549204010925	4.29836461129836	0.00268788598919131	0.064483034741703
TRINITY_DN10875_c1_g1_i6	day	night	-2.11542180632234	3.85330784177084	0.00268877869268599	0.064483034741703
TRINITY_DN11403_c1_g1_i6	day	night	-2.23578029105197	2.66095582154888	0.00269171399082676	0.0645094561480021
TRINITY_DN9145_c2_g1_i4	day	night	-2.08038487955424	4.92674283084647	0.00269840711965048	0.0646258402202473
TRINITY_DN10960_c2_g2_i5	day	night	2.04145961691489	7.96258522986848	0.00270733994154583	0.0647552166925564
TRINITY_DN8224_c3_g4_i1	day	night	2.14400248154163	4.36043775651709	0.00270749030057275	0.0647552166925564
TRINITY_DN9922_c1_g1_i5	day	night	-2.07651454512909	4.98793129583889	0.00271616454238048	0.064918546827466
TRINITY_DN8676_c1_g1_i4	day	night	-2.06866988063697	4.90524414870672	0.00272364364175868	0.0650531097110346
TRINITY_DN8240_c1_g2_i2	day	night	2.21075004661613	3.60275790340862	0.00272975040283342	0.0651252156701811
TRINITY_DN9706_c0_g1_i4	day	night	-2.11108036274478	3.99570510924539	0.00273117936254671	0.0651252156701811
TRINITY_DN7827_c0_g1_i8	day	night	2.40875599552032	2.53221455135288	0.00273307696066384	0.0651252156701811
TRINITY_DN10507_c0_g1_i1	day	night	2.05102478241618	6.63144826596548	0.00273530416949709	0.0651252156701811
TRINITY_DN8318_c1_g1_i6	day	night	2.28481713996297	2.97093772229133	0.0027365454488648	0.0651252156701811
TRINITY_DN9603_c2_g1_i19	day	night	2.11851472909848	4.6201753476685	0.00273829470103485	0.0651252156701811
TRINITY_DN10747_c2_g3_i2	day	night	-2.14877676219484	3.21021521255363	0.00273962023739037	0.0651252156701811
TRINITY_DN8352_c0_g1_i1	day	night	2.38052999274765	2.63518162864816	0.00277158754358725	0.0657962165711786
TRINITY_DN8832_c1_g1_i3	day	night	-2.22198345106621	2.45197749571102	0.00277158754358725	0.0657962165711786
TRINITY_DN11069_c1_g2_i3	day	night	-2.03210928611519	7.94699062013729	0.00278457108141231	0.0660598649940983
TRINITY_DN11348_c4_g1_i3	day	night	-2.2039422847538	2.50606268663243	0.00278847865021393	0.0660777512721879
TRINITY_DN10077_c0_g1_i1	day	night	2.06725775698886	5.67992712021449	0.00279090870724888	0.0660777512721879
TRINITY_DN10019_c2_g1_i1	day	night	-2.12893104496922	3.40137738551845	0.00279095953585559	0.0660777512721879
TRINITY_DN9173_c3_g1_i9	day	night	2.56570372567544	2.19323616552322	0.00280824550333328	0.0663530512412836
TRINITY_DN8993_c3_g2_i4	day	night	-2.34020729012001	1.95095453665693	0.00280824550333328	0.0663530512412836
TRINITY_DN10983_c4_g4_i6	day	night	-2.34020729012001	1.95095453665693	0.00280824550333328	0.0663530512412836
TRINITY_DN8914_c2_g2_i1	day	night	2.02893577665706	9.246327393686	0.00281070176652089	0.0663665164763343
TRINITY_DN9838_c1_g1_i2	day	night	2.25959056877988	3.26882219327903	0.00282311528033394	0.0666149173660019
TRINITY_DN10096_c4_g5_i2	day	night	-2.30865479214307	2.02642254597482	0.00283387436917176	0.0667792150409919
TRINITY_DN8942_c2_g2_i9	day	night	-2.26312950114974	2.0374711225682	0.00283387436917176	0.0667792150409919
TRINITY_DN11173_c4_g1_i2	day	night	-2.0269707022396	8.21558621717904	0.002840902635318	0.0668644630718354
TRINITY_DN8403_c2_g1_i6	day	night	2.14795846407269	4.05388218431455	0.00284623876294592	0.0668644630718354
TRINITY_DN8069_c0_g1_i7	day	night	-2.03631273362775	6.660927971102	0.00284679521406397	0.0668644630718354
TRINITY_DN7524_c0_g1_i1	day	night	2.06213115106412	5.6639320609497	0.00284752639952166	0.0668644630718354
TRINITY_DN9129_c0_g1_i34	day	night	-2.07278869814918	4.70842243607141	0.00285235109089281	0.0668644630718354
TRINITY_DN10921_c1_g1_i6	day	night	-2.17736012088995	2.75981721928803	0.00285553720578775	0.0668644630718354
TRINITY_DN8918_c1_g1_i5	day	night	2.53044208183516	2.338158142621	0.00285649729966939	0.0668644630718354
TRINITY_DN10576_c0_g1_i7	day	night	2.52117574536469	2.33067350790783	0.00285649729966939	0.0668644630718354
TRINITY_DN9552_c3_g2_i2	day	night	2.52117574536469	2.33067350790783	0.00285649729966939	0.0668644630718354
TRINITY_DN4951_c0_g1_i1	day	night	2.52117574536469	2.33067350790783	0.00285649729966939	0.0668644630718354
TRINITY_DN7566_c0_g1_i1	day	night	2.27894518027331	2.96623568044143	0.00286625455769918	0.0670024097457219
TRINITY_DN8421_c0_g1_i1	day	night	-2.16403973325629	2.80378934637197	0.00286625455769918	0.0670024097457219
TRINITY_DN8833_c1_g2_i8	day	night	-2.13185068410695	3.33171178711676	0.00286810383369499	0.0670024097457219
TRINITY_DN10396_c1_g1_i12	day	night	2.424909059979	2.40694046110058	0.00287657797592698	0.0671496299158495
TRINITY_DN10518_c2_g1_i4	day	night	-2.04472193282793	5.79198677190253	0.0028782230092974	0.0671496299158495
TRINITY_DN9917_c0_g1_i23	day	night	2.12732162545385	4.28380714118662	0.00289315654372403	0.0674533025323384
TRINITY_DN8931_c7_g1_i8	day	night	2.11017285999692	4.36395865774504	0.0029076571811127	0.0677152593665201
TRINITY_DN9608_c3_g2_i3	day	night	2.14256714616304	4.04956807597735	0.00290873028638406	0.0677152593665201
TRINITY_DN8751_c1_g2_i2	day	night	-2.23678080434098	2.31611838171909	0.00291055259714224	0.0677152593665201
TRINITY_DN10095_c3_g1_i3	day	night	2.11337328218834	4.39648700552328	0.00291302359669573	0.0677152593665201
TRINITY_DN7274_c0_g1_i2	day	night	-2.12158796975985	3.59238723264081	0.00291693266771412	0.0677152593665201
TRINITY_DN10783_c1_g1_i18	day	night	-2.12158796975985	3.59238723264081	0.00291693266771412	0.0677152593665201
TRINITY_DN11013_c0_g3_i1	day	night	-2.15819986723236	3.04625113326061	0.00291786519241784	0.0677152593665201
TRINITY_DN10806_c0_g1_i8	day	night	-2.25190970286376	2.36688625880485	0.00292501093108454	0.0677470273715709
TRINITY_DN8562_c5_g1_i7	day	night	-2.25190970286376	2.36688625880485	0.00292501093108454	0.0677470273715709
TRINITY_DN10760_c2_g1_i2	day	night	-2.21645441820449	2.37532787728767	0.00292501093108454	0.0677470273715709
TRINITY_DN9992_c4_g1_i4	day	night	2.09439524767496	4.76877788377774	0.00293078460780327	0.0677604426841129
TRINITY_DN7949_c0_g2_i1	day	night	2.25013620971225	3.26124102118225	0.00293136813612699	0.0677604426841129
TRINITY_DN9147_c2_g2_i4	day	night	2.2453856943783	3.25743439263888	0.00293136813612699	0.0677604426841129
TRINITY_DN11065_c1_g3_i3	day	night	2.12568751759695	4.21631551835984	0.00293660888987685	0.0677820067794175
TRINITY_DN8601_c1_g1_i1	day	night	2.36551684370988	2.62312826441489	0.00293808084641611	0.0677820067794175
TRINITY_DN10926_c0_g3_i2	day	night	-2.19775927586698	2.43222847598284	0.00293808084641611	0.0677820067794175
TRINITY_DN10208_c1_g2_i8	day	night	-2.15356597143296	3.19373484346657	0.00294348225321377	0.0678515476306542
TRINITY_DN8236_c2_g1_i11	day	night	-2.10268054272536	3.7640871601799	0.00294495234017421	0.0678515476306542
TRINITY_DN8909_c0_g2_i1	day	night	2.20689921040158	3.36221887822073	0.00294908226006367	0.0678578234621059
TRINITY_DN11246_c3_g2_i9	day	night	2.20689921040158	3.36221887822073	0.00294908226006367	0.0678578234621059
TRINITY_DN11269_c0_g1_i12	day	night	2.20059149277511	3.42037183840835	0.00295947519977243	0.0680370549730197
TRINITY_DN10797_c0_g2_i1	day	night	2.34957608587777	2.72550137745592	0.0029607393315813	0.0680370549730197
TRINITY_DN11065_c2_g2_i1	day	night	-2.36162150790141	1.68102667559749	0.0029692297657888	0.0681876250783168
TRINITY_DN9878_c3_g1_i2	day	night	2.09227232741268	4.78954054208244	0.00297266745419725	0.0682220393826272
TRINITY_DN11318_c2_g2_i2	day	night	2.34244550587253	2.82612232797382	0.0029796460221244	0.0682930985995965
TRINITY_DN5050_c0_g1_i1	day	night	2.33593785744866	2.82089709946289	0.0029796460221244	0.0682930985995965
TRINITY_DN9497_c2_g1_i1	day	night	-2.07027387548438	4.54540921440536	0.00299074600919149	0.068500662950326
TRINITY_DN10128_c2_g2_i10	day	night	-2.37902155305176	1.75723324898197	0.00299649025867068	0.068500662950326
TRINITY_DN9637_c3_g1_i6	day	night	-2.37902155305176	1.75723324898197	0.00299649025867068	0.068500662950326
TRINITY_DN8226_c2_g1_i7	day	night	-2.37902155305176	1.75723324898197	0.00299649025867068	0.068500662950326
TRINITY_DN9356_c0_g1_i7	day	night	-2.05871256562492	4.62607507083229	0.00299969052541129	0.0685292935487143
TRINITY_DN10334_c0_g1_i6	day	night	-2.17653058631408	2.84064931472733	0.00300923806839777	0.0687027993006945
TRINITY_DN8810_c0_g1_i1	day	night	2.01408450684908	8.91884439307225	0.00301363463864355	0.0687524118558705
TRINITY_DN11132_c2_g1_i9	day	night	-2.16390924933599	2.88229262134413	0.00301531952400683	0.0687524118558705
TRINITY_DN9758_c3_g2_i3	day	night	2.24973252778326	3.11087043970106	0.00302624981380946	0.0689123112941387
TRINITY_DN11172_c1_g3_i1	day	night	2.24973252778326	3.11087043970106	0.00302624981380946	0.0689123112941387
TRINITY_DN10669_c1_g1_i4	day	night	-2.059582953921	4.52900124155669	0.00303403447529484	0.068995409477183
TRINITY_DN6124_c0_g1_i6	day	night	2.13089539218482	4.00129140537204	0.0030344321658883	0.068995409477183
TRINITY_DN10067_c0_g4_i2	day	night	2.24493084519645	3.18404647195928	0.00303578232819849	0.068995409477183
TRINITY_DN8252_c0_g1_i1	day	night	2.55537604030966	2.18489585485343	0.00303862100280797	0.0690153415886315
TRINITY_DN9098_c4_g1_i5	day	night	-2.06712414783005	4.39638092528912	0.00307171467366682	0.0697219778380296
TRINITY_DN10037_c0_g1_i8	day	night	-2.10319115532075	3.49855412301128	0.00307842450807208	0.0697667580190241
TRINITY_DN10911_c0_g1_i2	day	night	2.40711893468128	2.39266029727378	0.003081127331266	0.0697667580190241
TRINITY_DN8695_c1_g2_i3	day	night	2.39814092503313	2.38546136493946	0.003081127331266	0.0697667580190241
TRINITY_DN9199_c2_g1_i3	day	night	2.04202400208421	5.70631312345131	0.00308161963394814	0.0697667580190241
TRINITY_DN10043_c2_g6_i7	day	night	-2.27083412002069	2.22254451110753	0.00309157234553363	0.0699220514040106
TRINITY_DN10953_c2_g1_i3	day	night	2.05237649649418	5.46495717756997	0.00309245386801889	0.0699220514040106
TRINITY_DN10907_c2_g2_i7	day	night	-2.02030802479194	6.23413880989704	0.00310610676471476	0.0701856443135484
TRINITY_DN9203_c2_g3_i2	day	night	2.35795127293844	2.61706004392595	0.00311552289361579	0.0703532262151416
TRINITY_DN8729_c0_g1_i4	day	night	-2.02736015004773	5.45451119368998	0.00311821120163985	0.0703687661937736
TRINITY_DN10214_c3_g1_i2	day	night	2.34256223173201	2.71987441173689	0.00312702907491073	0.0705225236625059
TRINITY_DN8365_c4_g6_i1	day	night	-2.00914702181072	7.44005341335882	0.0031356237437861	0.0705902011993461
TRINITY_DN9198_c3_g1_i1	day	night	2.32940072153543	2.81565124320972	0.00313604924320897	0.0705902011993461
TRINITY_DN9641_c3_g1_i5	day	night	2.32283382968826	2.81038458884996	0.00313604924320897	0.0705902011993461
TRINITY_DN10441_c2_g1_i6	day	night	2.26118452682431	2.95202932160151	0.00314621814246373	0.0707285921330088
TRINITY_DN9341_c2_g2_i3	day	night	-2.14468931822157	2.78805829515058	0.00314621814246373	0.0707285921330088
TRINITY_DN9795_c3_g1_i6	day	night	2.24949292351309	3.02919571838801	0.00315135498699671	0.0707988321535876
TRINITY_DN8976_c2_g1_i3	day	night	-2.14077864879382	2.96214886044973	0.00315551507784167	0.0708470526283508
TRINITY_DN11385_c3_g1_i7	day	night	-2.00864598278843	7.10933938218766	0.00316202708107378	0.0709463030996848
TRINITY_DN9938_c2_g4_i12	day	night	2.22760152486127	3.312617682674	0.00316396877844936	0.0709463030996848
TRINITY_DN11174_c0_g5_i1	day	night	2.1878126087851	3.41016360252472	0.00316667309608974	0.0709483777196693
TRINITY_DN8822_c1_g2_i9	day	night	-2.11028295587468	3.35063293074175	0.00316809451985676	0.0709483777196693
TRINITY_DN11382_c0_g1_i15	day	night	-2.09851495256534	3.57362721650004	0.00317172988616023	0.0709795638546838
TRINITY_DN11321_c3_g4_i3	day	night	2.14335746586817	3.88758954793761	0.00317352208354891	0.0709795638546838
TRINITY_DN8642_c1_g1_i5	day	night	-2.02313860272492	5.54848247316182	0.00319160045330623	0.0713385560026809
TRINITY_DN8623_c4_g1_i4	day	night	1.99971713670248	8.79875398979621	0.0032171239282893	0.0718633993936978
TRINITY_DN10608_c5_g2_i14	day	night	-2.05857847557261	4.08572193592169	0.0032383570298436	0.0722434099974501
TRINITY_DN9780_c2_g1_i4	day	night	2.11882352450116	4.14143827838469	0.00323917477555358	0.0722434099974501
TRINITY_DN10583_c1_g6_i3	day	night	2.05206123763432	5.03975624451767	0.00324029620192076	0.0722434099974501
TRINITY_DN10236_c0_g2_i1	day	night	-2.09428329274029	3.64501438253738	0.00325822658246445	0.0725971675897811
TRINITY_DN9959_c1_g1_i17	day	night	2.14017377701212	3.65164021169834	0.0032632652585179	0.0726634166615042
TRINITY_DN9443_c5_g1_i5	day	night	-2.09091882097128	3.48860228835782	0.0032659413445138	0.072677007199674
TRINITY_DN10569_c2_g2_i14	day	night	-2.12226409431505	3.30532893436842	0.00327461263653158	0.0728038977012796
TRINITY_DN7124_c0_g1_i1	day	night	2.08565669058626	4.37435451616336	0.00328519562950327	0.0728038977012796
TRINITY_DN6124_c0_g1_i4	day	night	-2.13154585952847	3.06936632431928	0.00328582047931309	0.0728038977012796
TRINITY_DN9207_c2_g3_i1	day	night	-2.30708413875368	1.92382468316056	0.00328972796785724	0.0728038977012796
TRINITY_DN7340_c0_g1_i1	day	night	2.22837411307254	3.0938014037762	0.00329081296060845	0.0728038977012796
TRINITY_DN9612_c3_g1_i26	day	night	-2.27698588844144	2.00055529040478	0.00329508991069848	0.0728038977012796
TRINITY_DN9322_c0_g1_i12	day	night	-2.23146059744811	2.0118190198295	0.00329508991069848	0.0728038977012796
TRINITY_DN10479_c0_g1_i22	day	night	-2.00953184381428	5.7212110956703	0.00329524787945889	0.0728038977012796
TRINITY_DN7381_c0_g1_i5	day	night	-2.24998559552854	2.07348310869769	0.00329894392384431	0.0728038977012796
TRINITY_DN9187_c1_g4_i2	day	night	-2.00467579935114	6.39128682831543	0.00329920995711949	0.0728038977012796
TRINITY_DN10248_c1_g1_i18	day	night	-2.19338082116988	2.62620630722627	0.00330143071303921	0.0728038977012796
TRINITY_DN11292_c2_g1_i6	day	night	2.38910669444396	2.3782225970153	0.00330161382405608	0.0728038977012796
TRINITY_DN10870_c0_g2_i16	day	night	2.35034581866182	2.61096377589457	0.00330469391161047	0.0728038977012796
TRINITY_DN10999_c1_g2_i4	day	night	-2.17312139817996	2.41224404520543	0.00330469391161047	0.0728038977012796
TRINITY_DN9500_c2_g1_i3	day	night	-2.22640052844877	2.3460233006514	0.00330475313026387	0.0728038977012796
TRINITY_DN10332_c2_g1_i2	day	night	-2.19094524378951	2.35459789538197	0.00330475313026387	0.0728038977012796
TRINITY_DN6768_c0_g1_i1	day	night	2.07155786590915	4.50420251592178	0.00332679464226241	0.0731989865176
TRINITY_DN10982_c5_g2_i6	day	night	2.13205719557228	3.92098727208644	0.00332684837250987	0.0731989865176
TRINITY_DN10096_c4_g2_i15	day	night	-2.07155049491459	3.79188848707318	0.00333136728541277	0.07325260239712
TRINITY_DN8015_c0_g1_i7	day	night	-2.07455746315829	3.67215140025559	0.00334376952822463	0.0734793875965016
TRINITY_DN8277_c1_g4_i6	day	night	2.01624441270733	6.13496028892884	0.00336285065740121	0.0738525666845752
TRINITY_DN10539_c4_g1_i2	day	night	2.16975656455913	3.51423949540199	0.00337454488488723	0.0740631554211495
TRINITY_DN9343_c0_g1_i7	day	night	-2.04711226504376	4.00060692637303	0.00338162646667195	0.0741723081985365
TRINITY_DN10579_c1_g3_i2	day	night	2.17059609302754	3.39643175972555	0.0033897571151685	0.0743043207637745
TRINITY_DN11100_c3_g2_i1	day	night	2.04090012201846	5.18686191484249	0.00339381535512137	0.0743469563037857
TRINITY_DN11352_c2_g7_i4	day	night	2.00149001416547	6.51717870754035	0.00341803263234299	0.0748308799446741
TRINITY_DN9129_c0_g1_i30	day	night	-2.11309218077604	2.98665309534297	0.00342701813873052	0.0749809403960305
TRINITY_DN10773_c7_g1_i5	day	night	-2.0237026690537	4.93382470421031	0.00343089184687683	0.0750190409924304
TRINITY_DN10025_c1_g2_i8	day	night	2.22679006240776	3.01107168853674	0.00344390420827526	0.0752567936990934
TRINITY_DN11234_c4_g2_i1	day	night	2.23715833458646	2.93284895123679	0.00345620503380702	0.075431889267617
TRINITY_DN8300_c1_g1_i1	day	night	-2.12507582963292	2.77217393080637	0.00345620503380702	0.075431889267617
TRINITY_DN9452_c2_g1_i6	day	night	-2.05070270895674	3.93516413364713	0.00346593175365701	0.0755972789567024
TRINITY_DN9070_c4_g1_i3	day	night	-2.18723017256635	2.55820995022958	0.00348352884146098	0.0758870041487803
TRINITY_DN10966_c0_g1_i7	day	night	-2.18723017256635	2.55820995022958	0.00348352884146098	0.0758870041487803
TRINITY_DN10958_c2_g2_i14	day	night	-2.17236709125092	2.51362158046968	0.00349094171602999	0.0759544288518039
TRINITY_DN9873_c0_g2_i9	day	night	-2.17236709125092	2.51362158046968	0.00349094171602999	0.0759544288518039
TRINITY_DN9377_c2_g2_i3	day	night	2.12194722820174	3.87050789175548	0.00349779265958358	0.0760266019860316
TRINITY_DN9967_c3_g1_i4	day	night	-2.1566810514021	2.46770155504825	0.00349858076901214	0.0760266019860316
TRINITY_DN2359_c0_g1_i1	day	night	2.08430434963274	4.18330050353903	0.0035009595414021	0.0760313324602523
TRINITY_DN7541_c0_g1_i5	day	night	2.32728589348952	2.5925039524687	0.00350643381449227	0.0761032414938107
TRINITY_DN8528_c4_g2_i1	day	night	-2.00100844150536	5.45336615505814	0.00351101742171354	0.0761557428672786
TRINITY_DN9847_c0_g1_i6	day	night	-2.05312313510155	3.71041230753717	0.00351354876371619	0.0761636923013326
TRINITY_DN8669_c5_g1_i1	day	night	2.34286527515377	2.47939403764633	0.00352268920502982	0.0763148101055168
TRINITY_DN9173_c0_g1_i5	day	night	-2.02042397597419	4.86633915446146	0.00352533827153572	0.0763252006579505
TRINITY_DN11015_c4_g1_i7	day	night	-2.20353008040838	2.20930448751111	0.00353101307699289	0.0764010467864477
TRINITY_DN6985_c0_g2_i1	day	night	2.38001553435527	2.37094353207492	0.00353938412478128	0.0765351028138014
TRINITY_DN8100_c2_g1_i14	day	night	2.46429195633028	2.28484285292918	0.00354770530417461	0.0766208520635182
TRINITY_DN9007_c2_g1_i2	day	night	2.46429195633028	2.28484285292918	0.00354770530417461	0.0766208520635182
TRINITY_DN9669_c1_g2_i1	day	night	2.39496236226886	2.22925564196353	0.00355583921489129	0.0767023514765822
TRINITY_DN9851_c0_g1_i1	day	night	2.39496236226886	2.22925564196353	0.00355583921489129	0.0767023514765822
TRINITY_DN9049_c6_g1_i9	day	night	2.51330971097805	2.15098950758578	0.00356359200885989	0.0767754403280519
TRINITY_DN8254_c0_g3_i2	day	night	2.51330971097805	2.15098950758578	0.00356359200885989	0.0767754403280519
TRINITY_DN11403_c1_g1_i10	day	night	-2.34160264386904	1.7266501815991	0.00357674646446185	0.0768725520274099
TRINITY_DN8910_c1_g1_i10	day	night	-2.2854433873885	1.74064170296717	0.00357674646446185	0.0768725520274099
TRINITY_DN8820_c0_g1_i12	day	night	-2.2854433873885	1.74064170296717	0.00357674646446185	0.0768725520274099
TRINITY_DN8831_c2_g1_i1	day	night	-2.10561383892157	2.93365471993111	0.00358074098890221	0.0768725520274099
TRINITY_DN9697_c3_g2_i9	day	night	-2.32215521824421	1.64902018443338	0.00358120950409086	0.0768725520274099
TRINITY_DN10679_c2_g2_i8	day	night	-2.32215521824421	1.64902018443338	0.00358120950409086	0.0768725520274099
TRINITY_DN9917_c0_g1_i8	day	night	-2.1159688767309	2.89352558060923	0.0035907169332822	0.0770139927315539
TRINITY_DN11318_c2_g2_i4	day	night	2.14975728884137	3.49830021923705	0.00359436575706928	0.0770139927315539
TRINITY_DN8491_c5_g3_i6	day	night	-2.08587729254462	3.38389465987775	0.00359436575706928	0.0770139927315539
TRINITY_DN9096_c4_g3_i1	day	night	2.04112084216875	4.81406902587558	0.0035975340441408	0.077018719426239
TRINITY_DN6427_c0_g1_i1	day	night	2.0106124445467	5.63467754703928	0.00359995704808753	0.077018719426239
TRINITY_DN10366_c0_g2_i14	day	night	-2.1515233720678	2.84646665367029	0.00360115381320457	0.077018719426239
TRINITY_DN10352_c2_g3_i2	day	night	1.98432701826292	6.89764942307974	0.00361227235524474	0.0772095783731594
TRINITY_DN10985_c3_g2_i4	day	night	2.22499350651154	2.92315420440731	0.00362353392875524	0.077403260887351
TRINITY_DN10428_c2_g1_i7	day	night	1.99427304775562	6.2458075320238	0.00363774544321296	0.0776596845771348
TRINITY_DN5812_c0_g1_i1	day	night	2.15740882067304	3.32276113642672	0.0036501425231695	0.077877085658065
TRINITY_DN10217_c2_g1_i13	day	night	2.11837998000679	3.63429883411099	0.00366071529507591	0.0780225795662818
TRINITY_DN11114_c5_g2_i3	day	night	2.28279209844168	2.77833808516626	0.00366139727314909	0.0780225795662818
TRINITY_DN9345_c2_g1_i2	day	night	2.29974758067023	2.68560059276717	0.0036899729180112	0.0785839147708658
TRINITY_DN9217_c1_g5_i1	day	night	-1.96645316335476	8.95261218173002	0.00369650577475369	0.0786335630067449
TRINITY_DN10558_c1_g2_i5	day	night	-1.99593006487016	5.15989868897891	0.00369677429404684	0.0786335630067449
TRINITY_DN11434_c4_g1_i4	day	night	-2.13245687620288	2.44818599415635	0.00370539780727956	0.0787218029321918
TRINITY_DN9650_c4_g1_i3	day	night	-2.13245687620288	2.44818599415635	0.00370539780727956	0.0787218029321918
TRINITY_DN9528_c2_g5_i1	day	night	-2.18184961367582	2.38370519979782	0.00372164706088797	0.078924042734274
TRINITY_DN9330_c2_g2_i1	day	night	-2.18184961367582	2.38370519979782	0.00372164706088797	0.078924042734274
TRINITY_DN11057_c3_g2_i1	day	night	-2.14805544163756	2.39201929858563	0.00372164706088797	0.078924042734274
TRINITY_DN7835_c0_g1_i3	day	night	-2.2004321795782	2.32489923497676	0.00373877223404141	0.0791842441982221
TRINITY_DN10501_c4_g1_i1	day	night	-2.2004321795782	2.32489923497676	0.00373877223404141	0.0791842441982221
TRINITY_DN10271_c1_g1_i13	day	night	-1.98689405030164	5.51188014867402	0.00374066891755571	0.0791842441982221
TRINITY_DN9346_c5_g1_i1	day	night	2.08378109381474	3.88256317156424	0.0037551575015933	0.0794306585112742
TRINITY_DN11257_c0_g1_i20	day	night	2.33441324394285	2.47263950170034	0.00375682496056962	0.0794306585112742
TRINITY_DN9841_c5_g3_i9	day	night	2.36165952370091	2.35626262433269	0.00379590714267676	0.0801447951186447
TRINITY_DN9877_c7_g2_i6	day	night	2.0686595195399	4.30025573171785	0.00379717108948439	0.0801447951186447
TRINITY_DN10544_c1_g1_i2	day	night	-2.13109732180593	2.74989747261006	0.00379971344033595	0.0801447951186447
TRINITY_DN8660_c2_g1_i4	day	night	-2.13109732180593	2.74989747261006	0.00379971344033595	0.0801447951186447
TRINITY_DN9871_c0_g1_i3	day	night	1.98768265677909	5.91470615221485	0.00381455769500694	0.0803036752721007
TRINITY_DN8447_c0_g1_i7	day	night	2.45458938541327	2.27704553658861	0.00381701653766263	0.0803036752721007
TRINITY_DN10397_c1_g1_i16	day	night	-2.2189969567142	2.04840821699981	0.00381701653766263	0.0803036752721007
TRINITY_DN6783_c0_g1_i1	day	night	2.18216188251375	3.20694355735133	0.00382834056126482	0.0803036752721007
TRINITY_DN11284_c1_g1_i23	day	night	-2.08984210687664	3.07908009118909	0.00382834056126482	0.0803036752721007
TRINITY_DN11295_c1_g5_i1	day	night	2.10076442222602	3.71828151599268	0.00382842410049163	0.0803036752721007
TRINITY_DN9706_c0_g1_i2	day	night	2.13762328141165	3.48864600476201	0.00382985259017934	0.0803036752721007
TRINITY_DN9467_c1_g2_i4	day	night	1.97169067656165	6.8924489832802	0.0038313646485395	0.0803036752721007
TRINITY_DN11097_c1_g1_i1	day	night	2.38478045405514	2.22111721110436	0.00383920134749796	0.0803036752721007
TRINITY_DN9707_c0_g1_i1	day	night	2.38478045405514	2.22111721110436	0.00383920134749796	0.0803036752721007
TRINITY_DN9180_c2_g2_i8	day	night	2.37452617534167	2.21292749776022	0.00383920134749796	0.0803036752721007
TRINITY_DN11395_c1_g1_i1	day	night	-2.24460618177459	1.97429871272484	0.00383920134749796	0.0803036752721007
TRINITY_DN9053_c0_g1_i2	day	night	-2.24460618177459	1.97429871272484	0.00383920134749796	0.0803036752721007
TRINITY_DN10029_c0_g3_i6	day	night	-2.19908089078126	1.98578463302653	0.00383920134749796	0.0803036752721007
TRINITY_DN8993_c3_g6_i1	day	night	2.02303672702763	4.77825080699535	0.0038450783509152	0.0803788155329166
TRINITY_DN8050_c1_g1_i15	day	night	2.07858745420619	4.03647220388202	0.00385206556693144	0.0804770610307495
TRINITY_DN10999_c1_g2_i1	day	night	-2.14969744206477	2.59070826505641	0.00385721237886913	0.0805028266567494
TRINITY_DN8959_c6_g2_i3	day	night	2.50259864231257	2.14237290664437	0.00386245157741439	0.0805028266567494
TRINITY_DN9360_c2_g2_i5	day	night	2.50259864231257	2.14237290664437	0.00386245157741439	0.0805028266567494
TRINITY_DN9576_c0_g3_i4	day	night	-2.27318259952958	1.89626920062529	0.00386245157741439	0.0805028266567494
TRINITY_DN8623_c4_g1_i6	day	night	-2.02287877242452	3.9127814920555	0.00387254215121992	0.080665351074138
TRINITY_DN9020_c3_g2_i13	day	night	-2.16453061653557	2.53977298829924	0.00387865871475974	0.0806972033723697
TRINITY_DN10099_c3_g1_i1	day	night	-2.13427963514115	2.54712708733941	0.00387865871475974	0.0806972033723697
TRINITY_DN8866_c1_g3_i1	day	night	2.03089596152558	4.69534393525	0.00388960569119331	0.0808771320493871
TRINITY_DN8503_c0_g2_i2	day	night	2.03373110159965	4.47413451678082	0.00389926520782337	0.0810300936453879
TRINITY_DN10578_c0_g3_i14	day	night	-2.03641903726782	3.66945532581219	0.00390681920796464	0.0811391460298772
TRINITY_DN8301_c0_g1_i5	day	night	-2.09760377695444	2.87870197831005	0.00391859499825964	0.08132294418286
TRINITY_DN10123_c3_g1_i1	day	night	2.01845627000801	4.73073707759801	0.00392194527487981	0.08132294418286
TRINITY_DN8012_c0_g1_i6	day	night	2.13898291073323	3.30812194460312	0.00392260349833191	0.08132294418286
TRINITY_DN8892_c1_g2_i11	day	night	-2.02237348684732	3.96954060053598	0.00392546324495686	0.0813343038186527
TRINITY_DN9451_c4_g1_i1	day	night	1.95647130837973	8.11021077879319	0.00393294333966299	0.0814413258246164
TRINITY_DN9913_c1_g1_i2	day	night	2.07583785285368	4.03428835661944	0.00393662005376291	0.0814426253068482
TRINITY_DN9202_c2_g1_i6	day	night	-2.28157885248823	1.61643801893758	0.00393763588331956	0.0814426253068482
TRINITY_DN9933_c1_g1_i5	day	night	2.09708288082376	3.85072196216382	0.00395478396674992	0.0817492417850738
TRINITY_DN8170_c0_g2_i1	day	night	2.04234559763072	4.36925881999286	0.00395967725375307	0.0817616827251832
TRINITY_DN8613_c2_g1_i2	day	night	2.09859034044307	3.66841509360381	0.00396235771264958	0.0817616827251832
TRINITY_DN9911_c1_g1_i2	day	night	-2.03120934387045	3.56466435902483	0.00396235771264958	0.0817616827251832
TRINITY_DN11337_c1_g1_i3	day	night	-2.01112597600867	4.27207972447562	0.00397878328612399	0.0819323722541943
TRINITY_DN10874_c3_g2_i1	day	night	1.95346643308939	8.15452641039109	0.00398176478908278	0.0819323722541943
TRINITY_DN10555_c6_g5_i5	day	night	-2.08503032054769	2.73993450798645	0.00398524976141998	0.0819323722541943
TRINITY_DN10777_c2_g1_i2	day	night	2.05137044423688	4.08778182804924	0.00398655543636933	0.0819323722541943
TRINITY_DN9833_c1_g1_i4	day	night	2.12811773450263	3.42311152985286	0.00398833140692309	0.0819323722541943
TRINITY_DN8167_c2_g1_i21	day	night	-2.07279323279958	3.30218236200038	0.00398833140692309	0.0819323722541943
TRINITY_DN10960_c2_g4_i1	day	night	1.9691698685478	6.52304105813968	0.0039890703057007	0.0819323722541943
TRINITY_DN9283_c0_g1_i1	day	night	2.04309270791266	4.42679483895185	0.00398926023737806	0.0819323722541943
TRINITY_DN9004_c2_g6_i3	day	night	-1.95450325104912	7.02890127595836	0.00401502071347414	0.0824133364885924
TRINITY_DN10337_c2_g1_i7	day	night	-2.1358868469669	2.63992203935325	0.00403645946784029	0.0828050827974094
TRINITY_DN8222_c0_g1_i7	day	night	-2.17499336715119	2.18629978449548	0.00403927957469609	0.082814646851374
TRINITY_DN10743_c1_g1_i8	day	night	2.0876471485531	3.8432279881488	0.00405375601127045	0.0830630425093285
TRINITY_DN8942_c4_g3_i5	day	night	-2.19591211437567	2.11896832455926	0.00407278583324735	0.0834019172134543
TRINITY_DN10960_c2_g2_i6	day	night	1.95583330777848	7.04438194282321	0.00407503540702427	0.0834019172134543
TRINITY_DN10522_c0_g1_i1	day	night	2.08849924890266	3.80019969779867	0.00408471613610145	0.0835514436629774
TRINITY_DN10557_c1_g1_i16	day	night	-2.10277294174909	2.85801248349457	0.00409462790235775	0.083705519384515
TRINITY_DN7775_c0_g1_i5	day	night	2.44482111963463	2.26920131859872	0.0041087180601819	0.0838613782821872
TRINITY_DN10820_c2_g1_i7	day	night	2.43498626330334	2.26130960872863	0.0041087180601819	0.0838613782821872
TRINITY_DN10059_c3_g1_i6	day	night	2.01704364331877	4.68435517107446	0.00410940299467031	0.0838613782821872
TRINITY_DN10107_c3_g1_i11	day	night	1.99065548977444	5.17941183595994	0.00411408634202207	0.0839082815565335
TRINITY_DN9963_c0_g2_i4	day	night	-2.1135841801608	2.81572737696853	0.00412167362633467	0.0840143230137348
TRINITY_DN11140_c0_g2_i8	day	night	2.16716972788725	3.19501766232906	0.00413658550285401	0.0842523301161947
TRINITY_DN10914_c0_g4_i1	day	night	2.00492867387821	4.72001942814435	0.00413813957253097	0.0842523301161947
TRINITY_DN11149_c2_g1_i4	day	night	2.01373200084356	4.63499697171028	0.00414718100249255	0.0843016509655503
TRINITY_DN10982_c5_g2_i9	day	night	2.36419848997589	2.20468582564341	0.00414730309402994	0.0843016509655503
TRINITY_DN9729_c1_g2_i13	day	night	1.99320132253782	5.13243239996563	0.00414775049233607	0.0843016509655503
TRINITY_DN10660_c0_g6_i3	day	night	-2.09962749078371	2.77830187688978	0.00415031007951818	0.0843049706799125
TRINITY_DN6455_c0_g1_i1	day	night	2.48093494373905	2.12496623373563	0.00418878178994458	0.0846074928613272
TRINITY_DN10502_c0_g1_i8	day	night	-2.23846520629682	1.86827678232522	0.00418878178994458	0.0846074928613272
TRINITY_DN10363_c0_g1_i6	day	night	-2.23846520629682	1.86827678232522	0.00418878178994458	0.0846074928613272
TRINITY_DN10548_c4_g1_i4	day	night	-2.23846520629682	1.86827678232522	0.00418878178994458	0.0846074928613272
TRINITY_DN10349_c2_g8_i2	day	night	-2.23846520629682	1.86827678232522	0.00418878178994458	0.0846074928613272
TRINITY_DN8430_c0_g1_i4	day	night	-2.23846520629682	1.86827678232522	0.00418878178994458	0.0846074928613272
TRINITY_DN10193_c0_g1_i3	day	night	-2.23846520629682	1.86827678232522	0.00418878178994458	0.0846074928613272
TRINITY_DN9272_c4_g2_i3	day	night	2.17283067425632	3.12654386886802	0.00418911093027712	0.0846074928613272
TRINITY_DN9011_c2_g2_i5	day	night	-1.97965952746836	4.73384706392885	0.00419213786984723	0.0846074928613272
TRINITY_DN9318_c0_g2_i6	day	night	-2.06185975947177	3.19930087777869	0.00419214507538027	0.0846074928613272
TRINITY_DN9892_c2_g4_i9	day	night	-2.06185975947177	3.19930087777869	0.00419214507538027	0.0846074928613272
TRINITY_DN9452_c2_g1_i4	day	night	-1.97756892675809	4.91975000778786	0.00419500793030589	0.0846074928613272
TRINITY_DN10734_c4_g2_i1	day	night	2.28801419340654	2.56115048743451	0.00419646623395532	0.0846074928613272
TRINITY_DN11204_c4_g2_i1	day	night	2.07928783506827	3.74780918784507	0.00422803649408655	0.0851498702723554
TRINITY_DN11080_c1_g2_i4	day	night	2.00923061942388	4.60748332605309	0.00422820827030313	0.0851498702723554
TRINITY_DN9419_c2_g1_i11	day	night	2.08130901753375	3.60489656736094	0.00423324687692842	0.0851508662086161
TRINITY_DN9918_c1_g1_i22	day	night	-2.21670503149767	1.79775732135597	0.00423340213738264	0.0851508662086161
TRINITY_DN10524_c6_g1_i6	day	night	-2.17398782215353	2.30350837785792	0.00423551861363988	0.0851508662086161
TRINITY_DN9729_c1_g2_i11	day	night	2.15725627417656	3.25651560414247	0.00424375292714492	0.0852676844562037
TRINITY_DN9967_c2_g1_i2	day	night	1.95921069503637	6.17117050216893	0.00424862323378591	0.0853168165588219
TRINITY_DN9964_c1_g2_i13	day	night	-2.0587259256554	3.29085325362173	0.00426319376584875	0.0855605722019913
TRINITY_DN11440_c2_g1_i7	day	night	-2.04931008610264	3.08871269822152	0.00427152373341849	0.0856788757064591
TRINITY_DN9394_c0_g1_i5	day	night	-2.24702804948662	1.70985305734794	0.00428140563727763	0.0857792785482356
TRINITY_DN10820_c2_g1_i6	day	night	-2.24702804948662	1.70985305734794	0.00428140563727763	0.0857792785482356
TRINITY_DN10886_c0_g1_i20	day	night	2.07695992439513	3.65127406883714	0.00431197448201168	0.086342564727453
TRINITY_DN10533_c0_g2_i13	day	night	1.98428549008339	5.12537262914297	0.00431862123823334	0.0864264689439849
TRINITY_DN10873_c0_g1_i1	day	night	-1.97752944531999	4.63183850541206	0.00433122113251441	0.0865868545381888
TRINITY_DN9188_c0_g1_i19	day	night	2.05344792503533	3.97863946910296	0.00433155772802036	0.0865868545381888
TRINITY_DN11260_c1_g4_i2	day	night	1.93262196480936	8.27512792120852	0.00435149730650967	0.0869298742100905
TRINITY_DN9527_c2_g1_i3	day	night	2.0483896170614	4.04943802077244	0.0043536592109084	0.0869298742100905
TRINITY_DN11181_c3_g1_i2	day	night	2.25562336255157	2.65041375158067	0.00436491436264346	0.0870804463926692
TRINITY_DN10753_c1_g3_i1	day	night	2.31472094893123	2.31882123239989	0.00437177020733489	0.0870804463926692
TRINITY_DN9629_c2_g1_i6	day	night	2.31472094893123	2.31882123239989	0.00437177020733489	0.0870804463926692
TRINITY_DN9796_c2_g4_i1	day	night	-2.20716310513047	2.08411083962686	0.00437177020733489	0.0870804463926692
TRINITY_DN10163_c2_g1_i8	day	night	-1.99771511589331	4.04732994154023	0.00437357594155666	0.0870804463926692
TRINITY_DN8509_c1_g1_i3	day	night	2.17528174843064	2.88365283728907	0.0043865746322947	0.0871912252618035
TRINITY_DN4919_c0_g1_i1	day	night	-2.06458286707322	2.72357391738136	0.0043865746322947	0.0871912252618035
TRINITY_DN9431_c2_g1_i5	day	night	-2.06458286707322	2.72357391738136	0.0043865746322947	0.0871912252618035
TRINITY_DN9515_c0_g1_i7	day	night	1.95117332789552	6.14886555991185	0.00439266825786225	0.0872630461028286
TRINITY_DN9829_c3_g1_i1	day	night	-1.93587088699349	6.62901277254102	0.00439748108880416	0.0873093564708285
TRINITY_DN9891_c1_g2_i3	day	night	-1.97698598103591	4.55315738898824	0.00440407078273002	0.0873416112051903
TRINITY_DN9718_c3_g1_i2	day	night	-1.97698598103591	4.55315738898824	0.00440407078273002	0.0873416112051903
TRINITY_DN8761_c1_g1_i16	day	night	-2.18732805301257	2.02296695491835	0.00442482726111603	0.0876544328269055
TRINITY_DN11202_c0_g2_i7	day	night	-2.18732805301257	2.02296695491835	0.00442482726111603	0.0876544328269055
TRINITY_DN9036_c1_g1_i18	day	night	2.04769086892317	3.97408265597163	0.00443027694914455	0.0876996278184752
TRINITY_DN8269_c2_g6_i1	day	night	1.92931207158246	8.01892171596114	0.00443428987085453	0.0876996278184752
TRINITY_DN11140_c0_g1_i6	day	night	2.16233348655186	3.04124832468954	0.00443458694471796	0.0876996278184752
TRINITY_DN11232_c2_g2_i3	day	night	-2.0333420591214	3.25215102558938	0.00443802308314498	0.0877182742197791
TRINITY_DN9436_c4_g1_i2	day	night	-1.93276303298323	6.82304181909024	0.00445477357149276	0.0879999122921159
TRINITY_DN9782_c0_g1_i10	day	night	-2.11421048728867	2.62245031198328	0.00447012957970013	0.0882006847180528
TRINITY_DN9173_c1_g1_i1	day	night	-1.95144689436393	5.32786202662615	0.00447891186917403	0.0882006847180528
TRINITY_DN6001_c0_g1_i3	day	night	2.35379633939231	2.1963915048288	0.00448248605184124	0.0882006847180528
TRINITY_DN10764_c3_g2_i3	day	night	2.35379633939231	2.1963915048288	0.00448248605184124	0.0882006847180528
TRINITY_DN10156_c2_g1_i5	day	night	2.34331864196136	2.1880438313835	0.00448248605184124	0.0882006847180528
TRINITY_DN10700_c3_g4_i5	day	night	-2.21148303040826	1.94764285611115	0.00448248605184124	0.0882006847180528
TRINITY_DN7105_c0_g1_i1	day	night	-2.16595773941493	1.95935830410487	0.00448248605184124	0.0882006847180528
TRINITY_DN10310_c3_g1_i2	day	night	-1.97637941131947	4.46995284774362	0.00448648578499108	0.088230040742066
TRINITY_DN10639_c1_g2_i19	day	night	-2.00329886985928	3.71074565266275	0.00450126786849341	0.088379332738502
TRINITY_DN11284_c1_g2_i1	day	night	-1.92459722423953	7.56663598765615	0.00451039237478539	0.088379332738502
TRINITY_DN8687_c0_g2_i2	day	night	-2.11159439435386	2.29084061690002	0.00451043651940583	0.088379332738502
TRINITY_DN11339_c0_g1_i11	day	night	-2.11159439435386	2.29084061690002	0.00451043651940583	0.088379332738502
TRINITY_DN10738_c1_g3_i1	day	night	-2.09423376512608	2.80013724324821	0.0045138718577639	0.088379332738502
TRINITY_DN8931_c7_g1_i14	day	night	2.24160721291825	2.74549740804831	0.00451626200109929	0.088379332738502
TRINITY_DN7850_c0_g1_i2	day	night	2.2346272926513	2.73994383937534	0.00451626200109929	0.088379332738502
TRINITY_DN10239_c5_g1_i2	day	night	2.09759038571323	3.56615795702127	0.00451713207905496	0.088379332738502
TRINITY_DN9092_c0_g1_i1	day	night	-1.95314738772515	5.14025696898414	0.00451865674295223	0.088379332738502
TRINITY_DN10238_c2_g1_i17	day	night	1.99376214221656	4.6192002994192	0.00451919787381516	0.088379332738502
TRINITY_DN7970_c0_g1_i1	day	night	2.44781696121701	2.09841023030432	0.00454532106316909	0.0888408253580082
TRINITY_DN10119_c2_g1_i8	day	night	2.28263404131383	2.43136417385525	0.00456688272470553	0.0891137371162451
TRINITY_DN8269_c1_g2_i8	day	night	-2.12796439871705	2.22830010724081	0.00456688272470553	0.0891137371162451
TRINITY_DN10263_c0_g1_i4	day	night	-2.12796439871705	2.22830010724081	0.00456688272470553	0.0891137371162451
TRINITY_DN11206_c1_g7_i1	day	night	2.14276605401884	3.24500923287492	0.00457243601831584	0.0891726407962239
TRINITY_DN9554_c6_g1_i8	day	night	-1.95154844782126	5.1196307810184	0.00458311438343424	0.0893313740930657
TRINITY_DN11049_c3_g3_i2	day	night	-2.01472329952459	3.50612518561188	0.0045927047142806	0.0894687360231562
TRINITY_DN8266_c2_g2_i1	day	night	1.94869791875224	5.77390496401633	0.00459889647626147	0.089539776329735
TRINITY_DN9364_c1_g1_i7	day	night	-1.94880863527883	5.17006738093604	0.00461099986509029	0.0896622146398374
TRINITY_DN10484_c1_g2_i10	day	night	2.24813631690233	2.64445691190062	0.00461883972629402	0.0896622146398374
TRINITY_DN10829_c3_g1_i14	day	night	-1.95660127429772	4.88016382226321	0.00461914901406343	0.0896622146398374
TRINITY_DN10816_c0_g1_i6	day	night	-2.01985798296921	3.47920833230721	0.0046230150269966	0.0896622146398374
TRINITY_DN8043_c1_g1_i6	day	night	-2.18520163911361	2.15301928999139	0.0046281218175756	0.0896622146398374
TRINITY_DN10555_c6_g5_i1	day	night	-2.18520163911361	2.15301928999139	0.0046281218175756	0.0896622146398374
TRINITY_DN7965_c0_g1_i3	day	night	-2.18520163911361	2.15301928999139	0.0046281218175756	0.0896622146398374
TRINITY_DN8669_c5_g1_i10	day	night	-2.14588078369497	2.16298324720851	0.0046281218175756	0.0896622146398374
TRINITY_DN9776_c3_g2_i1	day	night	-2.14588078369497	2.16298324720851	0.0046281218175756	0.0896622146398374
TRINITY_DN10914_c0_g1_i7	day	night	1.95652450558146	5.44229087997082	0.00464246855861678	0.0898906597849508
TRINITY_DN9380_c1_g1_i1	day	night	-2.06110705928647	3.03438555527333	0.00465070297528523	0.0899444677620511
TRINITY_DN10263_c0_g1_i6	day	night	-2.04040586816998	3.03937820199441	0.00465070297528523	0.0899444677620511
TRINITY_DN8898_c0_g1_i2	day	night	2.22293860674213	2.8293408881027	0.00465291715442365	0.0899444677620511
TRINITY_DN10727_c0_g1_i7	day	night	1.93475723836714	6.1754258720392	0.00468242567496743	0.0904479086387097
TRINITY_DN10479_c0_g1_i25	day	night	-2.20756175982941	1.6785306481851	0.00468924408382146	0.0904479086387097
TRINITY_DN11154_c0_g1_i3	day	night	-2.20756175982941	1.6785306481851	0.00468924408382146	0.0904479086387097
TRINITY_DN11381_c2_g3_i10	day	night	-2.20756175982941	1.6785306481851	0.00468924408382146	0.0904479086387097
TRINITY_DN11193_c3_g1_i7	day	night	-1.99530687401552	3.53595429173972	0.00469537908635657	0.0905166175431215
TRINITY_DN9179_c0_g3_i6	day	night	1.95345587105885	5.46588604342393	0.00471905623320766	0.0909232400858226
TRINITY_DN7467_c0_g1_i1	day	night	1.92868890753507	6.42715775798465	0.004723092212595	0.090938741807683
TRINITY_DN7297_c0_g1_i1	day	night	2.15043687502873	2.95040848365544	0.00472503041397432	0.090938741807683
TRINITY_DN11122_c1_g3_i7	day	night	1.92374743467556	6.83007180167925	0.0047311208624643	0.0909784046989379
TRINITY_DN9129_c0_g1_i17	day	night	-2.00976314693281	3.60582249567782	0.004732263106107	0.0909784046989379
TRINITY_DN9362_c3_g1_i1	day	night	2.26392758271092	2.54197308695384	0.00473789003669708	0.0909871437069196
TRINITY_DN10696_c5_g1_i2	day	night	-2.13037209039026	2.3422531432614	0.00473789003669708	0.0909871437069196
TRINITY_DN8363_c5_g1_i12	day	night	-2.0259950826164	3.11109979751498	0.00474706736295857	0.0911136519168622
TRINITY_DN8759_c1_g1_i10	day	night	-2.07561658950787	2.56169113419766	0.0047623907401908	0.0913416554374187
TRINITY_DN11060_c3_g1_i4	day	night	-1.98356357153619	3.68168884398124	0.00476579873707209	0.0913416554374187
TRINITY_DN10752_c1_g1_i6	day	night	2.01223917397005	4.09194071814651	0.00476943777277442	0.0913416554374187
TRINITY_DN8460_c1_g2_i3	day	night	-2.23982815220802	1.58326293297978	0.00477192776686873	0.0913416554374187
TRINITY_DN11211_c0_g1_i1	day	night	-2.23982815220802	1.58326293297978	0.00477192776686873	0.0913416554374187
TRINITY_DN10284_c3_g2_i4	day	night	2.02542728224503	3.99437471561496	0.00479516959747485	0.091736626850658
TRINITY_DN8999_c4_g1_i1	day	night	1.9865728104618	4.43684491360135	0.00480927542306785	0.0919564825730288
TRINITY_DN8414_c1_g1_i3	day	night	-1.97199895175029	3.89525747602297	0.00482229240694206	0.0920741382924701
TRINITY_DN9483_c4_g1_i8	day	night	-2.08778010760075	2.50983796155778	0.00482327999752778	0.0920741382924701
TRINITY_DN8591_c0_g1_i2	day	night	-2.08778010760075	2.50983796155778	0.00482327999752778	0.0920741382924701
TRINITY_DN11255_c2_g1_i6	day	night	2.14976840004373	2.86345271672518	0.00483221536656716	0.0921333082348397
TRINITY_DN9447_c5_g7_i1	day	night	1.94739068896246	5.4610999607397	0.00483308633295681	0.0921333082348397
TRINITY_DN9273_c5_g1_i13	day	night	-2.05561614399	2.86944206042549	0.00483609983174064	0.0921333082348397
TRINITY_DN9792_c0_g1_i3	day	night	2.33276429231447	2.1796420869839	0.00484732970105987	0.0921333082348397
TRINITY_DN10337_c1_g1_i8	day	night	2.33276429231447	2.1796420869839	0.00484732970105987	0.0921333082348397
TRINITY_DN8870_c1_g1_i1	day	night	2.32213216064427	2.17118553851949	0.00484732970105987	0.0921333082348397
TRINITY_DN8377_c5_g6_i12	day	night	-2.13205620019084	1.93253007254674	0.00484732970105987	0.0921333082348397
TRINITY_DN9706_c0_g1_i7	day	night	-2.13205620019084	1.93253007254674	0.00484732970105987	0.0921333082348397
TRINITY_DN8269_c2_g4_i2	day	night	1.91164781202409	7.41357952831737	0.00487489052696291	0.0925713467880122
TRINITY_DN9928_c5_g3_i1	day	night	2.27382057299705	2.42435657476376	0.00487764361901932	0.0925713467880122
TRINITY_DN10460_c3_g1_i9	day	night	-1.91155752039172	6.75958617265102	0.0048800632932755	0.0925713467880122
TRINITY_DN9092_c1_g3_i4	day	night	2.08706356998834	3.26702396616176	0.00488161425340194	0.0925713467880122
TRINITY_DN8869_c0_g1_i6	day	night	2.24061021351381	2.63847301700613	0.00488890081539394	0.0925713467880122
TRINITY_DN9391_c0_g1_i2	day	night	2.23304464274237	2.63246180942533	0.00488890081539394	0.0925713467880122
TRINITY_DN10011_c6_g1_i5	day	night	2.20314757114035	2.81361232093092	0.00489142554939783	0.0925713467880122
TRINITY_DN9140_c1_g1_i18	day	night	-2.05372625974823	2.66018550617035	0.00489142554939783	0.0925713467880122
TRINITY_DN10449_c2_g2_i3	day	night	1.98998947111043	4.29852659498495	0.00492171255088483	0.0930944575081883
TRINITY_DN9645_c0_g1_i1	day	night	-2.20289172101989	1.83983574752712	0.00493510090720506	0.0932474329308746
TRINITY_DN9662_c1_g1_i5	day	night	-2.20289172101989	1.83983574752712	0.00493510090720506	0.0932474329308746
TRINITY_DN10809_c1_g1_i38	day	night	-2.01706710574623	2.95511495802853	0.00493800862925286	0.0932522917844198
TRINITY_DN10694_c0_g1_i3	day	night	-2.07462027653743	2.78439675462962	0.0049469660221986	0.0933713297172699
TRINITY_DN11241_c0_g1_i1	day	night	-1.99382311155115	3.62140690225533	0.00496003354946339	0.0935677749797431
TRINITY_DN8713_c4_g2_i6	day	night	1.9209600595946	6.23307848139961	0.00499480364155323	0.0941731949180738
TRINITY_DN9064_c4_g2_i1	day	night	1.94784260604803	5.04588738317192	0.00501474610025536	0.0944466747813416
TRINITY_DN9518_c2_g5_i2	day	night	-1.90711330386948	6.48962447536492	0.00501510917191341	0.0944466747813416
TRINITY_DN8698_c1_g1_i6	day	night	-1.95229222398595	4.4352173002049	0.00501746240784941	0.0944466747813416
TRINITY_DN9467_c1_g2_i5	day	night	1.97080893580784	4.67062121546249	0.0050223268125499	0.0944466747813416
TRINITY_DN9667_c4_g1_i4	day	night	1.93535140393245	5.38566734348892	0.00502273118401143	0.0944466747813416
TRINITY_DN9187_c1_g5_i2	day	night	-1.90265125157943	7.11229307129445	0.0050320886531131	0.0945720849325988
TRINITY_DN10285_c0_g1_i1	day	night	2.28580682727903	2.29582892050503	0.00504387882355249	0.0946419972107859
TRINITY_DN10141_c1_g1_i1	day	night	-2.17617446631614	2.05923626161993	0.00504387882355249	0.0946419972107859
TRINITY_DN7492_c0_g1_i7	day	night	-2.13458649024248	2.06995760768757	0.00504387882355249	0.0946419972107859
TRINITY_DN9601_c3_g1_i7	day	night	-1.90245101854312	6.81380647672439	0.00505060079025055	0.0947176103425345
TRINITY_DN11229_c0_g2_i26	day	night	-1.95474216638914	4.07465308126145	0.00506160579063358	0.0948734229760632
TRINITY_DN10319_c1_g2_i11	day	night	2.01265758176459	3.94641970514873	0.00507640174472697	0.0951000884893419
TRINITY_DN7845_c0_g1_i2	day	night	1.89742648836939	8.03433192102557	0.00508672558664874	0.0952427778549633
TRINITY_DN9390_c3_g8_i2	day	night	-1.98404543987009	3.43488721705214	0.00509510099001221	0.0952981621640667
TRINITY_DN10259_c2_g2_i4	day	night	-1.98404543987009	3.43488721705214	0.00509510099001221	0.0952981621640667
TRINITY_DN11199_c2_g4_i5	day	night	-1.97086572040968	3.51651653015934	0.00511610941003632	0.0956298461687913
TRINITY_DN6779_c0_g1_i1	day	night	2.0711264515019	3.43596187255254	0.00511827071615696	0.0956298461687913
TRINITY_DN9952_c3_g2_i5	day	night	-1.94796073187938	4.3596077107662	0.00513387898241588	0.0958261665880508
TRINITY_DN11278_c0_g2_i1	day	night	1.94588800327184	4.93721886260166	0.00513616968393628	0.0958261665880508
TRINITY_DN7477_c0_g1_i5	day	night	-2.15494834634573	1.99715023023495	0.00513933348534032	0.0958261665880508
TRINITY_DN10394_c3_g1_i3	day	night	-2.26372101630994	1.66387644348217	0.00513967302460497	0.0958261665880508
TRINITY_DN10770_c4_g2_i6	day	night	2.18980108895576	2.80302192176842	0.00514327602303494	0.0958425513995844
TRINITY_DN9715_c2_g2_i8	day	night	-1.89552207001412	7.21904435103437	0.00515003808682465	0.095917755410622
TRINITY_DN10743_c1_g1_i5	day	night	2.22543918846574	2.62642302792707	0.00517620570720466	0.0962255300128319
TRINITY_DN10451_c0_g3_i1	day	night	2.21779342794575	2.62035640744681	0.00517620570720466	0.0962255300128319
TRINITY_DN10578_c0_g2_i8	day	night	2.21779342794575	2.62035640744681	0.00517620570720466	0.0962255300128319
TRINITY_DN5534_c0_g1_i1	day	night	-1.9196109285222	4.99865519455977	0.00517750350503925	0.0962255300128319
TRINITY_DN9098_c4_g1_i6	day	night	-1.97969463655436	3.70511454642353	0.00520586660958668	0.0967015834522063
TRINITY_DN10179_c3_g1_i9	day	night	-2.13671583412611	2.19600383887128	0.0052115189600176	0.0967044620523941
TRINITY_DN9491_c0_g2_i1	day	night	-2.09942768545986	2.20562261936868	0.0052115189600176	0.0967044620523941
TRINITY_DN9635_c2_g3_i2	day	night	2.30062990542856	2.15410502054613	0.0052446770819789	0.0971659974187371
TRINITY_DN8571_c0_g1_i2	day	night	2.30062990542856	2.15410502054613	0.0052446770819789	0.0971659974187371
TRINITY_DN9601_c3_g1_i10	day	night	-2.17758149118417	1.92057744659812	0.0052446770819789	0.0971659974187371
TRINITY_DN10263_c1_g2_i4	day	night	1.95852767223801	4.6149771939862	0.00525161869311692	0.0972433941374945
TRINITY_DN11229_c0_g2_i25	day	night	-2.08952561652904	2.37992812732134	0.00526237191577143	0.0973912513101897
TRINITY_DN8093_c2_g2_i13	day	night	2.02895091083187	3.61337767248869	0.0052653152735323	0.0973944910375465
TRINITY_DN10285_c1_g2_i1	day	night	1.91322626655295	5.9308378328733	0.00527140300256688	0.0974558593990057
TRINITY_DN10658_c1_g1_i15	day	night	-1.95277009158327	3.87998408831538	0.00527652617321238	0.0974993402447258
TRINITY_DN10003_c2_g2_i4	day	night	2.20636493266882	2.71749320031987	0.00529952331824388	0.0978251970600112
TRINITY_DN9886_c0_g1_i2	day	night	-1.94880148806335	4.04970869052348	0.00529972217600993	0.0978251970600112
TRINITY_DN10906_c3_g1_i9	day	night	2.10339849647511	3.21383518253945	0.00531590655506173	0.0979697351598648
TRINITY_DN9434_c0_g1_i8	day	night	-2.01317200850196	3.08051504807602	0.00531590655506173	0.0979697351598648
TRINITY_DN10143_c1_g2_i10	day	night	-1.99359450390022	3.08532785322287	0.00531590655506173	0.0979697351598648
TRINITY_DN10114_c0_g1_i2	day	night	-1.94757551135934	4.24826829449193	0.00532322269816999	0.0980532046947731
TRINITY_DN10270_c1_g1_i5	day	night	1.91665989722175	5.61834815645591	0.00533716362583209	0.0982364507628067
TRINITY_DN9556_c3_g1_i2	day	night	2.02641021659436	3.79478910668939	0.00533933012658039	0.0982364507628067
TRINITY_DN9066_c6_g1_i5	day	night	-1.978453390908	3.28040903413057	0.00534263336770006	0.0982364507628067
TRINITY_DN11246_c3_g2_i4	day	night	1.9498441851598	4.78381798320798	0.00534433991131863	0.0982364507628067
TRINITY_DN10875_c1_g1_i13	day	night	2.22286744591563	2.50937451883561	0.00535607815986906	0.0983940760434329
TRINITY_DN8863_c4_g3_i2	day	night	2.00244445762157	3.97625648295154	0.00535850860380926	0.0983940760434329
TRINITY_DN464_c0_g1_i1	day	night	2.42530826218005	2.08039890018336	0.00536147926566652	0.0983972684009805
TRINITY_DN9586_c3_g2_i3	day	night	-1.90697128831246	5.06469999016715	0.00537035685829677	0.0985088086489034
TRINITY_DN10115_c6_g2_i1	day	night	1.94265032615544	4.89711295261363	0.00537540568292121	0.0985500379033529
TRINITY_DN9269_c0_g2_i5	day	night	1.97146916316552	4.28394962623672	0.00538404820567473	0.0986097873705848
TRINITY_DN10083_c3_g2_i3	day	night	-2.0942069521846	2.48320543242134	0.00538707325695708	0.0986097873705848
TRINITY_DN9023_c3_g1_i9	day	night	-2.06395597079018	2.49087691187838	0.00538707325695708	0.0986097873705848
TRINITY_DN10171_c1_g5_i1	day	night	1.93695387804042	4.79420912298484	0.00539048333434797	0.0986208968637703
TRINITY_DN8748_c1_g1_i3	day	night	2.17632998364839	2.79234612978869	0.0054092743469396	0.0988355956475297
TRINITY_DN10357_c2_g1_i14	day	night	-2.05892020984919	2.63617740525641	0.0054092743469396	0.0988355956475297
TRINITY_DN9665_c0_g6_i4	day	night	-1.93292793503712	4.09699862101573	0.00541064627414991	0.0988355956475297
TRINITY_DN8648_c3_g1_i2	day	night	2.27603856150038	2.28807364635172	0.0054213749115186	0.0989801827384781
TRINITY_DN8953_c1_g2_i5	day	night	-2.05473646259497	2.76850332168902	0.00542557823663851	0.099000382494622
TRINITY_DN11398_c1_g1_i8	day	night	-1.94328682318261	3.78985406286803	0.00543456170920185	0.099000382494622
TRINITY_DN11385_c3_g2_i2	day	night	-1.94328682318261	3.78985406286803	0.00543456170920185	0.099000382494622
TRINITY_DN10089_c1_g2_i1	day	night	1.88188398373284	8.05335285648042	0.00543490948678313	0.099000382494622
TRINITY_DN10753_c1_g3_i2	day	night	1.91700430157255	5.48784227364178	0.00543655104825222	0.099000382494622
TRINITY_DN10596_c4_g6_i2	day	night	-2.00685319560064	3.2124417568336	0.00545996469978816	0.0993753119854873
TRINITY_DN9101_c5_g1_i1	day	night	-1.95839908109058	3.76492849287352	0.0054777533461451	0.099471960498504
TRINITY_DN8192_c5_g1_i12	day	night	-1.90839458768349	4.92049926711549	0.00548145490777792	0.099471960498504
TRINITY_DN8993_c0_g1_i1	day	night	2.21010693168726	2.61426167901068	0.00548194387747225	0.099471960498504
TRINITY_DN9631_c2_g1_i1	day	night	2.20237926329345	2.60813856965776	0.00548194387747225	0.099471960498504
TRINITY_DN11110_c0_g2_i2	day	night	2.20237926329345	2.60813856965776	0.00548194387747225	0.099471960498504
TRINITY_DN10602_c0_g1_i8	day	night	-1.92188862724616	4.66186691079421	0.00548223896897843	0.099471960498504
TRINITY_DN10960_c2_g1_i1	day	night	1.88456040108509	7.22644142815795	0.00550214939120995	0.0997817628255404
TRINITY_DN10891_c2_g3_i7	day	night	2.10489207968656	2.99581697062732	0.00551432353626168	0.0999510204290358
TRINITY_DN9808_c1_g2_i11	day	night	2.09840115157422	3.20988704842913	0.00552164261608639	0.0999828304881777
TRINITY_DN10250_c1_g1_i6	day	night	1.99596378000408	3.89436793005785	0.00552176225452019	0.0999828304881777
TRINITY_DN11277_c1_g1_i5	day	night	-1.90667132898601	4.73912191152688	0.00559886858040173	0.101326848968978
TRINITY_DN10790_c0_g2_i20	day	night	1.91429977303642	5.22742362937584	0.00561799286836968	0.101556104281374
TRINITY_DN8948_c0_g5_i1	day	night	2.01549758203246	3.65090726679486	0.00562828869718895	0.101556104281374
TRINITY_DN9210_c2_g1_i1	day	night	-1.95274331352032	3.5461098145808	0.00562828869718895	0.101556104281374
TRINITY_DN11248_c4_g1_i8	day	night	-1.88085625311652	6.22050302770638	0.00562910646354416	0.101556104281374
TRINITY_DN9283_c2_g2_i7	day	night	-1.90970410228052	4.65880328443682	0.00563065511295906	0.101556104281374
TRINITY_DN9332_c3_g1_i1	day	night	-1.9645625849407	3.46620022327415	0.00563416155304539	0.101556104281374
TRINITY_DN8788_c1_g6_i5	day	night	-2.22314465055397	1.6316543555792	0.00563751553810252	0.101556104281374
TRINITY_DN11360_c0_g1_i3	day	night	-2.22314465055397	1.6316543555792	0.00563751553810252	0.101556104281374
TRINITY_DN10067_c0_g3_i3	day	night	-2.16698539407344	1.64665909263686	0.00563751553810252	0.101556104281374
TRINITY_DN10801_c1_g1_i1	day	night	2.09506955694713	3.13791751209891	0.00566859792335728	0.102063772845218
TRINITY_DN11196_c1_g1_i18	day	night	2.27880232081088	2.1367961009036	0.00567766338461358	0.102115298361244
TRINITY_DN10054_c6_g1_i24	day	night	-2.03691319042231	2.6187008365056	0.00569027829304275	0.102115298361244
TRINITY_DN8057_c3_g3_i4	day	night	-2.01004288064312	2.62559096303836	0.00569027829304275	0.102115298361244
TRINITY_DN10366_c0_g1_i10	day	night	-2.08583162310368	2.11538551971209	0.00569359586119559	0.102115298361244
TRINITY_DN10711_c4_g1_i1	day	night	-2.08583162310368	2.11538551971209	0.00569359586119559	0.102115298361244
TRINITY_DN9659_c2_g3_i3	day	night	2.20611049729502	2.49610459919396	0.005697582021577	0.102115298361244
TRINITY_DN10514_c3_g1_i3	day	night	2.20611049729502	2.49610459919396	0.005697582021577	0.102115298361244
TRINITY_DN8374_c0_g1_i6	day	night	-2.04319541778693	2.30861441117734	0.005697582021577	0.102115298361244
TRINITY_DN8186_c1_g1_i19	day	night	-2.04319541778693	2.30861441117734	0.005697582021577	0.102115298361244
TRINITY_DN8648_c3_g1_i5	day	night	1.89086710493246	5.94041973125815	0.00571985685699467	0.10246232379979
TRINITY_DN10089_c0_g1_i1	day	night	1.90268451356509	5.5493995092718	0.00574272972564748	0.102819703413603
TRINITY_DN9656_c0_g1_i1	day	night	1.98447160338766	3.84534099285937	0.00575111388361415	0.102917440820607
TRINITY_DN10061_c3_g1_i1	day	night	-1.8917112232315	5.12019400425095	0.00577302069532314	0.103256946671509
TRINITY_DN9542_c3_g2_i2	day	night	-1.89321775636521	5.27331969528701	0.00577647104671379	0.103266160754819
TRINITY_DN11293_c3_g8_i1	day	night	-2.01924599549265	2.576067548318	0.00579248509268484	0.1034304146689
TRINITY_DN9788_c0_g1_i2	day	night	-2.1968331127059	1.54947703672711	0.00580196718616609	0.1034304146689
TRINITY_DN11169_c1_g1_i7	day	night	2.1946099793171	2.60198680236022	0.00580739253017345	0.1034304146689
TRINITY_DN10728_c6_g2_i1	day	night	-2.08275304197345	2.40846197697017	0.00580739253017345	0.1034304146689
TRINITY_DN7283_c0_g1_i2	day	night	-2.05117784847057	2.41659256686574	0.00580739253017345	0.1034304146689
TRINITY_DN10067_c0_g3_i8	day	night	-1.89404513658923	4.95750776987118	0.00580868955750316	0.1034304146689
TRINITY_DN10270_c1_g1_i2	day	night	1.9263779351247	4.65815093557099	0.00582048206819435	0.1034304146689
TRINITY_DN9563_c1_g1_i3	day	night	-1.92040239583506	4.04747111462146	0.00582070401371216	0.1034304146689
TRINITY_DN11105_c1_g2_i9	day	night	-2.05616048929502	2.24697218788789	0.00582077073883969	0.1034304146689
TRINITY_DN9861_c1_g2_i2	day	night	-2.05616048929502	2.24697218788789	0.00582077073883969	0.1034304146689
TRINITY_DN8252_c0_g2_i2	day	night	2.40244281267805	2.0621333096062	0.00582817784119768	0.1034304146689
TRINITY_DN10394_c3_g1_i5	day	night	2.39087273719283	2.05290281633928	0.00582817784119768	0.1034304146689
TRINITY_DN9420_c2_g2_i3	day	night	2.39087273719283	2.05290281633928	0.00582817784119768	0.1034304146689
TRINITY_DN9193_c2_g1_i4	day	night	-2.1178265605256	1.82395229192412	0.00582817784119768	0.1034304146689
TRINITY_DN10771_c1_g2_i8	day	night	2.25630134415043	2.27242291484525	0.00582975704304558	0.1034304146689
TRINITY_DN6777_c0_g1_i2	day	night	1.92441106563754	4.88278962194757	0.00583750012884458	0.103515589482364
TRINITY_DN11209_c2_g1_i22	day	night	1.9609485920452	4.01652567833617	0.00584657121342645	0.103624215834141
TRINITY_DN9304_c2_g2_i6	day	night	-1.88199969109692	5.63967084849659	0.00585235772823954	0.103646161072999
TRINITY_DN8384_c2_g5_i3	day	night	1.90522112461802	5.33475046539897	0.00585370138286761	0.103646161072999
TRINITY_DN6804_c0_g1_i3	day	night	2.1106319138106	2.83256341380425	0.0058783568389462	0.104030357297689
TRINITY_DN9683_c2_g1_i2	day	night	-1.8656864812919	6.92586510019421	0.00588504870660747	0.10409642211959
TRINITY_DN10237_c1_g1_i6	day	night	-1.86644815076419	6.73625147356455	0.00589449891650257	0.104211186372057
TRINITY_DN8673_c4_g1_i2	day	night	-1.85839398218921	8.40197044062544	0.00592595841255586	0.104548610699652
TRINITY_DN8148_c0_g1_i2	day	night	1.91835313092283	4.81980060914854	0.00592654840483254	0.104548610699652
TRINITY_DN8348_c1_g1_i1	day	night	-2.06355726765848	2.35933788087026	0.00592938455911876	0.104548610699652
TRINITY_DN9274_c1_g1_i2	day	night	-2.06355726765848	2.35933788087026	0.00592938455911876	0.104548610699652
TRINITY_DN9043_c1_g1_i5	day	night	-2.06355726765848	2.35933788087026	0.00592938455911876	0.104548610699652
TRINITY_DN9599_c0_g1_i4	day	night	-1.94383150258125	3.60948862785929	0.00593141455734485	0.104548610699652
TRINITY_DN11143_c1_g1_i6	day	night	-1.85799644353246	8.12077398334204	0.00595079103101276	0.104775672295205
TRINITY_DN9498_c3_g1_i5	day	night	2.00078330589682	3.63934680329015	0.00595311737530534	0.104775672295205
TRINITY_DN9733_c3_g1_i15	day	night	2.10135933854624	2.91165478646873	0.00595489088084979	0.104775672295205
[truncated: 33,183 more rows]
