# Supplementary material for: Genomic and transcriptomic analysis of sacred fig (Ficus religiosa)
Source: BMC Genomics. 2023 Apr 12;24:197. doi: 10.1186/s12864-023-09270-z (PMC10100241; doi:10.1186/s12864-023-09270-z)
Supplement: Supplementary file 23 — Additional file 23: Table S9.2. The top highly up-regulated differentially expressed genes from the day and night periods with their FPKM values [file 12864_2023_9270_MOESM23_ESM.txt]

Transcript_ID sampleA	sampleB	logFC	logCPM	PValue	FDR	day	night
TRINITY_DN9519_c3_g2_i11	day	night	-7.24205821278039	7.08543772656961	1.54541217552895e-16	4.27478021680303e-12	0.329	53.994
TRINITY_DN9200_c3_g1_i1	day	night	7.46389149287375	7.03842519361244	2.43009505815646e-16	4.27478021680303e-12	1242.524	7.822
TRINITY_DN8160_c3_g1_i8	day	night	-6.56758211351857	6.1999531272308	1.70768014326806e-14	1.586102161201e-10	0.211	21.899
TRINITY_DN8970_c1_g1_i3	day	night	-6.44592666147244	6.89028701113278	1.80331096720027e-14	1.586102161201e-10	0.646	60.709
TRINITY_DN8659_c2_g1_i7	day	night	6.24096554730847	7.45401173218581	9.6295939249472e-14	6.77576746934985e-10	524.511	7.447
TRINITY_DN9569_c5_g6_i1	day	night	6.28888084325668	6.61126084155261	1.88188726486153e-13	1.1034759625393e-09	40.759	0.553
TRINITY_DN8381_c2_g1_i7	day	night	-5.94839935802326	5.27569162007789	1.817018966364e-12	9.13233732494548e-09	0.517	34.308
TRINITY_DN8659_c2_g1_i5	day	night	5.62744340566312	8.66454658388708	2.2196336994731e-12	9.76139410185781e-09	1379.148	30.469
TRINITY_DN10986_c0_g5_i2	day	night	5.74900607937803	6.63001354868091	3.62387802056909e-12	1.4166141835518e-08	101.069	2.026
TRINITY_DN10490_c5_g1_i6	day	night	-5.729668817608	5.11108148619222	5.48610908653445e-12	1.85791745063082e-08	0.482	28.469
TRINITY_DN8160_c3_g1_i9	day	night	-5.64363470460386	5.5259576971888	5.80896252542182e-12	1.85791745063082e-08	0.258	13.686
TRINITY_DN9937_c3_g2_i1	day	night	-5.6609654608316	5.04200241416168	8.58682843301632e-12	2.51751498275317e-08	0.717	39.687
TRINITY_DN7412_c0_g1_i1	day	night	-5.65691434461126	5.24088794886706	1.03359901587301e-11	2.7972369674188e-08	0.482	26.427
TRINITY_DN9186_c6_g1_i1	day	night	5.65215846096695	5.79181603264891	1.59473842542833e-11	4.0075776631014e-08	278.276	6.017
TRINITY_DN11223_c1_g1_i8	day	night	5.35315354695378	7.20166840157878	2.15385609313643e-11	5.0517976712484e-08	95.911	2.553
TRINITY_DN9271_c3_g2_i1	day	night	-5.41189648736403	5.47589851262697	2.53242022835014e-11	5.56847552961342e-08	2.350	109.792
TRINITY_DN9979_c4_g2_i2	day	night	5.3587544371079	6.18686817969918	4.92935733662295e-11	1.00033177055412e-07	90.483	2.332
TRINITY_DN9879_c4_g5_i1	day	night	5.14191112792593	8.50384942196091	5.11795005115519e-11	1.00033177055412e-07	183.222	5.566
TRINITY_DN10532_c3_g1_i1	day	night	-5.36580105996656	4.90077169958653	6.08987296250934e-11	1.12765216087897e-07	3.325	151.087
TRINITY_DN9631_c3_g2_i3	day	night	5.30420617178761	6.20032787853123	6.7713711908648e-11	1.19115190618503e-07	94.020	2.613
TRINITY_DN10222_c0_g1_i1	day	night	5.51134681097841	5.28924075364258	8.9950193313236e-11	1.50696557197441e-07	18.459	0.434
TRINITY_DN9121_c2_g1_i7	day	night	-5.02240053869142	7.62439787324697	1.04196621395709e-10	1.66629342451992e-07	3.701	129.656
TRINITY_DN9266_c1_g3_i5	day	night	5.32768375740565	5.58509879308897	1.1986807414848e-10	1.79013530142511e-07	40.442	1.055
TRINITY_DN6818_c0_g1_i1	day	night	-5.19836844569608	5.00207380390718	1.22117125900184e-10	1.79013530142511e-07	1.480	59.126
TRINITY_DN9716_c4_g6_i2	day	night	5.0736364554359	6.51078464492558	1.79599556870023e-10	2.52746864392047e-07	152.427	4.885
TRINITY_DN9200_c3_g1_i5	day	night	5.36030076456829	5.14561367750306	2.37824954565294e-10	3.21813751981391e-07	733.417	21.414
TRINITY_DN7597_c1_g1_i2	day	night	5.2452380660349	5.16927328293101	2.9565251172506e-10	3.74033031405709e-07	59.641	1.762
TRINITY_DN9764_c1_g1_i1	day	night	-4.93590692569011	6.11736384422681	2.97678496940477e-10	3.74033031405709e-07	1.116	36.878
TRINITY_DN11349_c1_g1_i1	day	night	-4.79258625498824	7.39505351275873	4.84120397678049e-10	5.87321511417556e-07	4.089	122.081
TRINITY_DN10138_c0_g1_i2	day	night	-4.75557826324133	7.24807626727483	6.21119237947717e-10	7.28407234315887e-07	5.334	155.598
TRINITY_DN9543_c1_g1_i1	day	night	4.76051169678135	7.00843572938119	8.65289342657635e-10	9.82019666238094e-07	106.415	4.230
TRINITY_DN10541_c0_g1_i10	day	night	-4.93581358819756	4.31308549756767	9.89342796704352e-10	1.08772057105164e-06	0.094	3.217
TRINITY_DN9388_c1_g1_i1	day	night	-4.85908611820455	4.66390751280862	1.10331547302012e-09	1.1762680294483e-06	0.188	5.924
TRINITY_DN10203_c1_g1_i12	day	night	-4.7102444844367	5.74620489381523	1.34976401889522e-09	1.39668816802269e-06	0.940	26.435
TRINITY_DN9200_c3_g1_i4	day	night	4.59846361197366	9.39958308815286	1.43084551608667e-09	1.43340420313646e-06	7304.659	339.316
TRINITY_DN9200_c3_g2_i1	day	night	4.60853026920828	8.48002493200925	1.47093488226749e-09	1.43340420313646e-06	3473.020	159.394
TRINITY_DN8764_c1_g2_i17	day	night	5.108165358016	4.76160052406994	1.50747414916858e-09	1.43340420313646e-06	14.593	0.460
TRINITY_DN8659_c2_g2_i3	day	night	4.57811190795183	8.30225467057221	1.83602017550319e-09	1.69986478459351e-06	8386.203	416.578
TRINITY_DN6060_c0_g1_i1	day	night	4.79749084843144	5.51047932004529	2.01327063850531e-09	1.81617660522805e-06	38.809	1.498
TRINITY_DN8659_c2_g2_i1	day	night	4.52007405042387	11.1728381718729	2.14686363840819e-09	1.88827391316192e-06	13526.481	650.222
TRINITY_DN10302_c1_g1_i4	day	night	4.7401149732374	5.38049816103659	3.04307433176839e-09	2.61125466195794e-06	17.131	0.698
TRINITY_DN10490_c5_g1_i1	day	night	-4.80390237256757	4.12423071751412	3.26117140622506e-09	2.73177458128119e-06	0.599	18.154
TRINITY_DN10641_c0_g1_i1	day	night	4.91616506728546	4.85921562036774	3.34570918959735e-09	2.73741257461428e-06	33.733	1.149
TRINITY_DN8659_c2_g1_i4	day	night	4.63651980869678	5.74487603009241	3.83425506361598e-09	3.06583549200312e-06	554.073	24.954
TRINITY_DN8894_c0_g1_i11	day	night	5.04212385640534	4.35476572355082	4.13351757072932e-09	3.18167558222694e-06	10.140	0.340
TRINITY_DN9751_c0_g1_i11	day	night	4.94359694794263	4.60766759372158	4.21346502641931e-09	3.18167558222694e-06	18.787	0.689
TRINITY_DN9186_c0_g1_i1	day	night	4.42840650604176	9.14693557679897	4.25043352750458e-09	3.18167558222694e-06	13502.089	736.591
TRINITY_DN9221_c0_g1_i11	day	night	4.73644145626158	5.21216957291228	4.46543541420752e-09	3.27297809880519e-06	20.009	0.809
TRINITY_DN8485_c0_g1_i3	day	night	4.83265649590661	4.7811126481248	5.71135114651423e-09	4.10075012319722e-06	18.177	0.715
TRINITY_DN9765_c1_g1_i1	day	night	4.97977370860095	4.29692659470216	6.10279361261987e-09	4.29416969758384e-06	11.033	0.357
TRINITY_DN8659_c1_g2_i1	day	night	4.36202025895502	8.48171701799355	6.90546304046955e-09	4.76368628803528e-06	8941.744	512.582
TRINITY_DN8659_c3_g1_i1	day	night	4.53336508787808	5.59022936270756	7.49305583313057e-09	5.06962866002307e-06	1166.493	59.177
TRINITY_DN8864_c2_g1_i13	day	night	-4.55724057840837	4.59318321333549	7.9901365746431e-09	5.20969300163295e-06	0.717	18.409
TRINITY_DN5608_c0_g1_i1	day	night	4.50660825425022	5.83196070762158	8.14312265335435e-09	5.20969300163295e-06	48.678	2.306
TRINITY_DN10659_c4_g1_i4	day	night	4.43455347703537	6.44871305634719	8.14431001903849e-09	5.20969300163295e-06	44.777	2.230
TRINITY_DN11405_c2_g1_i1	day	night	4.5034861608776	5.72813924246163	8.59321755203818e-09	5.35632169069807e-06	995.314	51.040
TRINITY_DN10449_c2_g1_i15	day	night	-4.33410891515126	7.02250769321382	8.67802672871896e-09	5.35632169069807e-06	6.650	144.695
TRINITY_DN9185_c3_g2_i5	day	night	-4.53542860485153	4.38315771551009	9.87118219357639e-09	5.98772296438628e-06	0.364	9.379
TRINITY_DN9269_c0_g1_i7	day	night	4.48230680483418	5.59977338338989	1.01590797324859e-08	6.05791090081896e-06	20.233	0.953
TRINITY_DN10056_c1_g1_i12	day	night	4.52014866688977	5.3217309408865	1.11474360936439e-08	6.53648494410966e-06	10.328	0.477
TRINITY_DN9132_c1_g1_i11	day	night	4.64071316662274	4.72271555791768	1.1898852342742e-08	6.86271185446474e-06	26.107	1.149
TRINITY_DN9257_c2_g4_i1	day	night	4.70876134469094	4.66570364548786	1.22875293234846e-08	6.97257833320701e-06	18.647	0.766
TRINITY_DN10965_c3_g1_i1	day	night	4.34572082203163	6.48111832604592	1.30079203266666e-08	7.21681196971262e-06	96.992	5.183
TRINITY_DN11117_c4_g1_i1	day	night	-4.41983157209156	4.62471209197463	1.31281895873347e-08	7.21681196971262e-06	0.916	21.175
TRINITY_DN9736_c2_g1_i2	day	night	4.22454821184505	9.39032178889563	1.50690380952277e-08	8.15629074255845e-06	740.479	42.776
TRINITY_DN10285_c1_g8_i1	day	night	-4.31407286053878	5.39556654868483	1.6221201782283e-08	8.64688365309515e-06	2.914	62.717
TRINITY_DN10366_c0_g2_i10	day	night	4.5200957558565	5.00987407207842	1.72776665204897e-08	9.0452212926128e-06	15.098	0.698
TRINITY_DN11405_c3_g1_i2	day	night	4.35423894652812	5.91365390749276	1.74826629497377e-08	9.0452212926128e-06	890.309	48.955
TRINITY_DN11405_c2_g1_i2	day	night	4.18446444733392	9.34203736180016	1.92770891924001e-08	9.5624879040715e-06	5755.119	353.325
TRINITY_DN8443_c4_g3_i4	day	night	-4.51961656753526	3.83901902737907	1.94335870939732e-08	9.5624879040715e-06	0.200	4.919
TRINITY_DN11409_c2_g1_i5	day	night	4.25374145894952	6.84588525333292	1.95349118926444e-08	9.5624879040715e-06	45.435	2.545
TRINITY_DN10555_c6_g5_i4	day	night	-4.29005389675191	5.33734591654152	1.95696415523037e-08	9.5624879040715e-06	1.892	40.053
TRINITY_DN9937_c3_g2_i7	day	night	-4.32374597665255	5.03280289726171	2.00118948272667e-08	9.64463676456024e-06	1.339	29.227
TRINITY_DN8764_c1_g2_i1	day	night	4.78359161291181	4.1158925516138	2.06466950639796e-08	9.81610845595852e-06	9.082	0.357
TRINITY_DN9568_c1_g3_i26	day	night	-4.32187213567498	4.70680968605263	2.59629877547512e-08	1.21790644691688e-05	0.493	10.783
TRINITY_DN6420_c0_g1_i1	day	night	-4.38439051984674	4.15063009941449	2.88321856668289e-08	1.33470257385576e-05	0.623	14.060
TRINITY_DN11405_c3_g5_i1	day	night	4.09335847900235	8.72826379750716	3.56089359832802e-08	1.60830442423959e-05	9810.540	674.342
TRINITY_DN8659_c2_g1_i3	day	night	4.10411121926517	8.12026891804986	3.56567975358672e-08	1.60830442423959e-05	2416.819	157.062
TRINITY_DN6565_c0_g1_i1	day	night	-4.10561236219816	6.3240279821113	4.07524809602006e-08	1.81487820904022e-05	2.608	48.479
TRINITY_DN11293_c3_g3_i1	day	night	-4.15931450263707	5.15681823873367	4.2316247057147e-08	1.86096275495568e-05	1.551	29.788
TRINITY_DN11411_c0_g1_i1	day	night	4.60781603788027	4.13605416584692	4.39537851807535e-08	1.90911366694972e-05	17.660	0.792
TRINITY_DN9519_c3_g2_i17	day	night	-4.26401350539049	4.37370233593735	4.59763575547234e-08	1.97261001401253e-05	0.388	7.898
TRINITY_DN9363_c4_g1_i11	day	night	-4.34942648139266	3.60941662681315	4.8087455420003e-08	2.03832874287536e-05	0.200	4.451
TRINITY_DN9396_c3_g1_i1	day	night	-4.18144104470869	4.59750586062921	5.26171073559483e-08	2.20377984642497e-05	1.140	22.299
TRINITY_DN5214_c0_g1_i1	day	night	-4.18164987026139	4.45334803731463	5.40352800521954e-08	2.23655202681922e-05	1.069	21.065
TRINITY_DN9857_c1_g1_i8	day	night	4.1033382738367	6.36111473181007	5.47531836837473e-08	2.23991454460651e-05	122.947	7.660
TRINITY_DN8659_c2_g1_i6	day	night	4.04194041703211	7.65905511108549	5.63166657426666e-08	2.25872336634201e-05	5263.989	378.143
TRINITY_DN10051_c2_g1_i3	day	night	4.48980932195512	4.33241310161479	5.6834941932806e-08	2.25872336634201e-05	21.807	0.996
TRINITY_DN11174_c0_g2_i8	day	night	4.36885953598151	4.5819736796868	5.71389857326015e-08	2.25872336634201e-05	5.981	0.315
TRINITY_DN9736_c2_g1_i6	day	night	4.05704231599474	7.06706517363338	5.81010485582098e-08	2.27123454486104e-05	1511.389	102.881
TRINITY_DN11405_c3_g3_i1	day	night	4.00749382283582	7.82462130079692	6.63973038039467e-08	2.56702191475874e-05	1371.088	94.148
TRINITY_DN9315_c1_g1_i8	day	night	-3.97752015702601	8.82935134927474	6.81809182020238e-08	2.60732724367783e-05	5.558	93.978
TRINITY_DN9049_c6_g1_i5	day	night	4.28982200203716	4.70707627582931	7.76636201981221e-08	2.93802310302186e-05	16.156	0.877
TRINITY_DN8928_c1_g1_i2	day	night	-4.03019017001608	5.55286040713089	8.11214306567866e-08	3.03618529081603e-05	0.458	8.119
TRINITY_DN10687_c2_g1_i9	day	night	4.42759717496193	4.27539236008661	8.39167493322845e-08	3.08441776196463e-05	7.637	0.400
TRINITY_DN9148_c1_g1_i6	day	night	-3.95987034170391	7.17705730890231	8.4163522582174e-08	3.08441776196463e-05	11.938	200.476
TRINITY_DN9689_c4_g1_i3	day	night	4.0095339532613	6.75294349674724	8.57751889507605e-08	3.11107494604707e-05	63.964	4.264
TRINITY_DN9187_c1_g4_i3	day	night	-3.93379209363679	8.40069930736576	9.04118984033066e-08	3.24578715267871e-05	14.569	239.865
TRINITY_DN9683_c2_g1_i1	day	night	-4.08715005988584	4.29910181711003	1.0278195015229e-07	3.65260057601804e-05	0.564	10.324
TRINITY_DN11223_c1_g2_i2	day	night	4.0941377216544	5.29353031895583	1.10341535890194e-07	3.88203591568882e-05	304.278	19.805
TRINITY_DN9148_c1_g1_i10	day	night	-3.94543983348891	6.06488360146792	1.13168639301084e-07	3.94207828504035e-05	5.616	93.765
TRINITY_DN9200_c3_g1_i6	day	night	3.99378478382654	6.15178443174827	1.15296789830636e-07	3.97683496060927e-05	1864.415	138.712
TRINITY_DN9186_c9_g1_i1	day	night	3.90030338768181	8.30370598462195	1.18761319222765e-07	4.05656381834497e-05	2327.217	173.139
TRINITY_DN8931_c7_g1_i4	day	night	4.36673142523616	4.21976506444851	1.20222555035555e-07	4.0669903185201e-05	19.351	1.004
TRINITY_DN9703_c0_g1_i8	day	night	4.34795944676784	4.20264102235322	1.34879241184969e-07	4.51935377463771e-05	7.179	0.374
TRINITY_DN9746_c1_g2_i2	day	night	4.46839052741528	3.82824843471566	1.40270927284075e-07	4.62961904291854e-05	232.829	12.026
TRINITY_DN8501_c3_g1_i5	day	night	3.856382454588	9.60471084653736	1.40801898013838e-07	4.62961904291854e-05	581.602	43.253
TRINITY_DN10597_c1_g5_i1	day	night	4.04242710576884	5.34982339173851	1.45858268590197e-07	4.75146815327806e-05	78.087	5.124
TRINITY_DN8659_c2_g1_i1	day	night	3.84035938709507	9.58275994032708	1.55335512378458e-07	5.01377430871458e-05	3110.794	237.678
TRINITY_DN10103_c2_g2_i1	day	night	3.91822559943009	6.33610888564224	1.60350866403088e-07	5.12860380163041e-05	122.136	8.673
TRINITY_DN9915_c1_g1_i21	day	night	-4.01790720620929	3.99025093946793	1.78157698471286e-07	5.64679652938449e-05	0.470	8.349
TRINITY_DN10341_c0_g2_i9	day	night	-3.93085059815021	4.95540629900134	1.85572748330308e-07	5.81168310410532e-05	0.399	6.630
TRINITY_DN8297_c5_g1_i7	day	night	-4.06131089148691	3.91561999494416	1.8689287710233e-07	5.81168310410532e-05	1.175	21.294
TRINITY_DN9519_c3_g2_i3	day	night	-3.81413295559433	8.33629422780458	1.88315580088684e-07	5.81168310410532e-05	12.584	190.501
TRINITY_DN8408_c1_g1_i1	day	night	3.88931904446593	6.35521430657118	1.92300441171914e-07	5.88305575766112e-05	46.011	3.353
TRINITY_DN11405_c3_g1_i3	day	night	3.85113459369473	6.92048193481265	1.9789166325419e-07	6.00191766949046e-05	2622.448	213.413
TRINITY_DN8791_c1_g1_i3	day	night	4.04731748501531	4.81248787242856	2.12141018822453e-07	6.37909856770217e-05	19.222	1.251
TRINITY_DN7659_c0_g1_i2	day	night	4.11956712717565	4.55105340493105	2.17387138952766e-07	6.48145281579339e-05	36.588	2.272
TRINITY_DN8296_c1_g3_i1	day	night	3.91820385444411	5.70195419087673	2.20798617136475e-07	6.52784617487013e-05	30.608	2.179
TRINITY_DN11403_c2_g1_i27	day	night	-4.04207316563188	3.67787377892327	2.28486910874397e-07	6.67493758789188e-05	0.552	9.720
TRINITY_DN9965_c3_g1_i1	day	night	-3.80114813586858	6.86318186845446	2.2956837250154e-07	6.67493758789188e-05	6.216	93.357
TRINITY_DN9961_c1_g6_i1	day	night	-3.77829824027042	8.18268947782772	2.34286030606347e-07	6.72408093199405e-05	23.852	353.146
TRINITY_DN6960_c0_g1_i2	day	night	-3.80463592549118	6.71589788836	2.35080994438994e-07	6.72408093199405e-05	6.450	97.332
TRINITY_DN9957_c1_g1_i2	day	night	-3.86056103967772	5.33875243897076	2.39830439625646e-07	6.80460848944313e-05	2.232	34.955
TRINITY_DN10338_c1_g1_i1	day	night	-3.76981514767576	8.50308981534063	2.42855583247335e-07	6.83531610384619e-05	31.583	465.117
TRINITY_DN11403_c2_g1_i5	day	night	-3.85363119002542	4.95269665196961	2.789175680733e-07	7.78799831742448e-05	2.044	31.950
TRINITY_DN8721_c2_g2_i1	day	night	4.34790305031656	3.71940738045653	2.87756972094368e-07	7.97154786789295e-05	12.208	0.647
TRINITY_DN9217_c1_g4_i3	day	night	4.06942164556807	4.50534887657764	2.91458135310392e-07	8.01100009100798e-05	11.785	0.757
TRINITY_DN8559_c0_g1_i4	day	night	-3.98224449775902	3.71068540419365	2.95152504966149e-07	8.04965537187523e-05	0.435	7.464
TRINITY_DN10849_c4_g1_i1	day	night	3.8685707134827	5.65625528785445	2.98814881209312e-07	8.08685011592771e-05	23.288	1.702
TRINITY_DN9686_c6_g1_i8	day	night	-4.1047956838383	3.30315939176411	3.05729335136677e-07	8.21081638838059e-05	0.317	5.864
TRINITY_DN9758_c3_g2_i5	day	night	3.84360187464202	5.80373680249715	3.10656666891158e-07	8.27994155648843e-05	32.628	2.434
TRINITY_DN10305_c2_g1_i8	day	night	3.96180131808262	4.93833597876555	3.20798052858695e-07	8.48595270351475e-05	98.908	6.800
TRINITY_DN11405_c2_g1_i3	day	night	3.76407757850964	7.06020936623934	3.28085421371887e-07	8.6139561900789e-05	2043.772	172.688
TRINITY_DN8928_c1_g1_i3	day	night	-3.77725981482343	5.6341818108898	3.3350693664136e-07	8.69143781104914e-05	0.576	8.460
TRINITY_DN6229_c0_g1_i1	day	night	4.0210823539789	4.63427194584798	3.40677938470613e-07	8.7597638822727e-05	17.683	1.166
TRINITY_DN8408_c0_g1_i9	day	night	-3.86302294083182	4.58741249162096	3.41108422452208e-07	8.7597638822727e-05	1.010	15.916
TRINITY_DN8408_c1_g2_i1	day	night	4.03673699060267	4.47562181961365	3.51631331364897e-07	8.9645605073042e-05	210.258	14.324
TRINITY_DN11009_c5_g1_i10	day	night	-3.95622800800879	3.81275780577015	3.5481138037366e-07	8.98055682324179e-05	1.269	21.609
TRINITY_DN9500_c1_g1_i6	day	night	-3.99315246816572	3.37189852920656	3.58927848214706e-07	9.01985682563556e-05	0.270	4.630
TRINITY_DN9194_c0_g1_i1	day	night	-3.8209872682857	4.93882640490431	3.62762195858872e-07	9.05155998206159e-05	0.282	4.290
TRINITY_DN9999_c1_g1_i1	day	night	3.82970535771076	5.50770178111365	3.80257775686908e-07	9.42128807339212e-05	76.078	5.779
TRINITY_DN9139_c4_g2_i2	day	night	3.8833239046436	5.09989871204886	3.94392421711715e-07	9.67306399618168e-05	26.942	1.992
TRINITY_DN9221_c0_g1_i10	day	night	3.70139190180971	8.28009761702444	3.9801428223075e-07	9.67306399618168e-05	106.004	8.766
TRINITY_DN7886_c1_g1_i1	day	night	3.74491545380267	6.68164091311154	3.98668148327651e-07	9.67306399618168e-05	54.377	4.366
TRINITY_DN9764_c1_g1_i12	day	night	-3.89257370054237	3.79083240566918	4.07657394239491e-07	9.82342633159848e-05	0.493	7.924
TRINITY_DN9136_c3_g1_i3	day	night	-3.76302844005584	5.29870818462851	4.15974349423527e-07	9.95565276286974e-05	8.319	123.196
TRINITY_DN9879_c4_g5_i5	day	night	4.00507424073583	4.44687227776426	4.25739814382884e-07	0.000101205257767694	10.199	0.655
TRINITY_DN11405_c3_g1_i1	day	night	3.71140182557034	6.9727278631969	4.44766047492465e-07	0.000104527652863925	2575.744	229.396
TRINITY_DN10676_c2_g4_i2	day	night	3.74986858388538	6.20375882066631	4.45658232323028e-07	0.000104527652863925	100.964	8.128
TRINITY_DN11140_c0_g2_i3	day	night	3.6747678419198	8.39103541940636	4.58021769236646e-07	0.000106716038975389	1053.627	89.927
TRINITY_DN9221_c0_g1_i7	day	night	3.8477990299887	4.95568524313164	5.05757458657777e-07	0.000117062887569065	16.943	1.268
TRINITY_DN9669_c1_g4_i3	day	night	-3.7777624095682	4.36400564722025	5.22059577015497e-07	0.000119782301242801	1.527	22.758
TRINITY_DN7947_c0_g1_i2	day	night	-3.7844609901725	4.55647652368335	5.24315683911981e-07	0.000119782301242801	1.104	16.307
TRINITY_DN9388_c1_g1_i17	day	night	3.94292393179669	4.56320910662278	5.44363955475924e-07	0.000122857667047512	4.700	0.332
TRINITY_DN11260_c1_g1_i4	day	night	3.66373714166445	7.31732192674813	5.46421744183358e-07	0.000122857667047512	152.109	12.928
TRINITY_DN9879_c4_g5_i2	day	night	3.70587410138439	6.25220465614587	5.486271848124e-07	0.000122857667047512	40.183	3.294
TRINITY_DN10204_c2_g1_i16	day	night	-3.89821871241512	3.53660458608008	5.5174553446384e-07	0.000122857667047512	0.940	15.039
TRINITY_DN10203_c1_g1_i19	day	night	-3.91269936744093	3.29250205921181	5.63543890720161e-07	0.000124695604800734	0.282	4.724
TRINITY_DN6905_c0_g1_i2	day	night	4.10377684005679	3.98133104529044	5.69426188746301e-07	0.000125209701077952	11.033	0.723
TRINITY_DN9315_c1_g4_i1	day	night	-3.64404667706385	6.9085276905437	5.77028942804779e-07	0.000126093368110297	10.375	139.997
TRINITY_DN11405_c3_g1_i4	day	night	3.63197407913735	8.38933896658413	5.92895223235374e-07	0.000128760739159672	2138.379	190.825
TRINITY_DN9664_c8_g2_i4	day	night	3.84819938172844	4.89671120048826	6.10403342974344e-07	0.000130787221294232	27.459	2.026
TRINITY_DN11223_c1_g1_i7	day	night	3.95639582289057	4.30792075364696	6.12880865536139e-07	0.000130787221294232	27.282	1.872
TRINITY_DN7979_c0_g1_i1	day	night	4.09129006030826	3.97008765467274	6.17096206436315e-07	0.000130787221294232	5.722	0.357
TRINITY_DN9205_c1_g4_i4	day	night	4.09129006030826	3.97008765467274	6.17096206436315e-07	0.000130787221294232	10.833	0.681
TRINITY_DN5580_c0_g1_i2	day	night	3.72535701025099	5.69528159554201	6.33934552257164e-07	0.000133551409685698	91.435	7.481
TRINITY_DN10153_c1_g1_i6	day	night	-3.62157771968281	6.97492972223898	6.64129355790999e-07	0.000139079755925232	5.828	77.254
TRINITY_DN10404_c0_g1_i5	day	night	-3.78056794002727	4.23697939260728	6.68993688086296e-07	0.000139269443397941	0.928	13.703
TRINITY_DN10846_c3_g1_i1	day	night	-3.58436664230091	8.53485238850931	7.44089173298164e-07	0.000153991442911624	12.478	160.926
TRINITY_DN9508_c3_g2_i3	day	night	3.94294477373514	4.08483445055397	8.02568664890272e-07	0.000165122636071167	6.674	0.468
TRINITY_DN10859_c3_g2_i1	day	night	3.62443519733063	6.60328100781876	8.24768209410496e-07	0.000168703460136512	46.082	4.017
TRINITY_DN9614_c3_g4_i1	day	night	-3.93204404416392	3.1316190139495	8.36349549708854e-07	0.000169106033665844	0.282	4.664
TRINITY_DN10567_c4_g1_i1	day	night	-3.93204404416392	3.1316190139495	8.36349549708854e-07	0.000169106033665844	0.423	6.988
TRINITY_DN10679_c2_g1_i5	day	night	3.59529707993035	7.01528120271221	8.64663480211986e-07	0.000173831946061818	52.309	4.673
TRINITY_DN9266_c1_g3_i6	day	night	4.1527736284749	3.54451558528095	8.90386795153763e-07	0.000177986296744885	9.000	0.528
TRINITY_DN10597_c1_g3_i1	day	night	3.79817322790614	4.65709110296594	8.97208160309732e-07	0.000178336596022695	52.344	4.068
TRINITY_DN9993_c0_g1_i1	day	night	3.56337067569913	8.06599946737185	9.04215376661216e-07	0.000178719693155589	345.918	31.610
TRINITY_DN8236_c2_g1_i4	day	night	-3.86044135672957	3.12339666294763	9.10561221861972e-07	0.00017896851903658	0.211	3.379
TRINITY_DN6960_c0_g2_i1	day	night	-3.59783076275324	5.64027414669934	9.45370789058487e-07	0.00018477797278142	3.924	51.364
TRINITY_DN9042_c2_g2_i10	day	night	-3.80946095759347	3.58568335623306	9.59073042039207e-07	0.000186420484889632	0.376	5.626
TRINITY_DN8659_c2_g1_i2	day	night	3.63449100126394	5.76449708034878	9.93647381318028e-07	0.000191370425127903	1211.529	115.230
TRINITY_DN8491_c5_g1_i3	day	night	3.76559955106917	4.82176219500062	9.95417764720773e-07	0.000191370425127903	16.308	1.268
TRINITY_DN10428_c2_g1_i4	day	night	3.59101881227047	6.34771349549601	1.06170304735232e-06	0.000203004546804072	31.888	2.860
TRINITY_DN10808_c0_g1_i1	day	night	-3.56952634777884	5.66770187906816	1.07892743873613e-06	0.000205182838646565	5.945	76.292
TRINITY_DN9272_c5_g4_i1	day	night	3.65233807929144	5.34591699979978	1.09300363828308e-06	0.00020674222581761	32.899	2.809
TRINITY_DN9839_c3_g1_i4	day	night	3.86462662453412	4.12383380106969	1.16388539847263e-06	0.000218972278551144	8.084	0.587
TRINITY_DN11409_c2_g2_i1	day	night	3.89304668635923	3.92171820774896	1.21397585074282e-06	0.000227181374366137	6.133	0.451
TRINITY_DN9530_c1_g1_i3	day	night	3.85327913926524	4.11366321183539	1.22139581629323e-06	0.000227360569358881	7.202	0.519
TRINITY_DN8369_c1_g1_i1	day	night	-3.55836435912227	5.22960603677723	1.27006980590684e-06	0.000235176820586392	2.796	35.601
TRINITY_DN9887_c0_g2_i1	day	night	3.82874838659295	4.19304433422253	1.2955688515775e-06	0.000238642425843976	14.628	1.106
TRINITY_DN11090_c0_g1_i12	day	night	-3.67969777113864	3.93638975283056	1.34023837288709e-06	0.000245584721015176	0.411	5.634
TRINITY_DN6725_c0_g1_i1	day	night	3.59450550116266	5.60779710127367	1.36807149356903e-06	0.000248924616679465	94.537	8.468
TRINITY_DN6256_c0_g1_i1	day	night	3.54255797884458	6.41167630196547	1.37261598646513e-06	0.000248924616679465	102.902	9.532
TRINITY_DN9269_c0_g1_i6	day	night	3.58101257364898	5.59555215071864	1.47694663525022e-06	0.000266471469340375	19.481	1.745
TRINITY_DN8749_c0_g1_i4	day	night	-3.77539094225504	3.21316451091354	1.49132237507485e-06	0.000267692366325935	0.352	5.217
TRINITY_DN8970_c1_g2_i7	day	night	-3.62635948679653	3.91625215125866	1.52143231464959e-06	0.000271710820781735	0.740	9.830
TRINITY_DN9315_c1_g7_i1	day	night	-3.46285451058766	7.33021100838053	1.62248556393636e-06	0.0002882943793455	13.206	157.079
TRINITY_DN10190_c0_g1_i5	day	night	-3.58505193881063	4.40983284329237	1.63606671168482e-06	0.000288379629293398	0.858	11.158
TRINITY_DN9837_c5_g5_i1	day	night	3.80462035015468	4.07012507231865	1.63935892952873e-06	0.000288379629293398	41.535	3.251
TRINITY_DN9841_c5_g3_i4	day	night	3.79989942803438	4.06590739331362	1.68071910610523e-06	0.000294184376074598	154.788	12.622
TRINITY_DN9662_c1_g3_i2	day	night	3.98874119043838	3.57727830679485	1.73362749468644e-06	0.000301942982762665	22.677	1.540
TRINITY_DN10449_c2_g1_i6	day	night	-3.44109112367592	8.11037210651187	1.74328968150945e-06	0.000302130135836776	11.644	136.116
TRINITY_DN9315_c1_g1_i3	day	night	-3.5405014444168	4.85116241919323	1.75784547572688e-06	0.000303159409446192	11.127	141.878
TRINITY_DN9046_c0_g1_i1	day	night	3.5657154994417	5.45042874092227	1.79703698020698e-06	0.000308406609939717	41.182	3.745
TRINITY_DN9937_c3_g4_i1	day	night	-3.53506941399298	4.56093784784778	1.82014360132982e-06	0.000310855787291193	3.325	41.857
TRINITY_DN11186_c3_g2_i2	day	night	3.6268939378281	4.75583852039484	1.84808409634446e-06	0.000314102872838602	43.415	3.770
TRINITY_DN10563_c2_g1_i13	day	night	-3.68665426548054	3.46646200350787	1.91148877562116e-06	0.000322843391168459	0.446	6.222
TRINITY_DN9729_c0_g1_i2	day	night	-3.70998489266391	3.09362190096353	1.91786336064487e-06	0.000322843391168459	0.376	5.200
TRINITY_DN9200_c1_g1_i1	day	night	3.4623308223046	6.73139754601212	1.93398900019205e-06	0.000324007623832174	1150.866	117.724
TRINITY_DN8735_c1_g1_i3	day	night	-3.70137483633711	3.24624308394896	1.96317926328334e-06	0.000327339207776467	0.869	12.375
TRINITY_DN10485_c1_g1_i1	day	night	-3.65935628027847	3.5243236733765	2.02426241466732e-06	0.000335932076758611	3.067	42.768
TRINITY_DN9736_c2_g1_i4	day	night	3.40493844973953	9.83387117245426	2.07733527387881e-06	0.000343121171857298	983.870	100.242
TRINITY_DN8790_c0_g1_i6	day	night	-3.71129332067557	3.15054203061918	2.15383412585286e-06	0.000354094356148389	0.164	2.392
TRINITY_DN9186_c6_g1_i2	day	night	3.39748555929402	9.07988094240934	2.20685275772715e-06	0.000361123226615611	666.433	68.318
TRINITY_DN10061_c5_g1_i10	day	night	3.55156180465738	5.08954765227	2.26231702223104e-06	0.000368485358685798	23.546	2.153
TRINITY_DN8477_c3_g4_i5	day	night	-3.62441615850905	3.57035594020055	2.2738633740272e-06	0.000368659268318087	0.294	3.915
TRINITY_DN11260_c1_g3_i1	day	night	3.38585738373803	10.3743567439152	2.30393514083281e-06	0.000371821312498991	1808.065	186.969
TRINITY_DN9620_c7_g1_i4	day	night	-3.7226425362738	3.04817451879471	2.38825367363207e-06	0.000383669135825221	0.153	2.094
TRINITY_DN7949_c0_g2_i8	day	night	3.88245225979159	3.64109794981446	2.55277431636703e-06	0.000408235027265567	9.270	0.681
TRINITY_DN7412_c0_g1_i3	day	night	-3.59405474055013	3.54116690987393	2.66941571093697e-06	0.00042495648661622	0.881	11.388
TRINITY_DN10332_c5_g2_i2	day	night	3.83385940041795	3.73997078297988	2.78182648755777e-06	0.000440856844528186	10.246	0.749
TRINITY_DN11027_c1_g2_i4	day	night	-3.42989281051713	5.0615108089446	2.80701128270969e-06	0.000442853232951983	4.289	49.755
TRINITY_DN11199_c2_g4_i11	day	night	3.72833484547227	3.89321791367103	2.84411007096234e-06	0.000446703038020522	4.488	0.357
TRINITY_DN9727_c2_g1_i3	day	night	-3.5940009701977	3.33290450941619	2.87234264291014e-06	0.000449132261612731	0.376	5.030
TRINITY_DN10113_c0_g5_i1	day	night	-3.4102714612826	5.32143272944961	3.00156435564908e-06	0.000467261226373654	4.089	47.015
TRINITY_DN10128_c2_g2_i16	day	night	-3.5581393291174	3.38528031278507	3.22501834449859e-06	0.00049946182651047	0.376	4.766
TRINITY_DN9733_c2_g1_i2	day	night	3.83998745582115	3.60348578907297	3.23680565187843e-06	0.00049946182651047	4.535	0.340
TRINITY_DN9717_c2_g1_i7	day	night	3.5852497931362	4.32051080439299	3.30843381277394e-06	0.000508285233192195	8.119	0.715
TRINITY_DN11062_c5_g1_i13	day	night	-3.51573508283257	3.68247301454149	3.36805516575547e-06	0.000514241708819399	0.693	8.622
TRINITY_DN10449_c1_g2_i6	day	night	-3.35409911192597	6.35106682244199	3.38745246252255e-06	0.000514241708819399	4.300	47.347
TRINITY_DN10252_c1_g1_i2	day	night	3.39876356781	6.05622635748148	3.39105441549942e-06	0.000514241708819399	27.858	2.843
TRINITY_DN9015_c2_g2_i6	day	night	-3.35330562263988	5.93112067150291	3.53325165374583e-06	0.000533505835545433	3.560	39.270
TRINITY_DN10908_c0_g5_i2	day	night	-3.52525935365683	3.4358181495932	3.58966039175737e-06	0.000539706973943623	0.446	5.549
TRINITY_DN8522_c0_g1_i4	day	night	3.54441444212221	4.42939924292494	3.93071350991977e-06	0.000588469628536158	12.020	1.115
TRINITY_DN8408_c1_g1_i2	day	night	3.29201309748524	9.09195434540423	4.06023130760215e-06	0.000605284143491774	346.400	38.053
TRINITY_DN10274_c3_g1_i10	day	night	-3.60020186650485	2.86854708204274	4.15033211106127e-06	0.000614369379827878	0.129	1.634
TRINITY_DN10460_c3_g1_i6	day	night	-3.55241299412404	3.33695994278748	4.15610006250455e-06	0.000614369379827878	0.435	5.473
TRINITY_DN8491_c5_g3_i2	day	night	-3.40470068233101	4.54593211690158	4.17640373284547e-06	0.00061478759886598	0.364	4.145
TRINITY_DN9922_c1_g1_i1	day	night	-3.54586251501668	3.19415170078642	4.21816883378267e-06	0.000618348399625591	0.106	1.396
TRINITY_DN8436_c0_g1_i4	day	night	-3.3005548567502	6.1613238022221	4.52404463665487e-06	0.000660435429073824	4.958	52.674
TRINITY_DN8837_c2_g3_i1	day	night	3.34364083702284	5.98615769984317	4.62662030407359e-06	0.00067010364773136	86.124	9.209
TRINITY_DN8275_c0_g1_i4	day	night	3.86569507480176	3.2904446977864	4.62836639186858e-06	0.00067010364773136	9.341	0.732
TRINITY_DN10829_c3_g1_i1	day	night	-3.43440902935338	3.67078130649581	4.91939609730049e-06	0.000709320465144369	0.775	9.005
TRINITY_DN11293_c3_g6_i3	day	night	-3.29467995358771	5.81852722701436	4.94243660826403e-06	0.000709733896946715	4.723	49.959
TRINITY_DN8456_c1_g2_i4	day	night	-3.49592850001289	3.36726132705849	5.2948302863436e-06	0.000757246825748538	1.116	13.541
TRINITY_DN6458_c0_g1_i1	day	night	3.40353095781016	4.86677013836524	5.36430437258212e-06	0.000764076746705198	53.625	5.481
TRINITY_DN8758_c1_g1_i2	day	night	-3.25933314179195	6.53441286158237	5.42853219023821e-06	0.000770107336761938	4.383	45.202
TRINITY_DN10421_c0_g1_i1	day	night	-3.30710539873485	5.27591130202461	5.49983477571855e-06	0.000777089104736266	11.080	119.494
TRINITY_DN11186_c3_g2_i1	day	night	3.5916988327936	3.88106237521879	5.52327681177975e-06	0.00077727969916814	23.147	2.043
TRINITY_DN9583_c2_g2_i1	day	night	-3.30900699371593	5.18678931782484	5.55797092554273e-06	0.000779045948615316	2.174	23.150
TRINITY_DN10184_c1_g2_i2	day	night	-3.56619909312033	3.06332594892823	5.74048642399039e-06	0.000798011601630482	0.740	9.464
TRINITY_DN9043_c2_g3_i2	day	night	-3.51760680022816	3.06833096176568	5.74048642399039e-06	0.000798011601630482	0.317	3.890
TRINITY_DN8501_c3_g1_i3	day	night	3.28042987590687	6.41373939917311	5.76132530311359e-06	0.000798011601630482	52.027	5.762
TRINITY_DN9146_c0_g1_i6	day	night	-3.53894775718832	3.13901753663495	5.84977712424719e-06	0.000805734215131827	0.493	6.145
TRINITY_DN11065_c1_g3_i1	day	night	3.28091350693998	6.33878575776228	5.87416109441162e-06	0.000805734215131827	46.058	5.090
TRINITY_DN9242_c2_g1_i5	day	night	-3.4056610018108	3.64356853539512	5.8857851540242e-06	0.000805734215131827	0.599	6.970
TRINITY_DN10497_c3_g1_i14	day	night	-3.50574521197976	2.89537852012903	6.04193039863457e-06	0.000821188708673466	0.235	2.826
TRINITY_DN10449_c2_g1_i13	day	night	-3.25972015062763	5.98559866308345	6.04536056922368e-06	0.000821188708673466	2.832	29.210
TRINITY_DN9099_c2_g8_i1	day	night	-3.23155356790673	6.92101191375329	6.25878908830145e-06	0.000842477295879683	17.225	174.909
TRINITY_DN10049_c0_g1_i10	day	night	3.81031347299864	3.24188975850562	6.26496619478459e-06	0.000842477295879683	5.875	0.417
TRINITY_DN9943_c3_g1_i1	day	night	-3.48029771898327	3.26779401877976	6.2739199454402e-06	0.000842477295879683	0.552	6.545
TRINITY_DN8525_c0_g1_i14	day	night	3.71541840709764	3.4936787746936	6.34987333381141e-06	0.000849434386426437	4.512	0.366
TRINITY_DN10434_c2_g1_i6	day	night	3.80160132524483	3.23426532433613	6.54676591475703e-06	0.000872455751564325	3.901	0.281
TRINITY_DN9570_c4_g1_i4	day	night	-3.54404261002432	2.87438418300537	6.66173344202019e-06	0.000884426814932658	0.399	5.021
TRINITY_DN8352_c4_g1_i30	day	night	-3.44597508235181	3.19080434226019	6.70657154334509e-06	0.000887032330969801	0.317	3.745
TRINITY_DN9109_c4_g2_i15	day	night	-3.45162258022781	3.44328952030865	6.93966444205003e-06	0.000914424248689904	0.529	6.256
TRINITY_DN11048_c1_g1_i9	day	night	3.35122337891039	4.82026072612774	7.13294750605836e-06	0.000936385668500542	16.238	1.736
TRINITY_DN9183_c4_g1_i3	day	night	3.43840741054114	4.26469797923036	7.36967168168216e-06	0.000961380983756345	15.486	1.532
TRINITY_DN9764_c1_g1_i7	day	night	-3.20411725809726	6.76492154095986	7.37800197868834e-06	0.000961380983756345	7.837	77.748
TRINITY_DN10049_c0_g1_i6	day	night	3.41644407371899	4.44744592830032	7.58687050100828e-06	0.000984949365189938	13.524	1.379
TRINITY_DN10741_c3_g2_i8	day	night	-3.22545038167033	5.62257686760996	7.711425975666e-06	0.000997438928955445	1.880	18.886
