# Supplementary material for: Genomic and transcriptomic analysis of sacred fig (Ficus religiosa)
Source: BMC Genomics. 2023 Apr 12;24:197. doi: 10.1186/s12864-023-09270-z (PMC10100241; doi:10.1186/s12864-023-09270-z)
Supplement: Supplementary file 24 — Additional file 24: Table S9.3. Families of Transcription factors (TFs) identified in transcripts from day and night leaf samples [file 12864_2023_9270_MOESM24_ESM.xls]

Families of Transcription factors (TFs) identified in transcripts from day and night leaf samples
Day leaf sample
Transcript ID	Family	Best hit in A. thaliana	E-value	Description of Family	FPKM (day)	FPKM (night)
TRINITY_DN8525_c0_g1_i14	NF-YA	AT1G30500.2	6.00E-78	nuclear factor Y, subunit A7	4.512	0.366
TRINITY_DN7886_c1_g1_i1	C3H	AT4G29190.1	8.00E-76	C3H family protein	54.377	4.366
Night leaf sample
Transcript ID	Family	Best hit in A. thaliana	E-value	Description of Family	FPKM (day)	FPKM (night)
TRINITY_DN9099_c2_g8_i1	ERF	AT5G51190.1	3.00E-37	ERF family protein	17.225	174.909
TRINITY_DN9136_c3_g1_i3	DBB	AT3G02380.1	2.00E-61	CONSTANS-like 2	8.319	123.196
TRINITY_DN10449_c1_g2_i6	MYB_related	AT1G18330.1	2.00E-54	MYB_related family protein	4.3	47.347
TRINITY_DN10449_c2_g1_i15	MYB_related	AT5G17300.1	5.00E-67	MYB_related family protein	6.65	144.695
TRINITY_DN9519_c3_g2_i11	MYB_related	AT1G01060.3	1.00E-153	MYB_related family protein	0.329	53.994
TRINITY_DN9519_c3_g2_i17	MYB_related	AT1G01060.3	1.00E-147	MYB_related family protein	0.388	7.898
