# Supplementary material for: Genomic and transcriptomic analysis of sacred fig (Ficus religiosa)
Source: BMC Genomics. 2023 Apr 12;24:197. doi: 10.1186/s12864-023-09270-z (PMC10100241; doi:10.1186/s12864-023-09270-z)
Supplement: Supplementary file 27 — Additional file 27: Table S11. Peepal tree genes mapped to the KEGG database pathway [file 12864_2023_9270_MOESM27_ESM.txt]

+D	KO
#<h2><a href="/kegg/kegg2.html"><img src="/Fig/bget/kegg3.gif" align="middle" border=0></a> &nbsp; KEGG Orthology (KO)</h2> DE_results
!
A09100 Metabolism
B
B  09101 Carbohydrate metabolism
C    00010 Glycolysis / Gluconeogenesis [PATH:ko00010]
D      TRINITY_DN6481_c0_g1_i1; K00844  HK; hexokinase [EC:2.7.1.1]
D      TRINITY_DN10167_c2_g7_i2; K00844  HK; hexokinase [EC:2.7.1.1]
D      TRINITY_DN10167_c2_g8_i2; K00844  HK; hexokinase [EC:2.7.1.1]
D      TRINITY_DN8690_c1_g1_i1; K00844  HK; hexokinase [EC:2.7.1.1]
D      TRINITY_DN8281_c3_g1_i6; K01810  GPI, pgi; glucose-6-phosphate isomerase [EC:5.3.1.9]
D      TRINITY_DN7000_c0_g1_i4; K01810  GPI, pgi; glucose-6-phosphate isomerase [EC:5.3.1.9]
D      TRINITY_DN7000_c0_g1_i1; K01810  GPI, pgi; glucose-6-phosphate isomerase [EC:5.3.1.9]
D      TRINITY_DN7000_c0_g1_i3; K01810  GPI, pgi; glucose-6-phosphate isomerase [EC:5.3.1.9]
D      TRINITY_DN8281_c3_g1_i4; K01810  GPI, pgi; glucose-6-phosphate isomerase [EC:5.3.1.9]
D      TRINITY_DN10780_c4_g3_i1; K00850  pfkA, PFK; 6-phosphofructokinase 1 [EC:2.7.1.11]
D      TRINITY_DN8859_c0_g1_i1; K00850  pfkA, PFK; 6-phosphofructokinase 1 [EC:2.7.1.11]
D      TRINITY_DN5342_c0_g1_i2; K00850  pfkA, PFK; 6-phosphofructokinase 1 [EC:2.7.1.11]
D      TRINITY_DN10228_c1_g7_i2; K00850  pfkA, PFK; 6-phosphofructokinase 1 [EC:2.7.1.11]
D      TRINITY_DN9366_c6_g1_i1; K00850  pfkA, PFK; 6-phosphofructokinase 1 [EC:2.7.1.11]
D      TRINITY_DN5342_c0_g1_i1; K00850  pfkA, PFK; 6-phosphofructokinase 1 [EC:2.7.1.11]
D      TRINITY_DN8859_c0_g1_i2; K00850  pfkA, PFK; 6-phosphofructokinase 1 [EC:2.7.1.11]
D      TRINITY_DN9939_c1_g1_i6; K00895  pfp, PFP; diphosphate-dependent phosphofructokinase [EC:2.7.1.90]
D      TRINITY_DN10628_c9_g4_i2; K00895  pfp, PFP; diphosphate-dependent phosphofructokinase [EC:2.7.1.90]
D      TRINITY_DN10759_c4_g2_i2; K03841  FBP, fbp; fructose-1,6-bisphosphatase I [EC:3.1.3.11]
D      TRINITY_DN10759_c4_g2_i15; K03841  FBP, fbp; fructose-1,6-bisphosphatase I [EC:3.1.3.11]
D      TRINITY_DN10759_c4_g2_i14; K03841  FBP, fbp; fructose-1,6-bisphosphatase I [EC:3.1.3.11]
D      TRINITY_DN10815_c1_g5_i1; K03841  FBP, fbp; fructose-1,6-bisphosphatase I [EC:3.1.3.11]
D      TRINITY_DN8487_c0_g4_i3; K03841  FBP, fbp; fructose-1,6-bisphosphatase I [EC:3.1.3.11]
D      TRINITY_DN10759_c4_g2_i9; K03841  FBP, fbp; fructose-1,6-bisphosphatase I [EC:3.1.3.11]
D      TRINITY_DN8471_c1_g1_i3; K01623  ALDO; fructose-bisphosphate aldolase, class I [EC:4.1.2.13]
D      TRINITY_DN8471_c1_g12_i1; K01623  ALDO; fructose-bisphosphate aldolase, class I [EC:4.1.2.13]
D      TRINITY_DN8641_c0_g3_i1; K01623  ALDO; fructose-bisphosphate aldolase, class I [EC:4.1.2.13]
D      TRINITY_DN8641_c0_g1_i2; K01623  ALDO; fructose-bisphosphate aldolase, class I [EC:4.1.2.13]
D      TRINITY_DN10768_c2_g1_i2; K01803  TPI, tpiA; triosephosphate isomerase (TIM) [EC:5.3.1.1]
D      TRINITY_DN10768_c2_g1_i3; K01803  TPI, tpiA; triosephosphate isomerase (TIM) [EC:5.3.1.1]
D      TRINITY_DN6182_c0_g1_i1; K01803  TPI, tpiA; triosephosphate isomerase (TIM) [EC:5.3.1.1]
D      TRINITY_DN8529_c0_g1_i1; K01803  TPI, tpiA; triosephosphate isomerase (TIM) [EC:5.3.1.1]
D      TRINITY_DN9842_c4_g2_i1; K00134  GAPDH, gapA; glyceraldehyde 3-phosphate dehydrogenase [EC:1.2.1.12]
D      TRINITY_DN10879_c2_g2_i2; K00134  GAPDH, gapA; glyceraldehyde 3-phosphate dehydrogenase [EC:1.2.1.12]
D      TRINITY_DN11148_c0_g2_i1; K00134  GAPDH, gapA; glyceraldehyde 3-phosphate dehydrogenase [EC:1.2.1.12]
D      TRINITY_DN10879_c2_g2_i8; K00134  GAPDH, gapA; glyceraldehyde 3-phosphate dehydrogenase [EC:1.2.1.12]
D      TRINITY_DN10879_c2_g4_i1; K00150  gap2; glyceraldehyde-3-phosphate dehydrogenase (NAD(P)) [EC:1.2.1.59]
D      TRINITY_DN10359_c0_g1_i1; K00927  PGK, pgk; phosphoglycerate kinase [EC:2.7.2.3]
D      TRINITY_DN10359_c0_g1_i5; K00927  PGK, pgk; phosphoglycerate kinase [EC:2.7.2.3]
D      TRINITY_DN10842_c1_g1_i2; K00927  PGK, pgk; phosphoglycerate kinase [EC:2.7.2.3]
D      TRINITY_DN18020_c0_g1_i1; K01834  PGAM, gpmA; 2,3-bisphosphoglycerate-dependent phosphoglycerate mutase [EC:5.4.2.11]
D      TRINITY_DN7243_c0_g1_i1; K15633  gpmI; 2,3-bisphosphoglycerate-independent phosphoglycerate mutase [EC:5.4.2.12]
D      TRINITY_DN8180_c0_g1_i3; K15634  gpmB; probable phosphoglycerate mutase [EC:5.4.2.12]
D      TRINITY_DN7174_c0_g1_i2; K01689  ENO, eno; enolase [EC:4.2.1.11]
D      TRINITY_DN7028_c0_g1_i1; K01689  ENO, eno; enolase [EC:4.2.1.11]
D      TRINITY_DN7045_c0_g1_i2; K01689  ENO, eno; enolase [EC:4.2.1.11]
D      TRINITY_DN9390_c2_g1_i1; K01689  ENO, eno; enolase [EC:4.2.1.11]
D      TRINITY_DN9124_c5_g1_i6; K00873  PK, pyk; pyruvate kinase [EC:2.7.1.40]
D      TRINITY_DN9124_c5_g3_i3; K00873  PK, pyk; pyruvate kinase [EC:2.7.1.40]
D      TRINITY_DN9124_c5_g3_i1; K00873  PK, pyk; pyruvate kinase [EC:2.7.1.40]
D      TRINITY_DN10970_c3_g1_i1; K00873  PK, pyk; pyruvate kinase [EC:2.7.1.40]
D      TRINITY_DN9124_c5_g3_i2; K00873  PK, pyk; pyruvate kinase [EC:2.7.1.40]
D      TRINITY_DN10312_c1_g2_i3; K00873  PK, pyk; pyruvate kinase [EC:2.7.1.40]
D      TRINITY_DN10312_c1_g2_i8; K00873  PK, pyk; pyruvate kinase [EC:2.7.1.40]
D      TRINITY_DN9124_c5_g1_i3; K00873  PK, pyk; pyruvate kinase [EC:2.7.1.40]
D      TRINITY_DN10312_c1_g2_i2; K00873  PK, pyk; pyruvate kinase [EC:2.7.1.40]
D      TRINITY_DN8567_c3_g6_i1; K00873  PK, pyk; pyruvate kinase [EC:2.7.1.40]
D      TRINITY_DN10312_c1_g2_i6; K00873  PK, pyk; pyruvate kinase [EC:2.7.1.40]
D      TRINITY_DN10970_c3_g1_i6; K00873  PK, pyk; pyruvate kinase [EC:2.7.1.40]
D      TRINITY_DN10312_c1_g2_i5; K00873  PK, pyk; pyruvate kinase [EC:2.7.1.40]
D      TRINITY_DN10561_c0_g1_i1; K00873  PK, pyk; pyruvate kinase [EC:2.7.1.40]
D      TRINITY_DN10970_c3_g1_i4; K00873  PK, pyk; pyruvate kinase [EC:2.7.1.40]
D      TRINITY_DN10139_c1_g2_i2; K00873  PK, pyk; pyruvate kinase [EC:2.7.1.40]
D      TRINITY_DN9124_c5_g1_i1; K00873  PK, pyk; pyruvate kinase [EC:2.7.1.40]
D      TRINITY_DN8633_c0_g1_i1; K00161  PDHA, pdhA; pyruvate dehydrogenase E1 component alpha subunit [EC:1.2.4.1]
D      TRINITY_DN6950_c0_g1_i1; K00161  PDHA, pdhA; pyruvate dehydrogenase E1 component alpha subunit [EC:1.2.4.1]
D      TRINITY_DN11002_c2_g1_i10; K00162  PDHB, pdhB; pyruvate dehydrogenase E1 component beta subunit [EC:1.2.4.1]
D      TRINITY_DN11002_c2_g1_i2; K00162  PDHB, pdhB; pyruvate dehydrogenase E1 component beta subunit [EC:1.2.4.1]
D      TRINITY_DN10480_c4_g3_i2; K00162  PDHB, pdhB; pyruvate dehydrogenase E1 component beta subunit [EC:1.2.4.1]
D      TRINITY_DN10480_c4_g3_i1; K00162  PDHB, pdhB; pyruvate dehydrogenase E1 component beta subunit [EC:1.2.4.1]
D      TRINITY_DN11002_c2_g1_i11; K00162  PDHB, pdhB; pyruvate dehydrogenase E1 component beta subunit [EC:1.2.4.1]
D      TRINITY_DN11273_c4_g1_i4; K00627  DLAT, aceF, pdhC; pyruvate dehydrogenase E2 component (dihydrolipoamide acetyltransferase) [EC:2.3.1.12]
D      TRINITY_DN11273_c4_g2_i7; K00627  DLAT, aceF, pdhC; pyruvate dehydrogenase E2 component (dihydrolipoamide acetyltransferase) [EC:2.3.1.12]
D      TRINITY_DN9638_c2_g1_i3; K00627  DLAT, aceF, pdhC; pyruvate dehydrogenase E2 component (dihydrolipoamide acetyltransferase) [EC:2.3.1.12]
D      TRINITY_DN11273_c4_g1_i3; K00627  DLAT, aceF, pdhC; pyruvate dehydrogenase E2 component (dihydrolipoamide acetyltransferase) [EC:2.3.1.12]
D      TRINITY_DN9695_c1_g1_i1; K00627  DLAT, aceF, pdhC; pyruvate dehydrogenase E2 component (dihydrolipoamide acetyltransferase) [EC:2.3.1.12]
D      TRINITY_DN9695_c1_g1_i3; K00627  DLAT, aceF, pdhC; pyruvate dehydrogenase E2 component (dihydrolipoamide acetyltransferase) [EC:2.3.1.12]
D      TRINITY_DN10904_c1_g1_i1; K00382  DLD, lpd, pdhD; dihydrolipoamide dehydrogenase [EC:1.8.1.4]
D      TRINITY_DN9307_c1_g1_i1; K00382  DLD, lpd, pdhD; dihydrolipoamide dehydrogenase [EC:1.8.1.4]
D      TRINITY_DN6276_c0_g1_i1; K00016  LDH, ldh; L-lactate dehydrogenase [EC:1.1.1.27]
D      TRINITY_DN10424_c4_g2_i1; K01568  PDC, pdc; pyruvate decarboxylase [EC:4.1.1.1]
D      TRINITY_DN10424_c4_g3_i1; K01568  PDC, pdc; pyruvate decarboxylase [EC:4.1.1.1]
D      TRINITY_DN7177_c0_g2_i1; K00121  frmA, ADH5, adhC; S-(hydroxymethyl)glutathione dehydrogenase / alcohol dehydrogenase [EC:1.1.1.284 1.1.1.1]
D      TRINITY_DN10358_c0_g3_i3; K00121  frmA, ADH5, adhC; S-(hydroxymethyl)glutathione dehydrogenase / alcohol dehydrogenase [EC:1.1.1.284 1.1.1.1]
D      TRINITY_DN8849_c8_g1_i4; K00121  frmA, ADH5, adhC; S-(hydroxymethyl)glutathione dehydrogenase / alcohol dehydrogenase [EC:1.1.1.284 1.1.1.1]
D      TRINITY_DN8849_c8_g1_i7; K00121  frmA, ADH5, adhC; S-(hydroxymethyl)glutathione dehydrogenase / alcohol dehydrogenase [EC:1.1.1.284 1.1.1.1]
D      TRINITY_DN7177_c0_g1_i1; K00121  frmA, ADH5, adhC; S-(hydroxymethyl)glutathione dehydrogenase / alcohol dehydrogenase [EC:1.1.1.284 1.1.1.1]
D      TRINITY_DN10358_c0_g3_i2; K18857  ADH1; alcohol dehydrogenase class-P [EC:1.1.1.1]
D      TRINITY_DN11311_c0_g3_i6; K00001  E1.1.1.1, adh; alcohol dehydrogenase [EC:1.1.1.1]
D      TRINITY_DN11311_c0_g3_i2; K00001  E1.1.1.1, adh; alcohol dehydrogenase [EC:1.1.1.1]
D      TRINITY_DN10056_c1_g1_i12; K00128  ALDH; aldehyde dehydrogenase (NAD+) [EC:1.2.1.3]
D      TRINITY_DN10056_c1_g1_i17; K00128  ALDH; aldehyde dehydrogenase (NAD+) [EC:1.2.1.3]
D      TRINITY_DN11097_c2_g1_i3; K00128  ALDH; aldehyde dehydrogenase (NAD+) [EC:1.2.1.3]
D      TRINITY_DN11097_c2_g1_i4; K00128  ALDH; aldehyde dehydrogenase (NAD+) [EC:1.2.1.3]
D      TRINITY_DN10056_c1_g1_i1; K00128  ALDH; aldehyde dehydrogenase (NAD+) [EC:1.2.1.3]
D      TRINITY_DN9104_c4_g1_i4; K00128  ALDH; aldehyde dehydrogenase (NAD+) [EC:1.2.1.3]
D      TRINITY_DN6245_c0_g1_i4; K00128  ALDH; aldehyde dehydrogenase (NAD+) [EC:1.2.1.3]
D      TRINITY_DN10056_c1_g1_i16; K00128  ALDH; aldehyde dehydrogenase (NAD+) [EC:1.2.1.3]
D      TRINITY_DN10056_c1_g1_i22; K00128  ALDH; aldehyde dehydrogenase (NAD+) [EC:1.2.1.3]
D      TRINITY_DN10056_c1_g1_i15; K00128  ALDH; aldehyde dehydrogenase (NAD+) [EC:1.2.1.3]
D      TRINITY_DN10056_c1_g1_i30; K00128  ALDH; aldehyde dehydrogenase (NAD+) [EC:1.2.1.3]
D      TRINITY_DN10383_c5_g1_i3; K14085  ALDH7A1; aldehyde dehydrogenase family 7 member A1 [EC:1.2.1.31 1.2.1.8 1.2.1.3]
D      TRINITY_DN10383_c5_g1_i2; K14085  ALDH7A1; aldehyde dehydrogenase family 7 member A1 [EC:1.2.1.31 1.2.1.8 1.2.1.3]
D      TRINITY_DN9998_c3_g1_i7; K01895  ACSS1_2, acs; acetyl-CoA synthetase [EC:6.2.1.1]
D      TRINITY_DN11167_c3_g6_i1; K01913  AAE7, ACN1; acetate/butyrate---CoA ligase [EC:6.2.1.1 6.2.1.2]
D      TRINITY_DN9233_c1_g2_i3; K01785  galM, GALM; aldose 1-epimerase [EC:5.1.3.3]
D      TRINITY_DN6002_c0_g1_i1; K01785  galM, GALM; aldose 1-epimerase [EC:5.1.3.3]
D      TRINITY_DN9233_c1_g2_i6; K01785  galM, GALM; aldose 1-epimerase [EC:5.1.3.3]
D      TRINITY_DN7499_c0_g1_i1; K01835  pgm; phosphoglucomutase [EC:5.4.2.2]
D      TRINITY_DN9562_c1_g1_i1; K01835  pgm; phosphoglucomutase [EC:5.4.2.2]
D      TRINITY_DN8501_c3_g1_i5; K01792  E5.1.3.15; glucose-6-phosphate 1-epimerase [EC:5.1.3.15]
D      TRINITY_DN8501_c3_g1_i3; K01792  E5.1.3.15; glucose-6-phosphate 1-epimerase [EC:5.1.3.15]
D      TRINITY_DN8501_c3_g1_i9; K01792  E5.1.3.15; glucose-6-phosphate 1-epimerase [EC:5.1.3.15]
D      TRINITY_DN10106_c3_g1_i13; K01792  E5.1.3.15; glucose-6-phosphate 1-epimerase [EC:5.1.3.15]
D      TRINITY_DN8958_c2_g1_i8; K01792  E5.1.3.15; glucose-6-phosphate 1-epimerase [EC:5.1.3.15]
D      TRINITY_DN8947_c0_g1_i1; K03103  MINPP1; multiple inositol-polyphosphate phosphatase / 2,3-bisphosphoglycerate 3-phosphatase [EC:3.1.3.62 3.1.3.80]
D      TRINITY_DN10968_c3_g3_i8; K00131  gapN; glyceraldehyde-3-phosphate dehydrogenase (NADP+) [EC:1.2.1.9]
D      TRINITY_DN10968_c3_g3_i7; K00131  gapN; glyceraldehyde-3-phosphate dehydrogenase (NADP+) [EC:1.2.1.9]
D      TRINITY_DN9061_c3_g1_i8; K00131  gapN; glyceraldehyde-3-phosphate dehydrogenase (NADP+) [EC:1.2.1.9]
D      TRINITY_DN10824_c2_g1_i3; K01610  E4.1.1.49, pckA; phosphoenolpyruvate carboxykinase (ATP) [EC:4.1.1.49]
D      TRINITY_DN9765_c1_g2_i5; K01223  E3.2.1.86B, bglA; 6-phospho-beta-glucosidase [EC:3.2.1.86]
C    00020 Citrate cycle (TCA cycle) [PATH:ko00020]
D      TRINITY_DN9560_c2_g4_i2; K01647  CS, gltA; citrate synthase [EC:2.3.3.1]
D      TRINITY_DN10407_c2_g1_i4; K01647  CS, gltA; citrate synthase [EC:2.3.3.1]
D      TRINITY_DN7661_c0_g1_i1; K01648  ACLY; ATP citrate (pro-S)-lyase [EC:2.3.3.8]
D      TRINITY_DN9811_c5_g1_i1; K01648  ACLY; ATP citrate (pro-S)-lyase [EC:2.3.3.8]
D      TRINITY_DN10261_c2_g1_i7; K01648  ACLY; ATP citrate (pro-S)-lyase [EC:2.3.3.8]
D      TRINITY_DN8118_c1_g7_i1; K01681  ACO, acnA; aconitate hydratase [EC:4.2.1.3]
D      TRINITY_DN8118_c1_g7_i4; K01681  ACO, acnA; aconitate hydratase [EC:4.2.1.3]
D      TRINITY_DN10226_c1_g1_i2; K01681  ACO, acnA; aconitate hydratase [EC:4.2.1.3]
D      TRINITY_DN8722_c0_g6_i4; K00031  IDH1, IDH2, icd; isocitrate dehydrogenase [EC:1.1.1.42]
D      TRINITY_DN9738_c1_g1_i15; K00031  IDH1, IDH2, icd; isocitrate dehydrogenase [EC:1.1.1.42]
D      TRINITY_DN8210_c0_g1_i2; K00031  IDH1, IDH2, icd; isocitrate dehydrogenase [EC:1.1.1.42]
D      TRINITY_DN8210_c0_g1_i3; K00031  IDH1, IDH2, icd; isocitrate dehydrogenase [EC:1.1.1.42]
D      TRINITY_DN9738_c1_g1_i12; K00031  IDH1, IDH2, icd; isocitrate dehydrogenase [EC:1.1.1.42]
D      TRINITY_DN8918_c1_g1_i5; K00030  IDH3; isocitrate dehydrogenase (NAD+) [EC:1.1.1.41]
D      TRINITY_DN11291_c1_g1_i4; K00030  IDH3; isocitrate dehydrogenase (NAD+) [EC:1.1.1.41]
D      TRINITY_DN8918_c1_g1_i6; K00030  IDH3; isocitrate dehydrogenase (NAD+) [EC:1.1.1.41]
D      TRINITY_DN8918_c1_g1_i3; K00030  IDH3; isocitrate dehydrogenase (NAD+) [EC:1.1.1.41]
D      TRINITY_DN11291_c1_g1_i1; K00030  IDH3; isocitrate dehydrogenase (NAD+) [EC:1.1.1.41]
D      TRINITY_DN9661_c0_g2_i6; K00164  OGDH, sucA; 2-oxoglutarate dehydrogenase E1 component [EC:1.2.4.2]
D      TRINITY_DN9661_c0_g2_i3; K00164  OGDH, sucA; 2-oxoglutarate dehydrogenase E1 component [EC:1.2.4.2]
D      TRINITY_DN9661_c0_g2_i7; K00164  OGDH, sucA; 2-oxoglutarate dehydrogenase E1 component [EC:1.2.4.2]
D      TRINITY_DN9123_c0_g1_i4; K00658  DLST, sucB; 2-oxoglutarate dehydrogenase E2 component (dihydrolipoamide succinyltransferase) [EC:2.3.1.61]
D      TRINITY_DN9123_c0_g1_i8; K00658  DLST, sucB; 2-oxoglutarate dehydrogenase E2 component (dihydrolipoamide succinyltransferase) [EC:2.3.1.61]
D      TRINITY_DN9123_c0_g1_i3; K00658  DLST, sucB; 2-oxoglutarate dehydrogenase E2 component (dihydrolipoamide succinyltransferase) [EC:2.3.1.61]
D      TRINITY_DN10904_c1_g1_i1; K00382  DLD, lpd, pdhD; dihydrolipoamide dehydrogenase [EC:1.8.1.4]
D      TRINITY_DN9307_c1_g1_i1; K00382  DLD, lpd, pdhD; dihydrolipoamide dehydrogenase [EC:1.8.1.4]
D      TRINITY_DN8872_c2_g6_i2; K01899  LSC1; succinyl-CoA synthetase alpha subunit [EC:6.2.1.4 6.2.1.5]
D      TRINITY_DN6190_c0_g1_i1; K01900  LSC2; succinyl-CoA synthetase beta subunit [EC:6.2.1.4 6.2.1.5]
D      TRINITY_DN11176_c2_g1_i1; K00234  SDHA, SDH1; succinate dehydrogenase (ubiquinone) flavoprotein subunit [EC:1.3.5.1]
D      TRINITY_DN9293_c3_g3_i1; K00235  SDHB, SDH2; succinate dehydrogenase (ubiquinone) iron-sulfur subunit [EC:1.3.5.1]
D      TRINITY_DN11176_c2_g1_i9; K00244  frdA; fumarate reductase flavoprotein subunit [EC:1.3.5.4]
D      TRINITY_DN10207_c1_g1_i2; K01679  E4.2.1.2B, fumC, FH; fumarate hydratase, class II [EC:4.2.1.2]
D      TRINITY_DN9604_c3_g1_i2; K00025  MDH1; malate dehydrogenase [EC:1.1.1.37]
D      TRINITY_DN9604_c3_g1_i1; K00025  MDH1; malate dehydrogenase [EC:1.1.1.37]
D      TRINITY_DN11057_c3_g1_i2; K00026  MDH2; malate dehydrogenase [EC:1.1.1.37]
D      TRINITY_DN11057_c3_g3_i2; K00026  MDH2; malate dehydrogenase [EC:1.1.1.37]
D      TRINITY_DN11167_c3_g3_i7; K00026  MDH2; malate dehydrogenase [EC:1.1.1.37]
D      TRINITY_DN11057_c3_g1_i3; K00026  MDH2; malate dehydrogenase [EC:1.1.1.37]
D      TRINITY_DN11057_c3_g3_i3; K00026  MDH2; malate dehydrogenase [EC:1.1.1.37]
D      TRINITY_DN11167_c3_g3_i3; K00026  MDH2; malate dehydrogenase [EC:1.1.1.37]
D      TRINITY_DN11167_c3_g3_i5; K00024  mdh; malate dehydrogenase [EC:1.1.1.37]
D      TRINITY_DN10824_c2_g1_i3; K01610  E4.1.1.49, pckA; phosphoenolpyruvate carboxykinase (ATP) [EC:4.1.1.49]
D      TRINITY_DN8633_c0_g1_i1; K00161  PDHA, pdhA; pyruvate dehydrogenase E1 component alpha subunit [EC:1.2.4.1]
D      TRINITY_DN6950_c0_g1_i1; K00161  PDHA, pdhA; pyruvate dehydrogenase E1 component alpha subunit [EC:1.2.4.1]
D      TRINITY_DN11002_c2_g1_i10; K00162  PDHB, pdhB; pyruvate dehydrogenase E1 component beta subunit [EC:1.2.4.1]
D      TRINITY_DN11002_c2_g1_i2; K00162  PDHB, pdhB; pyruvate dehydrogenase E1 component beta subunit [EC:1.2.4.1]
D      TRINITY_DN10480_c4_g3_i2; K00162  PDHB, pdhB; pyruvate dehydrogenase E1 component beta subunit [EC:1.2.4.1]
D      TRINITY_DN10480_c4_g3_i1; K00162  PDHB, pdhB; pyruvate dehydrogenase E1 component beta subunit [EC:1.2.4.1]
D      TRINITY_DN11002_c2_g1_i11; K00162  PDHB, pdhB; pyruvate dehydrogenase E1 component beta subunit [EC:1.2.4.1]
D      TRINITY_DN11273_c4_g1_i4; K00627  DLAT, aceF, pdhC; pyruvate dehydrogenase E2 component (dihydrolipoamide acetyltransferase) [EC:2.3.1.12]
D      TRINITY_DN11273_c4_g2_i7; K00627  DLAT, aceF, pdhC; pyruvate dehydrogenase E2 component (dihydrolipoamide acetyltransferase) [EC:2.3.1.12]
D      TRINITY_DN9638_c2_g1_i3; K00627  DLAT, aceF, pdhC; pyruvate dehydrogenase E2 component (dihydrolipoamide acetyltransferase) [EC:2.3.1.12]
D      TRINITY_DN11273_c4_g1_i3; K00627  DLAT, aceF, pdhC; pyruvate dehydrogenase E2 component (dihydrolipoamide acetyltransferase) [EC:2.3.1.12]
D      TRINITY_DN9695_c1_g1_i1; K00627  DLAT, aceF, pdhC; pyruvate dehydrogenase E2 component (dihydrolipoamide acetyltransferase) [EC:2.3.1.12]
D      TRINITY_DN9695_c1_g1_i3; K00627  DLAT, aceF, pdhC; pyruvate dehydrogenase E2 component (dihydrolipoamide acetyltransferase) [EC:2.3.1.12]
C    00030 Pentose phosphate pathway [PATH:ko00030]
D      TRINITY_DN8281_c3_g1_i6; K01810  GPI, pgi; glucose-6-phosphate isomerase [EC:5.3.1.9]
D      TRINITY_DN7000_c0_g1_i4; K01810  GPI, pgi; glucose-6-phosphate isomerase [EC:5.3.1.9]
D      TRINITY_DN7000_c0_g1_i1; K01810  GPI, pgi; glucose-6-phosphate isomerase [EC:5.3.1.9]
D      TRINITY_DN7000_c0_g1_i3; K01810  GPI, pgi; glucose-6-phosphate isomerase [EC:5.3.1.9]
D      TRINITY_DN8281_c3_g1_i4; K01810  GPI, pgi; glucose-6-phosphate isomerase [EC:5.3.1.9]
D      TRINITY_DN9714_c3_g2_i2; K00036  G6PD, zwf; glucose-6-phosphate 1-dehydrogenase [EC:1.1.1.49 1.1.1.363]
D      TRINITY_DN9714_c3_g2_i1; K00036  G6PD, zwf; glucose-6-phosphate 1-dehydrogenase [EC:1.1.1.49 1.1.1.363]
D      TRINITY_DN8829_c4_g1_i11; K00036  G6PD, zwf; glucose-6-phosphate 1-dehydrogenase [EC:1.1.1.49 1.1.1.363]
D      TRINITY_DN8829_c4_g1_i6; K00036  G6PD, zwf; glucose-6-phosphate 1-dehydrogenase [EC:1.1.1.49 1.1.1.363]
D      TRINITY_DN7320_c0_g1_i1; K00036  G6PD, zwf; glucose-6-phosphate 1-dehydrogenase [EC:1.1.1.49 1.1.1.363]
D      TRINITY_DN9714_c3_g1_i4; K00036  G6PD, zwf; glucose-6-phosphate 1-dehydrogenase [EC:1.1.1.49 1.1.1.363]
D      TRINITY_DN9714_c3_g1_i5; K00036  G6PD, zwf; glucose-6-phosphate 1-dehydrogenase [EC:1.1.1.49 1.1.1.363]
D      TRINITY_DN9266_c1_g3_i5; K01057  PGLS, pgl, devB; 6-phosphogluconolactonase [EC:3.1.1.31]
D      TRINITY_DN9266_c1_g3_i6; K01057  PGLS, pgl, devB; 6-phosphogluconolactonase [EC:3.1.1.31]
D      TRINITY_DN9260_c1_g2_i6; K01057  PGLS, pgl, devB; 6-phosphogluconolactonase [EC:3.1.1.31]
D      TRINITY_DN6525_c0_g1_i1; K00033  PGD, gnd, gntZ; 6-phosphogluconate dehydrogenase [EC:1.1.1.44 1.1.1.343]
D      TRINITY_DN10471_c1_g1_i1; K00033  PGD, gnd, gntZ; 6-phosphogluconate dehydrogenase [EC:1.1.1.44 1.1.1.343]
D      TRINITY_DN6525_c0_g2_i1; K00033  PGD, gnd, gntZ; 6-phosphogluconate dehydrogenase [EC:1.1.1.44 1.1.1.343]
D      TRINITY_DN10569_c2_g2_i14; K01783  rpe, RPE; ribulose-phosphate 3-epimerase [EC:5.1.3.1]
D      TRINITY_DN10569_c2_g2_i1; K01783  rpe, RPE; ribulose-phosphate 3-epimerase [EC:5.1.3.1]
D      TRINITY_DN10569_c2_g2_i4; K01783  rpe, RPE; ribulose-phosphate 3-epimerase [EC:5.1.3.1]
D      TRINITY_DN6550_c0_g1_i2; K01783  rpe, RPE; ribulose-phosphate 3-epimerase [EC:5.1.3.1]
D      TRINITY_DN10569_c2_g2_i17; K01783  rpe, RPE; ribulose-phosphate 3-epimerase [EC:5.1.3.1]
D      TRINITY_DN10569_c2_g2_i6; K01783  rpe, RPE; ribulose-phosphate 3-epimerase [EC:5.1.3.1]
D      TRINITY_DN10114_c2_g1_i2; K00615  E2.2.1.1, tktA, tktB; transketolase [EC:2.2.1.1]
D      TRINITY_DN9588_c2_g2_i4; K00615  E2.2.1.1, tktA, tktB; transketolase [EC:2.2.1.1]
D      TRINITY_DN10114_c2_g1_i4; K00615  E2.2.1.1, tktA, tktB; transketolase [EC:2.2.1.1]
D      TRINITY_DN9588_c2_g2_i2; K00615  E2.2.1.1, tktA, tktB; transketolase [EC:2.2.1.1]
D      TRINITY_DN10613_c4_g5_i6; K00616  E2.2.1.2, talA, talB; transaldolase [EC:2.2.1.2]
D      TRINITY_DN8146_c0_g1_i1; K00616  E2.2.1.2, talA, talB; transaldolase [EC:2.2.1.2]
D      TRINITY_DN10613_c4_g5_i10; K00616  E2.2.1.2, talA, talB; transaldolase [EC:2.2.1.2]
D      TRINITY_DN11161_c1_g1_i25; K01807  rpiA; ribose 5-phosphate isomerase A [EC:5.3.1.6]
D      TRINITY_DN10923_c2_g1_i1; K01807  rpiA; ribose 5-phosphate isomerase A [EC:5.3.1.6]
D      TRINITY_DN10923_c2_g1_i21; K01807  rpiA; ribose 5-phosphate isomerase A [EC:5.3.1.6]
D      TRINITY_DN10923_c2_g1_i9; K01807  rpiA; ribose 5-phosphate isomerase A [EC:5.3.1.6]
D      TRINITY_DN11161_c1_g1_i30; K01807  rpiA; ribose 5-phosphate isomerase A [EC:5.3.1.6]
D      TRINITY_DN11161_c1_g1_i22; K01807  rpiA; ribose 5-phosphate isomerase A [EC:5.3.1.6]
D      TRINITY_DN10923_c2_g1_i16; K01807  rpiA; ribose 5-phosphate isomerase A [EC:5.3.1.6]
D      TRINITY_DN11161_c1_g1_i21; K01807  rpiA; ribose 5-phosphate isomerase A [EC:5.3.1.6]
D      TRINITY_DN10923_c2_g1_i11; K01807  rpiA; ribose 5-phosphate isomerase A [EC:5.3.1.6]
D      TRINITY_DN10923_c2_g1_i14; K01807  rpiA; ribose 5-phosphate isomerase A [EC:5.3.1.6]
D      TRINITY_DN11161_c1_g1_i16; K01807  rpiA; ribose 5-phosphate isomerase A [EC:5.3.1.6]
D      TRINITY_DN10748_c3_g6_i2; K01807  rpiA; ribose 5-phosphate isomerase A [EC:5.3.1.6]
D      TRINITY_DN11161_c1_g1_i26; K01807  rpiA; ribose 5-phosphate isomerase A [EC:5.3.1.6]
D      TRINITY_DN9306_c1_g2_i1; K01808  rpiB; ribose 5-phosphate isomerase B [EC:5.3.1.6]
D      TRINITY_DN8044_c0_g1_i1; K00852  rbsK, RBKS; ribokinase [EC:2.7.1.15]
D      TRINITY_DN7499_c0_g1_i1; K01835  pgm; phosphoglucomutase [EC:5.4.2.2]
D      TRINITY_DN9562_c1_g1_i1; K01835  pgm; phosphoglucomutase [EC:5.4.2.2]
D      TRINITY_DN8938_c2_g1_i2; K00948  PRPS, prsA; ribose-phosphate pyrophosphokinase [EC:2.7.6.1]
D      TRINITY_DN8938_c2_g1_i8; K00948  PRPS, prsA; ribose-phosphate pyrophosphokinase [EC:2.7.6.1]
D      TRINITY_DN10793_c1_g1_i4; K00948  PRPS, prsA; ribose-phosphate pyrophosphokinase [EC:2.7.6.1]
D      TRINITY_DN10793_c1_g1_i1; K00948  PRPS, prsA; ribose-phosphate pyrophosphokinase [EC:2.7.6.1]
D      TRINITY_DN10793_c1_g1_i3; K00948  PRPS, prsA; ribose-phosphate pyrophosphokinase [EC:2.7.6.1]
D      TRINITY_DN10793_c1_g1_i2; K00948  PRPS, prsA; ribose-phosphate pyrophosphokinase [EC:2.7.6.1]
D      TRINITY_DN9996_c3_g1_i21; K01625  eda; 2-dehydro-3-deoxyphosphogluconate aldolase / (4S)-4-hydroxy-2-oxoglutarate aldolase [EC:4.1.2.14 4.1.3.42]
D      TRINITY_DN10968_c3_g3_i8; K00131  gapN; glyceraldehyde-3-phosphate dehydrogenase (NADP+) [EC:1.2.1.9]
D      TRINITY_DN10968_c3_g3_i7; K00131  gapN; glyceraldehyde-3-phosphate dehydrogenase (NADP+) [EC:1.2.1.9]
D      TRINITY_DN9061_c3_g1_i8; K00131  gapN; glyceraldehyde-3-phosphate dehydrogenase (NADP+) [EC:1.2.1.9]
D      TRINITY_DN8471_c1_g1_i3; K01623  ALDO; fructose-bisphosphate aldolase, class I [EC:4.1.2.13]
D      TRINITY_DN8471_c1_g12_i1; K01623  ALDO; fructose-bisphosphate aldolase, class I [EC:4.1.2.13]
D      TRINITY_DN8641_c0_g3_i1; K01623  ALDO; fructose-bisphosphate aldolase, class I [EC:4.1.2.13]
D      TRINITY_DN8641_c0_g1_i2; K01623  ALDO; fructose-bisphosphate aldolase, class I [EC:4.1.2.13]
D      TRINITY_DN10759_c4_g2_i2; K03841  FBP, fbp; fructose-1,6-bisphosphatase I [EC:3.1.3.11]
D      TRINITY_DN10759_c4_g2_i15; K03841  FBP, fbp; fructose-1,6-bisphosphatase I [EC:3.1.3.11]
D      TRINITY_DN10759_c4_g2_i14; K03841  FBP, fbp; fructose-1,6-bisphosphatase I [EC:3.1.3.11]
D      TRINITY_DN10815_c1_g5_i1; K03841  FBP, fbp; fructose-1,6-bisphosphatase I [EC:3.1.3.11]
D      TRINITY_DN8487_c0_g4_i3; K03841  FBP, fbp; fructose-1,6-bisphosphatase I [EC:3.1.3.11]
D      TRINITY_DN10759_c4_g2_i9; K03841  FBP, fbp; fructose-1,6-bisphosphatase I [EC:3.1.3.11]
D      TRINITY_DN10780_c4_g3_i1; K00850  pfkA, PFK; 6-phosphofructokinase 1 [EC:2.7.1.11]
D      TRINITY_DN8859_c0_g1_i1; K00850  pfkA, PFK; 6-phosphofructokinase 1 [EC:2.7.1.11]
D      TRINITY_DN5342_c0_g1_i2; K00850  pfkA, PFK; 6-phosphofructokinase 1 [EC:2.7.1.11]
D      TRINITY_DN10228_c1_g7_i2; K00850  pfkA, PFK; 6-phosphofructokinase 1 [EC:2.7.1.11]
D      TRINITY_DN9366_c6_g1_i1; K00850  pfkA, PFK; 6-phosphofructokinase 1 [EC:2.7.1.11]
D      TRINITY_DN5342_c0_g1_i1; K00850  pfkA, PFK; 6-phosphofructokinase 1 [EC:2.7.1.11]
D      TRINITY_DN8859_c0_g1_i2; K00850  pfkA, PFK; 6-phosphofructokinase 1 [EC:2.7.1.11]
D      TRINITY_DN9939_c1_g1_i6; K00895  pfp, PFP; diphosphate-dependent phosphofructokinase [EC:2.7.1.90]
D      TRINITY_DN10628_c9_g4_i2; K00895  pfp, PFP; diphosphate-dependent phosphofructokinase [EC:2.7.1.90]
C    00040 Pentose and glucuronate interconversions [PATH:ko00040]
D      TRINITY_DN8667_c0_g1_i3; K01051  E3.1.1.11; pectinesterase [EC:3.1.1.11]
D      TRINITY_DN9507_c8_g1_i3; K01051  E3.1.1.11; pectinesterase [EC:3.1.1.11]
D      TRINITY_DN8531_c3_g7_i2; K01728  pel; pectate lyase [EC:4.2.2.2]
D      TRINITY_DN11373_c5_g1_i2; K00065  kduD; 2-dehydro-3-deoxy-D-gluconate 5-dehydrogenase [EC:1.1.1.127]
D      TRINITY_DN11373_c5_g1_i1; K00065  kduD; 2-dehydro-3-deoxy-D-gluconate 5-dehydrogenase [EC:1.1.1.127]
D      TRINITY_DN11345_c2_g2_i3; K01184  E3.2.1.15; polygalacturonase [EC:3.2.1.15]
D      TRINITY_DN10364_c0_g1_i3; K01195  uidA, GUSB; beta-glucuronidase [EC:3.2.1.31]
D      TRINITY_DN10364_c0_g1_i2; K01195  uidA, GUSB; beta-glucuronidase [EC:3.2.1.31]
D      TRINITY_DN10364_c0_g1_i7; K01195  uidA, GUSB; beta-glucuronidase [EC:3.2.1.31]
D      TRINITY_DN11349_c1_g1_i1; K00699  UGT; glucuronosyltransferase [EC:2.4.1.17]
D      TRINITY_DN11349_c1_g1_i11; K00699  UGT; glucuronosyltransferase [EC:2.4.1.17]
D      TRINITY_DN11349_c1_g1_i3; K00699  UGT; glucuronosyltransferase [EC:2.4.1.17]
D      TRINITY_DN11349_c1_g1_i10; K00699  UGT; glucuronosyltransferase [EC:2.4.1.17]
D      TRINITY_DN9961_c1_g3_i8; K00699  UGT; glucuronosyltransferase [EC:2.4.1.17]
D      TRINITY_DN8892_c0_g1_i5; K00699  UGT; glucuronosyltransferase [EC:2.4.1.17]
D      TRINITY_DN8078_c2_g1_i4; K00699  UGT; glucuronosyltransferase [EC:2.4.1.17]
D      TRINITY_DN10607_c2_g2_i2; K00699  UGT; glucuronosyltransferase [EC:2.4.1.17]
D      TRINITY_DN9961_c1_g3_i1; K00699  UGT; glucuronosyltransferase [EC:2.4.1.17]
D      TRINITY_DN9961_c1_g3_i5; K00699  UGT; glucuronosyltransferase [EC:2.4.1.17]
D      TRINITY_DN9961_c1_g3_i2; K00699  UGT; glucuronosyltransferase [EC:2.4.1.17]
D      TRINITY_DN9961_c1_g3_i7; K00699  UGT; glucuronosyltransferase [EC:2.4.1.17]
D      TRINITY_DN11113_c1_g1_i11; K00699  UGT; glucuronosyltransferase [EC:2.4.1.17]
D      TRINITY_DN11349_c1_g1_i7; K00699  UGT; glucuronosyltransferase [EC:2.4.1.17]
D      TRINITY_DN9083_c2_g2_i1; K00699  UGT; glucuronosyltransferase [EC:2.4.1.17]
D      TRINITY_DN10607_c2_g2_i3; K00699  UGT; glucuronosyltransferase [EC:2.4.1.17]
D      TRINITY_DN8410_c3_g2_i1; K00699  UGT; glucuronosyltransferase [EC:2.4.1.17]
D      TRINITY_DN8078_c2_g1_i1; K00699  UGT; glucuronosyltransferase [EC:2.4.1.17]
D      TRINITY_DN11113_c1_g1_i1; K00699  UGT; glucuronosyltransferase [EC:2.4.1.17]
D      TRINITY_DN8078_c2_g2_i2; K00699  UGT; glucuronosyltransferase [EC:2.4.1.17]
D      TRINITY_DN10035_c2_g2_i2; K00699  UGT; glucuronosyltransferase [EC:2.4.1.17]
D      TRINITY_DN11113_c1_g1_i29; K00699  UGT; glucuronosyltransferase [EC:2.4.1.17]
D      TRINITY_DN11349_c1_g1_i4; K00699  UGT; glucuronosyltransferase [EC:2.4.1.17]
D      TRINITY_DN8892_c0_g1_i3; K00699  UGT; glucuronosyltransferase [EC:2.4.1.17]
D      TRINITY_DN8892_c0_g1_i2; K00699  UGT; glucuronosyltransferase [EC:2.4.1.17]
D      TRINITY_DN9961_c1_g3_i9; K00699  UGT; glucuronosyltransferase [EC:2.4.1.17]
D      TRINITY_DN11349_c1_g1_i8; K00699  UGT; glucuronosyltransferase [EC:2.4.1.17]
D      TRINITY_DN8892_c0_g1_i9; K00699  UGT; glucuronosyltransferase [EC:2.4.1.17]
D      TRINITY_DN11113_c1_g1_i16; K00699  UGT; glucuronosyltransferase [EC:2.4.1.17]
D      TRINITY_DN9548_c2_g2_i1; K16190  GLCAK; glucuronokinase [EC:2.7.1.43]
D      TRINITY_DN7536_c0_g1_i1; K12447  USP; UDP-sugar pyrophosphorylase [EC:2.7.7.64]
D      TRINITY_DN7536_c0_g1_i4; K12447  USP; UDP-sugar pyrophosphorylase [EC:2.7.7.64]
D      TRINITY_DN9178_c0_g3_i1; K00012  UGDH, ugd; UDPglucose 6-dehydrogenase [EC:1.1.1.22]
D      TRINITY_DN9178_c0_g1_i1; K00012  UGDH, ugd; UDPglucose 6-dehydrogenase [EC:1.1.1.22]
D      TRINITY_DN10382_c0_g1_i2; K00963  UGP2, galU, galF; UTP--glucose-1-phosphate uridylyltransferase [EC:2.7.7.9]
D      TRINITY_DN10382_c0_g1_i3; K00963  UGP2, galU, galF; UTP--glucose-1-phosphate uridylyltransferase [EC:2.7.7.9]
D      TRINITY_DN10569_c2_g2_i14; K01783  rpe, RPE; ribulose-phosphate 3-epimerase [EC:5.1.3.1]
D      TRINITY_DN10569_c2_g2_i1; K01783  rpe, RPE; ribulose-phosphate 3-epimerase [EC:5.1.3.1]
D      TRINITY_DN10569_c2_g2_i4; K01783  rpe, RPE; ribulose-phosphate 3-epimerase [EC:5.1.3.1]
D      TRINITY_DN6550_c0_g1_i2; K01783  rpe, RPE; ribulose-phosphate 3-epimerase [EC:5.1.3.1]
D      TRINITY_DN10569_c2_g2_i17; K01783  rpe, RPE; ribulose-phosphate 3-epimerase [EC:5.1.3.1]
D      TRINITY_DN10569_c2_g2_i6; K01783  rpe, RPE; ribulose-phosphate 3-epimerase [EC:5.1.3.1]
D      TRINITY_DN7058_c0_g1_i5; K00854  xylB, XYLB; xylulokinase [EC:2.7.1.17]
D      TRINITY_DN9037_c0_g1_i1; K01805  xylA; xylose isomerase [EC:5.3.1.5]
D      TRINITY_DN8322_c0_g2_i4; K00011  AKR1B; aldehyde reductase [EC:1.1.1.21]
D      TRINITY_DN9933_c1_g3_i1; K00008  SORD, gutB; L-iditol 2-dehydrogenase [EC:1.1.1.14]
D      TRINITY_DN9933_c1_g1_i6; K00008  SORD, gutB; L-iditol 2-dehydrogenase [EC:1.1.1.14]
D      TRINITY_DN9933_c1_g3_i2; K00008  SORD, gutB; L-iditol 2-dehydrogenase [EC:1.1.1.14]
D      TRINITY_DN8707_c2_g1_i8; K22935  XK1, psk; D-ribulokinase [EC:2.7.1.47]
C    00051 Fructose and mannose metabolism [PATH:ko00051]
D      TRINITY_DN7104_c0_g1_i1; K19355  MAN; mannan endo-1,4-beta-mannosidase [EC:3.2.1.78]
D      TRINITY_DN7104_c0_g1_i3; K19355  MAN; mannan endo-1,4-beta-mannosidase [EC:3.2.1.78]
D      TRINITY_DN8875_c1_g1_i1; K19355  MAN; mannan endo-1,4-beta-mannosidase [EC:3.2.1.78]
D      TRINITY_DN6645_c0_g1_i1; K19355  MAN; mannan endo-1,4-beta-mannosidase [EC:3.2.1.78]
D      TRINITY_DN7181_c0_g1_i2; K00847  E2.7.1.4, scrK; fructokinase [EC:2.7.1.4]
D      TRINITY_DN9519_c2_g1_i2; K00847  E2.7.1.4, scrK; fructokinase [EC:2.7.1.4]
D      TRINITY_DN9519_c2_g1_i5; K00847  E2.7.1.4, scrK; fructokinase [EC:2.7.1.4]
D      TRINITY_DN9927_c3_g1_i3; K00847  E2.7.1.4, scrK; fructokinase [EC:2.7.1.4]
D      TRINITY_DN9519_c2_g1_i1; K00847  E2.7.1.4, scrK; fructokinase [EC:2.7.1.4]
D      TRINITY_DN10474_c0_g1_i6; K17497  PMM; phosphomannomutase [EC:5.4.2.8]
D      TRINITY_DN10474_c0_g1_i10; K17497  PMM; phosphomannomutase [EC:5.4.2.8]
D      TRINITY_DN10474_c0_g1_i5; K17497  PMM; phosphomannomutase [EC:5.4.2.8]
D      TRINITY_DN10474_c0_g1_i8; K17497  PMM; phosphomannomutase [EC:5.4.2.8]
D      TRINITY_DN10474_c0_g1_i1; K17497  PMM; phosphomannomutase [EC:5.4.2.8]
D      TRINITY_DN7467_c0_g1_i1; K01840  manB; phosphomannomutase [EC:5.4.2.8]
D      TRINITY_DN7467_c0_g1_i2; K01840  manB; phosphomannomutase [EC:5.4.2.8]
D      TRINITY_DN10919_c5_g3_i6; K00966  GMPP; mannose-1-phosphate guanylyltransferase [EC:2.7.7.13]
D      TRINITY_DN10919_c5_g3_i3; K00966  GMPP; mannose-1-phosphate guanylyltransferase [EC:2.7.7.13]
D      TRINITY_DN9510_c0_g2_i2; K00966  GMPP; mannose-1-phosphate guanylyltransferase [EC:2.7.7.13]
D      TRINITY_DN11236_c0_g1_i2; K00966  GMPP; mannose-1-phosphate guanylyltransferase [EC:2.7.7.13]
D      TRINITY_DN10267_c3_g2_i1; K01711  gmd, GMDS; GDPmannose 4,6-dehydratase [EC:4.2.1.47]
D      TRINITY_DN11304_c0_g2_i5; K02377  TSTA3, fcl; GDP-L-fucose synthase [EC:1.1.1.271]
D      TRINITY_DN7726_c0_g1_i4; K18447  NUDX14; ADP-sugar diphosphatase [EC:3.6.1.21]
D      TRINITY_DN8794_c0_g2_i2; K05305  FUK; fucokinase [EC:2.7.1.52]
D      TRINITY_DN8794_c0_g2_i1; K05305  FUK; fucokinase [EC:2.7.1.52]
D      TRINITY_DN6481_c0_g1_i1; K00844  HK; hexokinase [EC:2.7.1.1]
D      TRINITY_DN10167_c2_g7_i2; K00844  HK; hexokinase [EC:2.7.1.1]
D      TRINITY_DN10167_c2_g8_i2; K00844  HK; hexokinase [EC:2.7.1.1]
D      TRINITY_DN8690_c1_g1_i1; K00844  HK; hexokinase [EC:2.7.1.1]
D      TRINITY_DN10780_c4_g3_i1; K00850  pfkA, PFK; 6-phosphofructokinase 1 [EC:2.7.1.11]
D      TRINITY_DN8859_c0_g1_i1; K00850  pfkA, PFK; 6-phosphofructokinase 1 [EC:2.7.1.11]
D      TRINITY_DN5342_c0_g1_i2; K00850  pfkA, PFK; 6-phosphofructokinase 1 [EC:2.7.1.11]
D      TRINITY_DN10228_c1_g7_i2; K00850  pfkA, PFK; 6-phosphofructokinase 1 [EC:2.7.1.11]
D      TRINITY_DN9366_c6_g1_i1; K00850  pfkA, PFK; 6-phosphofructokinase 1 [EC:2.7.1.11]
D      TRINITY_DN5342_c0_g1_i1; K00850  pfkA, PFK; 6-phosphofructokinase 1 [EC:2.7.1.11]
D      TRINITY_DN8859_c0_g1_i2; K00850  pfkA, PFK; 6-phosphofructokinase 1 [EC:2.7.1.11]
D      TRINITY_DN9939_c1_g1_i6; K00895  pfp, PFP; diphosphate-dependent phosphofructokinase [EC:2.7.1.90]
D      TRINITY_DN10628_c9_g4_i2; K00895  pfp, PFP; diphosphate-dependent phosphofructokinase [EC:2.7.1.90]
D      TRINITY_DN10759_c4_g2_i2; K03841  FBP, fbp; fructose-1,6-bisphosphatase I [EC:3.1.3.11]
D      TRINITY_DN10759_c4_g2_i15; K03841  FBP, fbp; fructose-1,6-bisphosphatase I [EC:3.1.3.11]
D      TRINITY_DN10759_c4_g2_i14; K03841  FBP, fbp; fructose-1,6-bisphosphatase I [EC:3.1.3.11]
D      TRINITY_DN10815_c1_g5_i1; K03841  FBP, fbp; fructose-1,6-bisphosphatase I [EC:3.1.3.11]
D      TRINITY_DN8487_c0_g4_i3; K03841  FBP, fbp; fructose-1,6-bisphosphatase I [EC:3.1.3.11]
D      TRINITY_DN10759_c4_g2_i9; K03841  FBP, fbp; fructose-1,6-bisphosphatase I [EC:3.1.3.11]
D      TRINITY_DN11014_c1_g1_i25; K19028  PFKFB1; 6-phosphofructo-2-kinase / fructose-2,6-biphosphatase 1 [EC:2.7.1.105 3.1.3.46]
D      TRINITY_DN11014_c1_g1_i23; K19028  PFKFB1; 6-phosphofructo-2-kinase / fructose-2,6-biphosphatase 1 [EC:2.7.1.105 3.1.3.46]
D      TRINITY_DN11014_c1_g1_i8; K19028  PFKFB1; 6-phosphofructo-2-kinase / fructose-2,6-biphosphatase 1 [EC:2.7.1.105 3.1.3.46]
D      TRINITY_DN11014_c1_g1_i17; K01103  PFKFB3; 6-phosphofructo-2-kinase / fructose-2,6-biphosphatase 3 [EC:2.7.1.105 3.1.3.46]
D      TRINITY_DN11014_c1_g1_i13; K01103  PFKFB3; 6-phosphofructo-2-kinase / fructose-2,6-biphosphatase 3 [EC:2.7.1.105 3.1.3.46]
D      TRINITY_DN8180_c0_g1_i1; K14634  TIGAR; fructose-2,6-bisphosphatase [EC:3.1.3.46]
D      TRINITY_DN9933_c1_g3_i1; K00008  SORD, gutB; L-iditol 2-dehydrogenase [EC:1.1.1.14]
D      TRINITY_DN9933_c1_g1_i6; K00008  SORD, gutB; L-iditol 2-dehydrogenase [EC:1.1.1.14]
D      TRINITY_DN9933_c1_g3_i2; K00008  SORD, gutB; L-iditol 2-dehydrogenase [EC:1.1.1.14]
D      TRINITY_DN8322_c0_g2_i4; K00011  AKR1B; aldehyde reductase [EC:1.1.1.21]
D      TRINITY_DN9037_c0_g1_i1; K01805  xylA; xylose isomerase [EC:5.3.1.5]
D      TRINITY_DN8471_c1_g1_i3; K01623  ALDO; fructose-bisphosphate aldolase, class I [EC:4.1.2.13]
D      TRINITY_DN8471_c1_g12_i1; K01623  ALDO; fructose-bisphosphate aldolase, class I [EC:4.1.2.13]
D      TRINITY_DN8641_c0_g3_i1; K01623  ALDO; fructose-bisphosphate aldolase, class I [EC:4.1.2.13]
D      TRINITY_DN8641_c0_g1_i2; K01623  ALDO; fructose-bisphosphate aldolase, class I [EC:4.1.2.13]
D      TRINITY_DN10768_c2_g1_i2; K01803  TPI, tpiA; triosephosphate isomerase (TIM) [EC:5.3.1.1]
D      TRINITY_DN10768_c2_g1_i3; K01803  TPI, tpiA; triosephosphate isomerase (TIM) [EC:5.3.1.1]
D      TRINITY_DN6182_c0_g1_i1; K01803  TPI, tpiA; triosephosphate isomerase (TIM) [EC:5.3.1.1]
D      TRINITY_DN8529_c0_g1_i1; K01803  TPI, tpiA; triosephosphate isomerase (TIM) [EC:5.3.1.1]
D      TRINITY_DN10733_c1_g1_i6; K00863  DAK, TKFC; triose/dihydroxyacetone kinase / FAD-AMP lyase (cyclizing) [EC:2.7.1.28 2.7.1.29 4.6.1.15]
D      TRINITY_DN9306_c1_g2_i1; K01808  rpiB; ribose 5-phosphate isomerase B [EC:5.3.1.6]
C    00052 Galactose metabolism [PATH:ko00052]
D      TRINITY_DN9233_c1_g2_i3; K01785  galM, GALM; aldose 1-epimerase [EC:5.1.3.3]
D      TRINITY_DN6002_c0_g1_i1; K01785  galM, GALM; aldose 1-epimerase [EC:5.1.3.3]
D      TRINITY_DN9233_c1_g2_i6; K01785  galM, GALM; aldose 1-epimerase [EC:5.1.3.3]
D      TRINITY_DN9525_c3_g6_i1; K00965  galT, GALT; UDPglucose--hexose-1-phosphate uridylyltransferase [EC:2.7.7.12]
D      TRINITY_DN11154_c0_g2_i4; K01784  galE, GALE; UDP-glucose 4-epimerase [EC:5.1.3.2]
D      TRINITY_DN10891_c2_g1_i6; K01784  galE, GALE; UDP-glucose 4-epimerase [EC:5.1.3.2]
D      TRINITY_DN11331_c0_g1_i2; K01784  galE, GALE; UDP-glucose 4-epimerase [EC:5.1.3.2]
D      TRINITY_DN10382_c0_g1_i2; K00963  UGP2, galU, galF; UTP--glucose-1-phosphate uridylyltransferase [EC:2.7.7.9]
D      TRINITY_DN10382_c0_g1_i3; K00963  UGP2, galU, galF; UTP--glucose-1-phosphate uridylyltransferase [EC:2.7.7.9]
D      TRINITY_DN7499_c0_g1_i1; K01835  pgm; phosphoglucomutase [EC:5.4.2.2]
D      TRINITY_DN9562_c1_g1_i1; K01835  pgm; phosphoglucomutase [EC:5.4.2.2]
D      TRINITY_DN6481_c0_g1_i1; K00844  HK; hexokinase [EC:2.7.1.1]
D      TRINITY_DN10167_c2_g7_i2; K00844  HK; hexokinase [EC:2.7.1.1]
D      TRINITY_DN10167_c2_g8_i2; K00844  HK; hexokinase [EC:2.7.1.1]
D      TRINITY_DN8690_c1_g1_i1; K00844  HK; hexokinase [EC:2.7.1.1]
D      TRINITY_DN10364_c0_g1_i6; K01190  lacZ; beta-galactosidase [EC:3.2.1.23]
D      TRINITY_DN11155_c0_g3_i1; K12309  GLB1, ELNR1; beta-galactosidase [EC:3.2.1.23]
D      TRINITY_DN7536_c0_g1_i1; K12447  USP; UDP-sugar pyrophosphorylase [EC:2.7.7.64]
D      TRINITY_DN7536_c0_g1_i4; K12447  USP; UDP-sugar pyrophosphorylase [EC:2.7.7.64]
D      TRINITY_DN10433_c1_g1_i1; K18819  GOLS; inositol 3-alpha-galactosyltransferase [EC:2.4.1.123]
D      TRINITY_DN5483_c0_g1_i1; K06617  E2.4.1.82; raffinose synthase [EC:2.4.1.82]
D      TRINITY_DN8757_c0_g2_i1; K06617  E2.4.1.82; raffinose synthase [EC:2.4.1.82]
D      TRINITY_DN8757_c0_g1_i1; K06617  E2.4.1.82; raffinose synthase [EC:2.4.1.82]
D      TRINITY_DN7041_c0_g1_i2; K07407  E3.2.1.22B, galA, rafA; alpha-galactosidase [EC:3.2.1.22]
D      TRINITY_DN5566_c0_g1_i1; K07407  E3.2.1.22B, galA, rafA; alpha-galactosidase [EC:3.2.1.22]
D      TRINITY_DN10399_c2_g3_i1; K07407  E3.2.1.22B, galA, rafA; alpha-galactosidase [EC:3.2.1.22]
D      TRINITY_DN7041_c0_g1_i1; K07407  E3.2.1.22B, galA, rafA; alpha-galactosidase [EC:3.2.1.22]
D      TRINITY_DN8322_c0_g2_i4; K00011  AKR1B; aldehyde reductase [EC:1.1.1.21]
D      TRINITY_DN10780_c4_g3_i1; K00850  pfkA, PFK; 6-phosphofructokinase 1 [EC:2.7.1.11]
D      TRINITY_DN8859_c0_g1_i1; K00850  pfkA, PFK; 6-phosphofructokinase 1 [EC:2.7.1.11]
D      TRINITY_DN5342_c0_g1_i2; K00850  pfkA, PFK; 6-phosphofructokinase 1 [EC:2.7.1.11]
D      TRINITY_DN10228_c1_g7_i2; K00850  pfkA, PFK; 6-phosphofructokinase 1 [EC:2.7.1.11]
D      TRINITY_DN9366_c6_g1_i1; K00850  pfkA, PFK; 6-phosphofructokinase 1 [EC:2.7.1.11]
D      TRINITY_DN5342_c0_g1_i1; K00850  pfkA, PFK; 6-phosphofructokinase 1 [EC:2.7.1.11]
D      TRINITY_DN8859_c0_g1_i2; K00850  pfkA, PFK; 6-phosphofructokinase 1 [EC:2.7.1.11]
D      TRINITY_DN9571_c0_g1_i2; K01193  INV, sacA; beta-fructofuranosidase [EC:3.2.1.26]
D      TRINITY_DN10561_c2_g2_i18; K01193  INV, sacA; beta-fructofuranosidase [EC:3.2.1.26]
D      TRINITY_DN10561_c2_g2_i27; K01193  INV, sacA; beta-fructofuranosidase [EC:3.2.1.26]
D      TRINITY_DN8920_c1_g1_i4; K01193  INV, sacA; beta-fructofuranosidase [EC:3.2.1.26]
D      TRINITY_DN11343_c1_g1_i9; K01187  malZ; alpha-glucosidase [EC:3.2.1.20]
D      TRINITY_DN11343_c1_g1_i8; K01187  malZ; alpha-glucosidase [EC:3.2.1.20]
D      TRINITY_DN11343_c1_g1_i3; K01187  malZ; alpha-glucosidase [EC:3.2.1.20]
D      TRINITY_DN11343_c1_g1_i12; K01187  malZ; alpha-glucosidase [EC:3.2.1.20]
D      TRINITY_DN10730_c0_g1_i5; K01182  IMA, malL; oligo-1,6-glucosidase [EC:3.2.1.10]
D      TRINITY_DN10730_c0_g1_i10; K01182  IMA, malL; oligo-1,6-glucosidase [EC:3.2.1.10]
C    00053 Ascorbate and aldarate metabolism [PATH:ko00053]
D      TRINITY_DN9178_c0_g3_i1; K00012  UGDH, ugd; UDPglucose 6-dehydrogenase [EC:1.1.1.22]
D      TRINITY_DN9178_c0_g1_i1; K00012  UGDH, ugd; UDPglucose 6-dehydrogenase [EC:1.1.1.22]
D      TRINITY_DN7536_c0_g1_i1; K12447  USP; UDP-sugar pyrophosphorylase [EC:2.7.7.64]
D      TRINITY_DN7536_c0_g1_i4; K12447  USP; UDP-sugar pyrophosphorylase [EC:2.7.7.64]
D      TRINITY_DN9548_c2_g2_i1; K16190  GLCAK; glucuronokinase [EC:2.7.1.43]
D      TRINITY_DN11349_c1_g1_i1; K00699  UGT; glucuronosyltransferase [EC:2.4.1.17]
D      TRINITY_DN11349_c1_g1_i11; K00699  UGT; glucuronosyltransferase [EC:2.4.1.17]
D      TRINITY_DN11349_c1_g1_i3; K00699  UGT; glucuronosyltransferase [EC:2.4.1.17]
D      TRINITY_DN11349_c1_g1_i10; K00699  UGT; glucuronosyltransferase [EC:2.4.1.17]
D      TRINITY_DN9961_c1_g3_i8; K00699  UGT; glucuronosyltransferase [EC:2.4.1.17]
D      TRINITY_DN8892_c0_g1_i5; K00699  UGT; glucuronosyltransferase [EC:2.4.1.17]
D      TRINITY_DN8078_c2_g1_i4; K00699  UGT; glucuronosyltransferase [EC:2.4.1.17]
D      TRINITY_DN10607_c2_g2_i2; K00699  UGT; glucuronosyltransferase [EC:2.4.1.17]
D      TRINITY_DN9961_c1_g3_i1; K00699  UGT; glucuronosyltransferase [EC:2.4.1.17]
D      TRINITY_DN9961_c1_g3_i5; K00699  UGT; glucuronosyltransferase [EC:2.4.1.17]
D      TRINITY_DN9961_c1_g3_i2; K00699  UGT; glucuronosyltransferase [EC:2.4.1.17]
D      TRINITY_DN9961_c1_g3_i7; K00699  UGT; glucuronosyltransferase [EC:2.4.1.17]
D      TRINITY_DN11113_c1_g1_i11; K00699  UGT; glucuronosyltransferase [EC:2.4.1.17]
D      TRINITY_DN11349_c1_g1_i7; K00699  UGT; glucuronosyltransferase [EC:2.4.1.17]
D      TRINITY_DN9083_c2_g2_i1; K00699  UGT; glucuronosyltransferase [EC:2.4.1.17]
D      TRINITY_DN10607_c2_g2_i3; K00699  UGT; glucuronosyltransferase [EC:2.4.1.17]
D      TRINITY_DN8410_c3_g2_i1; K00699  UGT; glucuronosyltransferase [EC:2.4.1.17]
D      TRINITY_DN8078_c2_g1_i1; K00699  UGT; glucuronosyltransferase [EC:2.4.1.17]
D      TRINITY_DN11113_c1_g1_i1; K00699  UGT; glucuronosyltransferase [EC:2.4.1.17]
D      TRINITY_DN8078_c2_g2_i2; K00699  UGT; glucuronosyltransferase [EC:2.4.1.17]
D      TRINITY_DN10035_c2_g2_i2; K00699  UGT; glucuronosyltransferase [EC:2.4.1.17]
D      TRINITY_DN11113_c1_g1_i29; K00699  UGT; glucuronosyltransferase [EC:2.4.1.17]
D      TRINITY_DN11349_c1_g1_i4; K00699  UGT; glucuronosyltransferase [EC:2.4.1.17]
D      TRINITY_DN8892_c0_g1_i3; K00699  UGT; glucuronosyltransferase [EC:2.4.1.17]
D      TRINITY_DN8892_c0_g1_i2; K00699  UGT; glucuronosyltransferase [EC:2.4.1.17]
D      TRINITY_DN9961_c1_g3_i9; K00699  UGT; glucuronosyltransferase [EC:2.4.1.17]
D      TRINITY_DN11349_c1_g1_i8; K00699  UGT; glucuronosyltransferase [EC:2.4.1.17]
D      TRINITY_DN8892_c0_g1_i9; K00699  UGT; glucuronosyltransferase [EC:2.4.1.17]
D      TRINITY_DN11113_c1_g1_i16; K00699  UGT; glucuronosyltransferase [EC:2.4.1.17]
D      TRINITY_DN10280_c3_g2_i17; K00469  MIOX; inositol oxygenase [EC:1.13.99.1]
D      TRINITY_DN8909_c1_g1_i8; K10046  GME; GDP-D-mannose 3', 5'-epimerase [EC:5.1.3.18 5.1.3.-]
D      TRINITY_DN8968_c2_g2_i6; K10046  GME; GDP-D-mannose 3', 5'-epimerase [EC:5.1.3.18 5.1.3.-]
D      TRINITY_DN8968_c2_g2_i4; K10046  GME; GDP-D-mannose 3', 5'-epimerase [EC:5.1.3.18 5.1.3.-]
D      TRINITY_DN11330_c1_g2_i4; K14190  VTC2_5; GDP-L-galactose phosphorylase [EC:2.7.7.69]
D      TRINITY_DN11330_c1_g2_i2; K14190  VTC2_5; GDP-L-galactose phosphorylase [EC:2.7.7.69]
D      TRINITY_DN8417_c0_g1_i1; K10047  VTC4; inositol-phosphate phosphatase / L-galactose 1-phosphate phosphatase [EC:3.1.3.25 3.1.3.93]
D      TRINITY_DN8417_c0_g1_i5; K10047  VTC4; inositol-phosphate phosphatase / L-galactose 1-phosphate phosphatase [EC:3.1.3.25 3.1.3.93]
D      TRINITY_DN8417_c0_g1_i17; K10047  VTC4; inositol-phosphate phosphatase / L-galactose 1-phosphate phosphatase [EC:3.1.3.25 3.1.3.93]
D      TRINITY_DN9546_c1_g5_i1; K18649  IMPL2; inositol-phosphate phosphatase / L-galactose 1-phosphate phosphatase / histidinol-phosphatase [EC:3.1.3.25 3.1.3.93 3.1.3.15]
D      TRINITY_DN9181_c1_g1_i5; K00225  GLDH; L-galactono-1,4-lactone dehydrogenase [EC:1.3.2.3]
D      TRINITY_DN9500_c1_g1_i3; K08232  E1.6.5.4; monodehydroascorbate reductase (NADH) [EC:1.6.5.4]
D      TRINITY_DN9287_c3_g2_i3; K08232  E1.6.5.4; monodehydroascorbate reductase (NADH) [EC:1.6.5.4]
D      TRINITY_DN6612_c0_g1_i1; K08232  E1.6.5.4; monodehydroascorbate reductase (NADH) [EC:1.6.5.4]
D      TRINITY_DN6612_c0_g1_i3; K08232  E1.6.5.4; monodehydroascorbate reductase (NADH) [EC:1.6.5.4]
D      TRINITY_DN8232_c1_g1_i6; K00434  E1.11.1.11; L-ascorbate peroxidase [EC:1.11.1.11]
D      TRINITY_DN8506_c2_g2_i1; K00434  E1.11.1.11; L-ascorbate peroxidase [EC:1.11.1.11]
D      TRINITY_DN8506_c2_g2_i3; K00434  E1.11.1.11; L-ascorbate peroxidase [EC:1.11.1.11]
D      TRINITY_DN8232_c1_g1_i15; K00434  E1.11.1.11; L-ascorbate peroxidase [EC:1.11.1.11]
D      TRINITY_DN10760_c1_g1_i6; K00434  E1.11.1.11; L-ascorbate peroxidase [EC:1.11.1.11]
D      TRINITY_DN5758_c0_g1_i2; K00434  E1.11.1.11; L-ascorbate peroxidase [EC:1.11.1.11]
D      TRINITY_DN8232_c1_g1_i11; K00434  E1.11.1.11; L-ascorbate peroxidase [EC:1.11.1.11]
D      TRINITY_DN7062_c0_g1_i2; K00434  E1.11.1.11; L-ascorbate peroxidase [EC:1.11.1.11]
D      TRINITY_DN10119_c1_g4_i2; K00434  E1.11.1.11; L-ascorbate peroxidase [EC:1.11.1.11]
D      TRINITY_DN8394_c2_g1_i2; K21888  DHAR; glutathione dehydrogenase/transferase [EC:1.8.5.1 2.5.1.18]
D      TRINITY_DN10929_c3_g1_i2; K21888  DHAR; glutathione dehydrogenase/transferase [EC:1.8.5.1 2.5.1.18]
D      TRINITY_DN8448_c0_g1_i1; K00423  E1.10.3.3; L-ascorbate oxidase [EC:1.10.3.3]
D      TRINITY_DN10056_c1_g1_i12; K00128  ALDH; aldehyde dehydrogenase (NAD+) [EC:1.2.1.3]
D      TRINITY_DN10056_c1_g1_i17; K00128  ALDH; aldehyde dehydrogenase (NAD+) [EC:1.2.1.3]
D      TRINITY_DN11097_c2_g1_i3; K00128  ALDH; aldehyde dehydrogenase (NAD+) [EC:1.2.1.3]
D      TRINITY_DN11097_c2_g1_i4; K00128  ALDH; aldehyde dehydrogenase (NAD+) [EC:1.2.1.3]
D      TRINITY_DN10056_c1_g1_i1; K00128  ALDH; aldehyde dehydrogenase (NAD+) [EC:1.2.1.3]
D      TRINITY_DN9104_c4_g1_i4; K00128  ALDH; aldehyde dehydrogenase (NAD+) [EC:1.2.1.3]
D      TRINITY_DN6245_c0_g1_i4; K00128  ALDH; aldehyde dehydrogenase (NAD+) [EC:1.2.1.3]
D      TRINITY_DN10056_c1_g1_i16; K00128  ALDH; aldehyde dehydrogenase (NAD+) [EC:1.2.1.3]
D      TRINITY_DN10056_c1_g1_i22; K00128  ALDH; aldehyde dehydrogenase (NAD+) [EC:1.2.1.3]
D      TRINITY_DN10056_c1_g1_i15; K00128  ALDH; aldehyde dehydrogenase (NAD+) [EC:1.2.1.3]
D      TRINITY_DN10056_c1_g1_i30; K00128  ALDH; aldehyde dehydrogenase (NAD+) [EC:1.2.1.3]
D      TRINITY_DN10383_c5_g1_i3; K14085  ALDH7A1; aldehyde dehydrogenase family 7 member A1 [EC:1.2.1.31 1.2.1.8 1.2.1.3]
D      TRINITY_DN10383_c5_g1_i2; K14085  ALDH7A1; aldehyde dehydrogenase family 7 member A1 [EC:1.2.1.31 1.2.1.8 1.2.1.3]
C    00500 Starch and sucrose metabolism [PATH:ko00500]
D      TRINITY_DN9571_c0_g1_i2; K01193  INV, sacA; beta-fructofuranosidase [EC:3.2.1.26]
D      TRINITY_DN10561_c2_g2_i18; K01193  INV, sacA; beta-fructofuranosidase [EC:3.2.1.26]
D      TRINITY_DN10561_c2_g2_i27; K01193  INV, sacA; beta-fructofuranosidase [EC:3.2.1.26]
D      TRINITY_DN8920_c1_g1_i4; K01193  INV, sacA; beta-fructofuranosidase [EC:3.2.1.26]
D      TRINITY_DN11137_c1_g2_i8; K00696  E2.4.1.14; sucrose-phosphate synthase [EC:2.4.1.14]
D      TRINITY_DN11137_c1_g2_i17; K00696  E2.4.1.14; sucrose-phosphate synthase [EC:2.4.1.14]
D      TRINITY_DN11137_c1_g2_i2; K00696  E2.4.1.14; sucrose-phosphate synthase [EC:2.4.1.14]
D      TRINITY_DN11137_c1_g2_i16; K00696  E2.4.1.14; sucrose-phosphate synthase [EC:2.4.1.14]
D      TRINITY_DN9004_c2_g6_i3; K00696  E2.4.1.14; sucrose-phosphate synthase [EC:2.4.1.14]
D      TRINITY_DN9004_c2_g4_i4; K00696  E2.4.1.14; sucrose-phosphate synthase [EC:2.4.1.14]
D      TRINITY_DN11087_c2_g1_i2; K00696  E2.4.1.14; sucrose-phosphate synthase [EC:2.4.1.14]
D      TRINITY_DN11087_c2_g1_i3; K00696  E2.4.1.14; sucrose-phosphate synthase [EC:2.4.1.14]
D      TRINITY_DN11137_c1_g2_i3; K00696  E2.4.1.14; sucrose-phosphate synthase [EC:2.4.1.14]
D      TRINITY_DN9004_c2_g6_i7; K00696  E2.4.1.14; sucrose-phosphate synthase [EC:2.4.1.14]
D      TRINITY_DN9004_c2_g6_i2; K00696  E2.4.1.14; sucrose-phosphate synthase [EC:2.4.1.14]
D      TRINITY_DN9004_c2_g4_i1; K00696  E2.4.1.14; sucrose-phosphate synthase [EC:2.4.1.14]
D      TRINITY_DN11087_c2_g1_i4; K00696  E2.4.1.14; sucrose-phosphate synthase [EC:2.4.1.14]
D      TRINITY_DN9858_c0_g2_i4; K07024  SPP; sucrose-6-phosphatase [EC:3.1.3.24]
D      TRINITY_DN9858_c0_g2_i6; K07024  SPP; sucrose-6-phosphatase [EC:3.1.3.24]
D      TRINITY_DN9858_c0_g1_i16; K07024  SPP; sucrose-6-phosphatase [EC:3.1.3.24]
D      TRINITY_DN9858_c0_g2_i2; K07024  SPP; sucrose-6-phosphatase [EC:3.1.3.24]
D      TRINITY_DN10684_c4_g2_i4; K00695  E2.4.1.13; sucrose synthase [EC:2.4.1.13]
D      TRINITY_DN10684_c4_g2_i12; K00695  E2.4.1.13; sucrose synthase [EC:2.4.1.13]
D      TRINITY_DN10852_c5_g4_i1; K00695  E2.4.1.13; sucrose synthase [EC:2.4.1.13]
D      TRINITY_DN10684_c4_g2_i3; K00695  E2.4.1.13; sucrose synthase [EC:2.4.1.13]
D      TRINITY_DN11343_c1_g1_i9; K01187  malZ; alpha-glucosidase [EC:3.2.1.20]
D      TRINITY_DN11343_c1_g1_i8; K01187  malZ; alpha-glucosidase [EC:3.2.1.20]
D      TRINITY_DN11343_c1_g1_i3; K01187  malZ; alpha-glucosidase [EC:3.2.1.20]
D      TRINITY_DN11343_c1_g1_i12; K01187  malZ; alpha-glucosidase [EC:3.2.1.20]
D      TRINITY_DN10382_c0_g1_i2; K00963  UGP2, galU, galF; UTP--glucose-1-phosphate uridylyltransferase [EC:2.7.7.9]
D      TRINITY_DN10382_c0_g1_i3; K00963  UGP2, galU, galF; UTP--glucose-1-phosphate uridylyltransferase [EC:2.7.7.9]
D      TRINITY_DN10086_c1_g1_i1; K00706  E2.4.1.34; 1,3-beta-glucan synthase [EC:2.4.1.34]
D      TRINITY_DN8443_c3_g1_i1; K00706  E2.4.1.34; 1,3-beta-glucan synthase [EC:2.4.1.34]
D      TRINITY_DN10086_c1_g1_i3; K00706  E2.4.1.34; 1,3-beta-glucan synthase [EC:2.4.1.34]
D      TRINITY_DN9463_c4_g1_i1; K19891  GN1_2_3; glucan endo-1,3-beta-glucosidase 1/2/3 [EC:3.2.1.39]
D      TRINITY_DN10115_c3_g1_i2; K19891  GN1_2_3; glucan endo-1,3-beta-glucosidase 1/2/3 [EC:3.2.1.39]
D      TRINITY_DN9516_c3_g5_i1; K19892  GN4; glucan endo-1,3-beta-glucosidase 4 [EC:3.2.1.39]
D      TRINITY_DN10831_c1_g1_i1; K19893  GN5_6; glucan endo-1,3-beta-glucosidase 5/6 [EC:3.2.1.39]
D      TRINITY_DN10326_c0_g2_i1; K19893  GN5_6; glucan endo-1,3-beta-glucosidase 5/6 [EC:3.2.1.39]
D      TRINITY_DN10831_c1_g1_i3; K19893  GN5_6; glucan endo-1,3-beta-glucosidase 5/6 [EC:3.2.1.39]
D      TRINITY_DN11191_c1_g1_i6; K01188  E3.2.1.21; beta-glucosidase [EC:3.2.1.21]
D      TRINITY_DN11191_c1_g1_i7; K01188  E3.2.1.21; beta-glucosidase [EC:3.2.1.21]
D      TRINITY_DN10263_c1_g4_i3; K01188  E3.2.1.21; beta-glucosidase [EC:3.2.1.21]
D      TRINITY_DN9920_c0_g6_i1; K01188  E3.2.1.21; beta-glucosidase [EC:3.2.1.21]
D      TRINITY_DN10263_c1_g4_i7; K01188  E3.2.1.21; beta-glucosidase [EC:3.2.1.21]
D      TRINITY_DN10669_c1_g1_i4; K05349  bglX; beta-glucosidase [EC:3.2.1.21]
D      TRINITY_DN9584_c0_g1_i6; K05349  bglX; beta-glucosidase [EC:3.2.1.21]
D      TRINITY_DN9584_c0_g1_i3; K05349  bglX; beta-glucosidase [EC:3.2.1.21]
D      TRINITY_DN10669_c1_g1_i8; K05349  bglX; beta-glucosidase [EC:3.2.1.21]
D      TRINITY_DN10993_c1_g2_i3; K05350  bglB; beta-glucosidase [EC:3.2.1.21]
D      TRINITY_DN7854_c0_g1_i1; K05350  bglB; beta-glucosidase [EC:3.2.1.21]
D      TRINITY_DN9664_c7_g1_i6; K01179  E3.2.1.4; endoglucanase [EC:3.2.1.4]
D      TRINITY_DN9765_c1_g2_i5; K01223  E3.2.1.86B, bglA; 6-phospho-beta-glucosidase [EC:3.2.1.86]
D      TRINITY_DN9198_c4_g1_i1; K00975  glgC; glucose-1-phosphate adenylyltransferase [EC:2.7.7.27]
D      TRINITY_DN11366_c3_g1_i2; K00975  glgC; glucose-1-phosphate adenylyltransferase [EC:2.7.7.27]
D      TRINITY_DN8686_c4_g2_i2; K00975  glgC; glucose-1-phosphate adenylyltransferase [EC:2.7.7.27]
D      TRINITY_DN7726_c0_g1_i4; K18447  NUDX14; ADP-sugar diphosphatase [EC:3.6.1.21]
D      TRINITY_DN10229_c0_g1_i21; K00703  glgA; starch synthase [EC:2.4.1.21]
D      TRINITY_DN10546_c2_g1_i11; K00703  glgA; starch synthase [EC:2.4.1.21]
D      TRINITY_DN11158_c3_g2_i1; K00703  glgA; starch synthase [EC:2.4.1.21]
D      TRINITY_DN11158_c3_g3_i10; K00703  glgA; starch synthase [EC:2.4.1.21]
D      TRINITY_DN10229_c0_g1_i12; K00703  glgA; starch synthase [EC:2.4.1.21]
D      TRINITY_DN10546_c2_g1_i14; K00703  glgA; starch synthase [EC:2.4.1.21]
D      TRINITY_DN10229_c0_g1_i2; K00703  glgA; starch synthase [EC:2.4.1.21]
D      TRINITY_DN11158_c3_g3_i5; K00703  glgA; starch synthase [EC:2.4.1.21]
D      TRINITY_DN11158_c3_g2_i10; K00703  glgA; starch synthase [EC:2.4.1.21]
D      TRINITY_DN11158_c3_g3_i7; K00703  glgA; starch synthase [EC:2.4.1.21]
D      TRINITY_DN11158_c3_g2_i6; K00703  glgA; starch synthase [EC:2.4.1.21]
D      TRINITY_DN11158_c3_g3_i2; K00703  glgA; starch synthase [EC:2.4.1.21]
D      TRINITY_DN10546_c2_g1_i5; K00703  glgA; starch synthase [EC:2.4.1.21]
D      TRINITY_DN9082_c1_g2_i2; K00703  glgA; starch synthase [EC:2.4.1.21]
D      TRINITY_DN10229_c0_g1_i20; K00703  glgA; starch synthase [EC:2.4.1.21]
D      TRINITY_DN7721_c0_g1_i1; K13679  WAXY; granule-bound starch synthase [EC:2.4.1.242]
D      TRINITY_DN11090_c0_g1_i21; K13679  WAXY; granule-bound starch synthase [EC:2.4.1.242]
D      TRINITY_DN10782_c3_g4_i1; K00750  GYG1, GYG2; glycogenin [EC:2.4.1.186]
D      TRINITY_DN10770_c4_g2_i6; K00700  GBE1, glgB; 1,4-alpha-glucan branching enzyme [EC:2.4.1.18]
D      TRINITY_DN10853_c3_g1_i6; K00700  GBE1, glgB; 1,4-alpha-glucan branching enzyme [EC:2.4.1.18]
D      TRINITY_DN10770_c4_g2_i1; K00700  GBE1, glgB; 1,4-alpha-glucan branching enzyme [EC:2.4.1.18]
D      TRINITY_DN10853_c3_g1_i1; K00700  GBE1, glgB; 1,4-alpha-glucan branching enzyme [EC:2.4.1.18]
D      TRINITY_DN10853_c3_g1_i4; K00700  GBE1, glgB; 1,4-alpha-glucan branching enzyme [EC:2.4.1.18]
D      TRINITY_DN8423_c0_g1_i4; K00700  GBE1, glgB; 1,4-alpha-glucan branching enzyme [EC:2.4.1.18]
D      TRINITY_DN10770_c4_g2_i5; K00700  GBE1, glgB; 1,4-alpha-glucan branching enzyme [EC:2.4.1.18]
D      TRINITY_DN8423_c0_g1_i3; K00700  GBE1, glgB; 1,4-alpha-glucan branching enzyme [EC:2.4.1.18]
D      TRINITY_DN10770_c4_g2_i2; K00700  GBE1, glgB; 1,4-alpha-glucan branching enzyme [EC:2.4.1.18]
D      TRINITY_DN10428_c2_g1_i4; K00688  PYG, glgP; glycogen phosphorylase [EC:2.4.1.1]
D      TRINITY_DN10428_c2_g1_i3; K00688  PYG, glgP; glycogen phosphorylase [EC:2.4.1.1]
D      TRINITY_DN10428_c2_g1_i7; K00688  PYG, glgP; glycogen phosphorylase [EC:2.4.1.1]
D      TRINITY_DN10428_c2_g1_i6; K00688  PYG, glgP; glycogen phosphorylase [EC:2.4.1.1]
D      TRINITY_DN10329_c1_g1_i2; K00688  PYG, glgP; glycogen phosphorylase [EC:2.4.1.1]
D      TRINITY_DN10832_c0_g1_i1; K00688  PYG, glgP; glycogen phosphorylase [EC:2.4.1.1]
D      TRINITY_DN11178_c1_g1_i3; K01200  pulA; pullulanase [EC:3.2.1.41]
D      TRINITY_DN10730_c0_g1_i4; K01176  AMY, amyA, malS; alpha-amylase [EC:3.2.1.1]
D      TRINITY_DN10730_c0_g1_i3; K01176  AMY, amyA, malS; alpha-amylase [EC:3.2.1.1]
D      TRINITY_DN8379_c0_g1_i4; K01176  AMY, amyA, malS; alpha-amylase [EC:3.2.1.1]
D      TRINITY_DN10631_c1_g1_i1; K01176  AMY, amyA, malS; alpha-amylase [EC:3.2.1.1]
D      TRINITY_DN10100_c2_g1_i3; K01176  AMY, amyA, malS; alpha-amylase [EC:3.2.1.1]
D      TRINITY_DN10730_c0_g1_i11; K01176  AMY, amyA, malS; alpha-amylase [EC:3.2.1.1]
D      TRINITY_DN10730_c0_g1_i8; K01176  AMY, amyA, malS; alpha-amylase [EC:3.2.1.1]
D      TRINITY_DN11033_c1_g1_i1; K01177  E3.2.1.2; beta-amylase [EC:3.2.1.2]
D      TRINITY_DN9072_c2_g3_i3; K01177  E3.2.1.2; beta-amylase [EC:3.2.1.2]
D      TRINITY_DN8100_c3_g4_i1; K01177  E3.2.1.2; beta-amylase [EC:3.2.1.2]
D      TRINITY_DN10916_c0_g1_i5; K01177  E3.2.1.2; beta-amylase [EC:3.2.1.2]
D      TRINITY_DN8100_c3_g4_i3; K01177  E3.2.1.2; beta-amylase [EC:3.2.1.2]
D      TRINITY_DN11033_c1_g1_i14; K01177  E3.2.1.2; beta-amylase [EC:3.2.1.2]
D      TRINITY_DN10730_c0_g1_i5; K01182  IMA, malL; oligo-1,6-glucosidase [EC:3.2.1.10]
D      TRINITY_DN10730_c0_g1_i10; K01182  IMA, malL; oligo-1,6-glucosidase [EC:3.2.1.10]
D      TRINITY_DN11352_c2_g7_i3; K00705  malQ; 4-alpha-glucanotransferase [EC:2.4.1.25]
D      TRINITY_DN11352_c2_g7_i4; K00705  malQ; 4-alpha-glucanotransferase [EC:2.4.1.25]
D      TRINITY_DN11352_c2_g2_i14; K00705  malQ; 4-alpha-glucanotransferase [EC:2.4.1.25]
D      TRINITY_DN11352_c2_g2_i3; K00705  malQ; 4-alpha-glucanotransferase [EC:2.4.1.25]
D      TRINITY_DN10570_c5_g1_i1; K00705  malQ; 4-alpha-glucanotransferase [EC:2.4.1.25]
D      TRINITY_DN11178_c1_g1_i12; K01214  ISA, treX; isoamylase [EC:3.2.1.68]
D      TRINITY_DN9071_c4_g1_i3; K01214  ISA, treX; isoamylase [EC:3.2.1.68]
D      TRINITY_DN9071_c4_g1_i4; K01214  ISA, treX; isoamylase [EC:3.2.1.68]
D      TRINITY_DN7306_c0_g1_i1; K01214  ISA, treX; isoamylase [EC:3.2.1.68]
D      TRINITY_DN11178_c1_g1_i8; K01214  ISA, treX; isoamylase [EC:3.2.1.68]
D      TRINITY_DN11178_c1_g1_i7; K01214  ISA, treX; isoamylase [EC:3.2.1.68]
D      TRINITY_DN9182_c2_g1_i2; K01087  otsB; trehalose 6-phosphate phosphatase [EC:3.1.3.12]
D      TRINITY_DN10228_c1_g3_i1; K01087  otsB; trehalose 6-phosphate phosphatase [EC:3.1.3.12]
D      TRINITY_DN10228_c1_g3_i2; K01087  otsB; trehalose 6-phosphate phosphatase [EC:3.1.3.12]
D      TRINITY_DN10228_c1_g3_i3; K01087  otsB; trehalose 6-phosphate phosphatase [EC:3.1.3.12]
D      TRINITY_DN8266_c1_g1_i2; K16055  TPS; trehalose 6-phosphate synthase/phosphatase [EC:2.4.1.15 3.1.3.12]
D      TRINITY_DN9128_c2_g1_i1; K16055  TPS; trehalose 6-phosphate synthase/phosphatase [EC:2.4.1.15 3.1.3.12]
D      TRINITY_DN9320_c0_g1_i1; K16055  TPS; trehalose 6-phosphate synthase/phosphatase [EC:2.4.1.15 3.1.3.12]
D      TRINITY_DN10753_c1_g1_i11; K16055  TPS; trehalose 6-phosphate synthase/phosphatase [EC:2.4.1.15 3.1.3.12]
D      TRINITY_DN9320_c0_g1_i2; K16055  TPS; trehalose 6-phosphate synthase/phosphatase [EC:2.4.1.15 3.1.3.12]
D      TRINITY_DN9260_c1_g5_i7; K16055  TPS; trehalose 6-phosphate synthase/phosphatase [EC:2.4.1.15 3.1.3.12]
D      TRINITY_DN9260_c1_g5_i5; K16055  TPS; trehalose 6-phosphate synthase/phosphatase [EC:2.4.1.15 3.1.3.12]
D      TRINITY_DN9260_c1_g5_i3; K16055  TPS; trehalose 6-phosphate synthase/phosphatase [EC:2.4.1.15 3.1.3.12]
D      TRINITY_DN9260_c1_g5_i1; K16055  TPS; trehalose 6-phosphate synthase/phosphatase [EC:2.4.1.15 3.1.3.12]
D      TRINITY_DN10753_c1_g1_i13; K16055  TPS; trehalose 6-phosphate synthase/phosphatase [EC:2.4.1.15 3.1.3.12]
D      TRINITY_DN9863_c1_g3_i1; K01194  TREH, treA, treF; alpha,alpha-trehalase [EC:3.2.1.28]
D      TRINITY_DN7499_c0_g1_i1; K01835  pgm; phosphoglucomutase [EC:5.4.2.2]
D      TRINITY_DN9562_c1_g1_i1; K01835  pgm; phosphoglucomutase [EC:5.4.2.2]
D      TRINITY_DN6481_c0_g1_i1; K00844  HK; hexokinase [EC:2.7.1.1]
D      TRINITY_DN10167_c2_g7_i2; K00844  HK; hexokinase [EC:2.7.1.1]
D      TRINITY_DN10167_c2_g8_i2; K00844  HK; hexokinase [EC:2.7.1.1]
D      TRINITY_DN8690_c1_g1_i1; K00844  HK; hexokinase [EC:2.7.1.1]
D      TRINITY_DN8281_c3_g1_i6; K01810  GPI, pgi; glucose-6-phosphate isomerase [EC:5.3.1.9]
D      TRINITY_DN7000_c0_g1_i4; K01810  GPI, pgi; glucose-6-phosphate isomerase [EC:5.3.1.9]
D      TRINITY_DN7000_c0_g1_i1; K01810  GPI, pgi; glucose-6-phosphate isomerase [EC:5.3.1.9]
D      TRINITY_DN7000_c0_g1_i3; K01810  GPI, pgi; glucose-6-phosphate isomerase [EC:5.3.1.9]
D      TRINITY_DN8281_c3_g1_i4; K01810  GPI, pgi; glucose-6-phosphate isomerase [EC:5.3.1.9]
D      TRINITY_DN7181_c0_g1_i2; K00847  E2.7.1.4, scrK; fructokinase [EC:2.7.1.4]
D      TRINITY_DN9519_c2_g1_i2; K00847  E2.7.1.4, scrK; fructokinase [EC:2.7.1.4]
D      TRINITY_DN9519_c2_g1_i5; K00847  E2.7.1.4, scrK; fructokinase [EC:2.7.1.4]
D      TRINITY_DN9927_c3_g1_i3; K00847  E2.7.1.4, scrK; fructokinase [EC:2.7.1.4]
D      TRINITY_DN9519_c2_g1_i1; K00847  E2.7.1.4, scrK; fructokinase [EC:2.7.1.4]
C    00520 Amino sugar and nucleotide sugar metabolism [PATH:ko00520]
D      TRINITY_DN5216_c0_g1_i1; K01183  E3.2.1.14; chitinase [EC:3.2.1.14]
D      TRINITY_DN8050_c1_g8_i1; K01183  E3.2.1.14; chitinase [EC:3.2.1.14]
D      TRINITY_DN6284_c1_g1_i4; K01183  E3.2.1.14; chitinase [EC:3.2.1.14]
D      TRINITY_DN10528_c4_g6_i1; K01183  E3.2.1.14; chitinase [EC:3.2.1.14]
D      TRINITY_DN8472_c0_g1_i1; K01183  E3.2.1.14; chitinase [EC:3.2.1.14]
D      TRINITY_DN6566_c0_g1_i1; K20547  CHIB; basic endochitinase B [EC:3.2.1.14]
D      TRINITY_DN10303_c1_g6_i1; K20547  CHIB; basic endochitinase B [EC:3.2.1.14]
D      TRINITY_DN10785_c0_g1_i4; K12373  HEXA_B; hexosaminidase [EC:3.2.1.52]
D      TRINITY_DN8675_c3_g1_i1; K12373  HEXA_B; hexosaminidase [EC:3.2.1.52]
D      TRINITY_DN8459_c0_g1_i1; K12373  HEXA_B; hexosaminidase [EC:3.2.1.52]
D      TRINITY_DN9546_c1_g2_i15; K01836  PGM3; phosphoacetylglucosamine mutase [EC:5.4.2.3]
D      TRINITY_DN9546_c1_g2_i17; K01836  PGM3; phosphoacetylglucosamine mutase [EC:5.4.2.3]
D      TRINITY_DN10306_c0_g3_i1; K00972  UAP1; UDP-N-acetylglucosamine/UDP-N-acetylgalactosamine diphosphorylase [EC:2.7.7.23 2.7.7.83]
D      TRINITY_DN9953_c2_g6_i1; K00326  E1.6.2.2; cytochrome-b5 reductase [EC:1.6.2.2]
D      TRINITY_DN9893_c2_g4_i2; K00326  E1.6.2.2; cytochrome-b5 reductase [EC:1.6.2.2]
D      TRINITY_DN9953_c2_g6_i3; K00326  E1.6.2.2; cytochrome-b5 reductase [EC:1.6.2.2]
D      TRINITY_DN9893_c2_g4_i1; K00326  E1.6.2.2; cytochrome-b5 reductase [EC:1.6.2.2]
D      TRINITY_DN8671_c1_g1_i2; K00075  murB; UDP-N-acetylmuramate dehydrogenase [EC:1.3.1.98]
D      TRINITY_DN8671_c1_g1_i5; K00075  murB; UDP-N-acetylmuramate dehydrogenase [EC:1.3.1.98]
D      TRINITY_DN6481_c0_g1_i1; K00844  HK; hexokinase [EC:2.7.1.1]
D      TRINITY_DN10167_c2_g7_i2; K00844  HK; hexokinase [EC:2.7.1.1]
D      TRINITY_DN10167_c2_g8_i2; K00844  HK; hexokinase [EC:2.7.1.1]
D      TRINITY_DN8690_c1_g1_i1; K00844  HK; hexokinase [EC:2.7.1.1]
D      TRINITY_DN8339_c1_g2_i2; K00621  GNPNAT1, GNA1; glucosamine-phosphate N-acetyltransferase [EC:2.3.1.4]
D      TRINITY_DN7181_c0_g1_i2; K00847  E2.7.1.4, scrK; fructokinase [EC:2.7.1.4]
D      TRINITY_DN9519_c2_g1_i2; K00847  E2.7.1.4, scrK; fructokinase [EC:2.7.1.4]
D      TRINITY_DN9519_c2_g1_i5; K00847  E2.7.1.4, scrK; fructokinase [EC:2.7.1.4]
D      TRINITY_DN9927_c3_g1_i3; K00847  E2.7.1.4, scrK; fructokinase [EC:2.7.1.4]
D      TRINITY_DN9519_c2_g1_i1; K00847  E2.7.1.4, scrK; fructokinase [EC:2.7.1.4]
D      TRINITY_DN719_c0_g1_i1; K00820  glmS, GFPT; glutamine---fructose-6-phosphate transaminase (isomerizing) [EC:2.6.1.16]
D      TRINITY_DN10641_c1_g4_i3; K12446  E2.7.1.46; L-arabinokinase [EC:2.7.1.46]
D      TRINITY_DN7536_c0_g1_i1; K12447  USP; UDP-sugar pyrophosphorylase [EC:2.7.7.64]
D      TRINITY_DN7536_c0_g1_i4; K12447  USP; UDP-sugar pyrophosphorylase [EC:2.7.7.64]
D      TRINITY_DN8974_c2_g2_i4; K13379  RGP, UTM; reversibly glycosylated polypeptide / UDP-arabinopyranose mutase [EC:2.4.1.- 5.4.99.30]
D      TRINITY_DN8974_c2_g3_i3; K13379  RGP, UTM; reversibly glycosylated polypeptide / UDP-arabinopyranose mutase [EC:2.4.1.- 5.4.99.30]
D      TRINITY_DN8507_c2_g2_i4; K13379  RGP, UTM; reversibly glycosylated polypeptide / UDP-arabinopyranose mutase [EC:2.4.1.- 5.4.99.30]
D      TRINITY_DN8974_c2_g1_i3; K13379  RGP, UTM; reversibly glycosylated polypeptide / UDP-arabinopyranose mutase [EC:2.4.1.- 5.4.99.30]
D      TRINITY_DN8507_c2_g2_i7; K13379  RGP, UTM; reversibly glycosylated polypeptide / UDP-arabinopyranose mutase [EC:2.4.1.- 5.4.99.30]
D      TRINITY_DN8974_c2_g1_i5; K13379  RGP, UTM; reversibly glycosylated polypeptide / UDP-arabinopyranose mutase [EC:2.4.1.- 5.4.99.30]
D      TRINITY_DN8507_c2_g2_i5; K13379  RGP, UTM; reversibly glycosylated polypeptide / UDP-arabinopyranose mutase [EC:2.4.1.- 5.4.99.30]
D      TRINITY_DN8507_c2_g2_i8; K13379  RGP, UTM; reversibly glycosylated polypeptide / UDP-arabinopyranose mutase [EC:2.4.1.- 5.4.99.30]
D      TRINITY_DN8511_c0_g1_i1; K01209  abfA; alpha-L-arabinofuranosidase [EC:3.2.1.55]
D      TRINITY_DN8511_c0_g1_i5; K01209  abfA; alpha-L-arabinofuranosidase [EC:3.2.1.55]
D      TRINITY_DN9669_c1_g6_i1; K15920  XYL4; xylan 1,4-beta-xylosidase [EC:3.2.1.37]
D      TRINITY_DN9669_c1_g6_i2; K15920  XYL4; xylan 1,4-beta-xylosidase [EC:3.2.1.37]
D      TRINITY_DN11154_c0_g1_i3; K12448  UXE, uxe; UDP-arabinose 4-epimerase [EC:5.1.3.5]
D      TRINITY_DN11154_c0_g1_i2; K12448  UXE, uxe; UDP-arabinose 4-epimerase [EC:5.1.3.5]
D      TRINITY_DN11154_c0_g1_i9; K12448  UXE, uxe; UDP-arabinose 4-epimerase [EC:5.1.3.5]
D      TRINITY_DN11154_c0_g1_i15; K12448  UXE, uxe; UDP-arabinose 4-epimerase [EC:5.1.3.5]
D      TRINITY_DN11154_c0_g1_i8; K12448  UXE, uxe; UDP-arabinose 4-epimerase [EC:5.1.3.5]
D      TRINITY_DN11154_c0_g1_i5; K12448  UXE, uxe; UDP-arabinose 4-epimerase [EC:5.1.3.5]
D      TRINITY_DN9548_c2_g2_i1; K16190  GLCAK; glucuronokinase [EC:2.7.1.43]
D      TRINITY_DN9609_c1_g3_i2; K08678  UXS1, uxs; UDP-glucuronate decarboxylase [EC:4.1.1.35]
D      TRINITY_DN9586_c3_g1_i9; K08678  UXS1, uxs; UDP-glucuronate decarboxylase [EC:4.1.1.35]
D      TRINITY_DN9609_c1_g3_i4; K08678  UXS1, uxs; UDP-glucuronate decarboxylase [EC:4.1.1.35]
D      TRINITY_DN9586_c3_g8_i3; K08678  UXS1, uxs; UDP-glucuronate decarboxylase [EC:4.1.1.35]
D      TRINITY_DN10847_c1_g1_i2; K08678  UXS1, uxs; UDP-glucuronate decarboxylase [EC:4.1.1.35]
D      TRINITY_DN10964_c4_g1_i7; K12449  AXS; UDP-apiose/xylose synthase
D      TRINITY_DN8281_c3_g1_i6; K01810  GPI, pgi; glucose-6-phosphate isomerase [EC:5.3.1.9]
D      TRINITY_DN7000_c0_g1_i4; K01810  GPI, pgi; glucose-6-phosphate isomerase [EC:5.3.1.9]
D      TRINITY_DN7000_c0_g1_i1; K01810  GPI, pgi; glucose-6-phosphate isomerase [EC:5.3.1.9]
D      TRINITY_DN7000_c0_g1_i3; K01810  GPI, pgi; glucose-6-phosphate isomerase [EC:5.3.1.9]
D      TRINITY_DN8281_c3_g1_i4; K01810  GPI, pgi; glucose-6-phosphate isomerase [EC:5.3.1.9]
D      TRINITY_DN7499_c0_g1_i1; K01835  pgm; phosphoglucomutase [EC:5.4.2.2]
D      TRINITY_DN9562_c1_g1_i1; K01835  pgm; phosphoglucomutase [EC:5.4.2.2]
D      TRINITY_DN10382_c0_g1_i2; K00963  UGP2, galU, galF; UTP--glucose-1-phosphate uridylyltransferase [EC:2.7.7.9]
D      TRINITY_DN10382_c0_g1_i3; K00963  UGP2, galU, galF; UTP--glucose-1-phosphate uridylyltransferase [EC:2.7.7.9]
D      TRINITY_DN8613_c3_g1_i2; K12450  RHM; UDP-glucose 4,6-dehydratase [EC:4.2.1.76]
D      TRINITY_DN8613_c3_g1_i1; K12450  RHM; UDP-glucose 4,6-dehydratase [EC:4.2.1.76]
D      TRINITY_DN8613_c3_g1_i3; K12450  RHM; UDP-glucose 4,6-dehydratase [EC:4.2.1.76]
D      TRINITY_DN10747_c2_g1_i1; K12451  UER1; 3,5-epimerase/4-reductase [EC:5.1.3.- 1.1.1.-]
D      TRINITY_DN9178_c0_g3_i1; K00012  UGDH, ugd; UDPglucose 6-dehydrogenase [EC:1.1.1.22]
D      TRINITY_DN9178_c0_g1_i1; K00012  UGDH, ugd; UDPglucose 6-dehydrogenase [EC:1.1.1.22]
D      TRINITY_DN6323_c0_g1_i3; K06118  SQD1, sqdB; UDP-sulfoquinovose synthase [EC:3.13.1.1]
D      TRINITY_DN6323_c0_g1_i2; K06118  SQD1, sqdB; UDP-sulfoquinovose synthase [EC:3.13.1.1]
D      TRINITY_DN9525_c3_g6_i1; K00965  galT, GALT; UDPglucose--hexose-1-phosphate uridylyltransferase [EC:2.7.7.12]
D      TRINITY_DN11154_c0_g2_i4; K01784  galE, GALE; UDP-glucose 4-epimerase [EC:5.1.3.2]
D      TRINITY_DN10891_c2_g1_i6; K01784  galE, GALE; UDP-glucose 4-epimerase [EC:5.1.3.2]
D      TRINITY_DN11331_c0_g1_i2; K01784  galE, GALE; UDP-glucose 4-epimerase [EC:5.1.3.2]
D      TRINITY_DN10126_c2_g1_i5; K08679  E5.1.3.6; UDP-glucuronate 4-epimerase [EC:5.1.3.6]
D      TRINITY_DN10126_c2_g1_i6; K08679  E5.1.3.6; UDP-glucuronate 4-epimerase [EC:5.1.3.6]
D      TRINITY_DN10126_c2_g1_i4; K08679  E5.1.3.6; UDP-glucuronate 4-epimerase [EC:5.1.3.6]
D      TRINITY_DN3117_c0_g1_i1; K18677  GALAK; galacturonokinase [EC:2.7.1.44]
D      TRINITY_DN7753_c0_g1_i1; K13648  GAUT; alpha-1,4-galacturonosyltransferase [EC:2.4.1.43]
D      TRINITY_DN10876_c0_g1_i3; K13648  GAUT; alpha-1,4-galacturonosyltransferase [EC:2.4.1.43]
D      TRINITY_DN9433_c0_g1_i3; K13648  GAUT; alpha-1,4-galacturonosyltransferase [EC:2.4.1.43]
D      TRINITY_DN6297_c0_g1_i1; K13648  GAUT; alpha-1,4-galacturonosyltransferase [EC:2.4.1.43]
D      TRINITY_DN7780_c0_g1_i2; K13648  GAUT; alpha-1,4-galacturonosyltransferase [EC:2.4.1.43]
D      TRINITY_DN10483_c4_g21_i1; K13648  GAUT; alpha-1,4-galacturonosyltransferase [EC:2.4.1.43]
D      TRINITY_DN9077_c0_g1_i1; K13648  GAUT; alpha-1,4-galacturonosyltransferase [EC:2.4.1.43]
D      TRINITY_DN8118_c1_g10_i1; K13648  GAUT; alpha-1,4-galacturonosyltransferase [EC:2.4.1.43]
D      TRINITY_DN9527_c2_g4_i3; K13648  GAUT; alpha-1,4-galacturonosyltransferase [EC:2.4.1.43]
D      TRINITY_DN10474_c0_g1_i6; K17497  PMM; phosphomannomutase [EC:5.4.2.8]
D      TRINITY_DN10474_c0_g1_i10; K17497  PMM; phosphomannomutase [EC:5.4.2.8]
D      TRINITY_DN10474_c0_g1_i5; K17497  PMM; phosphomannomutase [EC:5.4.2.8]
D      TRINITY_DN10474_c0_g1_i8; K17497  PMM; phosphomannomutase [EC:5.4.2.8]
D      TRINITY_DN10474_c0_g1_i1; K17497  PMM; phosphomannomutase [EC:5.4.2.8]
D      TRINITY_DN7467_c0_g1_i1; K01840  manB; phosphomannomutase [EC:5.4.2.8]
D      TRINITY_DN7467_c0_g1_i2; K01840  manB; phosphomannomutase [EC:5.4.2.8]
D      TRINITY_DN10919_c5_g3_i6; K00966  GMPP; mannose-1-phosphate guanylyltransferase [EC:2.7.7.13]
D      TRINITY_DN10919_c5_g3_i3; K00966  GMPP; mannose-1-phosphate guanylyltransferase [EC:2.7.7.13]
D      TRINITY_DN9510_c0_g2_i2; K00966  GMPP; mannose-1-phosphate guanylyltransferase [EC:2.7.7.13]
D      TRINITY_DN11236_c0_g1_i2; K00966  GMPP; mannose-1-phosphate guanylyltransferase [EC:2.7.7.13]
D      TRINITY_DN10267_c3_g2_i1; K01711  gmd, GMDS; GDPmannose 4,6-dehydratase [EC:4.2.1.47]
D      TRINITY_DN8909_c1_g1_i8; K10046  GME; GDP-D-mannose 3', 5'-epimerase [EC:5.1.3.18 5.1.3.-]
D      TRINITY_DN8968_c2_g2_i6; K10046  GME; GDP-D-mannose 3', 5'-epimerase [EC:5.1.3.18 5.1.3.-]
D      TRINITY_DN8968_c2_g2_i4; K10046  GME; GDP-D-mannose 3', 5'-epimerase [EC:5.1.3.18 5.1.3.-]
D      TRINITY_DN8794_c0_g2_i2; K05305  FUK; fucokinase [EC:2.7.1.52]
D      TRINITY_DN8794_c0_g2_i1; K05305  FUK; fucokinase [EC:2.7.1.52]
D      TRINITY_DN11304_c0_g2_i5; K02377  TSTA3, fcl; GDP-L-fucose synthase [EC:1.1.1.271]
D      TRINITY_DN9198_c4_g1_i1; K00975  glgC; glucose-1-phosphate adenylyltransferase [EC:2.7.7.27]
D      TRINITY_DN11366_c3_g1_i2; K00975  glgC; glucose-1-phosphate adenylyltransferase [EC:2.7.7.27]
D      TRINITY_DN8686_c4_g2_i2; K00975  glgC; glucose-1-phosphate adenylyltransferase [EC:2.7.7.27]
C    00620 Pyruvate metabolism [PATH:ko00620]
D      TRINITY_DN9998_c3_g1_i7; K01895  ACSS1_2, acs; acetyl-CoA synthetase [EC:6.2.1.1]
D      TRINITY_DN11167_c3_g6_i1; K01913  AAE7, ACN1; acetate/butyrate---CoA ligase [EC:6.2.1.1 6.2.1.2]
D      TRINITY_DN8633_c0_g1_i1; K00161  PDHA, pdhA; pyruvate dehydrogenase E1 component alpha subunit [EC:1.2.4.1]
D      TRINITY_DN6950_c0_g1_i1; K00161  PDHA, pdhA; pyruvate dehydrogenase E1 component alpha subunit [EC:1.2.4.1]
D      TRINITY_DN11002_c2_g1_i10; K00162  PDHB, pdhB; pyruvate dehydrogenase E1 component beta subunit [EC:1.2.4.1]
D      TRINITY_DN11002_c2_g1_i2; K00162  PDHB, pdhB; pyruvate dehydrogenase E1 component beta subunit [EC:1.2.4.1]
D      TRINITY_DN10480_c4_g3_i2; K00162  PDHB, pdhB; pyruvate dehydrogenase E1 component beta subunit [EC:1.2.4.1]
D      TRINITY_DN10480_c4_g3_i1; K00162  PDHB, pdhB; pyruvate dehydrogenase E1 component beta subunit [EC:1.2.4.1]
D      TRINITY_DN11002_c2_g1_i11; K00162  PDHB, pdhB; pyruvate dehydrogenase E1 component beta subunit [EC:1.2.4.1]
D      TRINITY_DN11273_c4_g1_i4; K00627  DLAT, aceF, pdhC; pyruvate dehydrogenase E2 component (dihydrolipoamide acetyltransferase) [EC:2.3.1.12]
D      TRINITY_DN11273_c4_g2_i7; K00627  DLAT, aceF, pdhC; pyruvate dehydrogenase E2 component (dihydrolipoamide acetyltransferase) [EC:2.3.1.12]
D      TRINITY_DN9638_c2_g1_i3; K00627  DLAT, aceF, pdhC; pyruvate dehydrogenase E2 component (dihydrolipoamide acetyltransferase) [EC:2.3.1.12]
D      TRINITY_DN11273_c4_g1_i3; K00627  DLAT, aceF, pdhC; pyruvate dehydrogenase E2 component (dihydrolipoamide acetyltransferase) [EC:2.3.1.12]
D      TRINITY_DN9695_c1_g1_i1; K00627  DLAT, aceF, pdhC; pyruvate dehydrogenase E2 component (dihydrolipoamide acetyltransferase) [EC:2.3.1.12]
D      TRINITY_DN9695_c1_g1_i3; K00627  DLAT, aceF, pdhC; pyruvate dehydrogenase E2 component (dihydrolipoamide acetyltransferase) [EC:2.3.1.12]
D      TRINITY_DN10904_c1_g1_i1; K00382  DLD, lpd, pdhD; dihydrolipoamide dehydrogenase [EC:1.8.1.4]
D      TRINITY_DN9307_c1_g1_i1; K00382  DLD, lpd, pdhD; dihydrolipoamide dehydrogenase [EC:1.8.1.4]
D      TRINITY_DN9124_c5_g1_i6; K00873  PK, pyk; pyruvate kinase [EC:2.7.1.40]
D      TRINITY_DN9124_c5_g3_i3; K00873  PK, pyk; pyruvate kinase [EC:2.7.1.40]
D      TRINITY_DN9124_c5_g3_i1; K00873  PK, pyk; pyruvate kinase [EC:2.7.1.40]
D      TRINITY_DN10970_c3_g1_i1; K00873  PK, pyk; pyruvate kinase [EC:2.7.1.40]
D      TRINITY_DN9124_c5_g3_i2; K00873  PK, pyk; pyruvate kinase [EC:2.7.1.40]
D      TRINITY_DN10312_c1_g2_i3; K00873  PK, pyk; pyruvate kinase [EC:2.7.1.40]
D      TRINITY_DN10312_c1_g2_i8; K00873  PK, pyk; pyruvate kinase [EC:2.7.1.40]
D      TRINITY_DN9124_c5_g1_i3; K00873  PK, pyk; pyruvate kinase [EC:2.7.1.40]
D      TRINITY_DN10312_c1_g2_i2; K00873  PK, pyk; pyruvate kinase [EC:2.7.1.40]
D      TRINITY_DN8567_c3_g6_i1; K00873  PK, pyk; pyruvate kinase [EC:2.7.1.40]
D      TRINITY_DN10312_c1_g2_i6; K00873  PK, pyk; pyruvate kinase [EC:2.7.1.40]
D      TRINITY_DN10970_c3_g1_i6; K00873  PK, pyk; pyruvate kinase [EC:2.7.1.40]
D      TRINITY_DN10312_c1_g2_i5; K00873  PK, pyk; pyruvate kinase [EC:2.7.1.40]
D      TRINITY_DN10561_c0_g1_i1; K00873  PK, pyk; pyruvate kinase [EC:2.7.1.40]
D      TRINITY_DN10970_c3_g1_i4; K00873  PK, pyk; pyruvate kinase [EC:2.7.1.40]
D      TRINITY_DN10139_c1_g2_i2; K00873  PK, pyk; pyruvate kinase [EC:2.7.1.40]
D      TRINITY_DN9124_c5_g1_i1; K00873  PK, pyk; pyruvate kinase [EC:2.7.1.40]
D      TRINITY_DN10574_c2_g3_i2; K11262  ACACA; acetyl-CoA carboxylase / biotin carboxylase 1 [EC:6.4.1.2 6.3.4.14 2.1.3.15]
D      TRINITY_DN9160_c0_g1_i13; K01962  accA; acetyl-CoA carboxylase carboxyl transferase subunit alpha [EC:6.4.1.2 2.1.3.15]
D      TRINITY_DN9160_c0_g1_i21; K01962  accA; acetyl-CoA carboxylase carboxyl transferase subunit alpha [EC:6.4.1.2 2.1.3.15]
D      TRINITY_DN9160_c0_g1_i1; K01962  accA; acetyl-CoA carboxylase carboxyl transferase subunit alpha [EC:6.4.1.2 2.1.3.15]
D      TRINITY_DN9160_c0_g1_i10; K01962  accA; acetyl-CoA carboxylase carboxyl transferase subunit alpha [EC:6.4.1.2 2.1.3.15]
D      TRINITY_DN9160_c0_g1_i16; K01962  accA; acetyl-CoA carboxylase carboxyl transferase subunit alpha [EC:6.4.1.2 2.1.3.15]
D      TRINITY_DN11201_c2_g2_i1; K01962  accA; acetyl-CoA carboxylase carboxyl transferase subunit alpha [EC:6.4.1.2 2.1.3.15]
D      TRINITY_DN9160_c0_g1_i8; K01962  accA; acetyl-CoA carboxylase carboxyl transferase subunit alpha [EC:6.4.1.2 2.1.3.15]
D      TRINITY_DN8695_c0_g1_i7; K02160  accB, bccP; acetyl-CoA carboxylase biotin carboxyl carrier protein
D      TRINITY_DN8695_c0_g1_i4; K02160  accB, bccP; acetyl-CoA carboxylase biotin carboxyl carrier protein
D      TRINITY_DN8530_c2_g1_i1; K02160  accB, bccP; acetyl-CoA carboxylase biotin carboxyl carrier protein
D      TRINITY_DN9762_c2_g5_i1; K01961  accC; acetyl-CoA carboxylase, biotin carboxylase subunit [EC:6.4.1.2 6.3.4.14]
D      TRINITY_DN11143_c1_g1_i5; K01963  accD; acetyl-CoA carboxylase carboxyl transferase subunit beta [EC:6.4.1.2 2.1.3.15]
D      TRINITY_DN11143_c1_g1_i6; K01963  accD; acetyl-CoA carboxylase carboxyl transferase subunit beta [EC:6.4.1.2 2.1.3.15]
D      TRINITY_DN11143_c1_g1_i1; K01963  accD; acetyl-CoA carboxylase carboxyl transferase subunit beta [EC:6.4.1.2 2.1.3.15]
D      TRINITY_DN10753_c1_g3_i2; K01512  acyP; acylphosphatase [EC:3.6.1.7]
D      TRINITY_DN10056_c1_g1_i12; K00128  ALDH; aldehyde dehydrogenase (NAD+) [EC:1.2.1.3]
D      TRINITY_DN10056_c1_g1_i17; K00128  ALDH; aldehyde dehydrogenase (NAD+) [EC:1.2.1.3]
D      TRINITY_DN11097_c2_g1_i3; K00128  ALDH; aldehyde dehydrogenase (NAD+) [EC:1.2.1.3]
D      TRINITY_DN11097_c2_g1_i4; K00128  ALDH; aldehyde dehydrogenase (NAD+) [EC:1.2.1.3]
D      TRINITY_DN10056_c1_g1_i1; K00128  ALDH; aldehyde dehydrogenase (NAD+) [EC:1.2.1.3]
D      TRINITY_DN9104_c4_g1_i4; K00128  ALDH; aldehyde dehydrogenase (NAD+) [EC:1.2.1.3]
D      TRINITY_DN6245_c0_g1_i4; K00128  ALDH; aldehyde dehydrogenase (NAD+) [EC:1.2.1.3]
D      TRINITY_DN10056_c1_g1_i16; K00128  ALDH; aldehyde dehydrogenase (NAD+) [EC:1.2.1.3]
D      TRINITY_DN10056_c1_g1_i22; K00128  ALDH; aldehyde dehydrogenase (NAD+) [EC:1.2.1.3]
D      TRINITY_DN10056_c1_g1_i15; K00128  ALDH; aldehyde dehydrogenase (NAD+) [EC:1.2.1.3]
D      TRINITY_DN10056_c1_g1_i30; K00128  ALDH; aldehyde dehydrogenase (NAD+) [EC:1.2.1.3]
D      TRINITY_DN10383_c5_g1_i3; K14085  ALDH7A1; aldehyde dehydrogenase family 7 member A1 [EC:1.2.1.31 1.2.1.8 1.2.1.3]
D      TRINITY_DN10383_c5_g1_i2; K14085  ALDH7A1; aldehyde dehydrogenase family 7 member A1 [EC:1.2.1.31 1.2.1.8 1.2.1.3]
D      TRINITY_DN6276_c0_g1_i1; K00016  LDH, ldh; L-lactate dehydrogenase [EC:1.1.1.27]
D      TRINITY_DN9598_c0_g1_i5; K00102  LDHD, dld; D-lactate dehydrogenase (cytochrome) [EC:1.1.2.4]
D      TRINITY_DN9598_c0_g1_i3; K00102  LDHD, dld; D-lactate dehydrogenase (cytochrome) [EC:1.1.2.4]
D      TRINITY_DN9879_c4_g4_i4; K01759  GLO1, gloA; lactoylglutathione lyase [EC:4.4.1.5]
D      TRINITY_DN10077_c2_g2_i3; K01759  GLO1, gloA; lactoylglutathione lyase [EC:4.4.1.5]
D      TRINITY_DN10077_c2_g2_i2; K01759  GLO1, gloA; lactoylglutathione lyase [EC:4.4.1.5]
D      TRINITY_DN9293_c3_g1_i1; K01759  GLO1, gloA; lactoylglutathione lyase [EC:4.4.1.5]
D      TRINITY_DN9293_c3_g1_i8; K01759  GLO1, gloA; lactoylglutathione lyase [EC:4.4.1.5]
D      TRINITY_DN10077_c2_g2_i4; K01759  GLO1, gloA; lactoylglutathione lyase [EC:4.4.1.5]
D      TRINITY_DN10666_c2_g1_i2; K01759  GLO1, gloA; lactoylglutathione lyase [EC:4.4.1.5]
D      TRINITY_DN10666_c2_g1_i1; K01759  GLO1, gloA; lactoylglutathione lyase [EC:4.4.1.5]
D      TRINITY_DN9879_c4_g4_i5; K01759  GLO1, gloA; lactoylglutathione lyase [EC:4.4.1.5]
D      TRINITY_DN9293_c3_g1_i7; K01759  GLO1, gloA; lactoylglutathione lyase [EC:4.4.1.5]
D      TRINITY_DN10107_c2_g1_i1; K01069  gloB, gloC, HAGH; hydroxyacylglutathione hydrolase [EC:3.1.2.6]
D      TRINITY_DN9710_c3_g1_i4; K01069  gloB, gloC, HAGH; hydroxyacylglutathione hydrolase [EC:3.1.2.6]
D      TRINITY_DN10973_c3_g1_i3; K18881  DJ1D; D-lactate dehydratase [EC:4.2.1.130]
D      TRINITY_DN10973_c3_g1_i5; K18881  DJ1D; D-lactate dehydratase [EC:4.2.1.130]
D      TRINITY_DN8328_c2_g1_i3; K00028  E1.1.1.39; malate dehydrogenase (decarboxylating) [EC:1.1.1.39]
D      TRINITY_DN11206_c0_g1_i2; K00028  E1.1.1.39; malate dehydrogenase (decarboxylating) [EC:1.1.1.39]
D      TRINITY_DN8328_c2_g1_i1; K00028  E1.1.1.39; malate dehydrogenase (decarboxylating) [EC:1.1.1.39]
D      TRINITY_DN8325_c2_g2_i3; K00029  E1.1.1.40, maeB; malate dehydrogenase (oxaloacetate-decarboxylating)(NADP+) [EC:1.1.1.40]
D      TRINITY_DN8325_c2_g2_i6; K00029  E1.1.1.40, maeB; malate dehydrogenase (oxaloacetate-decarboxylating)(NADP+) [EC:1.1.1.40]
D      TRINITY_DN8325_c2_g1_i2; K00029  E1.1.1.40, maeB; malate dehydrogenase (oxaloacetate-decarboxylating)(NADP+) [EC:1.1.1.40]
D      TRINITY_DN9604_c3_g1_i2; K00025  MDH1; malate dehydrogenase [EC:1.1.1.37]
D      TRINITY_DN9604_c3_g1_i1; K00025  MDH1; malate dehydrogenase [EC:1.1.1.37]
D      TRINITY_DN11057_c3_g1_i2; K00026  MDH2; malate dehydrogenase [EC:1.1.1.37]
D      TRINITY_DN11057_c3_g3_i2; K00026  MDH2; malate dehydrogenase [EC:1.1.1.37]
D      TRINITY_DN11167_c3_g3_i7; K00026  MDH2; malate dehydrogenase [EC:1.1.1.37]
D      TRINITY_DN11057_c3_g1_i3; K00026  MDH2; malate dehydrogenase [EC:1.1.1.37]
D      TRINITY_DN11057_c3_g3_i3; K00026  MDH2; malate dehydrogenase [EC:1.1.1.37]
D      TRINITY_DN11167_c3_g3_i3; K00026  MDH2; malate dehydrogenase [EC:1.1.1.37]
D      TRINITY_DN11167_c3_g3_i5; K00024  mdh; malate dehydrogenase [EC:1.1.1.37]
D      TRINITY_DN11129_c4_g1_i1; K00051  E1.1.1.82; malate dehydrogenase (NADP+) [EC:1.1.1.82]
D      TRINITY_DN10207_c1_g1_i2; K01679  E4.2.1.2B, fumC, FH; fumarate hydratase, class II [EC:4.2.1.2]
D      TRINITY_DN11176_c2_g1_i9; K00244  frdA; fumarate reductase flavoprotein subunit [EC:1.3.5.4]
D      TRINITY_DN10356_c0_g2_i3; K01595  ppc; phosphoenolpyruvate carboxylase [EC:4.1.1.31]
D      TRINITY_DN10356_c0_g2_i6; K01595  ppc; phosphoenolpyruvate carboxylase [EC:4.1.1.31]
D      TRINITY_DN9474_c1_g5_i3; K01595  ppc; phosphoenolpyruvate carboxylase [EC:4.1.1.31]
D      TRINITY_DN9474_c1_g5_i5; K01595  ppc; phosphoenolpyruvate carboxylase [EC:4.1.1.31]
D      TRINITY_DN10356_c0_g2_i1; K01595  ppc; phosphoenolpyruvate carboxylase [EC:4.1.1.31]
D      TRINITY_DN10824_c2_g1_i3; K01610  E4.1.1.49, pckA; phosphoenolpyruvate carboxykinase (ATP) [EC:4.1.1.49]
D      TRINITY_DN10500_c1_g1_i4; K01006  ppdK; pyruvate, orthophosphate dikinase [EC:2.7.9.1]
D      TRINITY_DN10500_c1_g1_i11; K01006  ppdK; pyruvate, orthophosphate dikinase [EC:2.7.9.1]
D      TRINITY_DN10500_c1_g1_i6; K01006  ppdK; pyruvate, orthophosphate dikinase [EC:2.7.9.1]
D      TRINITY_DN11287_c0_g1_i6; K01638  aceB, glcB; malate synthase [EC:2.3.3.9]
D      TRINITY_DN9575_c4_g4_i4; K00626  E2.3.1.9, atoB; acetyl-CoA C-acetyltransferase [EC:2.3.1.9]
D      TRINITY_DN10544_c1_g1_i4; K00626  E2.3.1.9, atoB; acetyl-CoA C-acetyltransferase [EC:2.3.1.9]
D      TRINITY_DN10544_c1_g1_i16; K00626  E2.3.1.9, atoB; acetyl-CoA C-acetyltransferase [EC:2.3.1.9]
D      TRINITY_DN10544_c1_g1_i12; K00626  E2.3.1.9, atoB; acetyl-CoA C-acetyltransferase [EC:2.3.1.9]
D      TRINITY_DN9585_c2_g3_i1; K01649  leuA, IMS; 2-isopropylmalate synthase [EC:2.3.3.13]
C    00630 Glyoxylate and dicarboxylate metabolism [PATH:ko00630]
D      TRINITY_DN9998_c3_g1_i7; K01895  ACSS1_2, acs; acetyl-CoA synthetase [EC:6.2.1.1]
D      TRINITY_DN11167_c3_g6_i1; K01913  AAE7, ACN1; acetate/butyrate---CoA ligase [EC:6.2.1.1 6.2.1.2]
D      TRINITY_DN11287_c0_g1_i6; K01638  aceB, glcB; malate synthase [EC:2.3.3.9]
D      TRINITY_DN9604_c3_g1_i2; K00025  MDH1; malate dehydrogenase [EC:1.1.1.37]
D      TRINITY_DN9604_c3_g1_i1; K00025  MDH1; malate dehydrogenase [EC:1.1.1.37]
D      TRINITY_DN11057_c3_g1_i2; K00026  MDH2; malate dehydrogenase [EC:1.1.1.37]
D      TRINITY_DN11057_c3_g3_i2; K00026  MDH2; malate dehydrogenase [EC:1.1.1.37]
D      TRINITY_DN11167_c3_g3_i7; K00026  MDH2; malate dehydrogenase [EC:1.1.1.37]
D      TRINITY_DN11057_c3_g1_i3; K00026  MDH2; malate dehydrogenase [EC:1.1.1.37]
D      TRINITY_DN11057_c3_g3_i3; K00026  MDH2; malate dehydrogenase [EC:1.1.1.37]
D      TRINITY_DN11167_c3_g3_i3; K00026  MDH2; malate dehydrogenase [EC:1.1.1.37]
D      TRINITY_DN11167_c3_g3_i5; K00024  mdh; malate dehydrogenase [EC:1.1.1.37]
D      TRINITY_DN9560_c2_g4_i2; K01647  CS, gltA; citrate synthase [EC:2.3.3.1]
D      TRINITY_DN10407_c2_g1_i4; K01647  CS, gltA; citrate synthase [EC:2.3.3.1]
D      TRINITY_DN8118_c1_g7_i1; K01681  ACO, acnA; aconitate hydratase [EC:4.2.1.3]
D      TRINITY_DN8118_c1_g7_i4; K01681  ACO, acnA; aconitate hydratase [EC:4.2.1.3]
D      TRINITY_DN10226_c1_g1_i2; K01681  ACO, acnA; aconitate hydratase [EC:4.2.1.3]
D      TRINITY_DN9575_c4_g4_i4; K00626  E2.3.1.9, atoB; acetyl-CoA C-acetyltransferase [EC:2.3.1.9]
D      TRINITY_DN10544_c1_g1_i4; K00626  E2.3.1.9, atoB; acetyl-CoA C-acetyltransferase [EC:2.3.1.9]
D      TRINITY_DN10544_c1_g1_i16; K00626  E2.3.1.9, atoB; acetyl-CoA C-acetyltransferase [EC:2.3.1.9]
D      TRINITY_DN10544_c1_g1_i12; K00626  E2.3.1.9, atoB; acetyl-CoA C-acetyltransferase [EC:2.3.1.9]
D      TRINITY_DN8971_c0_g1_i5; K11517  HAO; (S)-2-hydroxy-acid oxidase [EC:1.1.3.15]
D      TRINITY_DN11115_c0_g1_i15; K11517  HAO; (S)-2-hydroxy-acid oxidase [EC:1.1.3.15]
D      TRINITY_DN11115_c0_g1_i14; K11517  HAO; (S)-2-hydroxy-acid oxidase [EC:1.1.3.15]
D      TRINITY_DN8971_c0_g1_i12; K11517  HAO; (S)-2-hydroxy-acid oxidase [EC:1.1.3.15]
D      TRINITY_DN11066_c2_g1_i6; K03781  katE, CAT, catB, srpA; catalase [EC:1.11.1.6]
D      TRINITY_DN11066_c2_g1_i10; K03781  katE, CAT, catB, srpA; catalase [EC:1.11.1.6]
D      TRINITY_DN11066_c2_g1_i3; K03781  katE, CAT, catB, srpA; catalase [EC:1.11.1.6]
D      TRINITY_DN11066_c2_g3_i3; K03781  katE, CAT, catB, srpA; catalase [EC:1.11.1.6]
D      TRINITY_DN11066_c2_g1_i2; K03781  katE, CAT, catB, srpA; catalase [EC:1.11.1.6]
D      TRINITY_DN11066_c2_g1_i8; K03781  katE, CAT, catB, srpA; catalase [EC:1.11.1.6]
D      TRINITY_DN11066_c2_g1_i7; K03781  katE, CAT, catB, srpA; catalase [EC:1.11.1.6]
D      TRINITY_DN6413_c0_g1_i1; K15919  HPR2_3; glyoxylate/hydroxypyruvate reductase [EC:1.1.1.79 1.1.1.81]
D      TRINITY_DN8298_c4_g2_i8; K18121  GLYR; glyoxylate/succinic semialdehyde reductase [EC:1.1.1.79 1.1.1.-]
D      TRINITY_DN8298_c4_g2_i9; K18121  GLYR; glyoxylate/succinic semialdehyde reductase [EC:1.1.1.79 1.1.1.-]
D      TRINITY_DN11124_c0_g2_i7; K15893  HPR1; glycerate dehydrogenase [EC:1.1.1.29]
D      TRINITY_DN11124_c0_g2_i9; K15893  HPR1; glycerate dehydrogenase [EC:1.1.1.29]
D      TRINITY_DN5969_c0_g1_i1; K19269  PGP, PGLP; phosphoglycolate phosphatase [EC:3.1.3.18 3.1.3.48]
D      TRINITY_DN10624_c0_g1_i1; K01602  rbcS; ribulose-bisphosphate carboxylase small chain [EC:4.1.1.39]
D      TRINITY_DN6406_c0_g1_i1; K01602  rbcS; ribulose-bisphosphate carboxylase small chain [EC:4.1.1.39]
D      TRINITY_DN9393_c4_g1_i2; K01602  rbcS; ribulose-bisphosphate carboxylase small chain [EC:4.1.1.39]
D      TRINITY_DN8976_c2_g3_i1; K00830  AGXT; alanine-glyoxylate transaminase / serine-glyoxylate transaminase / serine-pyruvate transaminase [EC:2.6.1.44 2.6.1.45 2.6.1.51]
D      TRINITY_DN9955_c2_g1_i25; K14272  GGAT; glutamate--glyoxylate aminotransferase [EC:2.6.1.4 2.6.1.2 2.6.1.44]
D      TRINITY_DN10924_c1_g1_i7; K00284  GLU, gltS; glutamate synthase (ferredoxin) [EC:1.4.7.1]
D      TRINITY_DN10924_c1_g1_i5; K00284  GLU, gltS; glutamate synthase (ferredoxin) [EC:1.4.7.1]
D      TRINITY_DN8340_c4_g3_i4; K01915  glnA, GLUL; glutamine synthetase [EC:6.3.1.2]
D      TRINITY_DN8340_c4_g3_i3; K01915  glnA, GLUL; glutamine synthetase [EC:6.3.1.2]
D      TRINITY_DN10163_c2_g1_i6; K01915  glnA, GLUL; glutamine synthetase [EC:6.3.1.2]
D      TRINITY_DN10983_c2_g1_i3; K01915  glnA, GLUL; glutamine synthetase [EC:6.3.1.2]
D      TRINITY_DN9068_c3_g4_i1; K01915  glnA, GLUL; glutamine synthetase [EC:6.3.1.2]
D      TRINITY_DN8340_c4_g3_i6; K01915  glnA, GLUL; glutamine synthetase [EC:6.3.1.2]
D      TRINITY_DN10163_c2_g1_i5; K01915  glnA, GLUL; glutamine synthetase [EC:6.3.1.2]
D      TRINITY_DN10163_c2_g1_i7; K01915  glnA, GLUL; glutamine synthetase [EC:6.3.1.2]
D      TRINITY_DN10983_c2_g1_i1; K01915  glnA, GLUL; glutamine synthetase [EC:6.3.1.2]
D      TRINITY_DN10799_c2_g4_i1; K00600  glyA, SHMT; glycine hydroxymethyltransferase [EC:2.1.2.1]
D      TRINITY_DN10813_c0_g3_i3; K00600  glyA, SHMT; glycine hydroxymethyltransferase [EC:2.1.2.1]
D      TRINITY_DN10015_c5_g1_i4; K00600  glyA, SHMT; glycine hydroxymethyltransferase [EC:2.1.2.1]
D      TRINITY_DN11077_c3_g1_i4; K00600  glyA, SHMT; glycine hydroxymethyltransferase [EC:2.1.2.1]
D      TRINITY_DN11077_c3_g1_i2; K00600  glyA, SHMT; glycine hydroxymethyltransferase [EC:2.1.2.1]
D      TRINITY_DN10813_c0_g3_i1; K00600  glyA, SHMT; glycine hydroxymethyltransferase [EC:2.1.2.1]
D      TRINITY_DN10021_c2_g3_i1; K00600  glyA, SHMT; glycine hydroxymethyltransferase [EC:2.1.2.1]
D      TRINITY_DN10813_c0_g3_i2; K00600  glyA, SHMT; glycine hydroxymethyltransferase [EC:2.1.2.1]
D      TRINITY_DN11395_c1_g1_i1; K00281  GLDC, gcvP; glycine dehydrogenase [EC:1.4.4.2]
D      TRINITY_DN11395_c1_g1_i3; K00281  GLDC, gcvP; glycine dehydrogenase [EC:1.4.4.2]
D      TRINITY_DN11395_c1_g1_i8; K00281  GLDC, gcvP; glycine dehydrogenase [EC:1.4.4.2]
D      TRINITY_DN10637_c3_g2_i11; K00605  gcvT, AMT; aminomethyltransferase [EC:2.1.2.10]
D      TRINITY_DN10904_c1_g1_i1; K00382  DLD, lpd, pdhD; dihydrolipoamide dehydrogenase [EC:1.8.1.4]
D      TRINITY_DN9307_c1_g1_i1; K00382  DLD, lpd, pdhD; dihydrolipoamide dehydrogenase [EC:1.8.1.4]
D      TRINITY_DN10438_c2_g2_i6; K02437  gcvH, GCSH; glycine cleavage system H protein
D      TRINITY_DN10438_c2_g2_i13; K02437  gcvH, GCSH; glycine cleavage system H protein
D      TRINITY_DN10438_c2_g2_i8; K02437  gcvH, GCSH; glycine cleavage system H protein
D      TRINITY_DN10438_c2_g2_i4; K02437  gcvH, GCSH; glycine cleavage system H protein
D      TRINITY_DN10012_c0_g2_i2; K02437  gcvH, GCSH; glycine cleavage system H protein
D      TRINITY_DN10891_c2_g3_i7; K15918  GLYK; D-glycerate 3-kinase [EC:2.7.1.31]
D      TRINITY_DN10891_c2_g3_i6; K15918  GLYK; D-glycerate 3-kinase [EC:2.7.1.31]
D      TRINITY_DN9996_c3_g1_i21; K01625  eda; 2-dehydro-3-deoxyphosphogluconate aldolase / (4S)-4-hydroxy-2-oxoglutarate aldolase [EC:4.1.2.14 4.1.3.42]
D      TRINITY_DN11125_c3_g1_i1; K00122  FDH; formate dehydrogenase [EC:1.17.1.9]
D      TRINITY_DN11125_c3_g1_i3; K00122  FDH; formate dehydrogenase [EC:1.17.1.9]
D      TRINITY_DN7215_c1_g1_i8; K01433  purU; formyltetrahydrofolate deformylase [EC:3.5.1.10]
D      TRINITY_DN7215_c1_g1_i4; K01433  purU; formyltetrahydrofolate deformylase [EC:3.5.1.10]
D      TRINITY_DN8031_c1_g1_i1; K01455  E3.5.1.49; formamidase [EC:3.5.1.49]
D      TRINITY_DN8031_c1_g1_i4; K01455  E3.5.1.49; formamidase [EC:3.5.1.49]
D      TRINITY_DN8031_c1_g1_i7; K01455  E3.5.1.49; formamidase [EC:3.5.1.49]
D      TRINITY_DN5534_c0_g1_i1; K22133  AAE3; oxalate---CoA ligase [EC:6.2.1.8]
C    00640 Propanoate metabolism [PATH:ko00640]
D      TRINITY_DN9998_c3_g1_i7; K01895  ACSS1_2, acs; acetyl-CoA synthetase [EC:6.2.1.1]
D      TRINITY_DN9066_c6_g1_i9; K00166  BCKDHA, bkdA1; 2-oxoisovalerate dehydrogenase E1 component alpha subunit [EC:1.2.4.4]
D      TRINITY_DN6844_c0_g1_i6; K00167  BCKDHB, bkdA2; 2-oxoisovalerate dehydrogenase E1 component beta subunit [EC:1.2.4.4]
D      TRINITY_DN5674_c0_g1_i1; K09699  DBT, bkdB; 2-oxoisovalerate dehydrogenase E2 component (dihydrolipoyl transacylase) [EC:2.3.1.168]
D      TRINITY_DN10904_c1_g1_i1; K00382  DLD, lpd, pdhD; dihydrolipoamide dehydrogenase [EC:1.8.1.4]
D      TRINITY_DN9307_c1_g1_i1; K00382  DLD, lpd, pdhD; dihydrolipoamide dehydrogenase [EC:1.8.1.4]
D      TRINITY_DN9199_c2_g1_i1; K00232  E1.3.3.6, ACOX1, ACOX3; acyl-CoA oxidase [EC:1.3.3.6]
D      TRINITY_DN9199_c2_g1_i3; K00232  E1.3.3.6, ACOX1, ACOX3; acyl-CoA oxidase [EC:1.3.3.6]
D      TRINITY_DN7070_c0_g1_i4; K00232  E1.3.3.6, ACOX1, ACOX3; acyl-CoA oxidase [EC:1.3.3.6]
D      TRINITY_DN9483_c1_g1_i1; K00232  E1.3.3.6, ACOX1, ACOX3; acyl-CoA oxidase [EC:1.3.3.6]
D      TRINITY_DN7844_c0_g1_i1; K00232  E1.3.3.6, ACOX1, ACOX3; acyl-CoA oxidase [EC:1.3.3.6]
D      TRINITY_DN10195_c2_g3_i7; K01692  paaF, echA; enoyl-CoA hydratase [EC:4.2.1.17]
D      TRINITY_DN10195_c2_g3_i6; K01692  paaF, echA; enoyl-CoA hydratase [EC:4.2.1.17]
D      TRINITY_DN10882_c0_g1_i1; K07514  EHHADH; enoyl-CoA hydratase / 3-hydroxyacyl-CoA dehydrogenase / 3,2-trans-enoyl-CoA isomerase [EC:4.2.1.17 1.1.1.35 5.3.3.8]
D      TRINITY_DN8238_c7_g2_i9; K05605  HIBCH; 3-hydroxyisobutyryl-CoA hydrolase [EC:3.1.2.4]
D      TRINITY_DN10774_c1_g2_i5; K05605  HIBCH; 3-hydroxyisobutyryl-CoA hydrolase [EC:3.1.2.4]
D      TRINITY_DN8238_c7_g2_i7; K05605  HIBCH; 3-hydroxyisobutyryl-CoA hydrolase [EC:3.1.2.4]
D      TRINITY_DN7632_c0_g1_i13; K05605  HIBCH; 3-hydroxyisobutyryl-CoA hydrolase [EC:3.1.2.4]
D      TRINITY_DN8238_c7_g2_i5; K05605  HIBCH; 3-hydroxyisobutyryl-CoA hydrolase [EC:3.1.2.4]
D      TRINITY_DN7641_c0_g1_i3; K05605  HIBCH; 3-hydroxyisobutyryl-CoA hydrolase [EC:3.1.2.4]
D      TRINITY_DN10574_c2_g3_i2; K11262  ACACA; acetyl-CoA carboxylase / biotin carboxylase 1 [EC:6.4.1.2 6.3.4.14 2.1.3.15]
D      TRINITY_DN9160_c0_g1_i13; K01962  accA; acetyl-CoA carboxylase carboxyl transferase subunit alpha [EC:6.4.1.2 2.1.3.15]
D      TRINITY_DN9160_c0_g1_i21; K01962  accA; acetyl-CoA carboxylase carboxyl transferase subunit alpha [EC:6.4.1.2 2.1.3.15]
D      TRINITY_DN9160_c0_g1_i1; K01962  accA; acetyl-CoA carboxylase carboxyl transferase subunit alpha [EC:6.4.1.2 2.1.3.15]
D      TRINITY_DN9160_c0_g1_i10; K01962  accA; acetyl-CoA carboxylase carboxyl transferase subunit alpha [EC:6.4.1.2 2.1.3.15]
D      TRINITY_DN9160_c0_g1_i16; K01962  accA; acetyl-CoA carboxylase carboxyl transferase subunit alpha [EC:6.4.1.2 2.1.3.15]
D      TRINITY_DN11201_c2_g2_i1; K01962  accA; acetyl-CoA carboxylase carboxyl transferase subunit alpha [EC:6.4.1.2 2.1.3.15]
D      TRINITY_DN9160_c0_g1_i8; K01962  accA; acetyl-CoA carboxylase carboxyl transferase subunit alpha [EC:6.4.1.2 2.1.3.15]
D      TRINITY_DN8695_c0_g1_i7; K02160  accB, bccP; acetyl-CoA carboxylase biotin carboxyl carrier protein
D      TRINITY_DN8695_c0_g1_i4; K02160  accB, bccP; acetyl-CoA carboxylase biotin carboxyl carrier protein
D      TRINITY_DN8530_c2_g1_i1; K02160  accB, bccP; acetyl-CoA carboxylase biotin carboxyl carrier protein
D      TRINITY_DN9762_c2_g5_i1; K01961  accC; acetyl-CoA carboxylase, biotin carboxylase subunit [EC:6.4.1.2 6.3.4.14]
D      TRINITY_DN11143_c1_g1_i5; K01963  accD; acetyl-CoA carboxylase carboxyl transferase subunit beta [EC:6.4.1.2 2.1.3.15]
D      TRINITY_DN11143_c1_g1_i6; K01963  accD; acetyl-CoA carboxylase carboxyl transferase subunit beta [EC:6.4.1.2 2.1.3.15]
D      TRINITY_DN11143_c1_g1_i1; K01963  accD; acetyl-CoA carboxylase carboxyl transferase subunit beta [EC:6.4.1.2 2.1.3.15]
D      TRINITY_DN8481_c4_g1_i3; K01578  MLYCD; malonyl-CoA decarboxylase [EC:4.1.1.9]
D      TRINITY_DN8481_c4_g1_i6; K01578  MLYCD; malonyl-CoA decarboxylase [EC:4.1.1.9]
D      TRINITY_DN8481_c4_g1_i16; K01578  MLYCD; malonyl-CoA decarboxylase [EC:4.1.1.9]
D      TRINITY_DN8481_c4_g1_i4; K01578  MLYCD; malonyl-CoA decarboxylase [EC:4.1.1.9]
D      TRINITY_DN8872_c2_g6_i2; K01899  LSC1; succinyl-CoA synthetase alpha subunit [EC:6.2.1.4 6.2.1.5]
D      TRINITY_DN6190_c0_g1_i1; K01900  LSC2; succinyl-CoA synthetase beta subunit [EC:6.2.1.4 6.2.1.5]
D      TRINITY_DN8926_c1_g2_i1; K00140  mmsA, iolA, ALDH6A1; malonate-semialdehyde dehydrogenase (acetylating) / methylmalonate-semialdehyde dehydrogenase [EC:1.2.1.18 1.2.1.27]
D      TRINITY_DN8926_c1_g2_i5; K00140  mmsA, iolA, ALDH6A1; malonate-semialdehyde dehydrogenase (acetylating) / methylmalonate-semialdehyde dehydrogenase [EC:1.2.1.18 1.2.1.27]
D      TRINITY_DN10347_c0_g3_i10; K00140  mmsA, iolA, ALDH6A1; malonate-semialdehyde dehydrogenase (acetylating) / methylmalonate-semialdehyde dehydrogenase [EC:1.2.1.18 1.2.1.27]
D      TRINITY_DN11287_c0_g1_i2; K03417  prpB; methylisocitrate lyase [EC:4.1.3.30]
D      TRINITY_DN11287_c0_g1_i4; K03417  prpB; methylisocitrate lyase [EC:4.1.3.30]
D      TRINITY_DN11287_c0_g1_i10; K03417  prpB; methylisocitrate lyase [EC:4.1.3.30]
D      TRINITY_DN6276_c0_g1_i1; K00016  LDH, ldh; L-lactate dehydrogenase [EC:1.1.1.27]
D      TRINITY_DN9575_c4_g4_i4; K00626  E2.3.1.9, atoB; acetyl-CoA C-acetyltransferase [EC:2.3.1.9]
D      TRINITY_DN10544_c1_g1_i4; K00626  E2.3.1.9, atoB; acetyl-CoA C-acetyltransferase [EC:2.3.1.9]
D      TRINITY_DN10544_c1_g1_i16; K00626  E2.3.1.9, atoB; acetyl-CoA C-acetyltransferase [EC:2.3.1.9]
D      TRINITY_DN10544_c1_g1_i12; K00626  E2.3.1.9, atoB; acetyl-CoA C-acetyltransferase [EC:2.3.1.9]
D      TRINITY_DN8524_c4_g1_i4; K18471  ydjG; methylglyoxal reductase [EC:1.1.1.-]
C    00650 Butanoate metabolism [PATH:ko00650]
D      TRINITY_DN9575_c4_g4_i4; K00626  E2.3.1.9, atoB; acetyl-CoA C-acetyltransferase [EC:2.3.1.9]
D      TRINITY_DN10544_c1_g1_i4; K00626  E2.3.1.9, atoB; acetyl-CoA C-acetyltransferase [EC:2.3.1.9]
D      TRINITY_DN10544_c1_g1_i16; K00626  E2.3.1.9, atoB; acetyl-CoA C-acetyltransferase [EC:2.3.1.9]
D      TRINITY_DN10544_c1_g1_i12; K00626  E2.3.1.9, atoB; acetyl-CoA C-acetyltransferase [EC:2.3.1.9]
D      TRINITY_DN7877_c0_g1_i1; K00074  paaH, hbd, fadB, mmgB; 3-hydroxybutyryl-CoA dehydrogenase [EC:1.1.1.157]
D      TRINITY_DN10195_c2_g3_i7; K01692  paaF, echA; enoyl-CoA hydratase [EC:4.2.1.17]
D      TRINITY_DN10195_c2_g3_i6; K01692  paaF, echA; enoyl-CoA hydratase [EC:4.2.1.17]
D      TRINITY_DN10882_c0_g1_i1; K07514  EHHADH; enoyl-CoA hydratase / 3-hydroxyacyl-CoA dehydrogenase / 3,2-trans-enoyl-CoA isomerase [EC:4.2.1.17 1.1.1.35 5.3.3.8]
D      TRINITY_DN11167_c3_g6_i1; K01913  AAE7, ACN1; acetate/butyrate---CoA ligase [EC:6.2.1.1 6.2.1.2]
D      TRINITY_DN9394_c0_g1_i9; K00109  L2HGDH; 2-hydroxyglutarate dehydrogenase [EC:1.1.99.2]
D      TRINITY_DN11176_c2_g1_i9; K00244  frdA; fumarate reductase flavoprotein subunit [EC:1.3.5.4]
D      TRINITY_DN9365_c1_g1_i8; K01580  E4.1.1.15, gadB, gadA, GAD; glutamate decarboxylase [EC:4.1.1.15]
D      TRINITY_DN11398_c1_g1_i7; K01580  E4.1.1.15, gadB, gadA, GAD; glutamate decarboxylase [EC:4.1.1.15]
D      TRINITY_DN11398_c1_g1_i8; K01580  E4.1.1.15, gadB, gadA, GAD; glutamate decarboxylase [EC:4.1.1.15]
D      TRINITY_DN9365_c1_g1_i6; K01580  E4.1.1.15, gadB, gadA, GAD; glutamate decarboxylase [EC:4.1.1.15]
D      TRINITY_DN9365_c1_g1_i5; K01580  E4.1.1.15, gadB, gadA, GAD; glutamate decarboxylase [EC:4.1.1.15]
D      TRINITY_DN9365_c1_g1_i4; K01580  E4.1.1.15, gadB, gadA, GAD; glutamate decarboxylase [EC:4.1.1.15]
D      TRINITY_DN10732_c2_g1_i4; K16871  POP2; 4-aminobutyrate---pyruvate transaminase [EC:2.6.1.96]
D      TRINITY_DN10245_c2_g1_i12; K17761  SSADH; succinate-semialdehyde dehydrogenase, mitochondrial [EC:1.2.1.24]
D      TRINITY_DN10245_c2_g1_i6; K17761  SSADH; succinate-semialdehyde dehydrogenase, mitochondrial [EC:1.2.1.24]
D      TRINITY_DN10245_c2_g1_i2; K17761  SSADH; succinate-semialdehyde dehydrogenase, mitochondrial [EC:1.2.1.24]
D      TRINITY_DN8298_c4_g2_i8; K18121  GLYR; glyoxylate/succinic semialdehyde reductase [EC:1.1.1.79 1.1.1.-]
D      TRINITY_DN8298_c4_g2_i9; K18121  GLYR; glyoxylate/succinic semialdehyde reductase [EC:1.1.1.79 1.1.1.-]
D      TRINITY_DN11382_c0_g1_i16; K01641  E2.3.3.10; hydroxymethylglutaryl-CoA synthase [EC:2.3.3.10]
D      TRINITY_DN11382_c0_g1_i22; K01641  E2.3.3.10; hydroxymethylglutaryl-CoA synthase [EC:2.3.3.10]
D      TRINITY_DN11382_c0_g1_i2; K01641  E2.3.3.10; hydroxymethylglutaryl-CoA synthase [EC:2.3.3.10]
D      TRINITY_DN11382_c0_g1_i34; K01641  E2.3.3.10; hydroxymethylglutaryl-CoA synthase [EC:2.3.3.10]
D      TRINITY_DN11382_c0_g1_i36; K01641  E2.3.3.10; hydroxymethylglutaryl-CoA synthase [EC:2.3.3.10]
D      TRINITY_DN11382_c0_g1_i3; K01641  E2.3.3.10; hydroxymethylglutaryl-CoA synthase [EC:2.3.3.10]
D      TRINITY_DN11382_c0_g1_i10; K01641  E2.3.3.10; hydroxymethylglutaryl-CoA synthase [EC:2.3.3.10]
D      TRINITY_DN11382_c0_g1_i28; K01641  E2.3.3.10; hydroxymethylglutaryl-CoA synthase [EC:2.3.3.10]
D      TRINITY_DN11382_c0_g1_i29; K01641  E2.3.3.10; hydroxymethylglutaryl-CoA synthase [EC:2.3.3.10]
D      TRINITY_DN11382_c0_g1_i25; K01641  E2.3.3.10; hydroxymethylglutaryl-CoA synthase [EC:2.3.3.10]
D      TRINITY_DN11382_c0_g1_i32; K01641  E2.3.3.10; hydroxymethylglutaryl-CoA synthase [EC:2.3.3.10]
D      TRINITY_DN11382_c0_g1_i23; K01641  E2.3.3.10; hydroxymethylglutaryl-CoA synthase [EC:2.3.3.10]
D      TRINITY_DN8769_c0_g1_i4; K01640  E4.1.3.4, HMGCL, hmgL; hydroxymethylglutaryl-CoA lyase [EC:4.1.3.4]
D      TRINITY_DN8309_c0_g1_i3; K01640  E4.1.3.4, HMGCL, hmgL; hydroxymethylglutaryl-CoA lyase [EC:4.1.3.4]
D      TRINITY_DN8309_c0_g1_i16; K01640  E4.1.3.4, HMGCL, hmgL; hydroxymethylglutaryl-CoA lyase [EC:4.1.3.4]
D      TRINITY_DN8614_c1_g1_i1; K01652  E2.2.1.6L, ilvB, ilvG, ilvI; acetolactate synthase I/II/III large subunit [EC:2.2.1.6]
D      TRINITY_DN10700_c2_g1_i1; K01653  E2.2.1.6S, ilvH, ilvN; acetolactate synthase I/III small subunit [EC:2.2.1.6]
D      TRINITY_DN10700_c2_g2_i4; K01653  E2.2.1.6S, ilvH, ilvN; acetolactate synthase I/III small subunit [EC:2.2.1.6]
D      TRINITY_DN10700_c2_g2_i7; K01653  E2.2.1.6S, ilvH, ilvN; acetolactate synthase I/III small subunit [EC:2.2.1.6]
C    00660 C5-Branched dibasic acid metabolism [PATH:ko00660]
D      TRINITY_DN8614_c1_g1_i1; K01652  E2.2.1.6L, ilvB, ilvG, ilvI; acetolactate synthase I/II/III large subunit [EC:2.2.1.6]
D      TRINITY_DN10700_c2_g1_i1; K01653  E2.2.1.6S, ilvH, ilvN; acetolactate synthase I/III small subunit [EC:2.2.1.6]
D      TRINITY_DN10700_c2_g2_i4; K01653  E2.2.1.6S, ilvH, ilvN; acetolactate synthase I/III small subunit [EC:2.2.1.6]
D      TRINITY_DN10700_c2_g2_i7; K01653  E2.2.1.6S, ilvH, ilvN; acetolactate synthase I/III small subunit [EC:2.2.1.6]
D      TRINITY_DN8252_c0_g1_i1; K01703  leuC, IPMI-L; 3-isopropylmalate/(R)-2-methylmalate dehydratase large subunit [EC:4.2.1.33 4.2.1.35]
D      TRINITY_DN8252_c0_g2_i2; K01703  leuC, IPMI-L; 3-isopropylmalate/(R)-2-methylmalate dehydratase large subunit [EC:4.2.1.33 4.2.1.35]
D      TRINITY_DN8252_c0_g2_i4; K01703  leuC, IPMI-L; 3-isopropylmalate/(R)-2-methylmalate dehydratase large subunit [EC:4.2.1.33 4.2.1.35]
D      TRINITY_DN8606_c0_g3_i4; K01704  leuD, IPMI-S; 3-isopropylmalate/(R)-2-methylmalate dehydratase small subunit [EC:4.2.1.33 4.2.1.35]
D      TRINITY_DN8606_c0_g3_i2; K01704  leuD, IPMI-S; 3-isopropylmalate/(R)-2-methylmalate dehydratase small subunit [EC:4.2.1.33 4.2.1.35]
C    00562 Inositol phosphate metabolism [PATH:ko00562]
D      TRINITY_DN8189_c0_g1_i4; K00914  PIK3C3, VPS34; phosphatidylinositol 3-kinase [EC:2.7.1.137]
D      TRINITY_DN8837_c3_g1_i17; K18081  MTMR1_2; myotubularin-related protein 1/2 [EC:3.1.3.64 3.1.3.95]
D      TRINITY_DN8837_c3_g1_i11; K18081  MTMR1_2; myotubularin-related protein 1/2 [EC:3.1.3.64 3.1.3.95]
D      TRINITY_DN8369_c7_g1_i7; K00888  PI4KA; phosphatidylinositol 4-kinase A [EC:2.7.1.67]
D      TRINITY_DN8369_c7_g1_i4; K00888  PI4KA; phosphatidylinositol 4-kinase A [EC:2.7.1.67]
D      TRINITY_DN8369_c7_g1_i5; K00888  PI4KA; phosphatidylinositol 4-kinase A [EC:2.7.1.67]
D      TRINITY_DN8369_c7_g1_i1; K00888  PI4KA; phosphatidylinositol 4-kinase A [EC:2.7.1.67]
D      TRINITY_DN8369_c7_g1_i3; K00888  PI4KA; phosphatidylinositol 4-kinase A [EC:2.7.1.67]
D      TRINITY_DN9445_c2_g1_i1; K19801  PI4KB; phosphatidylinositol 4-kinase B [EC:2.7.1.67]
D      TRINITY_DN8433_c1_g1_i10; K21797  SAC1, SACM1L; phosphatidylinositol 4-phosphatase [EC:3.1.3.-]
D      TRINITY_DN8433_c1_g1_i9; K21797  SAC1, SACM1L; phosphatidylinositol 4-phosphatase [EC:3.1.3.-]
D      TRINITY_DN8433_c1_g1_i1; K21797  SAC1, SACM1L; phosphatidylinositol 4-phosphatase [EC:3.1.3.-]
D      TRINITY_DN8277_c1_g4_i6; K00889  PIP5K; 1-phosphatidylinositol-4-phosphate 5-kinase [EC:2.7.1.68]
D      TRINITY_DN8277_c1_g2_i11; K00889  PIP5K; 1-phosphatidylinositol-4-phosphate 5-kinase [EC:2.7.1.68]
D      TRINITY_DN8277_c1_g2_i7; K00889  PIP5K; 1-phosphatidylinositol-4-phosphate 5-kinase [EC:2.7.1.68]
D      TRINITY_DN8958_c2_g1_i4; K00889  PIP5K; 1-phosphatidylinositol-4-phosphate 5-kinase [EC:2.7.1.68]
D      TRINITY_DN8277_c1_g2_i4; K00889  PIP5K; 1-phosphatidylinositol-4-phosphate 5-kinase [EC:2.7.1.68]
D      TRINITY_DN8277_c1_g2_i9; K00889  PIP5K; 1-phosphatidylinositol-4-phosphate 5-kinase [EC:2.7.1.68]
D      TRINITY_DN8277_c1_g2_i10; K00889  PIP5K; 1-phosphatidylinositol-4-phosphate 5-kinase [EC:2.7.1.68]
D      TRINITY_DN8781_c0_g2_i5; K01110  PTEN; phosphatidylinositol-3,4,5-trisphosphate 3-phosphatase and dual-specificity protein phosphatase PTEN [EC:3.1.3.16 3.1.3.48 3.1.3.67]
D      TRINITY_DN8781_c0_g1_i2; K01110  PTEN; phosphatidylinositol-3,4,5-trisphosphate 3-phosphatase and dual-specificity protein phosphatase PTEN [EC:3.1.3.16 3.1.3.48 3.1.3.67]
D      TRINITY_DN8781_c0_g2_i6; K01110  PTEN; phosphatidylinositol-3,4,5-trisphosphate 3-phosphatase and dual-specificity protein phosphatase PTEN [EC:3.1.3.16 3.1.3.48 3.1.3.67]
D      TRINITY_DN8781_c0_g2_i9; K01110  PTEN; phosphatidylinositol-3,4,5-trisphosphate 3-phosphatase and dual-specificity protein phosphatase PTEN [EC:3.1.3.16 3.1.3.48 3.1.3.67]
D      TRINITY_DN8781_c0_g2_i10; K01110  PTEN; phosphatidylinositol-3,4,5-trisphosphate 3-phosphatase and dual-specificity protein phosphatase PTEN [EC:3.1.3.16 3.1.3.48 3.1.3.67]
D      TRINITY_DN10830_c0_g1_i16; K00921  PIKFYVE, FAB1; 1-phosphatidylinositol-3-phosphate 5-kinase [EC:2.7.1.150]
D      TRINITY_DN9730_c1_g1_i8; K00921  PIKFYVE, FAB1; 1-phosphatidylinositol-3-phosphate 5-kinase [EC:2.7.1.150]
D      TRINITY_DN9730_c1_g1_i6; K00921  PIKFYVE, FAB1; 1-phosphatidylinositol-3-phosphate 5-kinase [EC:2.7.1.150]
D      TRINITY_DN8895_c0_g2_i3; K00921  PIKFYVE, FAB1; 1-phosphatidylinositol-3-phosphate 5-kinase [EC:2.7.1.150]
D      TRINITY_DN9730_c1_g1_i5; K00921  PIKFYVE, FAB1; 1-phosphatidylinositol-3-phosphate 5-kinase [EC:2.7.1.150]
D      TRINITY_DN10830_c0_g1_i32; K00921  PIKFYVE, FAB1; 1-phosphatidylinositol-3-phosphate 5-kinase [EC:2.7.1.150]
D      TRINITY_DN10830_c0_g1_i3; K00921  PIKFYVE, FAB1; 1-phosphatidylinositol-3-phosphate 5-kinase [EC:2.7.1.150]
D      TRINITY_DN9730_c1_g1_i2; K00921  PIKFYVE, FAB1; 1-phosphatidylinositol-3-phosphate 5-kinase [EC:2.7.1.150]
D      TRINITY_DN8895_c0_g2_i5; K00921  PIKFYVE, FAB1; 1-phosphatidylinositol-3-phosphate 5-kinase [EC:2.7.1.150]
D      TRINITY_DN8895_c0_g2_i2; K00921  PIKFYVE, FAB1; 1-phosphatidylinositol-3-phosphate 5-kinase [EC:2.7.1.150]
D      TRINITY_DN10992_c2_g1_i9; K22913  FIG4; phosphatidylinositol 3,5-bisphosphate 5-phosphatase [EC:3.1.3.-]
D      TRINITY_DN10992_c2_g1_i5; K22913  FIG4; phosphatidylinositol 3,5-bisphosphate 5-phosphatase [EC:3.1.3.-]
D      TRINITY_DN9215_c2_g2_i3; K22913  FIG4; phosphatidylinositol 3,5-bisphosphate 5-phosphatase [EC:3.1.3.-]
D      TRINITY_DN8857_c0_g1_i9; K22913  FIG4; phosphatidylinositol 3,5-bisphosphate 5-phosphatase [EC:3.1.3.-]
D      TRINITY_DN8857_c0_g1_i3; K22913  FIG4; phosphatidylinositol 3,5-bisphosphate 5-phosphatase [EC:3.1.3.-]
D      TRINITY_DN8857_c0_g1_i1; K22913  FIG4; phosphatidylinositol 3,5-bisphosphate 5-phosphatase [EC:3.1.3.-]
D      TRINITY_DN10907_c2_g6_i2; K05857  PLCD; phosphatidylinositol phospholipase C, delta [EC:3.1.4.11]
D      TRINITY_DN10907_c2_g6_i3; K05857  PLCD; phosphatidylinositol phospholipase C, delta [EC:3.1.4.11]
D      TRINITY_DN8194_c0_g2_i2; K05857  PLCD; phosphatidylinositol phospholipase C, delta [EC:3.1.4.11]
D      TRINITY_DN8194_c0_g2_i1; K05857  PLCD; phosphatidylinositol phospholipase C, delta [EC:3.1.4.11]
D      TRINITY_DN6921_c0_g2_i1; K01114  plc; phospholipase C [EC:3.1.4.3]
D      TRINITY_DN9890_c2_g1_i1; K01114  plc; phospholipase C [EC:3.1.4.3]
D      TRINITY_DN8585_c3_g1_i3; K01092  E3.1.3.25, IMPA, suhB; myo-inositol-1(or 4)-monophosphatase [EC:3.1.3.25]
D      TRINITY_DN8585_c3_g1_i1; K01092  E3.1.3.25, IMPA, suhB; myo-inositol-1(or 4)-monophosphatase [EC:3.1.3.25]
D      TRINITY_DN8417_c0_g1_i13; K01092  E3.1.3.25, IMPA, suhB; myo-inositol-1(or 4)-monophosphatase [EC:3.1.3.25]
D      TRINITY_DN8417_c0_g1_i1; K10047  VTC4; inositol-phosphate phosphatase / L-galactose 1-phosphate phosphatase [EC:3.1.3.25 3.1.3.93]
D      TRINITY_DN8417_c0_g1_i5; K10047  VTC4; inositol-phosphate phosphatase / L-galactose 1-phosphate phosphatase [EC:3.1.3.25 3.1.3.93]
D      TRINITY_DN8417_c0_g1_i17; K10047  VTC4; inositol-phosphate phosphatase / L-galactose 1-phosphate phosphatase [EC:3.1.3.25 3.1.3.93]
D      TRINITY_DN9546_c1_g5_i1; K18649  IMPL2; inositol-phosphate phosphatase / L-galactose 1-phosphate phosphatase / histidinol-phosphatase [EC:3.1.3.25 3.1.3.93 3.1.3.15]
D      TRINITY_DN9234_c0_g1_i16; K00999  CDIPT; CDP-diacylglycerol--inositol 3-phosphatidyltransferase [EC:2.7.8.11]
D      TRINITY_DN9234_c0_g1_i12; K00999  CDIPT; CDP-diacylglycerol--inositol 3-phosphatidyltransferase [EC:2.7.8.11]
D      TRINITY_DN9234_c0_g1_i1; K00999  CDIPT; CDP-diacylglycerol--inositol 3-phosphatidyltransferase [EC:2.7.8.11]
D      TRINITY_DN9234_c0_g1_i6; K00999  CDIPT; CDP-diacylglycerol--inositol 3-phosphatidyltransferase [EC:2.7.8.11]
D      TRINITY_DN10153_c1_g1_i6; K01858  INO1, ISYNA1; myo-inositol-1-phosphate synthase [EC:5.5.1.4]
D      TRINITY_DN10153_c1_g1_i8; K01858  INO1, ISYNA1; myo-inositol-1-phosphate synthase [EC:5.5.1.4]
D      TRINITY_DN10153_c1_g1_i7; K01858  INO1, ISYNA1; myo-inositol-1-phosphate synthase [EC:5.5.1.4]
D      TRINITY_DN9398_c0_g1_i2; K15422  SAL; 3'(2'), 5'-bisphosphate nucleotidase / inositol polyphosphate 1-phosphatase [EC:3.1.3.7 3.1.3.57]
D      TRINITY_DN4357_c0_g1_i1; K19517  MIK; 1D-myo-inositol 3-kinase [EC:2.7.1.64]
D      TRINITY_DN8947_c0_g1_i1; K03103  MINPP1; multiple inositol-polyphosphate phosphatase / 2,3-bisphosphoglycerate 3-phosphatase [EC:3.1.3.62 3.1.3.80]
D      TRINITY_DN10326_c0_g1_i1; K00913  ITPK1; inositol-1,3,4-trisphosphate 5/6-kinase / inositol-tetrakisphosphate 1-kinase [EC:2.7.1.159 2.7.1.134]
D      TRINITY_DN7839_c1_g1_i1; K00913  ITPK1; inositol-1,3,4-trisphosphate 5/6-kinase / inositol-tetrakisphosphate 1-kinase [EC:2.7.1.159 2.7.1.134]
D      TRINITY_DN10376_c2_g7_i1; K00913  ITPK1; inositol-1,3,4-trisphosphate 5/6-kinase / inositol-tetrakisphosphate 1-kinase [EC:2.7.1.159 2.7.1.134]
D      TRINITY_DN8611_c1_g7_i2; K01765  ITPK4; inositol-1,3,4-trisphosphate 5/6-kinase [EC:2.7.1.159]
D      TRINITY_DN10509_c1_g1_i21; K00915  IPMK, IPK2; inositol-polyphosphate multikinase [EC:2.7.1.140 2.7.1.151]
D      TRINITY_DN10509_c1_g1_i16; K00915  IPMK, IPK2; inositol-polyphosphate multikinase [EC:2.7.1.140 2.7.1.151]
D      TRINITY_DN7957_c0_g1_i2; K10572  IPPK; inositol-pentakisphosphate 2-kinase [EC:2.7.1.158]
D      TRINITY_DN10280_c3_g2_i17; K00469  MIOX; inositol oxygenase [EC:1.13.99.1]
D      TRINITY_DN8926_c1_g2_i1; K00140  mmsA, iolA, ALDH6A1; malonate-semialdehyde dehydrogenase (acetylating) / methylmalonate-semialdehyde dehydrogenase [EC:1.2.1.18 1.2.1.27]
D      TRINITY_DN8926_c1_g2_i5; K00140  mmsA, iolA, ALDH6A1; malonate-semialdehyde dehydrogenase (acetylating) / methylmalonate-semialdehyde dehydrogenase [EC:1.2.1.18 1.2.1.27]
D      TRINITY_DN10347_c0_g3_i10; K00140  mmsA, iolA, ALDH6A1; malonate-semialdehyde dehydrogenase (acetylating) / methylmalonate-semialdehyde dehydrogenase [EC:1.2.1.18 1.2.1.27]
D      TRINITY_DN10768_c2_g1_i2; K01803  TPI, tpiA; triosephosphate isomerase (TIM) [EC:5.3.1.1]
D      TRINITY_DN10768_c2_g1_i3; K01803  TPI, tpiA; triosephosphate isomerase (TIM) [EC:5.3.1.1]
D      TRINITY_DN6182_c0_g1_i1; K01803  TPI, tpiA; triosephosphate isomerase (TIM) [EC:5.3.1.1]
D      TRINITY_DN8529_c0_g1_i1; K01803  TPI, tpiA; triosephosphate isomerase (TIM) [EC:5.3.1.1]
B
B  09102 Energy metabolism
C    00190 Oxidative phosphorylation [PATH:ko00190]
D      TRINITY_DN11054_c1_g8_i3; K05573  ndhB; NAD(P)H-quinone oxidoreductase subunit 2 [EC:7.1.1.2]
D      TRINITY_DN8186_c0_g1_i1; K05575  ndhD; NAD(P)H-quinone oxidoreductase subunit 4 [EC:7.1.1.2]
D      TRINITY_DN10244_c1_g4_i1; K05577  ndhF; NAD(P)H-quinone oxidoreductase subunit 5 [EC:7.1.1.2]
D      TRINITY_DN11293_c3_g2_i4; K05579  ndhH; NAD(P)H-quinone oxidoreductase subunit H [EC:7.1.1.2]
D      TRINITY_DN11293_c3_g2_i2; K05579  ndhH; NAD(P)H-quinone oxidoreductase subunit H [EC:7.1.1.2]
D      TRINITY_DN11412_c2_g3_i6; K05582  ndhK; NAD(P)H-quinone oxidoreductase subunit K [EC:7.1.1.2]
D      TRINITY_DN11412_c2_g3_i14; K05582  ndhK; NAD(P)H-quinone oxidoreductase subunit K [EC:7.1.1.2]
D      TRINITY_DN9377_c2_g3_i1; K03878  ND1; NADH-ubiquinone oxidoreductase chain 1 [EC:7.1.1.2]
D      TRINITY_DN10208_c1_g2_i1; K03879  ND2; NADH-ubiquinone oxidoreductase chain 2 [EC:7.1.1.2]
D      TRINITY_DN9083_c4_g1_i6; K03883  ND5; NADH-ubiquinone oxidoreductase chain 5 [EC:7.1.1.2]
D      TRINITY_DN10986_c0_g1_i3; K03934  NDUFS1; NADH dehydrogenase (ubiquinone) Fe-S protein 1 [EC:7.1.1.2 1.6.99.3]
D      TRINITY_DN11361_c3_g1_i2; K03935  NDUFS2; NADH dehydrogenase (ubiquinone) Fe-S protein 2 [EC:7.1.1.2 1.6.99.3]
D      TRINITY_DN10412_c1_g2_i1; K03936  NDUFS3; NADH dehydrogenase (ubiquinone) Fe-S protein 3 [EC:7.1.1.2 1.6.99.3]
D      TRINITY_DN11371_c1_g1_i2; K03937  NDUFS4; NADH dehydrogenase (ubiquinone) Fe-S protein 4
D      TRINITY_DN11371_c1_g1_i1; K03937  NDUFS4; NADH dehydrogenase (ubiquinone) Fe-S protein 4
D      TRINITY_DN10621_c2_g2_i2; K03939  NDUFS6; NADH dehydrogenase (ubiquinone) Fe-S protein 6
D      TRINITY_DN5373_c0_g1_i1; K03940  NDUFS7; NADH dehydrogenase (ubiquinone) Fe-S protein 7 [EC:7.1.1.2 1.6.99.3]
D      TRINITY_DN7910_c0_g1_i3; K03941  NDUFS8; NADH dehydrogenase (ubiquinone) Fe-S protein 8 [EC:7.1.1.2 1.6.99.3]
D      TRINITY_DN8584_c3_g2_i2; K03942  NDUFV1; NADH dehydrogenase (ubiquinone) flavoprotein 1 [EC:7.1.1.2 1.6.99.3]
D      TRINITY_DN8584_c3_g2_i1; K03942  NDUFV1; NADH dehydrogenase (ubiquinone) flavoprotein 1 [EC:7.1.1.2 1.6.99.3]
D      TRINITY_DN9533_c1_g1_i6; K03943  NDUFV2; NADH dehydrogenase (ubiquinone) flavoprotein 2 [EC:7.1.1.2 1.6.99.3]
D      TRINITY_DN9533_c1_g1_i2; K03943  NDUFV2; NADH dehydrogenase (ubiquinone) flavoprotein 2 [EC:7.1.1.2 1.6.99.3]
D      TRINITY_DN10761_c0_g1_i1; K03945  NDUFA1; NADH dehydrogenase (ubiquinone) 1 alpha subcomplex subunit 1
D      TRINITY_DN11198_c0_g2_i2; K03946  NDUFA2; NADH dehydrogenase (ubiquinone) 1 alpha subcomplex subunit 2
D      TRINITY_DN9140_c2_g1_i1; K03949  NDUFA5; NADH dehydrogenase (ubiquinone) 1 alpha subcomplex subunit 5
D      TRINITY_DN10961_c4_g2_i3; K03950  NDUFA6; NADH dehydrogenase (ubiquinone) 1 alpha subcomplex subunit 6
D      TRINITY_DN5630_c0_g2_i1; K03952  NDUFA8; NADH dehydrogenase (ubiquinone) 1 alpha subcomplex subunit 8
D      TRINITY_DN10120_c0_g3_i4; K03953  NDUFA9; NADH dehydrogenase (ubiquinone) 1 alpha subcomplex subunit 9
D      TRINITY_DN10120_c0_g3_i6; K03953  NDUFA9; NADH dehydrogenase (ubiquinone) 1 alpha subcomplex subunit 9
D      TRINITY_DN8059_c2_g1_i3; K03955  NDUFAB1; NADH dehydrogenase (ubiquinone) 1 alpha/beta subcomplex 1, acyl-carrier protein
D      TRINITY_DN10483_c3_g2_i2; K03955  NDUFAB1; NADH dehydrogenase (ubiquinone) 1 alpha/beta subcomplex 1, acyl-carrier protein
D      TRINITY_DN9285_c1_g1_i2; K11352  NDUFA12; NADH dehydrogenase (ubiquinone) 1 alpha subcomplex subunit 12
D      TRINITY_DN9023_c2_g3_i1; K11353  NDUFA13; NADH dehydrogenase (ubiquinone) 1 alpha subcomplex subunit 13
D      TRINITY_DN9023_c2_g3_i2; K11353  NDUFA13; NADH dehydrogenase (ubiquinone) 1 alpha subcomplex subunit 13
D      TRINITY_DN9522_c0_g1_i1; K03963  NDUFB7; NADH dehydrogenase (ubiquinone) 1 beta subcomplex subunit 7
D      TRINITY_DN10510_c1_g1_i2; K03965  NDUFB9; NADH dehydrogenase (ubiquinone) 1 beta subcomplex subunit 9
D      TRINITY_DN9094_c0_g1_i3; K03966  NDUFB10; NADH dehydrogenase (ubiquinone) 1 beta subcomplex subunit 10
D      TRINITY_DN9094_c0_g1_i1; K03966  NDUFB10; NADH dehydrogenase (ubiquinone) 1 beta subcomplex subunit 10
D      TRINITY_DN8098_c1_g4_i5; K03885  ndh; NADH dehydrogenase [EC:1.6.99.3]
D      TRINITY_DN11176_c2_g1_i1; K00234  SDHA, SDH1; succinate dehydrogenase (ubiquinone) flavoprotein subunit [EC:1.3.5.1]
D      TRINITY_DN9293_c3_g3_i1; K00235  SDHB, SDH2; succinate dehydrogenase (ubiquinone) iron-sulfur subunit [EC:1.3.5.1]
D      TRINITY_DN11176_c2_g1_i9; K00244  frdA; fumarate reductase flavoprotein subunit [EC:1.3.5.4]
D      TRINITY_DN8673_c5_g7_i3; K00411  UQCRFS1, RIP1, petA; ubiquinol-cytochrome c reductase iron-sulfur subunit [EC:7.1.1.8]
D      TRINITY_DN8673_c5_g7_i2; K00411  UQCRFS1, RIP1, petA; ubiquinol-cytochrome c reductase iron-sulfur subunit [EC:7.1.1.8]
D      TRINITY_DN9682_c0_g1_i2; K00411  UQCRFS1, RIP1, petA; ubiquinol-cytochrome c reductase iron-sulfur subunit [EC:7.1.1.8]
D      TRINITY_DN9682_c0_g1_i7; K00411  UQCRFS1, RIP1, petA; ubiquinol-cytochrome c reductase iron-sulfur subunit [EC:7.1.1.8]
D      TRINITY_DN9682_c0_g1_i4; K00411  UQCRFS1, RIP1, petA; ubiquinol-cytochrome c reductase iron-sulfur subunit [EC:7.1.1.8]
D      TRINITY_DN10505_c1_g2_i1; K00412  CYTB, petB; ubiquinol-cytochrome c reductase cytochrome b subunit
D      TRINITY_DN11232_c2_g4_i1; K00413  CYC1, CYT1, petC; ubiquinol-cytochrome c reductase cytochrome c1 subunit
D      TRINITY_DN7281_c0_g1_i1; K00416  QCR6, UQCRH; ubiquinol-cytochrome c reductase subunit 6
D      TRINITY_DN7281_c0_g1_i2; K00416  QCR6, UQCRH; ubiquinol-cytochrome c reductase subunit 6
D      TRINITY_DN10112_c3_g1_i3; K00417  QCR7, UQCRB; ubiquinol-cytochrome c reductase subunit 7
D      TRINITY_DN7038_c0_g1_i1; K00419  QCR9, UCRC; ubiquinol-cytochrome c reductase subunit 9
D      TRINITY_DN9941_c1_g3_i4; K02257  COX10, ctaB, cyoE; heme o synthase [EC:2.5.1.141]
D      TRINITY_DN9964_c1_g3_i3; K02262  COX3; cytochrome c oxidase subunit 3
D      TRINITY_DN9985_c1_g1_i1; K02256  COX1; cytochrome c oxidase subunit 1 [EC:7.1.1.9]
D      TRINITY_DN9985_c1_g1_i9; K02256  COX1; cytochrome c oxidase subunit 1 [EC:7.1.1.9]
D      TRINITY_DN8356_c0_g1_i10; K02261  COX2; cytochrome c oxidase subunit 2
D      TRINITY_DN6940_c0_g1_i3; K02265  COX5B; cytochrome c oxidase subunit 5b
D      TRINITY_DN6940_c0_g1_i1; K02265  COX5B; cytochrome c oxidase subunit 5b
D      TRINITY_DN5982_c0_g1_i2; K02266  COX6A; cytochrome c oxidase subunit 6a
D      TRINITY_DN5974_c0_g1_i2; K02267  COX6B; cytochrome c oxidase subunit 6b
D      TRINITY_DN10690_c2_g1_i1; K02267  COX6B; cytochrome c oxidase subunit 6b
D      TRINITY_DN8613_c1_g1_i9; K02258  COX11, ctaG; cytochrome c oxidase assembly protein subunit 11
D      TRINITY_DN8613_c1_g1_i4; K02258  COX11, ctaG; cytochrome c oxidase assembly protein subunit 11
D      TRINITY_DN9171_c0_g1_i3; K02259  COX15, ctaA; cytochrome c oxidase assembly protein subunit 15
D      TRINITY_DN9904_c1_g4_i1; K02260  COX17; cytochrome c oxidase assembly protein subunit 17
D      TRINITY_DN10808_c0_g1_i16; K02111  ATPF1A, atpA; F-type H+/Na+-transporting ATPase subunit alpha [EC:7.1.2.2 7.2.2.1]
D      TRINITY_DN10808_c0_g1_i6; K02111  ATPF1A, atpA; F-type H+/Na+-transporting ATPase subunit alpha [EC:7.1.2.2 7.2.2.1]
D      TRINITY_DN10808_c0_g1_i7; K02111  ATPF1A, atpA; F-type H+/Na+-transporting ATPase subunit alpha [EC:7.1.2.2 7.2.2.1]
D      TRINITY_DN10808_c0_g1_i14; K02111  ATPF1A, atpA; F-type H+/Na+-transporting ATPase subunit alpha [EC:7.1.2.2 7.2.2.1]
D      TRINITY_DN11412_c2_g2_i1; K02112  ATPF1B, atpD; F-type H+/Na+-transporting ATPase subunit beta [EC:7.1.2.2 7.2.2.1]
D      TRINITY_DN6443_c0_g1_i2; K02115  ATPF1G, atpG; F-type H+-transporting ATPase subunit gamma
D      TRINITY_DN8297_c5_g1_i6; K02115  ATPF1G, atpG; F-type H+-transporting ATPase subunit gamma
D      TRINITY_DN8297_c5_g1_i4; K02115  ATPF1G, atpG; F-type H+-transporting ATPase subunit gamma
D      TRINITY_DN9822_c3_g2_i4; K02113  ATPF1D, atpH; F-type H+-transporting ATPase subunit delta
D      TRINITY_DN10154_c0_g4_i2; K02113  ATPF1D, atpH; F-type H+-transporting ATPase subunit delta
D      TRINITY_DN10154_c0_g4_i3; K02113  ATPF1D, atpH; F-type H+-transporting ATPase subunit delta
D      TRINITY_DN9928_c5_g2_i1; K02108  ATPF0A, atpB; F-type H+-transporting ATPase subunit a
D      TRINITY_DN10701_c1_g1_i2; K02109  ATPF0B, atpF; F-type H+-transporting ATPase subunit b
D      TRINITY_DN10701_c1_g1_i1; K02109  ATPF0B, atpF; F-type H+-transporting ATPase subunit b
D      TRINITY_DN9516_c3_g4_i1; K02109  ATPF0B, atpF; F-type H+-transporting ATPase subunit b
D      TRINITY_DN10808_c0_g1_i1; K02110  ATPF0C, atpE; F-type H+-transporting ATPase subunit c
D      TRINITY_DN8484_c2_g1_i3; K02132  ATPeF1A, ATP5A1, ATP1; F-type H+-transporting ATPase subunit alpha
D      TRINITY_DN8484_c2_g1_i2; K02132  ATPeF1A, ATP5A1, ATP1; F-type H+-transporting ATPase subunit alpha
D      TRINITY_DN10287_c0_g1_i1; K02133  ATPeF1B, ATP5B, ATP2; F-type H+-transporting ATPase subunit beta [EC:7.1.2.2]
D      TRINITY_DN11346_c0_g1_i1; K02136  ATPeF1G, ATP5C1, ATP3; F-type H+-transporting ATPase subunit gamma
D      TRINITY_DN5984_c0_g1_i1; K02134  ATPeF1D, ATP5D, ATP16; F-type H+-transporting ATPase subunit delta
D      TRINITY_DN8736_c1_g3_i3; K02135  ATPeF1E, ATP5E, ATP15; F-type H+-transporting ATPase subunit epsilon
D      TRINITY_DN8736_c1_g3_i2; K02135  ATPeF1E, ATP5E, ATP15; F-type H+-transporting ATPase subunit epsilon
D      TRINITY_DN9822_c3_g2_i2; K02137  ATPeF0O, ATP5O, ATP5; F-type H+-transporting ATPase subunit O
D      TRINITY_DN10412_c1_g5_i1; K02126  ATPeF0A, MTATP6, ATP6; F-type H+-transporting ATPase subunit a
D      TRINITY_DN10412_c1_g3_i1; K02126  ATPeF0A, MTATP6, ATP6; F-type H+-transporting ATPase subunit a
D      TRINITY_DN10527_c0_g11_i1; K02128  ATPeF0C, ATP5G, ATP9; F-type H+-transporting ATPase subunit c
D      TRINITY_DN7858_c0_g3_i2; K02138  ATPeF0D, ATP5H, ATP7; F-type H+-transporting ATPase subunit d
D      TRINITY_DN9726_c2_g2_i1; K02140  ATPeFG, ATP5L, ATP20; F-type H+-transporting ATPase subunit g
D      TRINITY_DN4442_c0_g1_i1; K02140  ATPeFG, ATP5L, ATP20; F-type H+-transporting ATPase subunit g
D      TRINITY_DN8863_c4_g5_i1; K02145  ATPeV1A, ATP6A; V-type H+-transporting ATPase subunit A [EC:7.1.2.2]
D      TRINITY_DN7611_c0_g1_i5; K02147  ATPeV1B, ATP6B; V-type H+-transporting ATPase subunit B
D      TRINITY_DN7611_c0_g1_i1; K02147  ATPeV1B, ATP6B; V-type H+-transporting ATPase subunit B
D      TRINITY_DN9056_c3_g1_i2; K02148  ATPeV1C, ATP6C; V-type H+-transporting ATPase subunit C
D      TRINITY_DN11220_c3_g8_i1; K02149  ATPeV1D, ATP6M; V-type H+-transporting ATPase subunit D
D      TRINITY_DN11220_c3_g12_i1; K02149  ATPeV1D, ATP6M; V-type H+-transporting ATPase subunit D
D      TRINITY_DN8491_c3_g1_i1; K02150  ATPeV1E, ATP6E; V-type H+-transporting ATPase subunit E
D      TRINITY_DN11230_c2_g2_i1; K02151  ATPeV1F, ATP6S14; V-type H+-transporting ATPase subunit F
D      TRINITY_DN5790_c0_g1_i3; K02152  ATPeV1G, ATP6G; V-type H+-transporting ATPase subunit G
D      TRINITY_DN8328_c1_g1_i2; K02144  ATPeV1H; V-type H+-transporting ATPase subunit H
D      TRINITY_DN8328_c1_g1_i3; K02144  ATPeV1H; V-type H+-transporting ATPase subunit H
D      TRINITY_DN8604_c0_g1_i4; K02154  ATPeV0A, ATP6N; V-type H+-transporting ATPase subunit a
D      TRINITY_DN9603_c2_g2_i1; K02154  ATPeV0A, ATP6N; V-type H+-transporting ATPase subunit a
D      TRINITY_DN9603_c2_g2_i2; K02154  ATPeV0A, ATP6N; V-type H+-transporting ATPase subunit a
D      TRINITY_DN10627_c1_g1_i4; K02155  ATPeV0C, ATP6L; V-type H+-transporting ATPase 16kDa proteolipid subunit
D      TRINITY_DN10627_c1_g4_i1; K02155  ATPeV0C, ATP6L; V-type H+-transporting ATPase 16kDa proteolipid subunit
D      TRINITY_DN10627_c1_g3_i1; K02155  ATPeV0C, ATP6L; V-type H+-transporting ATPase 16kDa proteolipid subunit
D      TRINITY_DN10627_c1_g1_i3; K02155  ATPeV0C, ATP6L; V-type H+-transporting ATPase 16kDa proteolipid subunit
D      TRINITY_DN11076_c5_g2_i8; K03661  ATPeV0B, ATP6F; V-type H+-transporting ATPase 21kDa proteolipid subunit
D      TRINITY_DN11076_c5_g2_i4; K03661  ATPeV0B, ATP6F; V-type H+-transporting ATPase 21kDa proteolipid subunit
D      TRINITY_DN7081_c0_g1_i4; K02146  ATPeV0D, ATP6D; V-type H+-transporting ATPase subunit d
D      TRINITY_DN9473_c0_g1_i2; K02153  ATPeV0E, ATP6H; V-type H+-transporting ATPase subunit e
D      TRINITY_DN9207_c2_g3_i1; K01535  PMA1, PMA2; H+-transporting ATPase [EC:7.1.2.1]
D      TRINITY_DN9207_c2_g3_i5; K01535  PMA1, PMA2; H+-transporting ATPase [EC:7.1.2.1]
D      TRINITY_DN11005_c1_g3_i1; K01535  PMA1, PMA2; H+-transporting ATPase [EC:7.1.2.1]
D      TRINITY_DN10365_c0_g3_i2; K01535  PMA1, PMA2; H+-transporting ATPase [EC:7.1.2.1]
D      TRINITY_DN9207_c2_g3_i2; K01535  PMA1, PMA2; H+-transporting ATPase [EC:7.1.2.1]
D      TRINITY_DN11005_c1_g3_i3; K01535  PMA1, PMA2; H+-transporting ATPase [EC:7.1.2.1]
D      TRINITY_DN11005_c1_g3_i2; K01535  PMA1, PMA2; H+-transporting ATPase [EC:7.1.2.1]
D      TRINITY_DN8556_c3_g1_i1; K01507  ppa; inorganic pyrophosphatase [EC:3.6.1.1]
D      TRINITY_DN7286_c0_g1_i2; K01507  ppa; inorganic pyrophosphatase [EC:3.6.1.1]
D      TRINITY_DN7238_c0_g1_i1; K01507  ppa; inorganic pyrophosphatase [EC:3.6.1.1]
D      TRINITY_DN6195_c0_g1_i2; K01507  ppa; inorganic pyrophosphatase [EC:3.6.1.1]
D      TRINITY_DN6195_c0_g1_i4; K01507  ppa; inorganic pyrophosphatase [EC:3.6.1.1]
C    00195 Photosynthesis [PATH:ko00195]
D      TRINITY_DN8805_c1_g2_i2; K02703  psbA; photosystem II P680 reaction center D1 protein [EC:1.10.3.9]
D      TRINITY_DN9295_c0_g3_i1; K02704  psbB; photosystem II CP47 chlorophyll apoprotein
D      TRINITY_DN10976_c6_g1_i3; K02705  psbC; photosystem II CP43 chlorophyll apoprotein
D      TRINITY_DN10976_c6_g1_i4; K02705  psbC; photosystem II CP43 chlorophyll apoprotein
D      TRINITY_DN9586_c3_g5_i2; K02712  psbK; photosystem II PsbK protein
D      TRINITY_DN8453_c2_g5_i1; K02714  psbM; photosystem II PsbM protein
D      TRINITY_DN3695_c0_g1_i1; K02716  psbO; photosystem II oxygen-evolving enhancer protein 1
D      TRINITY_DN8040_c0_g2_i3; K02717  psbP; photosystem II oxygen-evolving enhancer protein 2
D      TRINITY_DN8040_c0_g2_i4; K02717  psbP; photosystem II oxygen-evolving enhancer protein 2
D      TRINITY_DN6702_c0_g1_i1; K02717  psbP; photosystem II oxygen-evolving enhancer protein 2
D      TRINITY_DN8964_c2_g2_i5; K08901  psbQ; photosystem II oxygen-evolving enhancer protein 3
D      TRINITY_DN8964_c2_g2_i3; K08901  psbQ; photosystem II oxygen-evolving enhancer protein 3
D      TRINITY_DN8964_c2_g2_i10; K08901  psbQ; photosystem II oxygen-evolving enhancer protein 3
D      TRINITY_DN4248_c0_g1_i1; K08901  psbQ; photosystem II oxygen-evolving enhancer protein 3
D      TRINITY_DN10133_c2_g1_i2; K08901  psbQ; photosystem II oxygen-evolving enhancer protein 3
D      TRINITY_DN8964_c2_g2_i26; K08901  psbQ; photosystem II oxygen-evolving enhancer protein 3
D      TRINITY_DN5655_c0_g1_i1; K03541  psbR; photosystem II 10kDa protein
D      TRINITY_DN8502_c1_g4_i3; K03542  psbS; photosystem II 22kDa protein
D      TRINITY_DN9372_c3_g3_i2; K02721  psbW; photosystem II PsbW protein
D      TRINITY_DN9372_c3_g3_i1; K02721  psbW; photosystem II PsbW protein
D      TRINITY_DN10910_c1_g5_i3; K02723  psbY; photosystem II PsbY protein
D      TRINITY_DN10910_c1_g5_i1; K02723  psbY; photosystem II PsbY protein
D      TRINITY_DN9580_c1_g5_i1; K08902  psb27; photosystem II Psb27 protein
D      TRINITY_DN10473_c4_g3_i1; K08903  psb28; photosystem II 13kDa protein
D      TRINITY_DN10473_c4_g3_i2; K08903  psb28; photosystem II 13kDa protein
D      TRINITY_DN9941_c1_g1_i1; K02689  psaA; photosystem I P700 chlorophyll a apoprotein A1
D      TRINITY_DN9941_c1_g1_i8; K02689  psaA; photosystem I P700 chlorophyll a apoprotein A1
D      TRINITY_DN9941_c1_g3_i2; K02690  psaB; photosystem I P700 chlorophyll a apoprotein A2
D      TRINITY_DN9941_c1_g3_i3; K02690  psaB; photosystem I P700 chlorophyll a apoprotein A2
D      TRINITY_DN9781_c2_g2_i1; K02692  psaD; photosystem I subunit II
D      TRINITY_DN11278_c0_g3_i1; K02693  psaE; photosystem I subunit IV
D      TRINITY_DN7228_c1_g1_i1; K02694  psaF; photosystem I subunit III
D      TRINITY_DN7228_c1_g1_i3; K02694  psaF; photosystem I subunit III
D      TRINITY_DN10096_c4_g7_i1; K08905  psaG; photosystem I subunit V
D      TRINITY_DN8700_c3_g8_i1; K02695  psaH; photosystem I subunit VI
D      TRINITY_DN10735_c3_g1_i1; K02698  psaK; photosystem I subunit X
D      TRINITY_DN9355_c1_g1_i9; K02699  psaL; photosystem I subunit XI
D      TRINITY_DN8901_c3_g3_i2; K02701  psaN; photosystem I subunit PsaN
D      TRINITY_DN10445_c2_g1_i5; K14332  psaO; photosystem I subunit PsaO
D      TRINITY_DN10285_c1_g3_i2; K02635  petB; cytochrome b6
D      TRINITY_DN10285_c1_g3_i1; K02635  petB; cytochrome b6
D      TRINITY_DN8414_c3_g1_i9; K02636  petC; cytochrome b6-f complex iron-sulfur subunit [EC:7.1.1.6]
D      TRINITY_DN8414_c3_g1_i5; K02636  petC; cytochrome b6-f complex iron-sulfur subunit [EC:7.1.1.6]
D      TRINITY_DN9184_c1_g1_i5; K02638  petE; plastocyanin
D      TRINITY_DN9184_c1_g1_i3; K02638  petE; plastocyanin
D      TRINITY_DN9184_c1_g1_i1; K02638  petE; plastocyanin
D      TRINITY_DN9826_c2_g1_i1; K02639  petF; ferredoxin
D      TRINITY_DN13825_c0_g1_i1; K02639  petF; ferredoxin
D      TRINITY_DN8210_c0_g2_i1; K02639  petF; ferredoxin
D      TRINITY_DN10855_c3_g1_i6; K02639  petF; ferredoxin
D      TRINITY_DN8210_c0_g2_i3; K02639  petF; ferredoxin
D      TRINITY_DN10855_c3_g1_i5; K02639  petF; ferredoxin
D      TRINITY_DN10693_c2_g1_i1; K02641  petH; ferredoxin--NADP+ reductase [EC:1.18.1.2]
D      TRINITY_DN11197_c4_g1_i1; K02641  petH; ferredoxin--NADP+ reductase [EC:1.18.1.2]
D      TRINITY_DN10272_c4_g2_i11; K08906  petJ; cytochrome c6
D      TRINITY_DN10272_c4_g2_i7; K08906  petJ; cytochrome c6
D      TRINITY_DN10272_c4_g2_i17; K08906  petJ; cytochrome c6
D      TRINITY_DN10272_c4_g2_i1; K08906  petJ; cytochrome c6
D      TRINITY_DN10272_c4_g2_i14; K08906  petJ; cytochrome c6
D      TRINITY_DN11412_c2_g2_i1; K02112  ATPF1B, atpD; F-type H+/Na+-transporting ATPase subunit beta [EC:7.1.2.2 7.2.2.1]
D      TRINITY_DN6443_c0_g1_i2; K02115  ATPF1G, atpG; F-type H+-transporting ATPase subunit gamma
D      TRINITY_DN8297_c5_g1_i6; K02115  ATPF1G, atpG; F-type H+-transporting ATPase subunit gamma
D      TRINITY_DN8297_c5_g1_i4; K02115  ATPF1G, atpG; F-type H+-transporting ATPase subunit gamma
D      TRINITY_DN10808_c0_g1_i16; K02111  ATPF1A, atpA; F-type H+/Na+-transporting ATPase subunit alpha [EC:7.1.2.2 7.2.2.1]
D      TRINITY_DN10808_c0_g1_i6; K02111  ATPF1A, atpA; F-type H+/Na+-transporting ATPase subunit alpha [EC:7.1.2.2 7.2.2.1]
D      TRINITY_DN10808_c0_g1_i7; K02111  ATPF1A, atpA; F-type H+/Na+-transporting ATPase subunit alpha [EC:7.1.2.2 7.2.2.1]
D      TRINITY_DN10808_c0_g1_i14; K02111  ATPF1A, atpA; F-type H+/Na+-transporting ATPase subunit alpha [EC:7.1.2.2 7.2.2.1]
D      TRINITY_DN9822_c3_g2_i4; K02113  ATPF1D, atpH; F-type H+-transporting ATPase subunit delta
D      TRINITY_DN10154_c0_g4_i2; K02113  ATPF1D, atpH; F-type H+-transporting ATPase subunit delta
D      TRINITY_DN10154_c0_g4_i3; K02113  ATPF1D, atpH; F-type H+-transporting ATPase subunit delta
D      TRINITY_DN10701_c1_g1_i2; K02109  ATPF0B, atpF; F-type H+-transporting ATPase subunit b
D      TRINITY_DN10701_c1_g1_i1; K02109  ATPF0B, atpF; F-type H+-transporting ATPase subunit b
D      TRINITY_DN9516_c3_g4_i1; K02109  ATPF0B, atpF; F-type H+-transporting ATPase subunit b
D      TRINITY_DN10808_c0_g1_i1; K02110  ATPF0C, atpE; F-type H+-transporting ATPase subunit c
D      TRINITY_DN9928_c5_g2_i1; K02108  ATPF0A, atpB; F-type H+-transporting ATPase subunit a
C    00196 Photosynthesis - antenna proteins [PATH:ko00196]
D      TRINITY_DN9736_c2_g1_i2; K08907  LHCA1; light-harvesting complex I chlorophyll a/b binding protein 1
D      TRINITY_DN9736_c2_g1_i4; K08907  LHCA1; light-harvesting complex I chlorophyll a/b binding protein 1
D      TRINITY_DN9736_c1_g1_i1; K08907  LHCA1; light-harvesting complex I chlorophyll a/b binding protein 1
D      TRINITY_DN10235_c5_g3_i1; K08908  LHCA2; light-harvesting complex I chlorophyll a/b binding protein 2
D      TRINITY_DN7229_c0_g1_i1; K08909  LHCA3; light-harvesting complex I chlorophyll a/b binding protein 3
D      TRINITY_DN11260_c1_g3_i1; K08910  LHCA4; light-harvesting complex I chlorophyll a/b binding protein 4
D      TRINITY_DN11260_c0_g1_i1; K08910  LHCA4; light-harvesting complex I chlorophyll a/b binding protein 4
D      TRINITY_DN7944_c0_g1_i1; K08911  LHCA5; light-harvesting complex I chlorophyll a/b binding protein 5
D      TRINITY_DN9186_c0_g2_i1; K08912  LHCB1; light-harvesting complex II chlorophyll a/b binding protein 1
D      TRINITY_DN9200_c2_g1_i3; K08913  LHCB2; light-harvesting complex II chlorophyll a/b binding protein 2
D      TRINITY_DN9186_c6_g1_i2; K08914  LHCB3; light-harvesting complex II chlorophyll a/b binding protein 3
D      TRINITY_DN7248_c0_g1_i1; K08915  LHCB4; light-harvesting complex II chlorophyll a/b binding protein 4
D      TRINITY_DN7415_c0_g1_i1; K08916  LHCB5; light-harvesting complex II chlorophyll a/b binding protein 5
D      TRINITY_DN7415_c0_g2_i1; K08916  LHCB5; light-harvesting complex II chlorophyll a/b binding protein 5
D      TRINITY_DN8489_c1_g1_i2; K08917  LHCB6; light-harvesting complex II chlorophyll a/b binding protein 6
D      TRINITY_DN7463_c0_g1_i1; K14172  LHCB7; light-harvesting complex II chlorophyll a/b binding protein 7
D      TRINITY_DN7463_c0_g1_i8; K14172  LHCB7; light-harvesting complex II chlorophyll a/b binding protein 7
C    00710 Carbon fixation in photosynthetic organisms [PATH:ko00710]
D      TRINITY_DN10624_c0_g1_i1; K01602  rbcS; ribulose-bisphosphate carboxylase small chain [EC:4.1.1.39]
D      TRINITY_DN6406_c0_g1_i1; K01602  rbcS; ribulose-bisphosphate carboxylase small chain [EC:4.1.1.39]
D      TRINITY_DN9393_c4_g1_i2; K01602  rbcS; ribulose-bisphosphate carboxylase small chain [EC:4.1.1.39]
D      TRINITY_DN10359_c0_g1_i1; K00927  PGK, pgk; phosphoglycerate kinase [EC:2.7.2.3]
D      TRINITY_DN10359_c0_g1_i5; K00927  PGK, pgk; phosphoglycerate kinase [EC:2.7.2.3]
D      TRINITY_DN10842_c1_g1_i2; K00927  PGK, pgk; phosphoglycerate kinase [EC:2.7.2.3]
D      TRINITY_DN9842_c4_g2_i1; K00134  GAPDH, gapA; glyceraldehyde 3-phosphate dehydrogenase [EC:1.2.1.12]
D      TRINITY_DN10879_c2_g2_i2; K00134  GAPDH, gapA; glyceraldehyde 3-phosphate dehydrogenase [EC:1.2.1.12]
D      TRINITY_DN11148_c0_g2_i1; K00134  GAPDH, gapA; glyceraldehyde 3-phosphate dehydrogenase [EC:1.2.1.12]
D      TRINITY_DN10879_c2_g2_i8; K00134  GAPDH, gapA; glyceraldehyde 3-phosphate dehydrogenase [EC:1.2.1.12]
D      TRINITY_DN9842_c4_g3_i1; K05298  GAPA; glyceraldehyde-3-phosphate dehydrogenase (NADP+) (phosphorylating) [EC:1.2.1.13]
D      TRINITY_DN10879_c2_g4_i5; K05298  GAPA; glyceraldehyde-3-phosphate dehydrogenase (NADP+) (phosphorylating) [EC:1.2.1.13]
D      TRINITY_DN10879_c2_g4_i1; K00150  gap2; glyceraldehyde-3-phosphate dehydrogenase (NAD(P)) [EC:1.2.1.59]
D      TRINITY_DN8471_c1_g1_i3; K01623  ALDO; fructose-bisphosphate aldolase, class I [EC:4.1.2.13]
D      TRINITY_DN8471_c1_g12_i1; K01623  ALDO; fructose-bisphosphate aldolase, class I [EC:4.1.2.13]
D      TRINITY_DN8641_c0_g3_i1; K01623  ALDO; fructose-bisphosphate aldolase, class I [EC:4.1.2.13]
D      TRINITY_DN8641_c0_g1_i2; K01623  ALDO; fructose-bisphosphate aldolase, class I [EC:4.1.2.13]
D      TRINITY_DN10759_c4_g2_i2; K03841  FBP, fbp; fructose-1,6-bisphosphatase I [EC:3.1.3.11]
D      TRINITY_DN10759_c4_g2_i15; K03841  FBP, fbp; fructose-1,6-bisphosphatase I [EC:3.1.3.11]
D      TRINITY_DN10759_c4_g2_i14; K03841  FBP, fbp; fructose-1,6-bisphosphatase I [EC:3.1.3.11]
D      TRINITY_DN10815_c1_g5_i1; K03841  FBP, fbp; fructose-1,6-bisphosphatase I [EC:3.1.3.11]
D      TRINITY_DN8487_c0_g4_i3; K03841  FBP, fbp; fructose-1,6-bisphosphatase I [EC:3.1.3.11]
D      TRINITY_DN10759_c4_g2_i9; K03841  FBP, fbp; fructose-1,6-bisphosphatase I [EC:3.1.3.11]
D      TRINITY_DN10114_c2_g1_i2; K00615  E2.2.1.1, tktA, tktB; transketolase [EC:2.2.1.1]
D      TRINITY_DN9588_c2_g2_i4; K00615  E2.2.1.1, tktA, tktB; transketolase [EC:2.2.1.1]
D      TRINITY_DN10114_c2_g1_i4; K00615  E2.2.1.1, tktA, tktB; transketolase [EC:2.2.1.1]
D      TRINITY_DN9588_c2_g2_i2; K00615  E2.2.1.1, tktA, tktB; transketolase [EC:2.2.1.1]
D      TRINITY_DN11234_c3_g2_i2; K01100  E3.1.3.37; sedoheptulose-bisphosphatase [EC:3.1.3.37]
D      TRINITY_DN11161_c1_g1_i25; K01807  rpiA; ribose 5-phosphate isomerase A [EC:5.3.1.6]
D      TRINITY_DN10923_c2_g1_i1; K01807  rpiA; ribose 5-phosphate isomerase A [EC:5.3.1.6]
D      TRINITY_DN10923_c2_g1_i21; K01807  rpiA; ribose 5-phosphate isomerase A [EC:5.3.1.6]
D      TRINITY_DN10923_c2_g1_i9; K01807  rpiA; ribose 5-phosphate isomerase A [EC:5.3.1.6]
D      TRINITY_DN11161_c1_g1_i30; K01807  rpiA; ribose 5-phosphate isomerase A [EC:5.3.1.6]
D      TRINITY_DN11161_c1_g1_i22; K01807  rpiA; ribose 5-phosphate isomerase A [EC:5.3.1.6]
D      TRINITY_DN10923_c2_g1_i16; K01807  rpiA; ribose 5-phosphate isomerase A [EC:5.3.1.6]
D      TRINITY_DN11161_c1_g1_i21; K01807  rpiA; ribose 5-phosphate isomerase A [EC:5.3.1.6]
D      TRINITY_DN10923_c2_g1_i11; K01807  rpiA; ribose 5-phosphate isomerase A [EC:5.3.1.6]
D      TRINITY_DN10923_c2_g1_i14; K01807  rpiA; ribose 5-phosphate isomerase A [EC:5.3.1.6]
D      TRINITY_DN11161_c1_g1_i16; K01807  rpiA; ribose 5-phosphate isomerase A [EC:5.3.1.6]
D      TRINITY_DN10748_c3_g6_i2; K01807  rpiA; ribose 5-phosphate isomerase A [EC:5.3.1.6]
D      TRINITY_DN11161_c1_g1_i26; K01807  rpiA; ribose 5-phosphate isomerase A [EC:5.3.1.6]
D      TRINITY_DN9306_c1_g2_i1; K01808  rpiB; ribose 5-phosphate isomerase B [EC:5.3.1.6]
D      TRINITY_DN11232_c2_g2_i5; K00855  PRK, prkB; phosphoribulokinase [EC:2.7.1.19]
D      TRINITY_DN10768_c2_g1_i2; K01803  TPI, tpiA; triosephosphate isomerase (TIM) [EC:5.3.1.1]
D      TRINITY_DN10768_c2_g1_i3; K01803  TPI, tpiA; triosephosphate isomerase (TIM) [EC:5.3.1.1]
D      TRINITY_DN6182_c0_g1_i1; K01803  TPI, tpiA; triosephosphate isomerase (TIM) [EC:5.3.1.1]
D      TRINITY_DN8529_c0_g1_i1; K01803  TPI, tpiA; triosephosphate isomerase (TIM) [EC:5.3.1.1]
D      TRINITY_DN10569_c2_g2_i14; K01783  rpe, RPE; ribulose-phosphate 3-epimerase [EC:5.1.3.1]
D      TRINITY_DN10569_c2_g2_i1; K01783  rpe, RPE; ribulose-phosphate 3-epimerase [EC:5.1.3.1]
D      TRINITY_DN10569_c2_g2_i4; K01783  rpe, RPE; ribulose-phosphate 3-epimerase [EC:5.1.3.1]
D      TRINITY_DN6550_c0_g1_i2; K01783  rpe, RPE; ribulose-phosphate 3-epimerase [EC:5.1.3.1]
D      TRINITY_DN10569_c2_g2_i17; K01783  rpe, RPE; ribulose-phosphate 3-epimerase [EC:5.1.3.1]
D      TRINITY_DN10569_c2_g2_i6; K01783  rpe, RPE; ribulose-phosphate 3-epimerase [EC:5.1.3.1]
D      TRINITY_DN10356_c0_g2_i3; K01595  ppc; phosphoenolpyruvate carboxylase [EC:4.1.1.31]
D      TRINITY_DN10356_c0_g2_i6; K01595  ppc; phosphoenolpyruvate carboxylase [EC:4.1.1.31]
D      TRINITY_DN9474_c1_g5_i3; K01595  ppc; phosphoenolpyruvate carboxylase [EC:4.1.1.31]
D      TRINITY_DN9474_c1_g5_i5; K01595  ppc; phosphoenolpyruvate carboxylase [EC:4.1.1.31]
D      TRINITY_DN10356_c0_g2_i1; K01595  ppc; phosphoenolpyruvate carboxylase [EC:4.1.1.31]
D      TRINITY_DN9125_c1_g1_i2; K14454  GOT1; aspartate aminotransferase, cytoplasmic [EC:2.6.1.1]
D      TRINITY_DN10824_c2_g1_i3; K01610  E4.1.1.49, pckA; phosphoenolpyruvate carboxykinase (ATP) [EC:4.1.1.49]
D      TRINITY_DN10896_c2_g6_i1; K00814  GPT, ALT; alanine transaminase [EC:2.6.1.2]
D      TRINITY_DN9955_c2_g1_i25; K14272  GGAT; glutamate--glyoxylate aminotransferase [EC:2.6.1.4 2.6.1.2 2.6.1.44]
D      TRINITY_DN10500_c1_g1_i4; K01006  ppdK; pyruvate, orthophosphate dikinase [EC:2.7.9.1]
D      TRINITY_DN10500_c1_g1_i11; K01006  ppdK; pyruvate, orthophosphate dikinase [EC:2.7.9.1]
D      TRINITY_DN10500_c1_g1_i6; K01006  ppdK; pyruvate, orthophosphate dikinase [EC:2.7.9.1]
D      TRINITY_DN8325_c2_g2_i3; K00029  E1.1.1.40, maeB; malate dehydrogenase (oxaloacetate-decarboxylating)(NADP+) [EC:1.1.1.40]
D      TRINITY_DN8325_c2_g2_i6; K00029  E1.1.1.40, maeB; malate dehydrogenase (oxaloacetate-decarboxylating)(NADP+) [EC:1.1.1.40]
D      TRINITY_DN8325_c2_g1_i2; K00029  E1.1.1.40, maeB; malate dehydrogenase (oxaloacetate-decarboxylating)(NADP+) [EC:1.1.1.40]
D      TRINITY_DN11129_c4_g1_i1; K00051  E1.1.1.82; malate dehydrogenase (NADP+) [EC:1.1.1.82]
D      TRINITY_DN6396_c0_g1_i1; K14455  GOT2; aspartate aminotransferase, mitochondrial [EC:2.6.1.1]
D      TRINITY_DN9604_c3_g1_i2; K00025  MDH1; malate dehydrogenase [EC:1.1.1.37]
D      TRINITY_DN9604_c3_g1_i1; K00025  MDH1; malate dehydrogenase [EC:1.1.1.37]
D      TRINITY_DN11057_c3_g1_i2; K00026  MDH2; malate dehydrogenase [EC:1.1.1.37]
D      TRINITY_DN11057_c3_g3_i2; K00026  MDH2; malate dehydrogenase [EC:1.1.1.37]
D      TRINITY_DN11167_c3_g3_i7; K00026  MDH2; malate dehydrogenase [EC:1.1.1.37]
D      TRINITY_DN11057_c3_g1_i3; K00026  MDH2; malate dehydrogenase [EC:1.1.1.37]
D      TRINITY_DN11057_c3_g3_i3; K00026  MDH2; malate dehydrogenase [EC:1.1.1.37]
D      TRINITY_DN11167_c3_g3_i3; K00026  MDH2; malate dehydrogenase [EC:1.1.1.37]
D      TRINITY_DN11167_c3_g3_i5; K00024  mdh; malate dehydrogenase [EC:1.1.1.37]
D      TRINITY_DN8328_c2_g1_i3; K00028  E1.1.1.39; malate dehydrogenase (decarboxylating) [EC:1.1.1.39]
D      TRINITY_DN11206_c0_g1_i2; K00028  E1.1.1.39; malate dehydrogenase (decarboxylating) [EC:1.1.1.39]
D      TRINITY_DN8328_c2_g1_i1; K00028  E1.1.1.39; malate dehydrogenase (decarboxylating) [EC:1.1.1.39]
C    00720 Carbon fixation pathways in prokaryotes [PATH:ko00720]
D      TRINITY_DN10500_c1_g1_i4; K01006  ppdK; pyruvate, orthophosphate dikinase [EC:2.7.9.1]
D      TRINITY_DN10500_c1_g1_i11; K01006  ppdK; pyruvate, orthophosphate dikinase [EC:2.7.9.1]
D      TRINITY_DN10500_c1_g1_i6; K01006  ppdK; pyruvate, orthophosphate dikinase [EC:2.7.9.1]
D      TRINITY_DN10356_c0_g2_i3; K01595  ppc; phosphoenolpyruvate carboxylase [EC:4.1.1.31]
D      TRINITY_DN10356_c0_g2_i6; K01595  ppc; phosphoenolpyruvate carboxylase [EC:4.1.1.31]
D      TRINITY_DN9474_c1_g5_i3; K01595  ppc; phosphoenolpyruvate carboxylase [EC:4.1.1.31]
D      TRINITY_DN9474_c1_g5_i5; K01595  ppc; phosphoenolpyruvate carboxylase [EC:4.1.1.31]
D      TRINITY_DN10356_c0_g2_i1; K01595  ppc; phosphoenolpyruvate carboxylase [EC:4.1.1.31]
D      TRINITY_DN11167_c3_g3_i5; K00024  mdh; malate dehydrogenase [EC:1.1.1.37]
D      TRINITY_DN10207_c1_g1_i2; K01679  E4.2.1.2B, fumC, FH; fumarate hydratase, class II [EC:4.2.1.2]
D      TRINITY_DN11176_c2_g1_i9; K00244  frdA; fumarate reductase flavoprotein subunit [EC:1.3.5.4]
D      TRINITY_DN9575_c4_g4_i4; K00626  E2.3.1.9, atoB; acetyl-CoA C-acetyltransferase [EC:2.3.1.9]
D      TRINITY_DN10544_c1_g1_i4; K00626  E2.3.1.9, atoB; acetyl-CoA C-acetyltransferase [EC:2.3.1.9]
D      TRINITY_DN10544_c1_g1_i16; K00626  E2.3.1.9, atoB; acetyl-CoA C-acetyltransferase [EC:2.3.1.9]
D      TRINITY_DN10544_c1_g1_i12; K00626  E2.3.1.9, atoB; acetyl-CoA C-acetyltransferase [EC:2.3.1.9]
D      TRINITY_DN8722_c0_g6_i4; K00031  IDH1, IDH2, icd; isocitrate dehydrogenase [EC:1.1.1.42]
D      TRINITY_DN9738_c1_g1_i15; K00031  IDH1, IDH2, icd; isocitrate dehydrogenase [EC:1.1.1.42]
D      TRINITY_DN8210_c0_g1_i2; K00031  IDH1, IDH2, icd; isocitrate dehydrogenase [EC:1.1.1.42]
D      TRINITY_DN8210_c0_g1_i3; K00031  IDH1, IDH2, icd; isocitrate dehydrogenase [EC:1.1.1.42]
D      TRINITY_DN9738_c1_g1_i12; K00031  IDH1, IDH2, icd; isocitrate dehydrogenase [EC:1.1.1.42]
D      TRINITY_DN8118_c1_g7_i1; K01681  ACO, acnA; aconitate hydratase [EC:4.2.1.3]
D      TRINITY_DN8118_c1_g7_i4; K01681  ACO, acnA; aconitate hydratase [EC:4.2.1.3]
D      TRINITY_DN10226_c1_g1_i2; K01681  ACO, acnA; aconitate hydratase [EC:4.2.1.3]
D      TRINITY_DN7661_c0_g1_i1; K01648  ACLY; ATP citrate (pro-S)-lyase [EC:2.3.3.8]
D      TRINITY_DN9811_c5_g1_i1; K01648  ACLY; ATP citrate (pro-S)-lyase [EC:2.3.3.8]
D      TRINITY_DN10261_c2_g1_i7; K01648  ACLY; ATP citrate (pro-S)-lyase [EC:2.3.3.8]
D      TRINITY_DN9160_c0_g1_i13; K01962  accA; acetyl-CoA carboxylase carboxyl transferase subunit alpha [EC:6.4.1.2 2.1.3.15]
D      TRINITY_DN9160_c0_g1_i21; K01962  accA; acetyl-CoA carboxylase carboxyl transferase subunit alpha [EC:6.4.1.2 2.1.3.15]
D      TRINITY_DN9160_c0_g1_i1; K01962  accA; acetyl-CoA carboxylase carboxyl transferase subunit alpha [EC:6.4.1.2 2.1.3.15]
D      TRINITY_DN9160_c0_g1_i10; K01962  accA; acetyl-CoA carboxylase carboxyl transferase subunit alpha [EC:6.4.1.2 2.1.3.15]
D      TRINITY_DN9160_c0_g1_i16; K01962  accA; acetyl-CoA carboxylase carboxyl transferase subunit alpha [EC:6.4.1.2 2.1.3.15]
D      TRINITY_DN11201_c2_g2_i1; K01962  accA; acetyl-CoA carboxylase carboxyl transferase subunit alpha [EC:6.4.1.2 2.1.3.15]
D      TRINITY_DN9160_c0_g1_i8; K01962  accA; acetyl-CoA carboxylase carboxyl transferase subunit alpha [EC:6.4.1.2 2.1.3.15]
D      TRINITY_DN8695_c0_g1_i7; K02160  accB, bccP; acetyl-CoA carboxylase biotin carboxyl carrier protein
D      TRINITY_DN8695_c0_g1_i4; K02160  accB, bccP; acetyl-CoA carboxylase biotin carboxyl carrier protein
D      TRINITY_DN8530_c2_g1_i1; K02160  accB, bccP; acetyl-CoA carboxylase biotin carboxyl carrier protein
D      TRINITY_DN9762_c2_g5_i1; K01961  accC; acetyl-CoA carboxylase, biotin carboxylase subunit [EC:6.4.1.2 6.3.4.14]
D      TRINITY_DN11143_c1_g1_i5; K01963  accD; acetyl-CoA carboxylase carboxyl transferase subunit beta [EC:6.4.1.2 2.1.3.15]
D      TRINITY_DN11143_c1_g1_i6; K01963  accD; acetyl-CoA carboxylase carboxyl transferase subunit beta [EC:6.4.1.2 2.1.3.15]
D      TRINITY_DN11143_c1_g1_i1; K01963  accD; acetyl-CoA carboxylase carboxyl transferase subunit beta [EC:6.4.1.2 2.1.3.15]
D      TRINITY_DN8188_c0_g1_i2; K01938  fhs; formate--tetrahydrofolate ligase [EC:6.3.4.3]
D      TRINITY_DN10650_c3_g2_i1; K00297  metF, MTHFR; methylenetetrahydrofolate reductase (NADPH) [EC:1.5.1.20]
D      TRINITY_DN10650_c3_g2_i2; K00297  metF, MTHFR; methylenetetrahydrofolate reductase (NADPH) [EC:1.5.1.20]
D      TRINITY_DN9998_c3_g1_i7; K01895  ACSS1_2, acs; acetyl-CoA synthetase [EC:6.2.1.1]
C    00680 Methane metabolism [PATH:ko00680]
D      TRINITY_DN7177_c0_g2_i1; K00121  frmA, ADH5, adhC; S-(hydroxymethyl)glutathione dehydrogenase / alcohol dehydrogenase [EC:1.1.1.284 1.1.1.1]
D      TRINITY_DN10358_c0_g3_i3; K00121  frmA, ADH5, adhC; S-(hydroxymethyl)glutathione dehydrogenase / alcohol dehydrogenase [EC:1.1.1.284 1.1.1.1]
D      TRINITY_DN8849_c8_g1_i4; K00121  frmA, ADH5, adhC; S-(hydroxymethyl)glutathione dehydrogenase / alcohol dehydrogenase [EC:1.1.1.284 1.1.1.1]
D      TRINITY_DN8849_c8_g1_i7; K00121  frmA, ADH5, adhC; S-(hydroxymethyl)glutathione dehydrogenase / alcohol dehydrogenase [EC:1.1.1.284 1.1.1.1]
D      TRINITY_DN7177_c0_g1_i1; K00121  frmA, ADH5, adhC; S-(hydroxymethyl)glutathione dehydrogenase / alcohol dehydrogenase [EC:1.1.1.284 1.1.1.1]
D      TRINITY_DN7307_c0_g1_i1; K01070  frmB, ESD, fghA; S-formylglutathione hydrolase [EC:3.1.2.12]
D      TRINITY_DN11125_c3_g1_i1; K00122  FDH; formate dehydrogenase [EC:1.17.1.9]
D      TRINITY_DN11125_c3_g1_i3; K00122  FDH; formate dehydrogenase [EC:1.17.1.9]
D      TRINITY_DN10986_c0_g1_i2; K22516  fdhA; formate dehydrogenase (coenzyme F420) alpha subunit [EC:1.17.98.3 1.8.98.6]
D      TRINITY_DN10799_c2_g4_i1; K00600  glyA, SHMT; glycine hydroxymethyltransferase [EC:2.1.2.1]
D      TRINITY_DN10813_c0_g3_i3; K00600  glyA, SHMT; glycine hydroxymethyltransferase [EC:2.1.2.1]
D      TRINITY_DN10015_c5_g1_i4; K00600  glyA, SHMT; glycine hydroxymethyltransferase [EC:2.1.2.1]
D      TRINITY_DN11077_c3_g1_i4; K00600  glyA, SHMT; glycine hydroxymethyltransferase [EC:2.1.2.1]
D      TRINITY_DN11077_c3_g1_i2; K00600  glyA, SHMT; glycine hydroxymethyltransferase [EC:2.1.2.1]
D      TRINITY_DN10813_c0_g3_i1; K00600  glyA, SHMT; glycine hydroxymethyltransferase [EC:2.1.2.1]
D      TRINITY_DN10021_c2_g3_i1; K00600  glyA, SHMT; glycine hydroxymethyltransferase [EC:2.1.2.1]
D      TRINITY_DN10813_c0_g3_i2; K00600  glyA, SHMT; glycine hydroxymethyltransferase [EC:2.1.2.1]
D      TRINITY_DN8976_c2_g3_i1; K00830  AGXT; alanine-glyoxylate transaminase / serine-glyoxylate transaminase / serine-pyruvate transaminase [EC:2.6.1.44 2.6.1.45 2.6.1.51]
D      TRINITY_DN7174_c0_g1_i2; K01689  ENO, eno; enolase [EC:4.2.1.11]
D      TRINITY_DN7028_c0_g1_i1; K01689  ENO, eno; enolase [EC:4.2.1.11]
D      TRINITY_DN7045_c0_g1_i2; K01689  ENO, eno; enolase [EC:4.2.1.11]
D      TRINITY_DN9390_c2_g1_i1; K01689  ENO, eno; enolase [EC:4.2.1.11]
D      TRINITY_DN10356_c0_g2_i3; K01595  ppc; phosphoenolpyruvate carboxylase [EC:4.1.1.31]
D      TRINITY_DN10356_c0_g2_i6; K01595  ppc; phosphoenolpyruvate carboxylase [EC:4.1.1.31]
D      TRINITY_DN9474_c1_g5_i3; K01595  ppc; phosphoenolpyruvate carboxylase [EC:4.1.1.31]
D      TRINITY_DN9474_c1_g5_i5; K01595  ppc; phosphoenolpyruvate carboxylase [EC:4.1.1.31]
D      TRINITY_DN10356_c0_g2_i1; K01595  ppc; phosphoenolpyruvate carboxylase [EC:4.1.1.31]
D      TRINITY_DN11167_c3_g3_i5; K00024  mdh; malate dehydrogenase [EC:1.1.1.37]
D      TRINITY_DN10733_c1_g1_i6; K00863  DAK, TKFC; triose/dihydroxyacetone kinase / FAD-AMP lyase (cyclizing) [EC:2.7.1.28 2.7.1.29 4.6.1.15]
D      TRINITY_DN8471_c1_g1_i3; K01623  ALDO; fructose-bisphosphate aldolase, class I [EC:4.1.2.13]
D      TRINITY_DN8471_c1_g12_i1; K01623  ALDO; fructose-bisphosphate aldolase, class I [EC:4.1.2.13]
D      TRINITY_DN8641_c0_g3_i1; K01623  ALDO; fructose-bisphosphate aldolase, class I [EC:4.1.2.13]
D      TRINITY_DN8641_c0_g1_i2; K01623  ALDO; fructose-bisphosphate aldolase, class I [EC:4.1.2.13]
D      TRINITY_DN10759_c4_g2_i2; K03841  FBP, fbp; fructose-1,6-bisphosphatase I [EC:3.1.3.11]
D      TRINITY_DN10759_c4_g2_i15; K03841  FBP, fbp; fructose-1,6-bisphosphatase I [EC:3.1.3.11]
D      TRINITY_DN10759_c4_g2_i14; K03841  FBP, fbp; fructose-1,6-bisphosphatase I [EC:3.1.3.11]
D      TRINITY_DN10815_c1_g5_i1; K03841  FBP, fbp; fructose-1,6-bisphosphatase I [EC:3.1.3.11]
D      TRINITY_DN8487_c0_g4_i3; K03841  FBP, fbp; fructose-1,6-bisphosphatase I [EC:3.1.3.11]
D      TRINITY_DN10759_c4_g2_i9; K03841  FBP, fbp; fructose-1,6-bisphosphatase I [EC:3.1.3.11]
D      TRINITY_DN10780_c4_g3_i1; K00850  pfkA, PFK; 6-phosphofructokinase 1 [EC:2.7.1.11]
D      TRINITY_DN8859_c0_g1_i1; K00850  pfkA, PFK; 6-phosphofructokinase 1 [EC:2.7.1.11]
D      TRINITY_DN5342_c0_g1_i2; K00850  pfkA, PFK; 6-phosphofructokinase 1 [EC:2.7.1.11]
D      TRINITY_DN10228_c1_g7_i2; K00850  pfkA, PFK; 6-phosphofructokinase 1 [EC:2.7.1.11]
D      TRINITY_DN9366_c6_g1_i1; K00850  pfkA, PFK; 6-phosphofructokinase 1 [EC:2.7.1.11]
D      TRINITY_DN5342_c0_g1_i1; K00850  pfkA, PFK; 6-phosphofructokinase 1 [EC:2.7.1.11]
D      TRINITY_DN8859_c0_g1_i2; K00850  pfkA, PFK; 6-phosphofructokinase 1 [EC:2.7.1.11]
D      TRINITY_DN10275_c1_g3_i1; K00441  frhB; coenzyme F420 hydrogenase subunit beta [EC:1.12.98.1]
D      TRINITY_DN10275_c1_g3_i23; K00441  frhB; coenzyme F420 hydrogenase subunit beta [EC:1.12.98.1]
D      TRINITY_DN10275_c1_g3_i21; K00441  frhB; coenzyme F420 hydrogenase subunit beta [EC:1.12.98.1]
D      TRINITY_DN10275_c1_g3_i7; K00441  frhB; coenzyme F420 hydrogenase subunit beta [EC:1.12.98.1]
D      TRINITY_DN9998_c3_g1_i7; K01895  ACSS1_2, acs; acetyl-CoA synthetase [EC:6.2.1.1]
D      TRINITY_DN18020_c0_g1_i1; K01834  PGAM, gpmA; 2,3-bisphosphoglycerate-dependent phosphoglycerate mutase [EC:5.4.2.11]
D      TRINITY_DN7243_c0_g1_i1; K15633  gpmI; 2,3-bisphosphoglycerate-independent phosphoglycerate mutase [EC:5.4.2.12]
D      TRINITY_DN8180_c0_g1_i3; K15634  gpmB; probable phosphoglycerate mutase [EC:5.4.2.12]
D      TRINITY_DN9197_c0_g2_i5; K00058  serA, PHGDH; D-3-phosphoglycerate dehydrogenase / 2-oxoglutarate reductase [EC:1.1.1.95 1.1.1.399]
D      TRINITY_DN8658_c3_g1_i17; K00058  serA, PHGDH; D-3-phosphoglycerate dehydrogenase / 2-oxoglutarate reductase [EC:1.1.1.95 1.1.1.399]
D      TRINITY_DN9197_c0_g2_i6; K00058  serA, PHGDH; D-3-phosphoglycerate dehydrogenase / 2-oxoglutarate reductase [EC:1.1.1.95 1.1.1.399]
D      TRINITY_DN9898_c2_g2_i4; K00831  serC, PSAT1; phosphoserine aminotransferase [EC:2.6.1.52]
D      TRINITY_DN11201_c2_g1_i3; K01079  serB, PSPH; phosphoserine phosphatase [EC:3.1.3.3]
D      TRINITY_DN11201_c2_g1_i6; K01079  serB, PSPH; phosphoserine phosphatase [EC:3.1.3.3]
C    00910 Nitrogen metabolism [PATH:ko00910]
D      TRINITY_DN8031_c1_g1_i1; K01455  E3.5.1.49; formamidase [EC:3.5.1.49]
D      TRINITY_DN8031_c1_g1_i4; K01455  E3.5.1.49; formamidase [EC:3.5.1.49]
D      TRINITY_DN8031_c1_g1_i7; K01455  E3.5.1.49; formamidase [EC:3.5.1.49]
D      TRINITY_DN9020_c2_g2_i1; K02575  NRT, narK, nrtP, nasA; MFS transporter, NNP family, nitrate/nitrite transporter
D      TRINITY_DN11081_c2_g3_i3; K10534  NR; nitrate reductase (NAD(P)H) [EC:1.7.1.1 1.7.1.2 1.7.1.3]
D      TRINITY_DN11081_c2_g3_i7; K10534  NR; nitrate reductase (NAD(P)H) [EC:1.7.1.1 1.7.1.2 1.7.1.3]
D      TRINITY_DN9953_c2_g2_i1; K00366  nirA; ferredoxin-nitrite reductase [EC:1.7.7.1]
D      TRINITY_DN10389_c2_g2_i18; K01501  E3.5.5.1; nitrilase [EC:3.5.5.1]
D      TRINITY_DN10389_c2_g2_i7; K01501  E3.5.5.1; nitrilase [EC:3.5.5.1]
D      TRINITY_DN10907_c2_g3_i6; K00261  GLUD1_2, gdhA; glutamate dehydrogenase (NAD(P)+) [EC:1.4.1.3]
D      TRINITY_DN10907_c2_g3_i4; K00261  GLUD1_2, gdhA; glutamate dehydrogenase (NAD(P)+) [EC:1.4.1.3]
D      TRINITY_DN7437_c0_g1_i2; K00261  GLUD1_2, gdhA; glutamate dehydrogenase (NAD(P)+) [EC:1.4.1.3]
D      TRINITY_DN9071_c5_g1_i4; K00261  GLUD1_2, gdhA; glutamate dehydrogenase (NAD(P)+) [EC:1.4.1.3]
D      TRINITY_DN11168_c3_g1_i12; K00262  E1.4.1.4, gdhA; glutamate dehydrogenase (NADP+) [EC:1.4.1.4]
D      TRINITY_DN11168_c3_g1_i2; K00262  E1.4.1.4, gdhA; glutamate dehydrogenase (NADP+) [EC:1.4.1.4]
D      TRINITY_DN11168_c3_g1_i6; K00262  E1.4.1.4, gdhA; glutamate dehydrogenase (NADP+) [EC:1.4.1.4]
D      TRINITY_DN11168_c3_g1_i15; K00262  E1.4.1.4, gdhA; glutamate dehydrogenase (NADP+) [EC:1.4.1.4]
D      TRINITY_DN11168_c3_g1_i11; K00262  E1.4.1.4, gdhA; glutamate dehydrogenase (NADP+) [EC:1.4.1.4]
D      TRINITY_DN8340_c4_g3_i4; K01915  glnA, GLUL; glutamine synthetase [EC:6.3.1.2]
D      TRINITY_DN8340_c4_g3_i3; K01915  glnA, GLUL; glutamine synthetase [EC:6.3.1.2]
D      TRINITY_DN10163_c2_g1_i6; K01915  glnA, GLUL; glutamine synthetase [EC:6.3.1.2]
D      TRINITY_DN10983_c2_g1_i3; K01915  glnA, GLUL; glutamine synthetase [EC:6.3.1.2]
D      TRINITY_DN9068_c3_g4_i1; K01915  glnA, GLUL; glutamine synthetase [EC:6.3.1.2]
D      TRINITY_DN8340_c4_g3_i6; K01915  glnA, GLUL; glutamine synthetase [EC:6.3.1.2]
D      TRINITY_DN10163_c2_g1_i5; K01915  glnA, GLUL; glutamine synthetase [EC:6.3.1.2]
D      TRINITY_DN10163_c2_g1_i7; K01915  glnA, GLUL; glutamine synthetase [EC:6.3.1.2]
D      TRINITY_DN10983_c2_g1_i1; K01915  glnA, GLUL; glutamine synthetase [EC:6.3.1.2]
D      TRINITY_DN9922_c1_g1_i1; K00264  GLT1; glutamate synthase (NADH) [EC:1.4.1.14]
D      TRINITY_DN9922_c1_g1_i12; K00264  GLT1; glutamate synthase (NADH) [EC:1.4.1.14]
D      TRINITY_DN9922_c1_g1_i5; K00264  GLT1; glutamate synthase (NADH) [EC:1.4.1.14]
D      TRINITY_DN9922_c1_g1_i2; K00264  GLT1; glutamate synthase (NADH) [EC:1.4.1.14]
D      TRINITY_DN9922_c1_g1_i17; K00264  GLT1; glutamate synthase (NADH) [EC:1.4.1.14]
D      TRINITY_DN9922_c1_g1_i21; K00264  GLT1; glutamate synthase (NADH) [EC:1.4.1.14]
D      TRINITY_DN10924_c1_g1_i7; K00284  GLU, gltS; glutamate synthase (ferredoxin) [EC:1.4.7.1]
D      TRINITY_DN10924_c1_g1_i5; K00284  GLU, gltS; glutamate synthase (ferredoxin) [EC:1.4.7.1]
D      TRINITY_DN6392_c0_g1_i1; K01725  cynS; cyanate lyase [EC:4.2.1.104]
D      TRINITY_DN11203_c3_g2_i9; K01673  cynT, can; carbonic anhydrase [EC:4.2.1.1]
D      TRINITY_DN10598_c3_g1_i1; K01673  cynT, can; carbonic anhydrase [EC:4.2.1.1]
D      TRINITY_DN10598_c3_g1_i4; K01673  cynT, can; carbonic anhydrase [EC:4.2.1.1]
D      TRINITY_DN10598_c3_g1_i7; K01673  cynT, can; carbonic anhydrase [EC:4.2.1.1]
D      TRINITY_DN10271_c1_g2_i6; K01674  cah; carbonic anhydrase [EC:4.2.1.1]
D      TRINITY_DN9716_c4_g2_i3; K01674  cah; carbonic anhydrase [EC:4.2.1.1]
D      TRINITY_DN9716_c4_g2_i4; K01674  cah; carbonic anhydrase [EC:4.2.1.1]
C    00920 Sulfur metabolism [PATH:ko00920]
D      TRINITY_DN9454_c7_g1_i14; K13811  PAPSS; 3'-phosphoadenosine 5'-phosphosulfate synthase [EC:2.7.7.4 2.7.1.25]
D      TRINITY_DN9454_c7_g1_i5; K13811  PAPSS; 3'-phosphoadenosine 5'-phosphosulfate synthase [EC:2.7.7.4 2.7.1.25]
D      TRINITY_DN10734_c4_g3_i2; K13811  PAPSS; 3'-phosphoadenosine 5'-phosphosulfate synthase [EC:2.7.7.4 2.7.1.25]
D      TRINITY_DN9454_c7_g1_i16; K13811  PAPSS; 3'-phosphoadenosine 5'-phosphosulfate synthase [EC:2.7.7.4 2.7.1.25]
D      TRINITY_DN10408_c1_g5_i7; K22966  HINT4; sulfate adenylyltransferase (ADP) / adenylylsulfatase [EC:2.7.7.5 3.6.2.1]
D      TRINITY_DN9454_c7_g3_i3; K00860  cysC; adenylylsulfate kinase [EC:2.7.1.25]
D      TRINITY_DN10072_c2_g1_i1; K00860  cysC; adenylylsulfate kinase [EC:2.7.1.25]
D      TRINITY_DN10659_c4_g1_i4; K01082  cysQ, MET22, BPNT1; 3'(2'), 5'-bisphosphate nucleotidase [EC:3.1.3.7]
D      TRINITY_DN10659_c4_g1_i2; K01082  cysQ, MET22, BPNT1; 3'(2'), 5'-bisphosphate nucleotidase [EC:3.1.3.7]
D      TRINITY_DN6999_c0_g1_i2; K01082  cysQ, MET22, BPNT1; 3'(2'), 5'-bisphosphate nucleotidase [EC:3.1.3.7]
D      TRINITY_DN10659_c4_g1_i1; K01082  cysQ, MET22, BPNT1; 3'(2'), 5'-bisphosphate nucleotidase [EC:3.1.3.7]
D      TRINITY_DN9398_c0_g1_i2; K15422  SAL; 3'(2'), 5'-bisphosphate nucleotidase / inositol polyphosphate 1-phosphatase [EC:3.1.3.7 3.1.3.57]
D      TRINITY_DN6915_c0_g1_i1; K05907  APR; adenylyl-sulfate reductase (glutathione) [EC:1.8.4.9]
D      TRINITY_DN8858_c2_g1_i1; K00390  cysH; phosphoadenosine phosphosulfate reductase [EC:1.8.4.8 1.8.4.10]
D      TRINITY_DN9116_c0_g2_i7; K00387  SUOX; sulfite oxidase [EC:1.8.3.1]
D      TRINITY_DN9116_c0_g2_i10; K00387  SUOX; sulfite oxidase [EC:1.8.3.1]
D      TRINITY_DN9116_c0_g2_i1; K00387  SUOX; sulfite oxidase [EC:1.8.3.1]
D      TRINITY_DN7466_c0_g1_i3; K00392  sir; sulfite reductase (ferredoxin) [EC:1.8.7.1]
D      TRINITY_DN8324_c0_g1_i4; K17725  ETHE1; sulfur dioxygenase [EC:1.13.11.18]
D      TRINITY_DN8324_c0_g1_i5; K17725  ETHE1; sulfur dioxygenase [EC:1.13.11.18]
D      TRINITY_DN8736_c1_g6_i1; K01011  TST, MPST, sseA; thiosulfate/3-mercaptopyruvate sulfurtransferase [EC:2.8.1.1 2.8.1.2]
D      TRINITY_DN10315_c2_g3_i4; K00640  cysE; serine O-acetyltransferase [EC:2.3.1.30]
D      TRINITY_DN9161_c5_g1_i2; K00640  cysE; serine O-acetyltransferase [EC:2.3.1.30]
D      TRINITY_DN9907_c0_g3_i1; K00640  cysE; serine O-acetyltransferase [EC:2.3.1.30]
D      TRINITY_DN10061_c5_g1_i10; K01738  cysK; cysteine synthase [EC:2.5.1.47]
D      TRINITY_DN9890_c5_g2_i2; K01738  cysK; cysteine synthase [EC:2.5.1.47]
D      TRINITY_DN9890_c5_g2_i4; K01738  cysK; cysteine synthase [EC:2.5.1.47]
D      TRINITY_DN10061_c5_g1_i3; K01738  cysK; cysteine synthase [EC:2.5.1.47]
D      TRINITY_DN10061_c5_g1_i4; K01738  cysK; cysteine synthase [EC:2.5.1.47]
D      TRINITY_DN8599_c0_g1_i3; K01738  cysK; cysteine synthase [EC:2.5.1.47]
D      TRINITY_DN10061_c5_g1_i9; K01738  cysK; cysteine synthase [EC:2.5.1.47]
D      TRINITY_DN9975_c1_g1_i4; K01738  cysK; cysteine synthase [EC:2.5.1.47]
D      TRINITY_DN7939_c0_g1_i2; K13034  ATCYSC1; L-3-cyanoalanine synthase/ cysteine synthase [EC:2.5.1.47 4.4.1.9]
D      TRINITY_DN8748_c1_g1_i4; K01739  metB; cystathionine gamma-synthase [EC:2.5.1.48]
D      TRINITY_DN8748_c1_g1_i2; K10764  metZ; O-succinylhomoserine sulfhydrylase [EC:2.5.1.-]
D      TRINITY_DN10285_c1_g1_i1; K17285  SELENBP1; methanethiol oxidase [EC:1.8.3.4]
B
B  09103 Lipid metabolism
C    00061 Fatty acid biosynthesis [PATH:ko00061]
D      TRINITY_DN10574_c2_g3_i2; K11262  ACACA; acetyl-CoA carboxylase / biotin carboxylase 1 [EC:6.4.1.2 6.3.4.14 2.1.3.15]
D      TRINITY_DN9160_c0_g1_i13; K01962  accA; acetyl-CoA carboxylase carboxyl transferase subunit alpha [EC:6.4.1.2 2.1.3.15]
D      TRINITY_DN9160_c0_g1_i21; K01962  accA; acetyl-CoA carboxylase carboxyl transferase subunit alpha [EC:6.4.1.2 2.1.3.15]
D      TRINITY_DN9160_c0_g1_i1; K01962  accA; acetyl-CoA carboxylase carboxyl transferase subunit alpha [EC:6.4.1.2 2.1.3.15]
D      TRINITY_DN9160_c0_g1_i10; K01962  accA; acetyl-CoA carboxylase carboxyl transferase subunit alpha [EC:6.4.1.2 2.1.3.15]
D      TRINITY_DN9160_c0_g1_i16; K01962  accA; acetyl-CoA carboxylase carboxyl transferase subunit alpha [EC:6.4.1.2 2.1.3.15]
D      TRINITY_DN11201_c2_g2_i1; K01962  accA; acetyl-CoA carboxylase carboxyl transferase subunit alpha [EC:6.4.1.2 2.1.3.15]
D      TRINITY_DN9160_c0_g1_i8; K01962  accA; acetyl-CoA carboxylase carboxyl transferase subunit alpha [EC:6.4.1.2 2.1.3.15]
D      TRINITY_DN8695_c0_g1_i7; K02160  accB, bccP; acetyl-CoA carboxylase biotin carboxyl carrier protein
D      TRINITY_DN8695_c0_g1_i4; K02160  accB, bccP; acetyl-CoA carboxylase biotin carboxyl carrier protein
D      TRINITY_DN8530_c2_g1_i1; K02160  accB, bccP; acetyl-CoA carboxylase biotin carboxyl carrier protein
D      TRINITY_DN9762_c2_g5_i1; K01961  accC; acetyl-CoA carboxylase, biotin carboxylase subunit [EC:6.4.1.2 6.3.4.14]
D      TRINITY_DN11143_c1_g1_i5; K01963  accD; acetyl-CoA carboxylase carboxyl transferase subunit beta [EC:6.4.1.2 2.1.3.15]
D      TRINITY_DN11143_c1_g1_i6; K01963  accD; acetyl-CoA carboxylase carboxyl transferase subunit beta [EC:6.4.1.2 2.1.3.15]
D      TRINITY_DN11143_c1_g1_i1; K01963  accD; acetyl-CoA carboxylase carboxyl transferase subunit beta [EC:6.4.1.2 2.1.3.15]
D      TRINITY_DN8626_c2_g2_i2; K18660  ACSF3; malonyl-CoA/methylmalonyl-CoA synthetase [EC:6.2.1.-]
D      TRINITY_DN8626_c2_g2_i7; K18660  ACSF3; malonyl-CoA/methylmalonyl-CoA synthetase [EC:6.2.1.-]
D      TRINITY_DN8059_c2_g1_i3; K03955  NDUFAB1; NADH dehydrogenase (ubiquinone) 1 alpha/beta subcomplex 1, acyl-carrier protein
D      TRINITY_DN10483_c3_g2_i2; K03955  NDUFAB1; NADH dehydrogenase (ubiquinone) 1 alpha/beta subcomplex 1, acyl-carrier protein
D      TRINITY_DN5560_c0_g1_i1; K00645  fabD, MCAT, MCT1; [acyl-carrier-protein] S-malonyltransferase [EC:2.3.1.39]
D      TRINITY_DN11180_c1_g1_i2; K00648  fabH; 3-oxoacyl-[acyl-carrier-protein] synthase III [EC:2.3.1.180]
D      TRINITY_DN9715_c2_g2_i5; K09458  fabF, OXSM, CEM1; 3-oxoacyl-[acyl-carrier-protein] synthase II [EC:2.3.1.179]
D      TRINITY_DN9715_c2_g2_i11; K09458  fabF, OXSM, CEM1; 3-oxoacyl-[acyl-carrier-protein] synthase II [EC:2.3.1.179]
D      TRINITY_DN9715_c2_g2_i17; K09458  fabF, OXSM, CEM1; 3-oxoacyl-[acyl-carrier-protein] synthase II [EC:2.3.1.179]
D      TRINITY_DN9715_c2_g2_i8; K09458  fabF, OXSM, CEM1; 3-oxoacyl-[acyl-carrier-protein] synthase II [EC:2.3.1.179]
D      TRINITY_DN9203_c3_g2_i1; K09458  fabF, OXSM, CEM1; 3-oxoacyl-[acyl-carrier-protein] synthase II [EC:2.3.1.179]
D      TRINITY_DN9203_c3_g2_i13; K09458  fabF, OXSM, CEM1; 3-oxoacyl-[acyl-carrier-protein] synthase II [EC:2.3.1.179]
D      TRINITY_DN9203_c3_g2_i5; K09458  fabF, OXSM, CEM1; 3-oxoacyl-[acyl-carrier-protein] synthase II [EC:2.3.1.179]
D      TRINITY_DN9203_c3_g2_i9; K09458  fabF, OXSM, CEM1; 3-oxoacyl-[acyl-carrier-protein] synthase II [EC:2.3.1.179]
D      TRINITY_DN9203_c3_g2_i10; K09458  fabF, OXSM, CEM1; 3-oxoacyl-[acyl-carrier-protein] synthase II [EC:2.3.1.179]
D      TRINITY_DN9622_c0_g1_i2; K09458  fabF, OXSM, CEM1; 3-oxoacyl-[acyl-carrier-protein] synthase II [EC:2.3.1.179]
D      TRINITY_DN10997_c3_g2_i1; K00059  fabG, OAR1; 3-oxoacyl-[acyl-carrier protein] reductase [EC:1.1.1.100]
D      TRINITY_DN6671_c0_g1_i1; K00059  fabG, OAR1; 3-oxoacyl-[acyl-carrier protein] reductase [EC:1.1.1.100]
D      TRINITY_DN8770_c5_g4_i4; K00059  fabG, OAR1; 3-oxoacyl-[acyl-carrier protein] reductase [EC:1.1.1.100]
D      TRINITY_DN8838_c1_g2_i3; K02372  fabZ; 3-hydroxyacyl-[acyl-carrier-protein] dehydratase [EC:4.2.1.59]
D      TRINITY_DN8838_c1_g2_i4; K02372  fabZ; 3-hydroxyacyl-[acyl-carrier-protein] dehydratase [EC:4.2.1.59]
D      TRINITY_DN8838_c1_g2_i1; K02372  fabZ; 3-hydroxyacyl-[acyl-carrier-protein] dehydratase [EC:4.2.1.59]
D      TRINITY_DN9079_c3_g2_i1; K00208  fabI; enoyl-[acyl-carrier protein] reductase I [EC:1.3.1.9 1.3.1.10]
D      TRINITY_DN10017_c3_g3_i3; K07512  MECR, NRBF1; mitochondrial enoyl-[acyl-carrier protein] reductase / trans-2-enoyl-CoA reductase [EC:1.3.1.- 1.3.1.38]
D      TRINITY_DN11348_c3_g1_i2; K10781  FATB; fatty acyl-ACP thioesterase B [EC:3.1.2.14 3.1.2.21]
D      TRINITY_DN11348_c3_g1_i1; K10781  FATB; fatty acyl-ACP thioesterase B [EC:3.1.2.14 3.1.2.21]
D      TRINITY_DN11184_c3_g1_i4; K10782  FATA; fatty acyl-ACP thioesterase A [EC:3.1.2.14]
D      TRINITY_DN11184_c3_g1_i2; K10782  FATA; fatty acyl-ACP thioesterase A [EC:3.1.2.14]
D      TRINITY_DN10115_c6_g2_i1; K03921  FAB2, SSI2, desA1; acyl-[acyl-carrier-protein] desaturase [EC:1.14.19.2 1.14.19.11 1.14.19.26]
D      TRINITY_DN10115_c6_g1_i4; K03921  FAB2, SSI2, desA1; acyl-[acyl-carrier-protein] desaturase [EC:1.14.19.2 1.14.19.11 1.14.19.26]
D      TRINITY_DN10086_c2_g1_i9; K01897  ACSL, fadD; long-chain acyl-CoA synthetase [EC:6.2.1.3]
D      TRINITY_DN10429_c1_g1_i5; K01897  ACSL, fadD; long-chain acyl-CoA synthetase [EC:6.2.1.3]
D      TRINITY_DN10429_c1_g1_i1; K01897  ACSL, fadD; long-chain acyl-CoA synthetase [EC:6.2.1.3]
D      TRINITY_DN9543_c4_g1_i6; K01897  ACSL, fadD; long-chain acyl-CoA synthetase [EC:6.2.1.3]
D      TRINITY_DN8059_c2_g8_i1; K01897  ACSL, fadD; long-chain acyl-CoA synthetase [EC:6.2.1.3]
D      TRINITY_DN8425_c3_g5_i5; K01897  ACSL, fadD; long-chain acyl-CoA synthetase [EC:6.2.1.3]
D      TRINITY_DN8425_c3_g5_i6; K01897  ACSL, fadD; long-chain acyl-CoA synthetase [EC:6.2.1.3]
D      TRINITY_DN10429_c1_g1_i2; K01897  ACSL, fadD; long-chain acyl-CoA synthetase [EC:6.2.1.3]
D      TRINITY_DN10086_c2_g1_i1; K01897  ACSL, fadD; long-chain acyl-CoA synthetase [EC:6.2.1.3]
D      TRINITY_DN10648_c4_g4_i2; K01897  ACSL, fadD; long-chain acyl-CoA synthetase [EC:6.2.1.3]
D      TRINITY_DN10429_c1_g1_i4; K01897  ACSL, fadD; long-chain acyl-CoA synthetase [EC:6.2.1.3]
D      TRINITY_DN10648_c4_g2_i1; K01897  ACSL, fadD; long-chain acyl-CoA synthetase [EC:6.2.1.3]
C    00062 Fatty acid elongation [PATH:ko00062]
D      TRINITY_DN10017_c3_g3_i3; K07512  MECR, NRBF1; mitochondrial enoyl-[acyl-carrier protein] reductase / trans-2-enoyl-CoA reductase [EC:1.3.1.- 1.3.1.38]
D      TRINITY_DN8336_c0_g1_i2; K01074  PPT; palmitoyl-protein thioesterase [EC:3.1.2.22]
D      TRINITY_DN10348_c2_g1_i7; K15397  KCS; 3-ketoacyl-CoA synthase [EC:2.3.1.199]
D      TRINITY_DN10348_c2_g1_i12; K15397  KCS; 3-ketoacyl-CoA synthase [EC:2.3.1.199]
D      TRINITY_DN9375_c3_g1_i1; K15397  KCS; 3-ketoacyl-CoA synthase [EC:2.3.1.199]
D      TRINITY_DN9375_c6_g4_i1; K15397  KCS; 3-ketoacyl-CoA synthase [EC:2.3.1.199]
D      TRINITY_DN10348_c2_g1_i14; K15397  KCS; 3-ketoacyl-CoA synthase [EC:2.3.1.199]
D      TRINITY_DN9408_c2_g1_i4; K15397  KCS; 3-ketoacyl-CoA synthase [EC:2.3.1.199]
D      TRINITY_DN10348_c2_g1_i8; K15397  KCS; 3-ketoacyl-CoA synthase [EC:2.3.1.199]
D      TRINITY_DN10348_c2_g1_i10; K15397  KCS; 3-ketoacyl-CoA synthase [EC:2.3.1.199]
D      TRINITY_DN9375_c6_g1_i18; K15397  KCS; 3-ketoacyl-CoA synthase [EC:2.3.1.199]
D      TRINITY_DN7926_c0_g1_i2; K15397  KCS; 3-ketoacyl-CoA synthase [EC:2.3.1.199]
D      TRINITY_DN10348_c2_g1_i15; K15397  KCS; 3-ketoacyl-CoA synthase [EC:2.3.1.199]
D      TRINITY_DN9564_c3_g1_i1; K10251  HSD17B12, KAR, IFA38; 17beta-estradiol 17-dehydrogenase / very-long-chain 3-oxoacyl-CoA reductase [EC:1.1.1.62 1.1.1.330]
D      TRINITY_DN8132_c6_g1_i1; K10251  HSD17B12, KAR, IFA38; 17beta-estradiol 17-dehydrogenase / very-long-chain 3-oxoacyl-CoA reductase [EC:1.1.1.62 1.1.1.330]
D      TRINITY_DN9564_c3_g1_i3; K10251  HSD17B12, KAR, IFA38; 17beta-estradiol 17-dehydrogenase / very-long-chain 3-oxoacyl-CoA reductase [EC:1.1.1.62 1.1.1.330]
D      TRINITY_DN9674_c1_g1_i14; K10703  HACD, PHS1, PAS2; very-long-chain (3R)-3-hydroxyacyl-CoA dehydratase [EC:4.2.1.134]
D      TRINITY_DN9674_c1_g1_i4; K10703  HACD, PHS1, PAS2; very-long-chain (3R)-3-hydroxyacyl-CoA dehydratase [EC:4.2.1.134]
D      TRINITY_DN9539_c1_g1_i2; K10703  HACD, PHS1, PAS2; very-long-chain (3R)-3-hydroxyacyl-CoA dehydratase [EC:4.2.1.134]
D      TRINITY_DN9334_c6_g1_i1; K10258  TER, TSC13, CER10; very-long-chain enoyl-CoA reductase [EC:1.3.1.93]
D      TRINITY_DN9334_c6_g1_i3; K10258  TER, TSC13, CER10; very-long-chain enoyl-CoA reductase [EC:1.3.1.93]
D      TRINITY_DN10164_c0_g1_i3; K01068  ACOT1_2_4; acyl-coenzyme A thioesterase 1/2/4 [EC:3.1.2.2]
D      TRINITY_DN10164_c0_g1_i1; K01068  ACOT1_2_4; acyl-coenzyme A thioesterase 1/2/4 [EC:3.1.2.2]
C    00071 Fatty acid degradation [PATH:ko00071]
D      TRINITY_DN9575_c4_g4_i4; K00626  E2.3.1.9, atoB; acetyl-CoA C-acetyltransferase [EC:2.3.1.9]
D      TRINITY_DN10544_c1_g1_i4; K00626  E2.3.1.9, atoB; acetyl-CoA C-acetyltransferase [EC:2.3.1.9]
D      TRINITY_DN10544_c1_g1_i16; K00626  E2.3.1.9, atoB; acetyl-CoA C-acetyltransferase [EC:2.3.1.9]
D      TRINITY_DN10544_c1_g1_i12; K00626  E2.3.1.9, atoB; acetyl-CoA C-acetyltransferase [EC:2.3.1.9]
D      TRINITY_DN9979_c2_g1_i1; K07513  ACAA1; acetyl-CoA acyltransferase 1 [EC:2.3.1.16]
D      TRINITY_DN9979_c2_g2_i2; K07513  ACAA1; acetyl-CoA acyltransferase 1 [EC:2.3.1.16]
D      TRINITY_DN10882_c0_g1_i8; K10527  MFP2; enoyl-CoA hydratase/3-hydroxyacyl-CoA dehydrogenase [EC:4.2.1.17 1.1.1.35 1.1.1.211]
D      TRINITY_DN10090_c0_g1_i2; K10527  MFP2; enoyl-CoA hydratase/3-hydroxyacyl-CoA dehydrogenase [EC:4.2.1.17 1.1.1.35 1.1.1.211]
D      TRINITY_DN10090_c0_g1_i3; K10527  MFP2; enoyl-CoA hydratase/3-hydroxyacyl-CoA dehydrogenase [EC:4.2.1.17 1.1.1.35 1.1.1.211]
D      TRINITY_DN10882_c0_g1_i5; K10527  MFP2; enoyl-CoA hydratase/3-hydroxyacyl-CoA dehydrogenase [EC:4.2.1.17 1.1.1.35 1.1.1.211]
D      TRINITY_DN10882_c0_g1_i11; K10527  MFP2; enoyl-CoA hydratase/3-hydroxyacyl-CoA dehydrogenase [EC:4.2.1.17 1.1.1.35 1.1.1.211]
D      TRINITY_DN10882_c0_g1_i4; K10527  MFP2; enoyl-CoA hydratase/3-hydroxyacyl-CoA dehydrogenase [EC:4.2.1.17 1.1.1.35 1.1.1.211]
D      TRINITY_DN10882_c0_g1_i9; K10527  MFP2; enoyl-CoA hydratase/3-hydroxyacyl-CoA dehydrogenase [EC:4.2.1.17 1.1.1.35 1.1.1.211]
D      TRINITY_DN10195_c2_g3_i7; K01692  paaF, echA; enoyl-CoA hydratase [EC:4.2.1.17]
D      TRINITY_DN10195_c2_g3_i6; K01692  paaF, echA; enoyl-CoA hydratase [EC:4.2.1.17]
D      TRINITY_DN10882_c0_g1_i1; K07514  EHHADH; enoyl-CoA hydratase / 3-hydroxyacyl-CoA dehydrogenase / 3,2-trans-enoyl-CoA isomerase [EC:4.2.1.17 1.1.1.35 5.3.3.8]
D      TRINITY_DN9199_c2_g1_i1; K00232  E1.3.3.6, ACOX1, ACOX3; acyl-CoA oxidase [EC:1.3.3.6]
D      TRINITY_DN9199_c2_g1_i3; K00232  E1.3.3.6, ACOX1, ACOX3; acyl-CoA oxidase [EC:1.3.3.6]
D      TRINITY_DN7070_c0_g1_i4; K00232  E1.3.3.6, ACOX1, ACOX3; acyl-CoA oxidase [EC:1.3.3.6]
D      TRINITY_DN9483_c1_g1_i1; K00232  E1.3.3.6, ACOX1, ACOX3; acyl-CoA oxidase [EC:1.3.3.6]
D      TRINITY_DN7844_c0_g1_i1; K00232  E1.3.3.6, ACOX1, ACOX3; acyl-CoA oxidase [EC:1.3.3.6]
D      TRINITY_DN10719_c3_g2_i2; K00249  ACADM, acd; acyl-CoA dehydrogenase [EC:1.3.8.7]
D      TRINITY_DN10086_c2_g1_i9; K01897  ACSL, fadD; long-chain acyl-CoA synthetase [EC:6.2.1.3]
D      TRINITY_DN10429_c1_g1_i5; K01897  ACSL, fadD; long-chain acyl-CoA synthetase [EC:6.2.1.3]
D      TRINITY_DN10429_c1_g1_i1; K01897  ACSL, fadD; long-chain acyl-CoA synthetase [EC:6.2.1.3]
D      TRINITY_DN9543_c4_g1_i6; K01897  ACSL, fadD; long-chain acyl-CoA synthetase [EC:6.2.1.3]
D      TRINITY_DN8059_c2_g8_i1; K01897  ACSL, fadD; long-chain acyl-CoA synthetase [EC:6.2.1.3]
D      TRINITY_DN8425_c3_g5_i5; K01897  ACSL, fadD; long-chain acyl-CoA synthetase [EC:6.2.1.3]
D      TRINITY_DN8425_c3_g5_i6; K01897  ACSL, fadD; long-chain acyl-CoA synthetase [EC:6.2.1.3]
D      TRINITY_DN10429_c1_g1_i2; K01897  ACSL, fadD; long-chain acyl-CoA synthetase [EC:6.2.1.3]
D      TRINITY_DN10086_c2_g1_i1; K01897  ACSL, fadD; long-chain acyl-CoA synthetase [EC:6.2.1.3]
D      TRINITY_DN10648_c4_g4_i2; K01897  ACSL, fadD; long-chain acyl-CoA synthetase [EC:6.2.1.3]
D      TRINITY_DN10429_c1_g1_i4; K01897  ACSL, fadD; long-chain acyl-CoA synthetase [EC:6.2.1.3]
D      TRINITY_DN10648_c4_g2_i1; K01897  ACSL, fadD; long-chain acyl-CoA synthetase [EC:6.2.1.3]
D      TRINITY_DN8617_c2_g1_i1; K07517  ECI1_2; Delta3-Delta2-enoyl-CoA isomerase [EC:5.3.3.8]
D      TRINITY_DN8617_c2_g1_i2; K07517  ECI1_2; Delta3-Delta2-enoyl-CoA isomerase [EC:5.3.3.8]
D      TRINITY_DN10878_c3_g4_i1; K07517  ECI1_2; Delta3-Delta2-enoyl-CoA isomerase [EC:5.3.3.8]
D      TRINITY_DN10049_c0_g1_i6; K07425  CYP4A; long-chain fatty acid omega-monooxygenase [EC:1.14.14.80]
D      TRINITY_DN8161_c0_g2_i1; K20495  CYP704B1; long-chain fatty acid omega-monooxygenase [EC:1.14.14.80]
D      TRINITY_DN7177_c0_g2_i1; K00121  frmA, ADH5, adhC; S-(hydroxymethyl)glutathione dehydrogenase / alcohol dehydrogenase [EC:1.1.1.284 1.1.1.1]
D      TRINITY_DN10358_c0_g3_i3; K00121  frmA, ADH5, adhC; S-(hydroxymethyl)glutathione dehydrogenase / alcohol dehydrogenase [EC:1.1.1.284 1.1.1.1]
D      TRINITY_DN8849_c8_g1_i4; K00121  frmA, ADH5, adhC; S-(hydroxymethyl)glutathione dehydrogenase / alcohol dehydrogenase [EC:1.1.1.284 1.1.1.1]
D      TRINITY_DN8849_c8_g1_i7; K00121  frmA, ADH5, adhC; S-(hydroxymethyl)glutathione dehydrogenase / alcohol dehydrogenase [EC:1.1.1.284 1.1.1.1]
D      TRINITY_DN7177_c0_g1_i1; K00121  frmA, ADH5, adhC; S-(hydroxymethyl)glutathione dehydrogenase / alcohol dehydrogenase [EC:1.1.1.284 1.1.1.1]
D      TRINITY_DN10358_c0_g3_i2; K18857  ADH1; alcohol dehydrogenase class-P [EC:1.1.1.1]
D      TRINITY_DN11311_c0_g3_i6; K00001  E1.1.1.1, adh; alcohol dehydrogenase [EC:1.1.1.1]
D      TRINITY_DN11311_c0_g3_i2; K00001  E1.1.1.1, adh; alcohol dehydrogenase [EC:1.1.1.1]
D      TRINITY_DN10056_c1_g1_i12; K00128  ALDH; aldehyde dehydrogenase (NAD+) [EC:1.2.1.3]
D      TRINITY_DN10056_c1_g1_i17; K00128  ALDH; aldehyde dehydrogenase (NAD+) [EC:1.2.1.3]
D      TRINITY_DN11097_c2_g1_i3; K00128  ALDH; aldehyde dehydrogenase (NAD+) [EC:1.2.1.3]
D      TRINITY_DN11097_c2_g1_i4; K00128  ALDH; aldehyde dehydrogenase (NAD+) [EC:1.2.1.3]
D      TRINITY_DN10056_c1_g1_i1; K00128  ALDH; aldehyde dehydrogenase (NAD+) [EC:1.2.1.3]
D      TRINITY_DN9104_c4_g1_i4; K00128  ALDH; aldehyde dehydrogenase (NAD+) [EC:1.2.1.3]
D      TRINITY_DN6245_c0_g1_i4; K00128  ALDH; aldehyde dehydrogenase (NAD+) [EC:1.2.1.3]
D      TRINITY_DN10056_c1_g1_i16; K00128  ALDH; aldehyde dehydrogenase (NAD+) [EC:1.2.1.3]
D      TRINITY_DN10056_c1_g1_i22; K00128  ALDH; aldehyde dehydrogenase (NAD+) [EC:1.2.1.3]
D      TRINITY_DN10056_c1_g1_i15; K00128  ALDH; aldehyde dehydrogenase (NAD+) [EC:1.2.1.3]
D      TRINITY_DN10056_c1_g1_i30; K00128  ALDH; aldehyde dehydrogenase (NAD+) [EC:1.2.1.3]
D      TRINITY_DN10383_c5_g1_i3; K14085  ALDH7A1; aldehyde dehydrogenase family 7 member A1 [EC:1.2.1.31 1.2.1.8 1.2.1.3]
D      TRINITY_DN10383_c5_g1_i2; K14085  ALDH7A1; aldehyde dehydrogenase family 7 member A1 [EC:1.2.1.31 1.2.1.8 1.2.1.3]
C    00072 Synthesis and degradation of ketone bodies [PATH:ko00072]
D      TRINITY_DN11382_c0_g1_i16; K01641  E2.3.3.10; hydroxymethylglutaryl-CoA synthase [EC:2.3.3.10]
D      TRINITY_DN11382_c0_g1_i22; K01641  E2.3.3.10; hydroxymethylglutaryl-CoA synthase [EC:2.3.3.10]
D      TRINITY_DN11382_c0_g1_i2; K01641  E2.3.3.10; hydroxymethylglutaryl-CoA synthase [EC:2.3.3.10]
D      TRINITY_DN11382_c0_g1_i34; K01641  E2.3.3.10; hydroxymethylglutaryl-CoA synthase [EC:2.3.3.10]
D      TRINITY_DN11382_c0_g1_i36; K01641  E2.3.3.10; hydroxymethylglutaryl-CoA synthase [EC:2.3.3.10]
D      TRINITY_DN11382_c0_g1_i3; K01641  E2.3.3.10; hydroxymethylglutaryl-CoA synthase [EC:2.3.3.10]
D      TRINITY_DN11382_c0_g1_i10; K01641  E2.3.3.10; hydroxymethylglutaryl-CoA synthase [EC:2.3.3.10]
D      TRINITY_DN11382_c0_g1_i28; K01641  E2.3.3.10; hydroxymethylglutaryl-CoA synthase [EC:2.3.3.10]
D      TRINITY_DN11382_c0_g1_i29; K01641  E2.3.3.10; hydroxymethylglutaryl-CoA synthase [EC:2.3.3.10]
D      TRINITY_DN11382_c0_g1_i25; K01641  E2.3.3.10; hydroxymethylglutaryl-CoA synthase [EC:2.3.3.10]
D      TRINITY_DN11382_c0_g1_i32; K01641  E2.3.3.10; hydroxymethylglutaryl-CoA synthase [EC:2.3.3.10]
D      TRINITY_DN11382_c0_g1_i23; K01641  E2.3.3.10; hydroxymethylglutaryl-CoA synthase [EC:2.3.3.10]
D      TRINITY_DN8769_c0_g1_i4; K01640  E4.1.3.4, HMGCL, hmgL; hydroxymethylglutaryl-CoA lyase [EC:4.1.3.4]
D      TRINITY_DN8309_c0_g1_i3; K01640  E4.1.3.4, HMGCL, hmgL; hydroxymethylglutaryl-CoA lyase [EC:4.1.3.4]
D      TRINITY_DN8309_c0_g1_i16; K01640  E4.1.3.4, HMGCL, hmgL; hydroxymethylglutaryl-CoA lyase [EC:4.1.3.4]
D      TRINITY_DN9575_c4_g4_i4; K00626  E2.3.1.9, atoB; acetyl-CoA C-acetyltransferase [EC:2.3.1.9]
D      TRINITY_DN10544_c1_g1_i4; K00626  E2.3.1.9, atoB; acetyl-CoA C-acetyltransferase [EC:2.3.1.9]
D      TRINITY_DN10544_c1_g1_i16; K00626  E2.3.1.9, atoB; acetyl-CoA C-acetyltransferase [EC:2.3.1.9]
D      TRINITY_DN10544_c1_g1_i12; K00626  E2.3.1.9, atoB; acetyl-CoA C-acetyltransferase [EC:2.3.1.9]
C    00073 Cutin, suberine and wax biosynthesis [PATH:ko00073]
D      TRINITY_DN11146_c1_g1_i1; K15398  CYP86A4S; fatty acid omega-hydroxylase [EC:1.14.-.-]
D      TRINITY_DN8161_c0_g2_i1; K20495  CYP704B1; long-chain fatty acid omega-monooxygenase [EC:1.14.14.80]
D      TRINITY_DN11275_c0_g1_i1; K17991  PXG; peroxygenase [EC:1.11.2.3]
D      TRINITY_DN10041_c0_g1_i1; K15403  ACE, HTH; fatty acid omega-hydroxy dehydrogenase [EC:1.1.-.-]
D      TRINITY_DN9594_c1_g3_i1; K13356  FAR; alcohol-forming fatty acyl-CoA reductase [EC:1.2.1.84]
C    00100 Steroid biosynthesis [PATH:ko00100]
D      TRINITY_DN9282_c1_g1_i3; K00801  FDFT1; farnesyl-diphosphate farnesyltransferase [EC:2.5.1.21]
D      TRINITY_DN6170_c0_g1_i1; K00511  SQLE, ERG1; squalene monooxygenase [EC:1.14.14.17]
D      TRINITY_DN9508_c1_g1_i1; K00511  SQLE, ERG1; squalene monooxygenase [EC:1.14.14.17]
D      TRINITY_DN6526_c0_g1_i1; K05917  CYP51; sterol 14alpha-demethylase [EC:1.14.14.154 1.14.15.36]
D      TRINITY_DN7112_c0_g1_i2; K00222  TM7SF2, ERG24; Delta14-sterol reductase [EC:1.3.1.70]
D      TRINITY_DN7112_c0_g1_i4; K00222  TM7SF2, ERG24; Delta14-sterol reductase [EC:1.3.1.70]
D      TRINITY_DN15728_c0_g1_i1; K07750  MESO1, ERG25; methylsterol monooxygenase [EC:1.14.18.9]
D      TRINITY_DN8728_c3_g1_i1; K01824  EBP; cholestenol Delta-isomerase [EC:5.3.3.5]
D      TRINITY_DN9352_c1_g5_i1; K09828  DHCR24, DWF1; Delta24-sterol reductase [EC:1.3.1.72 1.3.1.-]
D      TRINITY_DN9795_c3_g1_i3; K00227  SC5DL, ERG3; Delta7-sterol 5-desaturase [EC:1.14.19.20]
D      TRINITY_DN8981_c1_g3_i1; K00213  DHCR7; 7-dehydrocholesterol reductase [EC:1.3.1.21]
D      TRINITY_DN8738_c0_g1_i2; K14674  TGL4; TAG lipase / steryl ester hydrolase / phospholipase A2 / LPA acyltransferase [EC:3.1.1.3 3.1.1.13 3.1.1.4 2.3.1.51]
D      TRINITY_DN8738_c0_g1_i3; K14674  TGL4; TAG lipase / steryl ester hydrolase / phospholipase A2 / LPA acyltransferase [EC:3.1.1.3 3.1.1.13 3.1.1.4 2.3.1.51]
D      TRINITY_DN10915_c1_g3_i5; K00559  SMT1, ERG6; sterol 24-C-methyltransferase [EC:2.1.1.41]
D      TRINITY_DN10915_c1_g3_i3; K00559  SMT1, ERG6; sterol 24-C-methyltransferase [EC:2.1.1.41]
D      TRINITY_DN8860_c1_g3_i5; K01853  CAS1; cycloartenol synthase [EC:5.4.99.8]
D      TRINITY_DN10964_c0_g1_i2; K14423  SMO1; plant 4,4-dimethylsterol C-4alpha-methyl-monooxygenase [EC:1.14.18.10]
D      TRINITY_DN9647_c1_g2_i2; K23558  3BETAHSDD; plant 3beta-hydroxysteroid-4alpha-carboxylate 3-dehydrogenase [EC:1.1.1.418]
D      TRINITY_DN10419_c1_g1_i2; K08246  CPI1; cycloeucalenol cycloisomerase [EC:5.5.1.9]
D      TRINITY_DN6811_c0_g1_i1; K08242  E2.1.1.143; 24-methylenesterol C-methyltransferase [EC:2.1.1.143]
D      TRINITY_DN11411_c0_g1_i1; K14424  SMO2; plant 4alpha-monomethylsterol monooxygenase [EC:1.14.18.11]
C    00120 Primary bile acid biosynthesis [PATH:ko00120]
C    00121 Secondary bile acid biosynthesis [PATH:ko00121]
D      TRINITY_DN10081_c0_g2_i2; K00076  hdhA; 7-alpha-hydroxysteroid dehydrogenase [EC:1.1.1.159]
C    00140 Steroid hormone biosynthesis [PATH:ko00140]
D      TRINITY_DN9288_c5_g1_i3; K00512  CYP17A; steroid 17alpha-monooxygenase / 17alpha-hydroxyprogesterone deacetylase [EC:1.14.14.19 1.14.14.32]
D      TRINITY_DN10599_c2_g1_i2; K12345  SRD5A3; 3-oxo-5-alpha-steroid 4-dehydrogenase 3 / polyprenol reductase [EC:1.3.1.22 1.3.1.94]
D      TRINITY_DN10599_c2_g1_i1; K12345  SRD5A3; 3-oxo-5-alpha-steroid 4-dehydrogenase 3 / polyprenol reductase [EC:1.3.1.22 1.3.1.94]
D      TRINITY_DN8713_c4_g3_i11; K00038  E1.1.1.53; 3alpha(or 20beta)-hydroxysteroid dehydrogenase [EC:1.1.1.53]
D      TRINITY_DN8713_c4_g3_i13; K00038  E1.1.1.53; 3alpha(or 20beta)-hydroxysteroid dehydrogenase [EC:1.1.1.53]
D      TRINITY_DN8713_c4_g3_i10; K00038  E1.1.1.53; 3alpha(or 20beta)-hydroxysteroid dehydrogenase [EC:1.1.1.53]
D      TRINITY_DN9564_c3_g1_i1; K10251  HSD17B12, KAR, IFA38; 17beta-estradiol 17-dehydrogenase / very-long-chain 3-oxoacyl-CoA reductase [EC:1.1.1.62 1.1.1.330]
D      TRINITY_DN8132_c6_g1_i1; K10251  HSD17B12, KAR, IFA38; 17beta-estradiol 17-dehydrogenase / very-long-chain 3-oxoacyl-CoA reductase [EC:1.1.1.62 1.1.1.330]
D      TRINITY_DN9564_c3_g1_i3; K10251  HSD17B12, KAR, IFA38; 17beta-estradiol 17-dehydrogenase / very-long-chain 3-oxoacyl-CoA reductase [EC:1.1.1.62 1.1.1.330]
D      TRINITY_DN9535_c2_g3_i1; K07408  CYP1A1; cytochrome P450 family 1 subfamily A polypeptide 1 [EC:1.14.14.1]
D      TRINITY_DN10222_c1_g1_i6; K07409  CYP1A2; cytochrome P450 family 1 subfamily A polypeptide 2 [EC:1.14.14.1]
D      TRINITY_DN10573_c2_g1_i1; K07424  CYP3A; cytochrome P450 family 3 subfamily A [EC:1.14.14.1]
D      TRINITY_DN11349_c1_g1_i1; K00699  UGT; glucuronosyltransferase [EC:2.4.1.17]
D      TRINITY_DN11349_c1_g1_i11; K00699  UGT; glucuronosyltransferase [EC:2.4.1.17]
D      TRINITY_DN11349_c1_g1_i3; K00699  UGT; glucuronosyltransferase [EC:2.4.1.17]
D      TRINITY_DN11349_c1_g1_i10; K00699  UGT; glucuronosyltransferase [EC:2.4.1.17]
D      TRINITY_DN9961_c1_g3_i8; K00699  UGT; glucuronosyltransferase [EC:2.4.1.17]
D      TRINITY_DN8892_c0_g1_i5; K00699  UGT; glucuronosyltransferase [EC:2.4.1.17]
D      TRINITY_DN8078_c2_g1_i4; K00699  UGT; glucuronosyltransferase [EC:2.4.1.17]
D      TRINITY_DN10607_c2_g2_i2; K00699  UGT; glucuronosyltransferase [EC:2.4.1.17]
D      TRINITY_DN9961_c1_g3_i1; K00699  UGT; glucuronosyltransferase [EC:2.4.1.17]
D      TRINITY_DN9961_c1_g3_i5; K00699  UGT; glucuronosyltransferase [EC:2.4.1.17]
D      TRINITY_DN9961_c1_g3_i2; K00699  UGT; glucuronosyltransferase [EC:2.4.1.17]
D      TRINITY_DN9961_c1_g3_i7; K00699  UGT; glucuronosyltransferase [EC:2.4.1.17]
D      TRINITY_DN11113_c1_g1_i11; K00699  UGT; glucuronosyltransferase [EC:2.4.1.17]
D      TRINITY_DN11349_c1_g1_i7; K00699  UGT; glucuronosyltransferase [EC:2.4.1.17]
D      TRINITY_DN9083_c2_g2_i1; K00699  UGT; glucuronosyltransferase [EC:2.4.1.17]
D      TRINITY_DN10607_c2_g2_i3; K00699  UGT; glucuronosyltransferase [EC:2.4.1.17]
D      TRINITY_DN8410_c3_g2_i1; K00699  UGT; glucuronosyltransferase [EC:2.4.1.17]
D      TRINITY_DN8078_c2_g1_i1; K00699  UGT; glucuronosyltransferase [EC:2.4.1.17]
D      TRINITY_DN11113_c1_g1_i1; K00699  UGT; glucuronosyltransferase [EC:2.4.1.17]
D      TRINITY_DN8078_c2_g2_i2; K00699  UGT; glucuronosyltransferase [EC:2.4.1.17]
D      TRINITY_DN10035_c2_g2_i2; K00699  UGT; glucuronosyltransferase [EC:2.4.1.17]
D      TRINITY_DN11113_c1_g1_i29; K00699  UGT; glucuronosyltransferase [EC:2.4.1.17]
D      TRINITY_DN11349_c1_g1_i4; K00699  UGT; glucuronosyltransferase [EC:2.4.1.17]
D      TRINITY_DN8892_c0_g1_i3; K00699  UGT; glucuronosyltransferase [EC:2.4.1.17]
D      TRINITY_DN8892_c0_g1_i2; K00699  UGT; glucuronosyltransferase [EC:2.4.1.17]
D      TRINITY_DN9961_c1_g3_i9; K00699  UGT; glucuronosyltransferase [EC:2.4.1.17]
D      TRINITY_DN11349_c1_g1_i8; K00699  UGT; glucuronosyltransferase [EC:2.4.1.17]
D      TRINITY_DN8892_c0_g1_i9; K00699  UGT; glucuronosyltransferase [EC:2.4.1.17]
D      TRINITY_DN11113_c1_g1_i16; K00699  UGT; glucuronosyltransferase [EC:2.4.1.17]
C    00561 Glycerolipid metabolism [PATH:ko00561]
D      TRINITY_DN10891_c2_g3_i7; K15918  GLYK; D-glycerate 3-kinase [EC:2.7.1.31]
D      TRINITY_DN10891_c2_g3_i6; K15918  GLYK; D-glycerate 3-kinase [EC:2.7.1.31]
D      TRINITY_DN10056_c1_g1_i12; K00128  ALDH; aldehyde dehydrogenase (NAD+) [EC:1.2.1.3]
D      TRINITY_DN10056_c1_g1_i17; K00128  ALDH; aldehyde dehydrogenase (NAD+) [EC:1.2.1.3]
D      TRINITY_DN11097_c2_g1_i3; K00128  ALDH; aldehyde dehydrogenase (NAD+) [EC:1.2.1.3]
D      TRINITY_DN11097_c2_g1_i4; K00128  ALDH; aldehyde dehydrogenase (NAD+) [EC:1.2.1.3]
D      TRINITY_DN10056_c1_g1_i1; K00128  ALDH; aldehyde dehydrogenase (NAD+) [EC:1.2.1.3]
D      TRINITY_DN9104_c4_g1_i4; K00128  ALDH; aldehyde dehydrogenase (NAD+) [EC:1.2.1.3]
D      TRINITY_DN6245_c0_g1_i4; K00128  ALDH; aldehyde dehydrogenase (NAD+) [EC:1.2.1.3]
D      TRINITY_DN10056_c1_g1_i16; K00128  ALDH; aldehyde dehydrogenase (NAD+) [EC:1.2.1.3]
D      TRINITY_DN10056_c1_g1_i22; K00128  ALDH; aldehyde dehydrogenase (NAD+) [EC:1.2.1.3]
D      TRINITY_DN10056_c1_g1_i15; K00128  ALDH; aldehyde dehydrogenase (NAD+) [EC:1.2.1.3]
D      TRINITY_DN10056_c1_g1_i30; K00128  ALDH; aldehyde dehydrogenase (NAD+) [EC:1.2.1.3]
D      TRINITY_DN10383_c5_g1_i3; K14085  ALDH7A1; aldehyde dehydrogenase family 7 member A1 [EC:1.2.1.31 1.2.1.8 1.2.1.3]
D      TRINITY_DN10383_c5_g1_i2; K14085  ALDH7A1; aldehyde dehydrogenase family 7 member A1 [EC:1.2.1.31 1.2.1.8 1.2.1.3]
D      TRINITY_DN8322_c0_g2_i4; K00011  AKR1B; aldehyde reductase [EC:1.1.1.21]
D      TRINITY_DN10733_c1_g1_i6; K00863  DAK, TKFC; triose/dihydroxyacetone kinase / FAD-AMP lyase (cyclizing) [EC:2.7.1.28 2.7.1.29 4.6.1.15]
D      TRINITY_DN10733_c1_g1_i35; K05878  dhaK; phosphoenolpyruvate---glycerone phosphotransferase subunit DhaK [EC:2.7.1.121]
D      TRINITY_DN8487_c0_g5_i2; K18097  GCY1; glycerol 2-dehydrogenase (NADP+) [EC:1.1.1.156]
D      TRINITY_DN8487_c0_g5_i1; K18097  GCY1; glycerol 2-dehydrogenase (NADP+) [EC:1.1.1.156]
D      TRINITY_DN10099_c2_g1_i1; K00864  glpK, GK; glycerol kinase [EC:2.7.1.30]
D      TRINITY_DN8218_c2_g1_i6; K13506  GPAT3_4, AGPAT9, AGPAT6; glycerol-3-phosphate O-acyltransferase 3/4 [EC:2.3.1.15]
D      TRINITY_DN8218_c2_g1_i9; K13506  GPAT3_4, AGPAT9, AGPAT6; glycerol-3-phosphate O-acyltransferase 3/4 [EC:2.3.1.15]
D      TRINITY_DN8218_c2_g1_i15; K13506  GPAT3_4, AGPAT9, AGPAT6; glycerol-3-phosphate O-acyltransferase 3/4 [EC:2.3.1.15]
D      TRINITY_DN8218_c2_g1_i8; K13506  GPAT3_4, AGPAT9, AGPAT6; glycerol-3-phosphate O-acyltransferase 3/4 [EC:2.3.1.15]
D      TRINITY_DN8731_c0_g1_i2; K00630  ATS1; glycerol-3-phosphate O-acyltransferase [EC:2.3.1.15]
D      TRINITY_DN8731_c0_g1_i4; K00630  ATS1; glycerol-3-phosphate O-acyltransferase [EC:2.3.1.15]
D      TRINITY_DN6720_c0_g1_i1; K13508  GPAT; glycerol-3-phosphate acyltransferase [EC:2.3.1.15 2.3.1.198]
D      TRINITY_DN4402_c0_g1_i1; K13508  GPAT; glycerol-3-phosphate acyltransferase [EC:2.3.1.15 2.3.1.198]
D      TRINITY_DN9795_c2_g2_i11; K00655  plsC; 1-acyl-sn-glycerol-3-phosphate acyltransferase [EC:2.3.1.51]
D      TRINITY_DN9795_c2_g2_i14; K00655  plsC; 1-acyl-sn-glycerol-3-phosphate acyltransferase [EC:2.3.1.51]
D      TRINITY_DN9795_c2_g2_i19; K00655  plsC; 1-acyl-sn-glycerol-3-phosphate acyltransferase [EC:2.3.1.51]
D      TRINITY_DN9795_c2_g3_i7; K00655  plsC; 1-acyl-sn-glycerol-3-phosphate acyltransferase [EC:2.3.1.51]
D      TRINITY_DN11109_c2_g1_i3; K13509  AGPAT1_2; lysophosphatidate acyltransferase [EC:2.3.1.51]
D      TRINITY_DN11109_c2_g1_i9; K13509  AGPAT1_2; lysophosphatidate acyltransferase [EC:2.3.1.51]
D      TRINITY_DN10935_c0_g2_i1; K13523  AGPAT3_4; lysophosphatidic acid acyltransferase / lysophosphatidylinositol acyltransferase [EC:2.3.1.51 2.3.1.-]
D      TRINITY_DN7343_c0_g2_i1; K13513  LCLAT1, AGPAT8; lysocardiolipin and lysophospholipid acyltransferase [EC:2.3.1.- 2.3.1.51]
D      TRINITY_DN7502_c0_g1_i1; K13513  LCLAT1, AGPAT8; lysocardiolipin and lysophospholipid acyltransferase [EC:2.3.1.- 2.3.1.51]
D      TRINITY_DN10305_c2_g3_i6; K13519  LPT1, ALE1; lysophospholipid acyltransferase [EC:2.3.1.51 2.3.1.23 2.3.1.-]
D      TRINITY_DN10305_c2_g3_i3; K13519  LPT1, ALE1; lysophospholipid acyltransferase [EC:2.3.1.51 2.3.1.23 2.3.1.-]
D      TRINITY_DN10388_c0_g2_i3; K15728  LPIN; phosphatidate phosphatase LPIN [EC:3.1.3.4]
D      TRINITY_DN10388_c0_g1_i5; K15728  LPIN; phosphatidate phosphatase LPIN [EC:3.1.3.4]
D      TRINITY_DN10388_c0_g2_i12; K15728  LPIN; phosphatidate phosphatase LPIN [EC:3.1.3.4]
D      TRINITY_DN10388_c0_g2_i9; K15728  LPIN; phosphatidate phosphatase LPIN [EC:3.1.3.4]
D      TRINITY_DN9925_c1_g1_i3; K18693  DPP1, DPPL, PLPP4_5; diacylglycerol diphosphate phosphatase / phosphatidate phosphatase [EC:3.1.3.81 3.1.3.4]
D      TRINITY_DN7784_c0_g1_i2; K18693  DPP1, DPPL, PLPP4_5; diacylglycerol diphosphate phosphatase / phosphatidate phosphatase [EC:3.1.3.81 3.1.3.4]
D      TRINITY_DN7784_c0_g1_i1; K18693  DPP1, DPPL, PLPP4_5; diacylglycerol diphosphate phosphatase / phosphatidate phosphatase [EC:3.1.3.81 3.1.3.4]
D      TRINITY_DN10751_c0_g4_i2; K18693  DPP1, DPPL, PLPP4_5; diacylglycerol diphosphate phosphatase / phosphatidate phosphatase [EC:3.1.3.81 3.1.3.4]
D      TRINITY_DN10751_c0_g4_i6; K18693  DPP1, DPPL, PLPP4_5; diacylglycerol diphosphate phosphatase / phosphatidate phosphatase [EC:3.1.3.81 3.1.3.4]
D      TRINITY_DN10873_c0_g1_i1; K00901  dgkA, DGK; diacylglycerol kinase (ATP) [EC:2.7.1.107]
D      TRINITY_DN11176_c2_g5_i2; K00901  dgkA, DGK; diacylglycerol kinase (ATP) [EC:2.7.1.107]
D      TRINITY_DN10873_c0_g1_i6; K00901  dgkA, DGK; diacylglycerol kinase (ATP) [EC:2.7.1.107]
D      TRINITY_DN6783_c0_g1_i3; K00901  dgkA, DGK; diacylglycerol kinase (ATP) [EC:2.7.1.107]
D      TRINITY_DN8733_c0_g1_i2; K00901  dgkA, DGK; diacylglycerol kinase (ATP) [EC:2.7.1.107]
D      TRINITY_DN8733_c0_g1_i4; K00901  dgkA, DGK; diacylglycerol kinase (ATP) [EC:2.7.1.107]
D      TRINITY_DN6783_c0_g1_i6; K00901  dgkA, DGK; diacylglycerol kinase (ATP) [EC:2.7.1.107]
D      TRINITY_DN10977_c3_g2_i12; K07029  dagK; diacylglycerol kinase (ATP) [EC:2.7.1.107]
D      TRINITY_DN8030_c2_g1_i14; K11155  DGAT1; diacylglycerol O-acyltransferase 1 [EC:2.3.1.20 2.3.1.75 2.3.1.76]
D      TRINITY_DN8030_c2_g1_i21; K11155  DGAT1; diacylglycerol O-acyltransferase 1 [EC:2.3.1.20 2.3.1.75 2.3.1.76]
D      TRINITY_DN9147_c2_g1_i2; K22848  DGAT2; diacylglycerol O-acyltransferase 2, plant [EC:2.3.1.20]
D      TRINITY_DN8456_c1_g5_i2; K22849  DGAT3; diacylglycerol O-acyltransferase 3, plant [EC:2.3.1.20]
D      TRINITY_DN8456_c1_g5_i1; K22849  DGAT3; diacylglycerol O-acyltransferase 3, plant [EC:2.3.1.20]
D      TRINITY_DN9292_c1_g4_i16; K00635  tgs, wax-dgat; diacylglycerol O-acyltransferase / wax synthase [EC:2.3.1.20 2.3.1.75]
D      TRINITY_DN10590_c2_g2_i3; K00679  E2.3.1.158; phospholipid:diacylglycerol acyltransferase [EC:2.3.1.158]
D      TRINITY_DN10590_c2_g2_i4; K00679  E2.3.1.158; phospholipid:diacylglycerol acyltransferase [EC:2.3.1.158]
D      TRINITY_DN8738_c0_g1_i2; K14674  TGL4; TAG lipase / steryl ester hydrolase / phospholipase A2 / LPA acyltransferase [EC:3.1.1.3 3.1.1.13 3.1.1.4 2.3.1.51]
D      TRINITY_DN8738_c0_g1_i3; K14674  TGL4; TAG lipase / steryl ester hydrolase / phospholipase A2 / LPA acyltransferase [EC:3.1.1.3 3.1.1.13 3.1.1.4 2.3.1.51]
D      TRINITY_DN10193_c1_g1_i11; K01054  MGLL; acylglycerol lipase [EC:3.1.1.23]
D      TRINITY_DN9147_c2_g1_i9; K14457  MOGAT2, MGAT2; 2-acylglycerol O-acyltransferase 2 [EC:2.3.1.22]
D      TRINITY_DN9735_c0_g1_i10; K22920  UGP3; UTP---glucose-1-phosphate uridylyltransferase [EC:2.7.7.9]
D      TRINITY_DN6323_c0_g1_i3; K06118  SQD1, sqdB; UDP-sulfoquinovose synthase [EC:3.13.1.1]
D      TRINITY_DN6323_c0_g1_i2; K06118  SQD1, sqdB; UDP-sulfoquinovose synthase [EC:3.13.1.1]
D      TRINITY_DN8389_c1_g1_i1; K06119  SQD2; sulfoquinovosyltransferase [EC:2.4.1.-]
D      TRINITY_DN8924_c5_g1_i1; K03715  MGD; 1,2-diacylglycerol 3-beta-galactosyltransferase [EC:2.4.1.46]
D      TRINITY_DN8924_c5_g1_i4; K03715  MGD; 1,2-diacylglycerol 3-beta-galactosyltransferase [EC:2.4.1.46]
D      TRINITY_DN8924_c5_g1_i2; K03715  MGD; 1,2-diacylglycerol 3-beta-galactosyltransferase [EC:2.4.1.46]
D      TRINITY_DN7235_c0_g1_i1; K03715  MGD; 1,2-diacylglycerol 3-beta-galactosyltransferase [EC:2.4.1.46]
D      TRINITY_DN9443_c5_g1_i4; K09480  DGD; digalactosyldiacylglycerol synthase [EC:2.4.1.241]
D      TRINITY_DN9443_c5_g1_i1; K09480  DGD; digalactosyldiacylglycerol synthase [EC:2.4.1.241]
D      TRINITY_DN9443_c5_g1_i3; K09480  DGD; digalactosyldiacylglycerol synthase [EC:2.4.1.241]
D      TRINITY_DN9443_c5_g1_i6; K09480  DGD; digalactosyldiacylglycerol synthase [EC:2.4.1.241]
D      TRINITY_DN2625_c0_g1_i1; K09480  DGD; digalactosyldiacylglycerol synthase [EC:2.4.1.241]
D      TRINITY_DN7041_c0_g1_i2; K07407  E3.2.1.22B, galA, rafA; alpha-galactosidase [EC:3.2.1.22]
D      TRINITY_DN5566_c0_g1_i1; K07407  E3.2.1.22B, galA, rafA; alpha-galactosidase [EC:3.2.1.22]
D      TRINITY_DN10399_c2_g3_i1; K07407  E3.2.1.22B, galA, rafA; alpha-galactosidase [EC:3.2.1.22]
D      TRINITY_DN7041_c0_g1_i1; K07407  E3.2.1.22B, galA, rafA; alpha-galactosidase [EC:3.2.1.22]
D      TRINITY_DN11041_c0_g3_i2; K21362  SFR2; galactolipid galactosyltransferase [EC:2.4.1.184]
C    00564 Glycerophospholipid metabolism [PATH:ko00564]
D      TRINITY_DN9862_c2_g1_i1; K00006  GPD1; glycerol-3-phosphate dehydrogenase (NAD+) [EC:1.1.1.8]
D      TRINITY_DN10829_c0_g1_i2; K00006  GPD1; glycerol-3-phosphate dehydrogenase (NAD+) [EC:1.1.1.8]
D      TRINITY_DN10829_c0_g1_i1; K00006  GPD1; glycerol-3-phosphate dehydrogenase (NAD+) [EC:1.1.1.8]
D      TRINITY_DN10053_c4_g1_i6; K00006  GPD1; glycerol-3-phosphate dehydrogenase (NAD+) [EC:1.1.1.8]
D      TRINITY_DN10053_c4_g1_i5; K00006  GPD1; glycerol-3-phosphate dehydrogenase (NAD+) [EC:1.1.1.8]
D      TRINITY_DN9862_c2_g1_i4; K00057  gpsA; glycerol-3-phosphate dehydrogenase (NAD(P)+) [EC:1.1.1.94]
D      TRINITY_DN7863_c0_g1_i2; K00111  glpA, glpD; glycerol-3-phosphate dehydrogenase [EC:1.1.5.3]
D      TRINITY_DN8218_c2_g1_i6; K13506  GPAT3_4, AGPAT9, AGPAT6; glycerol-3-phosphate O-acyltransferase 3/4 [EC:2.3.1.15]
D      TRINITY_DN8218_c2_g1_i9; K13506  GPAT3_4, AGPAT9, AGPAT6; glycerol-3-phosphate O-acyltransferase 3/4 [EC:2.3.1.15]
D      TRINITY_DN8218_c2_g1_i15; K13506  GPAT3_4, AGPAT9, AGPAT6; glycerol-3-phosphate O-acyltransferase 3/4 [EC:2.3.1.15]
D      TRINITY_DN8218_c2_g1_i8; K13506  GPAT3_4, AGPAT9, AGPAT6; glycerol-3-phosphate O-acyltransferase 3/4 [EC:2.3.1.15]
D      TRINITY_DN8731_c0_g1_i2; K00630  ATS1; glycerol-3-phosphate O-acyltransferase [EC:2.3.1.15]
D      TRINITY_DN8731_c0_g1_i4; K00630  ATS1; glycerol-3-phosphate O-acyltransferase [EC:2.3.1.15]
D      TRINITY_DN6720_c0_g1_i1; K13508  GPAT; glycerol-3-phosphate acyltransferase [EC:2.3.1.15 2.3.1.198]
D      TRINITY_DN4402_c0_g1_i1; K13508  GPAT; glycerol-3-phosphate acyltransferase [EC:2.3.1.15 2.3.1.198]
D      TRINITY_DN9795_c2_g2_i11; K00655  plsC; 1-acyl-sn-glycerol-3-phosphate acyltransferase [EC:2.3.1.51]
D      TRINITY_DN9795_c2_g2_i14; K00655  plsC; 1-acyl-sn-glycerol-3-phosphate acyltransferase [EC:2.3.1.51]
D      TRINITY_DN9795_c2_g2_i19; K00655  plsC; 1-acyl-sn-glycerol-3-phosphate acyltransferase [EC:2.3.1.51]
D      TRINITY_DN9795_c2_g3_i7; K00655  plsC; 1-acyl-sn-glycerol-3-phosphate acyltransferase [EC:2.3.1.51]
D      TRINITY_DN11109_c2_g1_i3; K13509  AGPAT1_2; lysophosphatidate acyltransferase [EC:2.3.1.51]
D      TRINITY_DN11109_c2_g1_i9; K13509  AGPAT1_2; lysophosphatidate acyltransferase [EC:2.3.1.51]
D      TRINITY_DN10935_c0_g2_i1; K13523  AGPAT3_4; lysophosphatidic acid acyltransferase / lysophosphatidylinositol acyltransferase [EC:2.3.1.51 2.3.1.-]
D      TRINITY_DN7343_c0_g2_i1; K13513  LCLAT1, AGPAT8; lysocardiolipin and lysophospholipid acyltransferase [EC:2.3.1.- 2.3.1.51]
D      TRINITY_DN7502_c0_g1_i1; K13513  LCLAT1, AGPAT8; lysocardiolipin and lysophospholipid acyltransferase [EC:2.3.1.- 2.3.1.51]
D      TRINITY_DN10305_c2_g3_i6; K13519  LPT1, ALE1; lysophospholipid acyltransferase [EC:2.3.1.51 2.3.1.23 2.3.1.-]
D      TRINITY_DN10305_c2_g3_i3; K13519  LPT1, ALE1; lysophospholipid acyltransferase [EC:2.3.1.51 2.3.1.23 2.3.1.-]
D      TRINITY_DN8738_c0_g1_i2; K14674  TGL4; TAG lipase / steryl ester hydrolase / phospholipase A2 / LPA acyltransferase [EC:3.1.1.3 3.1.1.13 3.1.1.4 2.3.1.51]
D      TRINITY_DN8738_c0_g1_i3; K14674  TGL4; TAG lipase / steryl ester hydrolase / phospholipase A2 / LPA acyltransferase [EC:3.1.1.3 3.1.1.13 3.1.1.4 2.3.1.51]
D      TRINITY_DN9485_c4_g1_i6; K06123  AYR1; 1-acylglycerone phosphate reductase [EC:1.1.1.101]
D      TRINITY_DN9485_c4_g1_i4; K06123  AYR1; 1-acylglycerone phosphate reductase [EC:1.1.1.101]
D      TRINITY_DN9071_c3_g1_i3; K00980  tagD; glycerol-3-phosphate cytidylyltransferase [EC:2.7.7.39]
D      TRINITY_DN10897_c2_g1_i6; K01517  ADPRM; manganese-dependent ADP-ribose/CDP-alcohol diphosphatase [EC:3.6.1.13 3.6.1.16 3.6.1.53]
D      TRINITY_DN10897_c2_g1_i2; K01517  ADPRM; manganese-dependent ADP-ribose/CDP-alcohol diphosphatase [EC:3.6.1.13 3.6.1.16 3.6.1.53]
D      TRINITY_DN10388_c0_g2_i3; K15728  LPIN; phosphatidate phosphatase LPIN [EC:3.1.3.4]
D      TRINITY_DN10388_c0_g1_i5; K15728  LPIN; phosphatidate phosphatase LPIN [EC:3.1.3.4]
D      TRINITY_DN10388_c0_g2_i12; K15728  LPIN; phosphatidate phosphatase LPIN [EC:3.1.3.4]
D      TRINITY_DN10388_c0_g2_i9; K15728  LPIN; phosphatidate phosphatase LPIN [EC:3.1.3.4]
D      TRINITY_DN9925_c1_g1_i3; K18693  DPP1, DPPL, PLPP4_5; diacylglycerol diphosphate phosphatase / phosphatidate phosphatase [EC:3.1.3.81 3.1.3.4]
D      TRINITY_DN7784_c0_g1_i2; K18693  DPP1, DPPL, PLPP4_5; diacylglycerol diphosphate phosphatase / phosphatidate phosphatase [EC:3.1.3.81 3.1.3.4]
D      TRINITY_DN7784_c0_g1_i1; K18693  DPP1, DPPL, PLPP4_5; diacylglycerol diphosphate phosphatase / phosphatidate phosphatase [EC:3.1.3.81 3.1.3.4]
D      TRINITY_DN10751_c0_g4_i2; K18693  DPP1, DPPL, PLPP4_5; diacylglycerol diphosphate phosphatase / phosphatidate phosphatase [EC:3.1.3.81 3.1.3.4]
D      TRINITY_DN10751_c0_g4_i6; K18693  DPP1, DPPL, PLPP4_5; diacylglycerol diphosphate phosphatase / phosphatidate phosphatase [EC:3.1.3.81 3.1.3.4]
D      TRINITY_DN10873_c0_g1_i1; K00901  dgkA, DGK; diacylglycerol kinase (ATP) [EC:2.7.1.107]
D      TRINITY_DN11176_c2_g5_i2; K00901  dgkA, DGK; diacylglycerol kinase (ATP) [EC:2.7.1.107]
D      TRINITY_DN10873_c0_g1_i6; K00901  dgkA, DGK; diacylglycerol kinase (ATP) [EC:2.7.1.107]
D      TRINITY_DN6783_c0_g1_i3; K00901  dgkA, DGK; diacylglycerol kinase (ATP) [EC:2.7.1.107]
D      TRINITY_DN8733_c0_g1_i2; K00901  dgkA, DGK; diacylglycerol kinase (ATP) [EC:2.7.1.107]
D      TRINITY_DN8733_c0_g1_i4; K00901  dgkA, DGK; diacylglycerol kinase (ATP) [EC:2.7.1.107]
D      TRINITY_DN6783_c0_g1_i6; K00901  dgkA, DGK; diacylglycerol kinase (ATP) [EC:2.7.1.107]
D      TRINITY_DN10977_c3_g2_i12; K07029  dagK; diacylglycerol kinase (ATP) [EC:2.7.1.107]
D      TRINITY_DN6921_c0_g2_i1; K01114  plc; phospholipase C [EC:3.1.4.3]
D      TRINITY_DN9890_c2_g1_i1; K01114  plc; phospholipase C [EC:3.1.4.3]
D      TRINITY_DN10111_c7_g1_i11; K01115  PLD1_2; phospholipase D1/2 [EC:3.1.4.4]
D      TRINITY_DN8460_c0_g1_i2; K01115  PLD1_2; phospholipase D1/2 [EC:3.1.4.4]
D      TRINITY_DN8460_c0_g1_i1; K01115  PLD1_2; phospholipase D1/2 [EC:3.1.4.4]
D      TRINITY_DN6007_c0_g1_i2; K01115  PLD1_2; phospholipase D1/2 [EC:3.1.4.4]
D      TRINITY_DN7887_c0_g1_i4; K01115  PLD1_2; phospholipase D1/2 [EC:3.1.4.4]
D      TRINITY_DN10111_c7_g1_i10; K01115  PLD1_2; phospholipase D1/2 [EC:3.1.4.4]
D      TRINITY_DN8800_c3_g2_i1; K01115  PLD1_2; phospholipase D1/2 [EC:3.1.4.4]
D      TRINITY_DN7887_c0_g1_i2; K01115  PLD1_2; phospholipase D1/2 [EC:3.1.4.4]
D      TRINITY_DN8460_c0_g2_i1; K01115  PLD1_2; phospholipase D1/2 [EC:3.1.4.4]
D      TRINITY_DN7887_c0_g1_i6; K01115  PLD1_2; phospholipase D1/2 [EC:3.1.4.4]
D      TRINITY_DN8800_c3_g2_i2; K01115  PLD1_2; phospholipase D1/2 [EC:3.1.4.4]
D      TRINITY_DN9215_c2_g4_i1; K01115  PLD1_2; phospholipase D1/2 [EC:3.1.4.4]
D      TRINITY_DN8800_c3_g2_i16; K01115  PLD1_2; phospholipase D1/2 [EC:3.1.4.4]
D      TRINITY_DN10111_c7_g1_i5; K01115  PLD1_2; phospholipase D1/2 [EC:3.1.4.4]
D      TRINITY_DN9100_c0_g1_i4; K16860  PLD3_4; phospholipase D3/4 [EC:3.1.4.4]
D      TRINITY_DN9100_c0_g1_i3; K16860  PLD3_4; phospholipase D3/4 [EC:3.1.4.4]
D      TRINITY_DN8433_c1_g2_i5; K16342  PLA2G4, CPLA2; cytosolic phospholipase A2 [EC:3.1.1.4]
D      TRINITY_DN8433_c1_g2_i7; K16342  PLA2G4, CPLA2; cytosolic phospholipase A2 [EC:3.1.1.4]
D      TRINITY_DN8433_c1_g2_i9; K16342  PLA2G4, CPLA2; cytosolic phospholipase A2 [EC:3.1.1.4]
D      TRINITY_DN9956_c0_g1_i7; K16342  PLA2G4, CPLA2; cytosolic phospholipase A2 [EC:3.1.1.4]
D      TRINITY_DN9126_c3_g1_i16; K13510  LPCAT1_2; lysophosphatidylcholine acyltransferase / lyso-PAF acetyltransferase [EC:2.3.1.23 2.3.1.67]
D      TRINITY_DN9094_c1_g1_i5; K13510  LPCAT1_2; lysophosphatidylcholine acyltransferase / lyso-PAF acetyltransferase [EC:2.3.1.23 2.3.1.67]
D      TRINITY_DN9094_c1_g1_i2; K13510  LPCAT1_2; lysophosphatidylcholine acyltransferase / lyso-PAF acetyltransferase [EC:2.3.1.23 2.3.1.67]
D      TRINITY_DN9126_c3_g1_i6; K13510  LPCAT1_2; lysophosphatidylcholine acyltransferase / lyso-PAF acetyltransferase [EC:2.3.1.23 2.3.1.67]
D      TRINITY_DN9094_c1_g1_i10; K13510  LPCAT1_2; lysophosphatidylcholine acyltransferase / lyso-PAF acetyltransferase [EC:2.3.1.23 2.3.1.67]
D      TRINITY_DN9094_c1_g1_i7; K13510  LPCAT1_2; lysophosphatidylcholine acyltransferase / lyso-PAF acetyltransferase [EC:2.3.1.23 2.3.1.67]
D      TRINITY_DN9094_c1_g1_i6; K13510  LPCAT1_2; lysophosphatidylcholine acyltransferase / lyso-PAF acetyltransferase [EC:2.3.1.23 2.3.1.67]
D      TRINITY_DN10681_c1_g2_i4; K22389  LCAT3; phospholipase A1 [EC:3.1.1.32]
D      TRINITY_DN10681_c1_g2_i1; K22389  LCAT3; phospholipase A1 [EC:3.1.1.32]
D      TRINITY_DN8369_c5_g1_i4; K22389  LCAT3; phospholipase A1 [EC:3.1.1.32]
D      TRINITY_DN10650_c3_g1_i5; K06130  LYPLA2; lysophospholipase II [EC:3.1.1.5]
D      TRINITY_DN10650_c3_g1_i2; K06130  LYPLA2; lysophospholipase II [EC:3.1.1.5]
D      TRINITY_DN7947_c0_g1_i3; K18696  GDE1; glycerophosphodiester phosphodiesterase [EC:3.1.4.46]
D      TRINITY_DN9952_c3_g2_i5; K01126  E3.1.4.46, glpQ, ugpQ; glycerophosphoryl diester phosphodiesterase [EC:3.1.4.46]
D      TRINITY_DN9952_c3_g2_i4; K01126  E3.1.4.46, glpQ, ugpQ; glycerophosphoryl diester phosphodiesterase [EC:3.1.4.46]
D      TRINITY_DN9952_c3_g2_i3; K01126  E3.1.4.46, glpQ, ugpQ; glycerophosphoryl diester phosphodiesterase [EC:3.1.4.46]
D      TRINITY_DN9952_c3_g2_i2; K01126  E3.1.4.46, glpQ, ugpQ; glycerophosphoryl diester phosphodiesterase [EC:3.1.4.46]
D      TRINITY_DN10913_c5_g2_i1; K00866  CKI1; choline kinase [EC:2.7.1.32]
D      TRINITY_DN10913_c5_g1_i2; K14156  CHK; choline/ethanolamine kinase [EC:2.7.1.32 2.7.1.82]
D      TRINITY_DN10913_c5_g1_i7; K14156  CHK; choline/ethanolamine kinase [EC:2.7.1.32 2.7.1.82]
D      TRINITY_DN10913_c5_g2_i11; K14156  CHK; choline/ethanolamine kinase [EC:2.7.1.32 2.7.1.82]
D      TRINITY_DN10913_c5_g2_i3; K14156  CHK; choline/ethanolamine kinase [EC:2.7.1.32 2.7.1.82]
D      TRINITY_DN10138_c0_g2_i2; K06124  PHOSPHO1; phosphoethanolamine/phosphocholine phosphatase [EC:3.1.3.75]
D      TRINITY_DN9244_c1_g1_i4; K00968  PCYT1; choline-phosphate cytidylyltransferase [EC:2.7.7.15]
D      TRINITY_DN9244_c1_g1_i5; K00968  PCYT1; choline-phosphate cytidylyltransferase [EC:2.7.7.15]
D      TRINITY_DN8454_c2_g2_i4; K00993  EPT1; ethanolaminephosphotransferase [EC:2.7.8.1]
D      TRINITY_DN8454_c2_g2_i6; K00993  EPT1; ethanolaminephosphotransferase [EC:2.7.8.1]
D      TRINITY_DN8454_c2_g2_i1; K00993  EPT1; ethanolaminephosphotransferase [EC:2.7.8.1]
D      TRINITY_DN10007_c3_g1_i5; K00894  ETNK, EKI; ethanolamine kinase [EC:2.7.1.82]
D      TRINITY_DN9071_c3_g1_i4; K00967  PCYT2; ethanolamine-phosphate cytidylyltransferase [EC:2.7.7.14]
D      TRINITY_DN5527_c0_g1_i1; K00967  PCYT2; ethanolamine-phosphate cytidylyltransferase [EC:2.7.7.14]
D      TRINITY_DN5527_c0_g1_i2; K00967  PCYT2; ethanolamine-phosphate cytidylyltransferase [EC:2.7.7.14]
D      TRINITY_DN9071_c3_g1_i2; K00967  PCYT2; ethanolamine-phosphate cytidylyltransferase [EC:2.7.7.14]
D      TRINITY_DN8061_c0_g1_i7; K05929  E2.1.1.103, NMT; phosphoethanolamine N-methyltransferase [EC:2.1.1.103]
D      TRINITY_DN8061_c0_g1_i5; K05929  E2.1.1.103, NMT; phosphoethanolamine N-methyltransferase [EC:2.1.1.103]
D      TRINITY_DN8897_c3_g5_i1; K05929  E2.1.1.103, NMT; phosphoethanolamine N-methyltransferase [EC:2.1.1.103]
D      TRINITY_DN6479_c0_g1_i1; K00550  PLMT; phosphatidyl-N-methylethanolamine N-methyltransferase [EC:2.1.1.71]
D      TRINITY_DN10200_c0_g3_i4; K00981  E2.7.7.41, CDS1, CDS2, cdsA; phosphatidate cytidylyltransferase [EC:2.7.7.41]
D      TRINITY_DN10200_c0_g3_i1; K00981  E2.7.7.41, CDS1, CDS2, cdsA; phosphatidate cytidylyltransferase [EC:2.7.7.41]
D      TRINITY_DN10034_c3_g1_i7; K00981  E2.7.7.41, CDS1, CDS2, cdsA; phosphatidate cytidylyltransferase [EC:2.7.7.41]
D      TRINITY_DN10034_c3_g1_i3; K00981  E2.7.7.41, CDS1, CDS2, cdsA; phosphatidate cytidylyltransferase [EC:2.7.7.41]
D      TRINITY_DN10034_c3_g3_i1; K00981  E2.7.7.41, CDS1, CDS2, cdsA; phosphatidate cytidylyltransferase [EC:2.7.7.41]
D      TRINITY_DN10034_c3_g1_i5; K00981  E2.7.7.41, CDS1, CDS2, cdsA; phosphatidate cytidylyltransferase [EC:2.7.7.41]
D      TRINITY_DN11137_c1_g1_i8; K08730  PTDSS2; phosphatidylserine synthase 2 [EC:2.7.8.29]
D      TRINITY_DN8384_c2_g2_i6; K01613  psd, PISD; phosphatidylserine decarboxylase [EC:4.1.1.65]
D      TRINITY_DN8384_c2_g2_i4; K01613  psd, PISD; phosphatidylserine decarboxylase [EC:4.1.1.65]
D      TRINITY_DN9579_c1_g1_i6; K01613  psd, PISD; phosphatidylserine decarboxylase [EC:4.1.1.65]
D      TRINITY_DN8384_c2_g2_i2; K01613  psd, PISD; phosphatidylserine decarboxylase [EC:4.1.1.65]
D      TRINITY_DN10194_c3_g1_i8; K00995  pgsA, PGS1; CDP-diacylglycerol---glycerol-3-phosphate 3-phosphatidyltransferase [EC:2.7.8.5]
D      TRINITY_DN10194_c3_g1_i1; K00995  pgsA, PGS1; CDP-diacylglycerol---glycerol-3-phosphate 3-phosphatidyltransferase [EC:2.7.8.5]
D      TRINITY_DN8897_c2_g1_i4; K01094  GEP4; phosphatidylglycerophosphatase GEP4 [EC:3.1.3.27]
D      TRINITY_DN7811_c0_g1_i2; K08744  CRLS; cardiolipin synthase (CMP-forming) [EC:2.7.8.41]
D      TRINITY_DN8916_c4_g1_i13; K13511  TAZ; monolysocardiolipin acyltransferase [EC:2.3.1.-]
D      TRINITY_DN8916_c4_g1_i16; K13511  TAZ; monolysocardiolipin acyltransferase [EC:2.3.1.-]
D      TRINITY_DN8916_c4_g1_i12; K13511  TAZ; monolysocardiolipin acyltransferase [EC:2.3.1.-]
D      TRINITY_DN5613_c0_g1_i1; K13511  TAZ; monolysocardiolipin acyltransferase [EC:2.3.1.-]
D      TRINITY_DN9234_c0_g1_i16; K00999  CDIPT; CDP-diacylglycerol--inositol 3-phosphatidyltransferase [EC:2.7.8.11]
D      TRINITY_DN9234_c0_g1_i12; K00999  CDIPT; CDP-diacylglycerol--inositol 3-phosphatidyltransferase [EC:2.7.8.11]
D      TRINITY_DN9234_c0_g1_i1; K00999  CDIPT; CDP-diacylglycerol--inositol 3-phosphatidyltransferase [EC:2.7.8.11]
D      TRINITY_DN9234_c0_g1_i6; K00999  CDIPT; CDP-diacylglycerol--inositol 3-phosphatidyltransferase [EC:2.7.8.11]
C    00565 Ether lipid metabolism [PATH:ko00565]
D      TRINITY_DN9598_c0_g1_i4; K00803  AGPS, agpS; alkyldihydroxyacetonephosphate synthase [EC:2.5.1.26]
D      TRINITY_DN9598_c0_g1_i1; K00803  AGPS, agpS; alkyldihydroxyacetonephosphate synthase [EC:2.5.1.26]
D      TRINITY_DN9485_c4_g1_i6; K06123  AYR1; 1-acylglycerone phosphate reductase [EC:1.1.1.101]
D      TRINITY_DN9485_c4_g1_i4; K06123  AYR1; 1-acylglycerone phosphate reductase [EC:1.1.1.101]
D      TRINITY_DN8454_c2_g2_i4; K00993  EPT1; ethanolaminephosphotransferase [EC:2.7.8.1]
D      TRINITY_DN8454_c2_g2_i6; K00993  EPT1; ethanolaminephosphotransferase [EC:2.7.8.1]
D      TRINITY_DN8454_c2_g2_i1; K00993  EPT1; ethanolaminephosphotransferase [EC:2.7.8.1]
D      TRINITY_DN8433_c1_g2_i5; K16342  PLA2G4, CPLA2; cytosolic phospholipase A2 [EC:3.1.1.4]
D      TRINITY_DN8433_c1_g2_i7; K16342  PLA2G4, CPLA2; cytosolic phospholipase A2 [EC:3.1.1.4]
D      TRINITY_DN8433_c1_g2_i9; K16342  PLA2G4, CPLA2; cytosolic phospholipase A2 [EC:3.1.1.4]
D      TRINITY_DN9956_c0_g1_i7; K16342  PLA2G4, CPLA2; cytosolic phospholipase A2 [EC:3.1.1.4]
D      TRINITY_DN8738_c0_g1_i2; K14674  TGL4; TAG lipase / steryl ester hydrolase / phospholipase A2 / LPA acyltransferase [EC:3.1.1.3 3.1.1.13 3.1.1.4 2.3.1.51]
D      TRINITY_DN8738_c0_g1_i3; K14674  TGL4; TAG lipase / steryl ester hydrolase / phospholipase A2 / LPA acyltransferase [EC:3.1.1.3 3.1.1.13 3.1.1.4 2.3.1.51]
D      TRINITY_DN6921_c0_g2_i1; K01114  plc; phospholipase C [EC:3.1.4.3]
D      TRINITY_DN9890_c2_g1_i1; K01114  plc; phospholipase C [EC:3.1.4.3]
D      TRINITY_DN10111_c7_g1_i11; K01115  PLD1_2; phospholipase D1/2 [EC:3.1.4.4]
D      TRINITY_DN8460_c0_g1_i2; K01115  PLD1_2; phospholipase D1/2 [EC:3.1.4.4]
D      TRINITY_DN8460_c0_g1_i1; K01115  PLD1_2; phospholipase D1/2 [EC:3.1.4.4]
D      TRINITY_DN6007_c0_g1_i2; K01115  PLD1_2; phospholipase D1/2 [EC:3.1.4.4]
D      TRINITY_DN7887_c0_g1_i4; K01115  PLD1_2; phospholipase D1/2 [EC:3.1.4.4]
D      TRINITY_DN10111_c7_g1_i10; K01115  PLD1_2; phospholipase D1/2 [EC:3.1.4.4]
D      TRINITY_DN8800_c3_g2_i1; K01115  PLD1_2; phospholipase D1/2 [EC:3.1.4.4]
D      TRINITY_DN7887_c0_g1_i2; K01115  PLD1_2; phospholipase D1/2 [EC:3.1.4.4]
D      TRINITY_DN8460_c0_g2_i1; K01115  PLD1_2; phospholipase D1/2 [EC:3.1.4.4]
D      TRINITY_DN7887_c0_g1_i6; K01115  PLD1_2; phospholipase D1/2 [EC:3.1.4.4]
D      TRINITY_DN8800_c3_g2_i2; K01115  PLD1_2; phospholipase D1/2 [EC:3.1.4.4]
D      TRINITY_DN9215_c2_g4_i1; K01115  PLD1_2; phospholipase D1/2 [EC:3.1.4.4]
D      TRINITY_DN8800_c3_g2_i16; K01115  PLD1_2; phospholipase D1/2 [EC:3.1.4.4]
D      TRINITY_DN10111_c7_g1_i5; K01115  PLD1_2; phospholipase D1/2 [EC:3.1.4.4]
D      TRINITY_DN9100_c0_g1_i4; K16860  PLD3_4; phospholipase D3/4 [EC:3.1.4.4]
D      TRINITY_DN9100_c0_g1_i3; K16860  PLD3_4; phospholipase D3/4 [EC:3.1.4.4]
D      TRINITY_DN8410_c3_g1_i2; K04628  CGT, UGT8; ceramide galactosyltransferase [EC:2.4.1.47]
D      TRINITY_DN8410_c3_g1_i1; K04628  CGT, UGT8; ceramide galactosyltransferase [EC:2.4.1.47]
D      TRINITY_DN9126_c3_g1_i16; K13510  LPCAT1_2; lysophosphatidylcholine acyltransferase / lyso-PAF acetyltransferase [EC:2.3.1.23 2.3.1.67]
D      TRINITY_DN9094_c1_g1_i5; K13510  LPCAT1_2; lysophosphatidylcholine acyltransferase / lyso-PAF acetyltransferase [EC:2.3.1.23 2.3.1.67]
D      TRINITY_DN9094_c1_g1_i2; K13510  LPCAT1_2; lysophosphatidylcholine acyltransferase / lyso-PAF acetyltransferase [EC:2.3.1.23 2.3.1.67]
D      TRINITY_DN9126_c3_g1_i6; K13510  LPCAT1_2; lysophosphatidylcholine acyltransferase / lyso-PAF acetyltransferase [EC:2.3.1.23 2.3.1.67]
D      TRINITY_DN9094_c1_g1_i10; K13510  LPCAT1_2; lysophosphatidylcholine acyltransferase / lyso-PAF acetyltransferase [EC:2.3.1.23 2.3.1.67]
D      TRINITY_DN9094_c1_g1_i7; K13510  LPCAT1_2; lysophosphatidylcholine acyltransferase / lyso-PAF acetyltransferase [EC:2.3.1.23 2.3.1.67]
D      TRINITY_DN9094_c1_g1_i6; K13510  LPCAT1_2; lysophosphatidylcholine acyltransferase / lyso-PAF acetyltransferase [EC:2.3.1.23 2.3.1.67]
D      TRINITY_DN10305_c2_g3_i6; K13519  LPT1, ALE1; lysophospholipid acyltransferase [EC:2.3.1.51 2.3.1.23 2.3.1.-]
D      TRINITY_DN10305_c2_g3_i3; K13519  LPT1, ALE1; lysophospholipid acyltransferase [EC:2.3.1.51 2.3.1.23 2.3.1.-]
C    00600 Sphingolipid metabolism [PATH:ko00600]
D      TRINITY_DN9318_c0_g2_i3; K00654  SPT; serine palmitoyltransferase [EC:2.3.1.50]
D      TRINITY_DN9318_c0_g2_i6; K00654  SPT; serine palmitoyltransferase [EC:2.3.1.50]
D      TRINITY_DN8441_c3_g1_i7; K00654  SPT; serine palmitoyltransferase [EC:2.3.1.50]
D      TRINITY_DN9318_c0_g2_i5; K00654  SPT; serine palmitoyltransferase [EC:2.3.1.50]
D      TRINITY_DN8441_c3_g1_i1; K00654  SPT; serine palmitoyltransferase [EC:2.3.1.50]
D      TRINITY_DN9318_c0_g2_i8; K00654  SPT; serine palmitoyltransferase [EC:2.3.1.50]
D      TRINITY_DN8441_c3_g1_i9; K00654  SPT; serine palmitoyltransferase [EC:2.3.1.50]
D      TRINITY_DN6619_c0_g1_i2; K04708  KDSR; 3-dehydrosphinganine reductase [EC:1.1.1.102]
D      TRINITY_DN6619_c0_g1_i1; K04708  KDSR; 3-dehydrosphinganine reductase [EC:1.1.1.102]
D      TRINITY_DN9149_c3_g1_i5; K04710  CERS1_2_3_4, LASS1_2_3_4; ceramide synthetase [EC:2.3.1.24]
D      TRINITY_DN9285_c3_g3_i2; K12349  ASAH2; neutral ceramidase [EC:3.5.1.23]
D      TRINITY_DN9285_c3_g1_i2; K12349  ASAH2; neutral ceramidase [EC:3.5.1.23]
D      TRINITY_DN8787_c2_g3_i1; K04711  ACER3, YDC1; dihydroceramidase [EC:3.5.1.-]
D      TRINITY_DN8792_c3_g1_i11; K04715  CERK; ceramide kinase [EC:2.7.1.138]
D      TRINITY_DN8792_c3_g2_i3; K04715  CERK; ceramide kinase [EC:2.7.1.138]
D      TRINITY_DN8792_c3_g1_i12; K04715  CERK; ceramide kinase [EC:2.7.1.138]
D      TRINITY_DN11180_c2_g7_i2; K04716  SGPP1; sphingosine-1-phosphate phosphatase 1 [EC:3.1.3.-]
D      TRINITY_DN10675_c3_g1_i5; K04718  SPHK; sphingosine kinase [EC:2.7.1.91]
D      TRINITY_DN10478_c1_g1_i8; K01634  SGPL1, DPL1; sphinganine-1-phosphate aldolase [EC:4.1.2.27]
D      TRINITY_DN10478_c1_g1_i9; K01634  SGPL1, DPL1; sphinganine-1-phosphate aldolase [EC:4.1.2.27]
D      TRINITY_DN10478_c1_g1_i6; K01634  SGPL1, DPL1; sphinganine-1-phosphate aldolase [EC:4.1.2.27]
D      TRINITY_DN10478_c1_g1_i7; K01634  SGPL1, DPL1; sphinganine-1-phosphate aldolase [EC:4.1.2.27]
D      TRINITY_DN10291_c2_g1_i1; K17108  GBA2; non-lysosomal glucosylceramidase [EC:3.2.1.45]
D      TRINITY_DN11177_c0_g2_i1; K17108  GBA2; non-lysosomal glucosylceramidase [EC:3.2.1.45]
D      TRINITY_DN10364_c0_g1_i6; K01190  lacZ; beta-galactosidase [EC:3.2.1.23]
D      TRINITY_DN11155_c0_g3_i1; K12309  GLB1, ELNR1; beta-galactosidase [EC:3.2.1.23]
D      TRINITY_DN8410_c3_g1_i2; K04628  CGT, UGT8; ceramide galactosyltransferase [EC:2.4.1.47]
D      TRINITY_DN8410_c3_g1_i1; K04628  CGT, UGT8; ceramide galactosyltransferase [EC:2.4.1.47]
D      TRINITY_DN7041_c0_g1_i2; K07407  E3.2.1.22B, galA, rafA; alpha-galactosidase [EC:3.2.1.22]
D      TRINITY_DN5566_c0_g1_i1; K07407  E3.2.1.22B, galA, rafA; alpha-galactosidase [EC:3.2.1.22]
D      TRINITY_DN10399_c2_g3_i1; K07407  E3.2.1.22B, galA, rafA; alpha-galactosidase [EC:3.2.1.22]
D      TRINITY_DN7041_c0_g1_i1; K07407  E3.2.1.22B, galA, rafA; alpha-galactosidase [EC:3.2.1.22]
C    00590 Arachidonic acid metabolism [PATH:ko00590]
D      TRINITY_DN8433_c1_g2_i5; K16342  PLA2G4, CPLA2; cytosolic phospholipase A2 [EC:3.1.1.4]
D      TRINITY_DN8433_c1_g2_i7; K16342  PLA2G4, CPLA2; cytosolic phospholipase A2 [EC:3.1.1.4]
D      TRINITY_DN8433_c1_g2_i9; K16342  PLA2G4, CPLA2; cytosolic phospholipase A2 [EC:3.1.1.4]
D      TRINITY_DN9956_c0_g1_i7; K16342  PLA2G4, CPLA2; cytosolic phospholipase A2 [EC:3.1.1.4]
D      TRINITY_DN8738_c0_g1_i2; K14674  TGL4; TAG lipase / steryl ester hydrolase / phospholipase A2 / LPA acyltransferase [EC:3.1.1.3 3.1.1.13 3.1.1.4 2.3.1.51]
D      TRINITY_DN8738_c0_g1_i3; K14674  TGL4; TAG lipase / steryl ester hydrolase / phospholipase A2 / LPA acyltransferase [EC:3.1.1.3 3.1.1.13 3.1.1.4 2.3.1.51]
D      TRINITY_DN9612_c3_g1_i26; K05309  PTGES2; microsomal prostaglandin-E synthase 2 [EC:5.3.99.3]
D      TRINITY_DN3653_c0_g1_i1; K05309  PTGES2; microsomal prostaglandin-E synthase 2 [EC:5.3.99.3]
D      TRINITY_DN9612_c3_g1_i28; K05309  PTGES2; microsomal prostaglandin-E synthase 2 [EC:5.3.99.3]
D      TRINITY_DN9612_c3_g1_i4; K05309  PTGES2; microsomal prostaglandin-E synthase 2 [EC:5.3.99.3]
D      TRINITY_DN9765_c1_g1_i1; K00461  ALOX5; arachidonate 5-lipoxygenase [EC:1.13.11.34]
D      TRINITY_DN9765_c1_g1_i16; K00461  ALOX5; arachidonate 5-lipoxygenase [EC:1.13.11.34]
D      TRINITY_DN11013_c0_g2_i2; K00461  ALOX5; arachidonate 5-lipoxygenase [EC:1.13.11.34]
D      TRINITY_DN10393_c1_g3_i2; K01254  LTA4H; leukotriene-A4 hydrolase [EC:3.3.2.6]
D      TRINITY_DN9092_c1_g2_i3; K18592  GGT1_5, CD224; gamma-glutamyltranspeptidase / glutathione hydrolase / leukotriene-C4 hydrolase [EC:2.3.2.2 3.4.19.13 3.4.19.14]
D      TRINITY_DN10570_c2_g1_i1; K18592  GGT1_5, CD224; gamma-glutamyltranspeptidase / glutathione hydrolase / leukotriene-C4 hydrolase [EC:2.3.2.2 3.4.19.13 3.4.19.14]
D      TRINITY_DN10526_c3_g6_i4; K00432  gpx, btuE, bsaA; glutathione peroxidase [EC:1.11.1.9]
D      TRINITY_DN10526_c3_g2_i4; K00432  gpx, btuE, bsaA; glutathione peroxidase [EC:1.11.1.9]
D      TRINITY_DN10526_c3_g2_i1; K00432  gpx, btuE, bsaA; glutathione peroxidase [EC:1.11.1.9]
D      TRINITY_DN9084_c1_g4_i4; K00432  gpx, btuE, bsaA; glutathione peroxidase [EC:1.11.1.9]
D      TRINITY_DN10828_c8_g1_i1; K00432  gpx, btuE, bsaA; glutathione peroxidase [EC:1.11.1.9]
D      TRINITY_DN10526_c3_g5_i1; K00432  gpx, btuE, bsaA; glutathione peroxidase [EC:1.11.1.9]
D      TRINITY_DN8866_c2_g1_i2; K07418  CYP2J; cytochrome P450 family 2 subfamily J [EC:1.14.14.1 1.14.14.73 1.14.14.74 1.14.14.75]
D      TRINITY_DN7568_c0_g1_i3; K07418  CYP2J; cytochrome P450 family 2 subfamily J [EC:1.14.14.1 1.14.14.73 1.14.14.74 1.14.14.75]
D      TRINITY_DN9802_c2_g1_i1; K07418  CYP2J; cytochrome P450 family 2 subfamily J [EC:1.14.14.1 1.14.14.73 1.14.14.74 1.14.14.75]
D      TRINITY_DN9802_c2_g1_i2; K07418  CYP2J; cytochrome P450 family 2 subfamily J [EC:1.14.14.1 1.14.14.73 1.14.14.74 1.14.14.75]
D      TRINITY_DN8866_c2_g1_i3; K07418  CYP2J; cytochrome P450 family 2 subfamily J [EC:1.14.14.1 1.14.14.73 1.14.14.74 1.14.14.75]
D      TRINITY_DN9244_c1_g2_i3; K07422  CYP2U1; cytochrome P450 family 2 subfamily U polypeptide 1
D      TRINITY_DN10956_c1_g1_i12; K07422  CYP2U1; cytochrome P450 family 2 subfamily U polypeptide 1
D      TRINITY_DN10956_c1_g1_i5; K07422  CYP2U1; cytochrome P450 family 2 subfamily U polypeptide 1
D      TRINITY_DN7158_c0_g1_i2; K07422  CYP2U1; cytochrome P450 family 2 subfamily U polypeptide 1
D      TRINITY_DN10956_c0_g1_i1; K07422  CYP2U1; cytochrome P450 family 2 subfamily U polypeptide 1
D      TRINITY_DN10049_c0_g1_i6; K07425  CYP4A; long-chain fatty acid omega-monooxygenase [EC:1.14.14.80]
D      TRINITY_DN10678_c2_g3_i4; K08726  EPHX2; soluble epoxide hydrolase / lipid-phosphate phosphatase [EC:3.3.2.10 3.1.3.76]
D      TRINITY_DN4272_c0_g1_i1; K08726  EPHX2; soluble epoxide hydrolase / lipid-phosphate phosphatase [EC:3.3.2.10 3.1.3.76]
C    00591 Linoleic acid metabolism [PATH:ko00591]
D      TRINITY_DN8433_c1_g2_i5; K16342  PLA2G4, CPLA2; cytosolic phospholipase A2 [EC:3.1.1.4]
D      TRINITY_DN8433_c1_g2_i7; K16342  PLA2G4, CPLA2; cytosolic phospholipase A2 [EC:3.1.1.4]
D      TRINITY_DN8433_c1_g2_i9; K16342  PLA2G4, CPLA2; cytosolic phospholipase A2 [EC:3.1.1.4]
D      TRINITY_DN9956_c0_g1_i7; K16342  PLA2G4, CPLA2; cytosolic phospholipase A2 [EC:3.1.1.4]
D      TRINITY_DN8738_c0_g1_i2; K14674  TGL4; TAG lipase / steryl ester hydrolase / phospholipase A2 / LPA acyltransferase [EC:3.1.1.3 3.1.1.13 3.1.1.4 2.3.1.51]
D      TRINITY_DN8738_c0_g1_i3; K14674  TGL4; TAG lipase / steryl ester hydrolase / phospholipase A2 / LPA acyltransferase [EC:3.1.1.3 3.1.1.13 3.1.1.4 2.3.1.51]
D      TRINITY_DN11013_c0_g3_i1; K15718  LOX1_5; linoleate 9S-lipoxygenase [EC:1.13.11.58]
D      TRINITY_DN9765_c1_g1_i5; K00454  LOX2S; lipoxygenase [EC:1.13.11.12]
D      TRINITY_DN9016_c2_g2_i1; K00454  LOX2S; lipoxygenase [EC:1.13.11.12]
D      TRINITY_DN9421_c2_g3_i1; K00454  LOX2S; lipoxygenase [EC:1.13.11.12]
D      TRINITY_DN10222_c1_g1_i6; K07409  CYP1A2; cytochrome P450 family 1 subfamily A polypeptide 2 [EC:1.14.14.1]
D      TRINITY_DN8866_c2_g1_i2; K07418  CYP2J; cytochrome P450 family 2 subfamily J [EC:1.14.14.1 1.14.14.73 1.14.14.74 1.14.14.75]
D      TRINITY_DN7568_c0_g1_i3; K07418  CYP2J; cytochrome P450 family 2 subfamily J [EC:1.14.14.1 1.14.14.73 1.14.14.74 1.14.14.75]
D      TRINITY_DN9802_c2_g1_i1; K07418  CYP2J; cytochrome P450 family 2 subfamily J [EC:1.14.14.1 1.14.14.73 1.14.14.74 1.14.14.75]
D      TRINITY_DN9802_c2_g1_i2; K07418  CYP2J; cytochrome P450 family 2 subfamily J [EC:1.14.14.1 1.14.14.73 1.14.14.74 1.14.14.75]
D      TRINITY_DN8866_c2_g1_i3; K07418  CYP2J; cytochrome P450 family 2 subfamily J [EC:1.14.14.1 1.14.14.73 1.14.14.74 1.14.14.75]
D      TRINITY_DN10573_c2_g1_i1; K07424  CYP3A; cytochrome P450 family 3 subfamily A [EC:1.14.14.1]
C    00592 alpha-Linolenic acid metabolism [PATH:ko00592]
D      TRINITY_DN8433_c1_g2_i5; K16342  PLA2G4, CPLA2; cytosolic phospholipase A2 [EC:3.1.1.4]
D      TRINITY_DN8433_c1_g2_i7; K16342  PLA2G4, CPLA2; cytosolic phospholipase A2 [EC:3.1.1.4]
D      TRINITY_DN8433_c1_g2_i9; K16342  PLA2G4, CPLA2; cytosolic phospholipase A2 [EC:3.1.1.4]
D      TRINITY_DN9956_c0_g1_i7; K16342  PLA2G4, CPLA2; cytosolic phospholipase A2 [EC:3.1.1.4]
D      TRINITY_DN8738_c0_g1_i2; K14674  TGL4; TAG lipase / steryl ester hydrolase / phospholipase A2 / LPA acyltransferase [EC:3.1.1.3 3.1.1.13 3.1.1.4 2.3.1.51]
D      TRINITY_DN8738_c0_g1_i3; K14674  TGL4; TAG lipase / steryl ester hydrolase / phospholipase A2 / LPA acyltransferase [EC:3.1.1.3 3.1.1.13 3.1.1.4 2.3.1.51]
D      TRINITY_DN10681_c1_g2_i4; K22389  LCAT3; phospholipase A1 [EC:3.1.1.32]
D      TRINITY_DN10681_c1_g2_i1; K22389  LCAT3; phospholipase A1 [EC:3.1.1.32]
D      TRINITY_DN8369_c5_g1_i4; K22389  LCAT3; phospholipase A1 [EC:3.1.1.32]
D      TRINITY_DN9765_c1_g1_i5; K00454  LOX2S; lipoxygenase [EC:1.13.11.12]
D      TRINITY_DN9016_c2_g2_i1; K00454  LOX2S; lipoxygenase [EC:1.13.11.12]
D      TRINITY_DN9421_c2_g3_i1; K00454  LOX2S; lipoxygenase [EC:1.13.11.12]
D      TRINITY_DN6143_c0_g1_i1; K01723  AOS; hydroperoxide dehydratase [EC:4.2.1.92]
D      TRINITY_DN6970_c0_g1_i1; K10525  AOC; allene oxide cyclase [EC:5.3.99.6]
D      TRINITY_DN6574_c0_g1_i1; K10525  AOC; allene oxide cyclase [EC:5.3.99.6]
D      TRINITY_DN7272_c0_g1_i1; K05894  OPR; 12-oxophytodienoic acid reductase [EC:1.3.1.42]
D      TRINITY_DN9480_c2_g5_i6; K05894  OPR; 12-oxophytodienoic acid reductase [EC:1.3.1.42]
D      TRINITY_DN11268_c4_g1_i11; K05894  OPR; 12-oxophytodienoic acid reductase [EC:1.3.1.42]
D      TRINITY_DN10984_c4_g1_i1; K10526  OPCL1; OPC-8:0 CoA ligase 1 [EC:6.2.1.-]
D      TRINITY_DN9199_c2_g1_i1; K00232  E1.3.3.6, ACOX1, ACOX3; acyl-CoA oxidase [EC:1.3.3.6]
D      TRINITY_DN9199_c2_g1_i3; K00232  E1.3.3.6, ACOX1, ACOX3; acyl-CoA oxidase [EC:1.3.3.6]
D      TRINITY_DN7070_c0_g1_i4; K00232  E1.3.3.6, ACOX1, ACOX3; acyl-CoA oxidase [EC:1.3.3.6]
D      TRINITY_DN9483_c1_g1_i1; K00232  E1.3.3.6, ACOX1, ACOX3; acyl-CoA oxidase [EC:1.3.3.6]
D      TRINITY_DN7844_c0_g1_i1; K00232  E1.3.3.6, ACOX1, ACOX3; acyl-CoA oxidase [EC:1.3.3.6]
D      TRINITY_DN10882_c0_g1_i8; K10527  MFP2; enoyl-CoA hydratase/3-hydroxyacyl-CoA dehydrogenase [EC:4.2.1.17 1.1.1.35 1.1.1.211]
D      TRINITY_DN10090_c0_g1_i2; K10527  MFP2; enoyl-CoA hydratase/3-hydroxyacyl-CoA dehydrogenase [EC:4.2.1.17 1.1.1.35 1.1.1.211]
D      TRINITY_DN10090_c0_g1_i3; K10527  MFP2; enoyl-CoA hydratase/3-hydroxyacyl-CoA dehydrogenase [EC:4.2.1.17 1.1.1.35 1.1.1.211]
D      TRINITY_DN10882_c0_g1_i5; K10527  MFP2; enoyl-CoA hydratase/3-hydroxyacyl-CoA dehydrogenase [EC:4.2.1.17 1.1.1.35 1.1.1.211]
D      TRINITY_DN10882_c0_g1_i11; K10527  MFP2; enoyl-CoA hydratase/3-hydroxyacyl-CoA dehydrogenase [EC:4.2.1.17 1.1.1.35 1.1.1.211]
D      TRINITY_DN10882_c0_g1_i4; K10527  MFP2; enoyl-CoA hydratase/3-hydroxyacyl-CoA dehydrogenase [EC:4.2.1.17 1.1.1.35 1.1.1.211]
D      TRINITY_DN10882_c0_g1_i9; K10527  MFP2; enoyl-CoA hydratase/3-hydroxyacyl-CoA dehydrogenase [EC:4.2.1.17 1.1.1.35 1.1.1.211]
D      TRINITY_DN9979_c2_g1_i1; K07513  ACAA1; acetyl-CoA acyltransferase 1 [EC:2.3.1.16]
D      TRINITY_DN9979_c2_g2_i2; K07513  ACAA1; acetyl-CoA acyltransferase 1 [EC:2.3.1.16]
D      TRINITY_DN10679_c2_g1_i5; K10528  HPL; hydroperoxide lyase [EC:4.1.2.-]
D      TRINITY_DN10679_c2_g1_i6; K10528  HPL; hydroperoxide lyase [EC:4.1.2.-]
D      TRINITY_DN10358_c0_g3_i2; K18857  ADH1; alcohol dehydrogenase class-P [EC:1.1.1.1]
D      TRINITY_DN10615_c1_g2_i1; K00224  CEQORH; chloroplastic oxoene reductase [EC:1.3.1.-]
D      TRINITY_DN10615_c1_g2_i2; K00224  CEQORH; chloroplastic oxoene reductase [EC:1.3.1.-]
C    01040 Biosynthesis of unsaturated fatty acids [PATH:ko01040]
D      TRINITY_DN9564_c3_g1_i1; K10251  HSD17B12, KAR, IFA38; 17beta-estradiol 17-dehydrogenase / very-long-chain 3-oxoacyl-CoA reductase [EC:1.1.1.62 1.1.1.330]
D      TRINITY_DN8132_c6_g1_i1; K10251  HSD17B12, KAR, IFA38; 17beta-estradiol 17-dehydrogenase / very-long-chain 3-oxoacyl-CoA reductase [EC:1.1.1.62 1.1.1.330]
D      TRINITY_DN9564_c3_g1_i3; K10251  HSD17B12, KAR, IFA38; 17beta-estradiol 17-dehydrogenase / very-long-chain 3-oxoacyl-CoA reductase [EC:1.1.1.62 1.1.1.330]
D      TRINITY_DN9674_c1_g1_i14; K10703  HACD, PHS1, PAS2; very-long-chain (3R)-3-hydroxyacyl-CoA dehydratase [EC:4.2.1.134]
D      TRINITY_DN9674_c1_g1_i4; K10703  HACD, PHS1, PAS2; very-long-chain (3R)-3-hydroxyacyl-CoA dehydratase [EC:4.2.1.134]
D      TRINITY_DN9539_c1_g1_i2; K10703  HACD, PHS1, PAS2; very-long-chain (3R)-3-hydroxyacyl-CoA dehydratase [EC:4.2.1.134]
D      TRINITY_DN9334_c6_g1_i1; K10258  TER, TSC13, CER10; very-long-chain enoyl-CoA reductase [EC:1.3.1.93]
D      TRINITY_DN9334_c6_g1_i3; K10258  TER, TSC13, CER10; very-long-chain enoyl-CoA reductase [EC:1.3.1.93]
D      TRINITY_DN22697_c0_g1_i1; K00507  SCD, desC; stearoyl-CoA desaturase (Delta-9 desaturase) [EC:1.14.19.1]
D      TRINITY_DN10115_c6_g2_i1; K03921  FAB2, SSI2, desA1; acyl-[acyl-carrier-protein] desaturase [EC:1.14.19.2 1.14.19.11 1.14.19.26]
D      TRINITY_DN10115_c6_g1_i4; K03921  FAB2, SSI2, desA1; acyl-[acyl-carrier-protein] desaturase [EC:1.14.19.2 1.14.19.11 1.14.19.26]
D      TRINITY_DN10852_c5_g1_i4; K10256  FAD2; omega-6 fatty acid desaturase / acyl-lipid omega-6 desaturase (Delta-12 desaturase) [EC:1.14.19.6 1.14.19.22]
D      TRINITY_DN9199_c2_g1_i1; K00232  E1.3.3.6, ACOX1, ACOX3; acyl-CoA oxidase [EC:1.3.3.6]
D      TRINITY_DN9199_c2_g1_i3; K00232  E1.3.3.6, ACOX1, ACOX3; acyl-CoA oxidase [EC:1.3.3.6]
D      TRINITY_DN7070_c0_g1_i4; K00232  E1.3.3.6, ACOX1, ACOX3; acyl-CoA oxidase [EC:1.3.3.6]
D      TRINITY_DN9483_c1_g1_i1; K00232  E1.3.3.6, ACOX1, ACOX3; acyl-CoA oxidase [EC:1.3.3.6]
D      TRINITY_DN7844_c0_g1_i1; K00232  E1.3.3.6, ACOX1, ACOX3; acyl-CoA oxidase [EC:1.3.3.6]
D      TRINITY_DN9979_c2_g1_i1; K07513  ACAA1; acetyl-CoA acyltransferase 1 [EC:2.3.1.16]
D      TRINITY_DN9979_c2_g2_i2; K07513  ACAA1; acetyl-CoA acyltransferase 1 [EC:2.3.1.16]
D      TRINITY_DN10164_c0_g1_i3; K01068  ACOT1_2_4; acyl-coenzyme A thioesterase 1/2/4 [EC:3.1.2.2]
D      TRINITY_DN10164_c0_g1_i1; K01068  ACOT1_2_4; acyl-coenzyme A thioesterase 1/2/4 [EC:3.1.2.2]
B
B  09104 Nucleotide metabolism
C    00230 Purine metabolism [PATH:ko00230]
D      TRINITY_DN10897_c2_g1_i6; K01517  ADPRM; manganese-dependent ADP-ribose/CDP-alcohol diphosphatase [EC:3.6.1.13 3.6.1.16 3.6.1.53]
D      TRINITY_DN10897_c2_g1_i2; K01517  ADPRM; manganese-dependent ADP-ribose/CDP-alcohol diphosphatase [EC:3.6.1.13 3.6.1.16 3.6.1.53]
D      TRINITY_DN9770_c1_g1_i2; K18453  NUDT23; ADP-ribose/FAD diphosphatase [EC:3.6.1.13 3.6.1.18]
D      TRINITY_DN9770_c1_g1_i6; K18453  NUDT23; ADP-ribose/FAD diphosphatase [EC:3.6.1.13 3.6.1.18]
D      TRINITY_DN7726_c0_g1_i4; K18447  NUDX14; ADP-sugar diphosphatase [EC:3.6.1.21]
D      TRINITY_DN7499_c0_g1_i1; K01835  pgm; phosphoglucomutase [EC:5.4.2.2]
D      TRINITY_DN9562_c1_g1_i1; K01835  pgm; phosphoglucomutase [EC:5.4.2.2]
D      TRINITY_DN8938_c2_g1_i2; K00948  PRPS, prsA; ribose-phosphate pyrophosphokinase [EC:2.7.6.1]
D      TRINITY_DN8938_c2_g1_i8; K00948  PRPS, prsA; ribose-phosphate pyrophosphokinase [EC:2.7.6.1]
D      TRINITY_DN10793_c1_g1_i4; K00948  PRPS, prsA; ribose-phosphate pyrophosphokinase [EC:2.7.6.1]
D      TRINITY_DN10793_c1_g1_i1; K00948  PRPS, prsA; ribose-phosphate pyrophosphokinase [EC:2.7.6.1]
D      TRINITY_DN10793_c1_g1_i3; K00948  PRPS, prsA; ribose-phosphate pyrophosphokinase [EC:2.7.6.1]
D      TRINITY_DN10793_c1_g1_i2; K00948  PRPS, prsA; ribose-phosphate pyrophosphokinase [EC:2.7.6.1]
D      TRINITY_DN8135_c3_g3_i1; K00764  purF, PPAT; amidophosphoribosyltransferase [EC:2.4.2.14]
D      TRINITY_DN6001_c0_g1_i3; K01945  purD; phosphoribosylamine---glycine ligase [EC:6.3.4.13]
D      TRINITY_DN6001_c0_g1_i1; K01945  purD; phosphoribosylamine---glycine ligase [EC:6.3.4.13]
D      TRINITY_DN10676_c2_g1_i1; K00601  E2.1.2.2; phosphoribosylglycinamide formyltransferase [EC:2.1.2.2]
D      TRINITY_DN11003_c1_g1_i1; K01952  PFAS, purL; phosphoribosylformylglycinamidine synthase [EC:6.3.5.3]
D      TRINITY_DN11003_c1_g1_i2; K01952  PFAS, purL; phosphoribosylformylglycinamidine synthase [EC:6.3.5.3]
D      TRINITY_DN9526_c4_g5_i2; K01933  purM; phosphoribosylformylglycinamidine cyclo-ligase [EC:6.3.3.1]
D      TRINITY_DN10626_c3_g1_i2; K11808  ADE2; phosphoribosylaminoimidazole carboxylase [EC:4.1.1.21]
D      TRINITY_DN10111_c3_g1_i2; K01923  purC; phosphoribosylaminoimidazole-succinocarboxamide synthase [EC:6.3.2.6]
D      TRINITY_DN10111_c3_g1_i1; K01923  purC; phosphoribosylaminoimidazole-succinocarboxamide synthase [EC:6.3.2.6]
D      TRINITY_DN11340_c0_g2_i10; K01756  purB, ADSL; adenylosuccinate lyase [EC:4.3.2.2]
D      TRINITY_DN11340_c0_g2_i12; K01756  purB, ADSL; adenylosuccinate lyase [EC:4.3.2.2]
D      TRINITY_DN11340_c0_g2_i1; K01756  purB, ADSL; adenylosuccinate lyase [EC:4.3.2.2]
D      TRINITY_DN11340_c0_g2_i9; K01756  purB, ADSL; adenylosuccinate lyase [EC:4.3.2.2]
D      TRINITY_DN11340_c0_g2_i3; K01756  purB, ADSL; adenylosuccinate lyase [EC:4.3.2.2]
D      TRINITY_DN10024_c3_g1_i1; K00602  purH; phosphoribosylaminoimidazolecarboxamide formyltransferase / IMP cyclohydrolase [EC:2.1.2.3 3.5.4.10]
D      TRINITY_DN10024_c3_g1_i8; K00602  purH; phosphoribosylaminoimidazolecarboxamide formyltransferase / IMP cyclohydrolase [EC:2.1.2.3 3.5.4.10]
D      TRINITY_DN9417_c3_g1_i8; K00759  APRT, apt; adenine phosphoribosyltransferase [EC:2.4.2.7]
D      TRINITY_DN9417_c3_g1_i1; K00759  APRT, apt; adenine phosphoribosyltransferase [EC:2.4.2.7]
D      TRINITY_DN9704_c1_g2_i1; K00759  APRT, apt; adenine phosphoribosyltransferase [EC:2.4.2.7]
D      TRINITY_DN8526_c0_g1_i8; K01081  E3.1.3.5; 5'-nucleotidase [EC:3.1.3.5]
D      TRINITY_DN8051_c0_g1_i2; K03787  surE; 5'-nucleotidase [EC:3.1.3.5]
D      TRINITY_DN8051_c0_g1_i5; K03787  surE; 5'-nucleotidase [EC:3.1.3.5]
D      TRINITY_DN8051_c0_g1_i4; K03787  surE; 5'-nucleotidase [EC:3.1.3.5]
D      TRINITY_DN8022_c0_g1_i6; K03787  surE; 5'-nucleotidase [EC:3.1.3.5]
D      TRINITY_DN6352_c0_g1_i2; K03787  surE; 5'-nucleotidase [EC:3.1.3.5]
D      TRINITY_DN7231_c0_g1_i3; K00760  hprT, hpt, HPRT1; hypoxanthine phosphoribosyltransferase [EC:2.4.2.8]
D      TRINITY_DN8824_c1_g1_i3; K00088  IMPDH, guaB; IMP dehydrogenase [EC:1.1.1.205]
D      TRINITY_DN8824_c1_g1_i1; K00088  IMPDH, guaB; IMP dehydrogenase [EC:1.1.1.205]
D      TRINITY_DN10294_c0_g1_i2; K00940  ndk, NME; nucleoside-diphosphate kinase [EC:2.7.4.6]
D      TRINITY_DN8437_c1_g2_i2; K00940  ndk, NME; nucleoside-diphosphate kinase [EC:2.7.4.6]
D      TRINITY_DN10790_c0_g1_i3; K00940  ndk, NME; nucleoside-diphosphate kinase [EC:2.7.4.6]
D      TRINITY_DN10294_c0_g1_i4; K00940  ndk, NME; nucleoside-diphosphate kinase [EC:2.7.4.6]
D      TRINITY_DN9913_c1_g1_i11; K01510  ENTPD1_3_8, CD39; apyrase [EC:3.6.1.5]
D      TRINITY_DN7542_c0_g1_i2; K14641  APY1_2; apyrase [EC:3.6.1.5]
D      TRINITY_DN11155_c0_g6_i1; K01519  ITPA; inosine triphosphate pyrophosphatase [EC:3.6.1.-]
D      TRINITY_DN10707_c0_g4_i3; K00106  XDH; xanthine dehydrogenase/oxidase [EC:1.17.1.4 1.17.3.2]
D      TRINITY_DN10707_c0_g4_i2; K00087  ygeS, xdhA; xanthine dehydrogenase molybdenum-binding subunit [EC:1.17.1.4]
D      TRINITY_DN10357_c1_g1_i1; K01951  guaA, GMPS; GMP synthase (glutamine-hydrolysing) [EC:6.3.5.2]
D      TRINITY_DN9190_c2_g1_i7; K01487  E3.5.4.3, guaD; guanine deaminase [EC:3.5.4.3]
D      TRINITY_DN9190_c2_g1_i8; K01487  E3.5.4.3, guaD; guanine deaminase [EC:3.5.4.3]
D      TRINITY_DN8644_c1_g1_i16; K00942  E2.7.4.8, gmk; guanylate kinase [EC:2.7.4.8]
D      TRINITY_DN8578_c0_g1_i5; K00942  E2.7.4.8, gmk; guanylate kinase [EC:2.7.4.8]
D      TRINITY_DN8578_c0_g1_i6; K00942  E2.7.4.8, gmk; guanylate kinase [EC:2.7.4.8]
D      TRINITY_DN8578_c0_g1_i1; K00942  E2.7.4.8, gmk; guanylate kinase [EC:2.7.4.8]
D      TRINITY_DN8644_c1_g1_i12; K00942  E2.7.4.8, gmk; guanylate kinase [EC:2.7.4.8]
D      TRINITY_DN9124_c5_g1_i6; K00873  PK, pyk; pyruvate kinase [EC:2.7.1.40]
D      TRINITY_DN9124_c5_g3_i3; K00873  PK, pyk; pyruvate kinase [EC:2.7.1.40]
D      TRINITY_DN9124_c5_g3_i1; K00873  PK, pyk; pyruvate kinase [EC:2.7.1.40]
D      TRINITY_DN10970_c3_g1_i1; K00873  PK, pyk; pyruvate kinase [EC:2.7.1.40]
D      TRINITY_DN9124_c5_g3_i2; K00873  PK, pyk; pyruvate kinase [EC:2.7.1.40]
D      TRINITY_DN10312_c1_g2_i3; K00873  PK, pyk; pyruvate kinase [EC:2.7.1.40]
D      TRINITY_DN10312_c1_g2_i8; K00873  PK, pyk; pyruvate kinase [EC:2.7.1.40]
D      TRINITY_DN9124_c5_g1_i3; K00873  PK, pyk; pyruvate kinase [EC:2.7.1.40]
D      TRINITY_DN10312_c1_g2_i2; K00873  PK, pyk; pyruvate kinase [EC:2.7.1.40]
D      TRINITY_DN8567_c3_g6_i1; K00873  PK, pyk; pyruvate kinase [EC:2.7.1.40]
D      TRINITY_DN10312_c1_g2_i6; K00873  PK, pyk; pyruvate kinase [EC:2.7.1.40]
D      TRINITY_DN10970_c3_g1_i6; K00873  PK, pyk; pyruvate kinase [EC:2.7.1.40]
D      TRINITY_DN10312_c1_g2_i5; K00873  PK, pyk; pyruvate kinase [EC:2.7.1.40]
D      TRINITY_DN10561_c0_g1_i1; K00873  PK, pyk; pyruvate kinase [EC:2.7.1.40]
D      TRINITY_DN10970_c3_g1_i4; K00873  PK, pyk; pyruvate kinase [EC:2.7.1.40]
D      TRINITY_DN10139_c1_g2_i2; K00873  PK, pyk; pyruvate kinase [EC:2.7.1.40]
D      TRINITY_DN9124_c5_g1_i1; K00873  PK, pyk; pyruvate kinase [EC:2.7.1.40]
D      TRINITY_DN10062_c1_g1_i2; K00525  E1.17.4.1A, nrdA, nrdE; ribonucleoside-diphosphate reductase alpha chain [EC:1.17.4.1]
D      TRINITY_DN9609_c0_g2_i2; K00526  E1.17.4.1B, nrdB, nrdF; ribonucleoside-diphosphate reductase beta chain [EC:1.17.4.1]
D      TRINITY_DN9609_c0_g2_i1; K00526  E1.17.4.1B, nrdB, nrdF; ribonucleoside-diphosphate reductase beta chain [EC:1.17.4.1]
D      TRINITY_DN10062_c1_g1_i1; K10807  RRM1; ribonucleoside-diphosphate reductase subunit M1 [EC:1.17.4.1]
D      TRINITY_DN9609_c0_g2_i5; K10808  RRM2; ribonucleoside-diphosphate reductase subunit M2 [EC:1.17.4.1]
D      TRINITY_DN9609_c0_g2_i4; K10808  RRM2; ribonucleoside-diphosphate reductase subunit M2 [EC:1.17.4.1]
D      TRINITY_DN9609_c0_g2_i3; K10808  RRM2; ribonucleoside-diphosphate reductase subunit M2 [EC:1.17.4.1]
D      TRINITY_DN7951_c0_g1_i5; K01139  spoT; GTP diphosphokinase / guanosine-3',5'-bis(diphosphate) 3'-diphosphatase [EC:2.7.6.5 3.1.7.2]
D      TRINITY_DN10685_c1_g2_i2; K00951  relA; GTP pyrophosphokinase [EC:2.7.6.5]
D      TRINITY_DN7951_c0_g1_i7; K00951  relA; GTP pyrophosphokinase [EC:2.7.6.5]
D      TRINITY_DN9303_c0_g1_i2; K00951  relA; GTP pyrophosphokinase [EC:2.7.6.5]
D      TRINITY_DN7951_c0_g1_i3; K00951  relA; GTP pyrophosphokinase [EC:2.7.6.5]
D      TRINITY_DN9532_c1_g1_i8; K01768  E4.6.1.1; adenylate cyclase [EC:4.6.1.1]
D      TRINITY_DN10606_c2_g2_i2; K01768  E4.6.1.1; adenylate cyclase [EC:4.6.1.1]
D      TRINITY_DN10606_c2_g2_i4; K01768  E4.6.1.1; adenylate cyclase [EC:4.6.1.1]
D      TRINITY_DN10606_c2_g2_i5; K01768  E4.6.1.1; adenylate cyclase [EC:4.6.1.1]
D      TRINITY_DN9532_c1_g1_i9; K01768  E4.6.1.1; adenylate cyclase [EC:4.6.1.1]
D      TRINITY_DN11092_c1_g1_i1; K01939  purA, ADSS; adenylosuccinate synthase [EC:6.3.4.4]
D      TRINITY_DN11092_c2_g3_i13; K01490  AMPD; AMP deaminase [EC:3.5.4.6]
D      TRINITY_DN8467_c0_g2_i1; K01490  AMPD; AMP deaminase [EC:3.5.4.6]
D      TRINITY_DN8467_c0_g5_i2; K01490  AMPD; AMP deaminase [EC:3.5.4.6]
D      TRINITY_DN11092_c2_g3_i6; K01490  AMPD; AMP deaminase [EC:3.5.4.6]
D      TRINITY_DN11092_c2_g3_i12; K01490  AMPD; AMP deaminase [EC:3.5.4.6]
D      TRINITY_DN11092_c2_g3_i10; K01490  AMPD; AMP deaminase [EC:3.5.4.6]
D      TRINITY_DN7382_c0_g1_i2; K00856  E2.7.1.20, ADK; adenosine kinase [EC:2.7.1.20]
D      TRINITY_DN8054_c0_g1_i6; K01488  add, ADA; adenosine deaminase [EC:3.5.4.4]
D      TRINITY_DN10280_c3_g2_i10; K00939  adk, AK; adenylate kinase [EC:2.7.4.3]
D      TRINITY_DN10280_c3_g2_i27; K00939  adk, AK; adenylate kinase [EC:2.7.4.3]
D      TRINITY_DN10280_c3_g2_i16; K00939  adk, AK; adenylate kinase [EC:2.7.4.3]
D      TRINITY_DN10280_c3_g2_i20; K00939  adk, AK; adenylate kinase [EC:2.7.4.3]
D      TRINITY_DN8446_c2_g2_i2; K00939  adk, AK; adenylate kinase [EC:2.7.4.3]
D      TRINITY_DN10305_c2_g2_i2; K00939  adk, AK; adenylate kinase [EC:2.7.4.3]
D      TRINITY_DN8446_c2_g1_i2; K00939  adk, AK; adenylate kinase [EC:2.7.4.3]
D      TRINITY_DN5328_c0_g1_i3; K00939  adk, AK; adenylate kinase [EC:2.7.4.3]
D      TRINITY_DN10305_c2_g2_i1; K00939  adk, AK; adenylate kinase [EC:2.7.4.3]
D      TRINITY_DN5328_c0_g1_i2; K00939  adk, AK; adenylate kinase [EC:2.7.4.3]
D      TRINITY_DN10280_c3_g2_i22; K00939  adk, AK; adenylate kinase [EC:2.7.4.3]
D      TRINITY_DN5570_c0_g1_i1; K00939  adk, AK; adenylate kinase [EC:2.7.4.3]
D      TRINITY_DN10150_c2_g3_i1; K18532  AK6, FAP7; adenylate kinase [EC:2.7.4.3]
D      TRINITY_DN7582_c0_g1_i1; K01509  ENTPD2; adenosinetriphosphatase [EC:3.6.1.3]
D      TRINITY_DN5568_c0_g1_i3; K06928  NTPCR; nucleoside-triphosphatase [EC:3.6.1.15]
D      TRINITY_DN9454_c7_g1_i14; K13811  PAPSS; 3'-phosphoadenosine 5'-phosphosulfate synthase [EC:2.7.7.4 2.7.1.25]
D      TRINITY_DN9454_c7_g1_i5; K13811  PAPSS; 3'-phosphoadenosine 5'-phosphosulfate synthase [EC:2.7.7.4 2.7.1.25]
D      TRINITY_DN10734_c4_g3_i2; K13811  PAPSS; 3'-phosphoadenosine 5'-phosphosulfate synthase [EC:2.7.7.4 2.7.1.25]
D      TRINITY_DN9454_c7_g1_i16; K13811  PAPSS; 3'-phosphoadenosine 5'-phosphosulfate synthase [EC:2.7.7.4 2.7.1.25]
D      TRINITY_DN9454_c7_g3_i3; K00860  cysC; adenylylsulfate kinase [EC:2.7.1.25]
D      TRINITY_DN10072_c2_g1_i1; K00860  cysC; adenylylsulfate kinase [EC:2.7.1.25]
D      TRINITY_DN10259_c2_g5_i4; K00365  uaZ; urate oxidase [EC:1.7.3.3]
D      TRINITY_DN10259_c2_g5_i3; K00365  uaZ; urate oxidase [EC:1.7.3.3]
D      TRINITY_DN9066_c7_g2_i2; K13484  TTHL; 5-hydroxyisourate hydrolase / 2-oxo-4-hydroxy-4-carboxy-5-ureidoimidazoline decarboxylase [EC:3.5.2.17 4.1.1.97]
D      TRINITY_DN8549_c4_g1_i3; K01466  allB; allantoinase [EC:3.5.2.5]
D      TRINITY_DN8549_c4_g1_i1; K01466  allB; allantoinase [EC:3.5.2.5]
D      TRINITY_DN8549_c4_g1_i6; K01466  allB; allantoinase [EC:3.5.2.5]
D      TRINITY_DN10019_c2_g1_i1; K02083  allC; allantoate deiminase [EC:3.5.3.9]
D      TRINITY_DN10019_c2_g1_i3; K02083  allC; allantoate deiminase [EC:3.5.3.9]
D      TRINITY_DN5781_c0_g1_i1; K14977  ylbA, UGHY; (S)-ureidoglycine aminohydrolase [EC:3.5.3.26]
D      TRINITY_DN8407_c4_g6_i2; K18151  UAH; ureidoglycolate amidohydrolase [EC:3.5.1.116]
D      TRINITY_DN8407_c4_g6_i1; K18151  UAH; ureidoglycolate amidohydrolase [EC:3.5.1.116]
D      TRINITY_DN8001_c0_g1_i7; K01427  URE; urease [EC:3.5.1.5]
C    00240 Pyrimidine metabolism [PATH:ko00240]
D      TRINITY_DN10178_c0_g3_i1; K01955  carB, CPA2; carbamoyl-phosphate synthase large subunit [EC:6.3.5.5]
D      TRINITY_DN9785_c1_g1_i18; K01956  carA, CPA1; carbamoyl-phosphate synthase small subunit [EC:6.3.5.5]
D      TRINITY_DN9785_c1_g1_i5; K01956  carA, CPA1; carbamoyl-phosphate synthase small subunit [EC:6.3.5.5]
D      TRINITY_DN9785_c1_g1_i7; K01956  carA, CPA1; carbamoyl-phosphate synthase small subunit [EC:6.3.5.5]
D      TRINITY_DN11084_c2_g5_i3; K00609  pyrB, PYR2; aspartate carbamoyltransferase catalytic subunit [EC:2.1.3.2]
D      TRINITY_DN11084_c2_g5_i1; K00609  pyrB, PYR2; aspartate carbamoyltransferase catalytic subunit [EC:2.1.3.2]
D      TRINITY_DN11084_c2_g5_i2; K00609  pyrB, PYR2; aspartate carbamoyltransferase catalytic subunit [EC:2.1.3.2]
D      TRINITY_DN11084_c2_g5_i4; K00609  pyrB, PYR2; aspartate carbamoyltransferase catalytic subunit [EC:2.1.3.2]
D      TRINITY_DN11084_c2_g5_i6; K00609  pyrB, PYR2; aspartate carbamoyltransferase catalytic subunit [EC:2.1.3.2]
D      TRINITY_DN10110_c1_g1_i6; K01465  URA4, pyrC; dihydroorotase [EC:3.5.2.3]
D      TRINITY_DN10110_c1_g1_i10; K01465  URA4, pyrC; dihydroorotase [EC:3.5.2.3]
D      TRINITY_DN10415_c0_g1_i3; K00254  DHODH, pyrD; dihydroorotate dehydrogenase [EC:1.3.5.2]
D      TRINITY_DN10415_c0_g1_i6; K00254  DHODH, pyrD; dihydroorotate dehydrogenase [EC:1.3.5.2]
D      TRINITY_DN10415_c0_g1_i11; K00254  DHODH, pyrD; dihydroorotate dehydrogenase [EC:1.3.5.2]
D      TRINITY_DN10367_c3_g5_i2; K13421  UMPS; uridine monophosphate synthetase [EC:2.4.2.10 4.1.1.23]
D      TRINITY_DN10367_c3_g5_i5; K13421  UMPS; uridine monophosphate synthetase [EC:2.4.2.10 4.1.1.23]
D      TRINITY_DN10367_c3_g5_i4; K13421  UMPS; uridine monophosphate synthetase [EC:2.4.2.10 4.1.1.23]
D      TRINITY_DN11379_c1_g1_i11; K13800  CMPK1, UMPK; UMP-CMP kinase [EC:2.7.4.14]
D      TRINITY_DN11379_c1_g1_i7; K13800  CMPK1, UMPK; UMP-CMP kinase [EC:2.7.4.14]
D      TRINITY_DN11379_c1_g1_i3; K13800  CMPK1, UMPK; UMP-CMP kinase [EC:2.7.4.14]
D      TRINITY_DN11256_c0_g1_i5; K13800  CMPK1, UMPK; UMP-CMP kinase [EC:2.7.4.14]
D      TRINITY_DN11379_c1_g1_i10; K13800  CMPK1, UMPK; UMP-CMP kinase [EC:2.7.4.14]
D      TRINITY_DN9465_c0_g1_i5; K09903  pyrH; uridylate kinase [EC:2.7.4.22]
D      TRINITY_DN9465_c0_g1_i6; K09903  pyrH; uridylate kinase [EC:2.7.4.22]
D      TRINITY_DN9465_c0_g1_i1; K09903  pyrH; uridylate kinase [EC:2.7.4.22]
D      TRINITY_DN10294_c0_g1_i2; K00940  ndk, NME; nucleoside-diphosphate kinase [EC:2.7.4.6]
D      TRINITY_DN8437_c1_g2_i2; K00940  ndk, NME; nucleoside-diphosphate kinase [EC:2.7.4.6]
D      TRINITY_DN10790_c0_g1_i3; K00940  ndk, NME; nucleoside-diphosphate kinase [EC:2.7.4.6]
D      TRINITY_DN10294_c0_g1_i4; K00940  ndk, NME; nucleoside-diphosphate kinase [EC:2.7.4.6]
D      TRINITY_DN9913_c1_g1_i11; K01510  ENTPD1_3_8, CD39; apyrase [EC:3.6.1.5]
D      TRINITY_DN7542_c0_g1_i2; K14641  APY1_2; apyrase [EC:3.6.1.5]
D      TRINITY_DN8858_c4_g1_i6; K01937  pyrG, CTPS; CTP synthase [EC:6.3.4.2]
D      TRINITY_DN10294_c0_g4_i1; K01937  pyrG, CTPS; CTP synthase [EC:6.3.4.2]
D      TRINITY_DN8858_c4_g2_i2; K01937  pyrG, CTPS; CTP synthase [EC:6.3.4.2]
D      TRINITY_DN8858_c4_g2_i6; K01937  pyrG, CTPS; CTP synthase [EC:6.3.4.2]
D      TRINITY_DN8858_c4_g2_i10; K01937  pyrG, CTPS; CTP synthase [EC:6.3.4.2]
D      TRINITY_DN9368_c0_g8_i1; K00876  udk, UCK; uridine kinase [EC:2.7.1.48]
D      TRINITY_DN9574_c3_g1_i16; K00876  udk, UCK; uridine kinase [EC:2.7.1.48]
D      TRINITY_DN9574_c3_g1_i11; K00876  udk, UCK; uridine kinase [EC:2.7.1.48]
D      TRINITY_DN9626_c1_g1_i7; K00876  udk, UCK; uridine kinase [EC:2.7.1.48]
D      TRINITY_DN9626_c1_g1_i3; K00876  udk, UCK; uridine kinase [EC:2.7.1.48]
D      TRINITY_DN9626_c1_g1_i9; K00876  udk, UCK; uridine kinase [EC:2.7.1.48]
D      TRINITY_DN9626_c1_g1_i1; K00876  udk, UCK; uridine kinase [EC:2.7.1.48]
D      TRINITY_DN9574_c3_g1_i17; K00876  udk, UCK; uridine kinase [EC:2.7.1.48]
D      TRINITY_DN8526_c0_g1_i8; K01081  E3.1.3.5; 5'-nucleotidase [EC:3.1.3.5]
D      TRINITY_DN8051_c0_g1_i2; K03787  surE; 5'-nucleotidase [EC:3.1.3.5]
D      TRINITY_DN8051_c0_g1_i5; K03787  surE; 5'-nucleotidase [EC:3.1.3.5]
D      TRINITY_DN8051_c0_g1_i4; K03787  surE; 5'-nucleotidase [EC:3.1.3.5]
D      TRINITY_DN8022_c0_g1_i6; K03787  surE; 5'-nucleotidase [EC:3.1.3.5]
D      TRINITY_DN6352_c0_g1_i2; K03787  surE; 5'-nucleotidase [EC:3.1.3.5]
D      TRINITY_DN6949_c0_g1_i5; K01240  URH1; uridine nucleosidase [EC:3.2.2.3]
D      TRINITY_DN6949_c0_g1_i3; K01240  URH1; uridine nucleosidase [EC:3.2.2.3]
D      TRINITY_DN8244_c2_g2_i3; K00761  upp, UPRT; uracil phosphoribosyltransferase [EC:2.4.2.9]
D      TRINITY_DN8244_c2_g2_i6; K00761  upp, UPRT; uracil phosphoribosyltransferase [EC:2.4.2.9]
D      TRINITY_DN9504_c0_g1_i4; K00207  DPYD; dihydropyrimidine dehydrogenase (NADP+) [EC:1.3.1.2]
D      TRINITY_DN8931_c7_g1_i11; K01464  DPYS, dht, hydA; dihydropyrimidinase [EC:3.5.2.2]
D      TRINITY_DN8698_c1_g6_i4; K01431  UPB1, pydC; beta-ureidopropionase [EC:3.5.1.6]
D      TRINITY_DN10062_c1_g1_i2; K00525  E1.17.4.1A, nrdA, nrdE; ribonucleoside-diphosphate reductase alpha chain [EC:1.17.4.1]
D      TRINITY_DN9609_c0_g2_i2; K00526  E1.17.4.1B, nrdB, nrdF; ribonucleoside-diphosphate reductase beta chain [EC:1.17.4.1]
D      TRINITY_DN9609_c0_g2_i1; K00526  E1.17.4.1B, nrdB, nrdF; ribonucleoside-diphosphate reductase beta chain [EC:1.17.4.1]
D      TRINITY_DN10062_c1_g1_i1; K10807  RRM1; ribonucleoside-diphosphate reductase subunit M1 [EC:1.17.4.1]
D      TRINITY_DN9609_c0_g2_i5; K10808  RRM2; ribonucleoside-diphosphate reductase subunit M2 [EC:1.17.4.1]
D      TRINITY_DN9609_c0_g2_i4; K10808  RRM2; ribonucleoside-diphosphate reductase subunit M2 [EC:1.17.4.1]
D      TRINITY_DN9609_c0_g2_i3; K10808  RRM2; ribonucleoside-diphosphate reductase subunit M2 [EC:1.17.4.1]
D      TRINITY_DN8371_c1_g1_i1; K16904  DCTPP1; dCTP diphosphatase [EC:3.6.1.12]
D      TRINITY_DN11095_c0_g1_i1; K01520  dut, DUT; dUTP pyrophosphatase [EC:3.6.1.23]
D      TRINITY_DN8584_c3_g3_i2; K13998  DHFR-TS; dihydrofolate reductase / thymidylate synthase [EC:1.5.1.3 2.1.1.45]
D      TRINITY_DN6697_c0_g1_i1; K01489  cdd, CDA; cytidine deaminase [EC:3.5.4.5]
D      TRINITY_DN8691_c4_g1_i1; K01493  comEB; dCMP deaminase [EC:3.5.4.12]
D      TRINITY_DN9947_c1_g1_i4; K00857  tdk, TK; thymidine kinase [EC:2.7.1.21]
D      TRINITY_DN9947_c1_g1_i2; K00857  tdk, TK; thymidine kinase [EC:2.7.1.21]
D      TRINITY_DN10257_c0_g2_i5; K00943  tmk, DTYMK; dTMP kinase [EC:2.7.4.9]
D      TRINITY_DN10257_c0_g2_i8; K00943  tmk, DTYMK; dTMP kinase [EC:2.7.4.9]
D      TRINITY_DN10257_c0_g2_i2; K00943  tmk, DTYMK; dTMP kinase [EC:2.7.4.9]
D      TRINITY_DN10257_c0_g2_i4; K00943  tmk, DTYMK; dTMP kinase [EC:2.7.4.9]
D      TRINITY_DN9078_c0_g1_i1; K16329  psuG; pseudouridylate synthase [EC:4.2.1.70]
D      TRINITY_DN9078_c0_g1_i7; K16330  K16330; pseudouridylate synthase / pseudouridine kinase [EC:4.2.1.70 2.7.1.83]
D      TRINITY_DN9078_c0_g1_i3; K16330  K16330; pseudouridylate synthase / pseudouridine kinase [EC:4.2.1.70 2.7.1.83]
B
B  09105 Amino acid metabolism
C    00250 Alanine, aspartate and glutamate metabolism [PATH:ko00250]
D      TRINITY_DN9125_c1_g1_i2; K14454  GOT1; aspartate aminotransferase, cytoplasmic [EC:2.6.1.1]
D      TRINITY_DN6396_c0_g1_i1; K14455  GOT2; aspartate aminotransferase, mitochondrial [EC:2.6.1.1]
D      TRINITY_DN7757_c0_g1_i1; K00811  ASP5; aspartate aminotransferase, chloroplastic [EC:2.6.1.1]
D      TRINITY_DN9905_c0_g1_i2; K00278  nadB; L-aspartate oxidase [EC:1.4.3.16]
D      TRINITY_DN9905_c0_g1_i5; K00278  nadB; L-aspartate oxidase [EC:1.4.3.16]
D      TRINITY_DN9905_c0_g1_i1; K00278  nadB; L-aspartate oxidase [EC:1.4.3.16]
D      TRINITY_DN10690_c2_g4_i1; K13051  ASRGL1, iaaA; L-asparaginase / beta-aspartyl-peptidase [EC:3.5.1.1 3.4.19.5]
D      TRINITY_DN9637_c0_g1_i1; K13051  ASRGL1, iaaA; L-asparaginase / beta-aspartyl-peptidase [EC:3.5.1.1 3.4.19.5]
D      TRINITY_DN10617_c5_g1_i1; K01953  asnB, ASNS; asparagine synthase (glutamine-hydrolysing) [EC:6.3.5.4]
D      TRINITY_DN10617_c5_g1_i6; K01953  asnB, ASNS; asparagine synthase (glutamine-hydrolysing) [EC:6.3.5.4]
D      TRINITY_DN8068_c0_g1_i2; K13566  NIT2, yafV; omega-amidase [EC:3.5.1.3]
D      TRINITY_DN8403_c2_g2_i2; K13566  NIT2, yafV; omega-amidase [EC:3.5.1.3]
D      TRINITY_DN10896_c2_g6_i1; K00814  GPT, ALT; alanine transaminase [EC:2.6.1.2]
D      TRINITY_DN8976_c2_g3_i1; K00830  AGXT; alanine-glyoxylate transaminase / serine-glyoxylate transaminase / serine-pyruvate transaminase [EC:2.6.1.44 2.6.1.45 2.6.1.51]
D      TRINITY_DN5840_c0_g1_i2; K00827  AGXT2; alanine-glyoxylate transaminase / (R)-3-amino-2-methylpropionate-pyruvate transaminase [EC:2.6.1.44 2.6.1.40]
D      TRINITY_DN8851_c3_g3_i1; K00827  AGXT2; alanine-glyoxylate transaminase / (R)-3-amino-2-methylpropionate-pyruvate transaminase [EC:2.6.1.44 2.6.1.40]
D      TRINITY_DN8851_c3_g3_i2; K00827  AGXT2; alanine-glyoxylate transaminase / (R)-3-amino-2-methylpropionate-pyruvate transaminase [EC:2.6.1.44 2.6.1.40]
D      TRINITY_DN8851_c3_g3_i3; K00827  AGXT2; alanine-glyoxylate transaminase / (R)-3-amino-2-methylpropionate-pyruvate transaminase [EC:2.6.1.44 2.6.1.40]
D      TRINITY_DN9955_c2_g1_i25; K14272  GGAT; glutamate--glyoxylate aminotransferase [EC:2.6.1.4 2.6.1.2 2.6.1.44]
D      TRINITY_DN10740_c3_g2_i3; K01940  argG, ASS1; argininosuccinate synthase [EC:6.3.4.5]
D      TRINITY_DN10740_c3_g2_i5; K01940  argG, ASS1; argininosuccinate synthase [EC:6.3.4.5]
D      TRINITY_DN10740_c3_g2_i2; K01940  argG, ASS1; argininosuccinate synthase [EC:6.3.4.5]
D      TRINITY_DN10733_c1_g3_i1; K01755  argH, ASL; argininosuccinate lyase [EC:4.3.2.1]
D      TRINITY_DN11092_c1_g1_i1; K01939  purA, ADSS; adenylosuccinate synthase [EC:6.3.4.4]
D      TRINITY_DN11340_c0_g2_i10; K01756  purB, ADSL; adenylosuccinate lyase [EC:4.3.2.2]
D      TRINITY_DN11340_c0_g2_i12; K01756  purB, ADSL; adenylosuccinate lyase [EC:4.3.2.2]
D      TRINITY_DN11340_c0_g2_i1; K01756  purB, ADSL; adenylosuccinate lyase [EC:4.3.2.2]
D      TRINITY_DN11340_c0_g2_i9; K01756  purB, ADSL; adenylosuccinate lyase [EC:4.3.2.2]
D      TRINITY_DN11340_c0_g2_i3; K01756  purB, ADSL; adenylosuccinate lyase [EC:4.3.2.2]
D      TRINITY_DN11084_c2_g5_i3; K00609  pyrB, PYR2; aspartate carbamoyltransferase catalytic subunit [EC:2.1.3.2]
D      TRINITY_DN11084_c2_g5_i1; K00609  pyrB, PYR2; aspartate carbamoyltransferase catalytic subunit [EC:2.1.3.2]
D      TRINITY_DN11084_c2_g5_i2; K00609  pyrB, PYR2; aspartate carbamoyltransferase catalytic subunit [EC:2.1.3.2]
D      TRINITY_DN11084_c2_g5_i4; K00609  pyrB, PYR2; aspartate carbamoyltransferase catalytic subunit [EC:2.1.3.2]
D      TRINITY_DN11084_c2_g5_i6; K00609  pyrB, PYR2; aspartate carbamoyltransferase catalytic subunit [EC:2.1.3.2]
D      TRINITY_DN9365_c1_g1_i8; K01580  E4.1.1.15, gadB, gadA, GAD; glutamate decarboxylase [EC:4.1.1.15]
D      TRINITY_DN11398_c1_g1_i7; K01580  E4.1.1.15, gadB, gadA, GAD; glutamate decarboxylase [EC:4.1.1.15]
D      TRINITY_DN11398_c1_g1_i8; K01580  E4.1.1.15, gadB, gadA, GAD; glutamate decarboxylase [EC:4.1.1.15]
D      TRINITY_DN9365_c1_g1_i6; K01580  E4.1.1.15, gadB, gadA, GAD; glutamate decarboxylase [EC:4.1.1.15]
D      TRINITY_DN9365_c1_g1_i5; K01580  E4.1.1.15, gadB, gadA, GAD; glutamate decarboxylase [EC:4.1.1.15]
D      TRINITY_DN9365_c1_g1_i4; K01580  E4.1.1.15, gadB, gadA, GAD; glutamate decarboxylase [EC:4.1.1.15]
D      TRINITY_DN10732_c2_g1_i4; K16871  POP2; 4-aminobutyrate---pyruvate transaminase [EC:2.6.1.96]
D      TRINITY_DN10245_c2_g1_i12; K17761  SSADH; succinate-semialdehyde dehydrogenase, mitochondrial [EC:1.2.1.24]
D      TRINITY_DN10245_c2_g1_i6; K17761  SSADH; succinate-semialdehyde dehydrogenase, mitochondrial [EC:1.2.1.24]
D      TRINITY_DN10245_c2_g1_i2; K17761  SSADH; succinate-semialdehyde dehydrogenase, mitochondrial [EC:1.2.1.24]
D      TRINITY_DN9922_c1_g1_i1; K00264  GLT1; glutamate synthase (NADH) [EC:1.4.1.14]
D      TRINITY_DN9922_c1_g1_i12; K00264  GLT1; glutamate synthase (NADH) [EC:1.4.1.14]
D      TRINITY_DN9922_c1_g1_i5; K00264  GLT1; glutamate synthase (NADH) [EC:1.4.1.14]
D      TRINITY_DN9922_c1_g1_i2; K00264  GLT1; glutamate synthase (NADH) [EC:1.4.1.14]
D      TRINITY_DN9922_c1_g1_i17; K00264  GLT1; glutamate synthase (NADH) [EC:1.4.1.14]
D      TRINITY_DN9922_c1_g1_i21; K00264  GLT1; glutamate synthase (NADH) [EC:1.4.1.14]
D      TRINITY_DN10907_c2_g3_i6; K00261  GLUD1_2, gdhA; glutamate dehydrogenase (NAD(P)+) [EC:1.4.1.3]
D      TRINITY_DN10907_c2_g3_i4; K00261  GLUD1_2, gdhA; glutamate dehydrogenase (NAD(P)+) [EC:1.4.1.3]
D      TRINITY_DN7437_c0_g1_i2; K00261  GLUD1_2, gdhA; glutamate dehydrogenase (NAD(P)+) [EC:1.4.1.3]
D      TRINITY_DN9071_c5_g1_i4; K00261  GLUD1_2, gdhA; glutamate dehydrogenase (NAD(P)+) [EC:1.4.1.3]
D      TRINITY_DN11168_c3_g1_i12; K00262  E1.4.1.4, gdhA; glutamate dehydrogenase (NADP+) [EC:1.4.1.4]
D      TRINITY_DN11168_c3_g1_i2; K00262  E1.4.1.4, gdhA; glutamate dehydrogenase (NADP+) [EC:1.4.1.4]
D      TRINITY_DN11168_c3_g1_i6; K00262  E1.4.1.4, gdhA; glutamate dehydrogenase (NADP+) [EC:1.4.1.4]
D      TRINITY_DN11168_c3_g1_i15; K00262  E1.4.1.4, gdhA; glutamate dehydrogenase (NADP+) [EC:1.4.1.4]
D      TRINITY_DN11168_c3_g1_i11; K00262  E1.4.1.4, gdhA; glutamate dehydrogenase (NADP+) [EC:1.4.1.4]
D      TRINITY_DN9414_c2_g1_i4; K00294  E1.2.1.88; 1-pyrroline-5-carboxylate dehydrogenase [EC:1.2.1.88]
D      TRINITY_DN9414_c2_g1_i3; K00294  E1.2.1.88; 1-pyrroline-5-carboxylate dehydrogenase [EC:1.2.1.88]
D      TRINITY_DN10052_c1_g1_i2; K13821  putA; RHH-type transcriptional regulator, proline utilization regulon repressor / proline dehydrogenase / delta 1-pyrroline-5-carboxylate dehydrogenase [EC:1.5.5.2 1.2.1.88]
D      TRINITY_DN8340_c4_g3_i4; K01915  glnA, GLUL; glutamine synthetase [EC:6.3.1.2]
D      TRINITY_DN8340_c4_g3_i3; K01915  glnA, GLUL; glutamine synthetase [EC:6.3.1.2]
D      TRINITY_DN10163_c2_g1_i6; K01915  glnA, GLUL; glutamine synthetase [EC:6.3.1.2]
D      TRINITY_DN10983_c2_g1_i3; K01915  glnA, GLUL; glutamine synthetase [EC:6.3.1.2]
D      TRINITY_DN9068_c3_g4_i1; K01915  glnA, GLUL; glutamine synthetase [EC:6.3.1.2]
D      TRINITY_DN8340_c4_g3_i6; K01915  glnA, GLUL; glutamine synthetase [EC:6.3.1.2]
D      TRINITY_DN10163_c2_g1_i5; K01915  glnA, GLUL; glutamine synthetase [EC:6.3.1.2]
D      TRINITY_DN10163_c2_g1_i7; K01915  glnA, GLUL; glutamine synthetase [EC:6.3.1.2]
D      TRINITY_DN10983_c2_g1_i1; K01915  glnA, GLUL; glutamine synthetase [EC:6.3.1.2]
D      TRINITY_DN10178_c0_g3_i1; K01955  carB, CPA2; carbamoyl-phosphate synthase large subunit [EC:6.3.5.5]
D      TRINITY_DN9785_c1_g1_i18; K01956  carA, CPA1; carbamoyl-phosphate synthase small subunit [EC:6.3.5.5]
D      TRINITY_DN9785_c1_g1_i5; K01956  carA, CPA1; carbamoyl-phosphate synthase small subunit [EC:6.3.5.5]
D      TRINITY_DN9785_c1_g1_i7; K01956  carA, CPA1; carbamoyl-phosphate synthase small subunit [EC:6.3.5.5]
D      TRINITY_DN719_c0_g1_i1; K00820  glmS, GFPT; glutamine---fructose-6-phosphate transaminase (isomerizing) [EC:2.6.1.16]
D      TRINITY_DN8135_c3_g3_i1; K00764  purF, PPAT; amidophosphoribosyltransferase [EC:2.4.2.14]
C    00260 Glycine, serine and threonine metabolism [PATH:ko00260]
D      TRINITY_DN8916_c4_g2_i5; K00928  lysC; aspartate kinase [EC:2.7.2.4]
D      TRINITY_DN10030_c1_g1_i5; K00928  lysC; aspartate kinase [EC:2.7.2.4]
D      TRINITY_DN8916_c4_g1_i4; K00928  lysC; aspartate kinase [EC:2.7.2.4]
D      TRINITY_DN10030_c1_g1_i6; K12524  thrA; bifunctional aspartokinase / homoserine dehydrogenase 1 [EC:2.7.2.4 1.1.1.3]
D      TRINITY_DN10030_c1_g1_i4; K12524  thrA; bifunctional aspartokinase / homoserine dehydrogenase 1 [EC:2.7.2.4 1.1.1.3]
D      TRINITY_DN10030_c1_g1_i7; K12524  thrA; bifunctional aspartokinase / homoserine dehydrogenase 1 [EC:2.7.2.4 1.1.1.3]
D      TRINITY_DN10054_c2_g1_i1; K00133  asd; aspartate-semialdehyde dehydrogenase [EC:1.2.1.11]
D      TRINITY_DN8065_c0_g1_i5; K00003  hom; homoserine dehydrogenase [EC:1.1.1.3]
D      TRINITY_DN8065_c0_g1_i4; K00003  hom; homoserine dehydrogenase [EC:1.1.1.3]
D      TRINITY_DN10706_c0_g1_i1; K00872  thrB1; homoserine kinase [EC:2.7.1.39]
D      TRINITY_DN7140_c0_g1_i1; K01733  thrC; threonine synthase [EC:4.2.3.1]
D      TRINITY_DN10179_c4_g1_i3; K01733  thrC; threonine synthase [EC:4.2.3.1]
D      TRINITY_DN10179_c4_g1_i1; K01733  thrC; threonine synthase [EC:4.2.3.1]
D      TRINITY_DN8382_c3_g1_i2; K01620  ltaE; threonine aldolase [EC:4.1.2.48]
D      TRINITY_DN8382_c3_g1_i1; K01620  ltaE; threonine aldolase [EC:4.1.2.48]
D      TRINITY_DN10799_c2_g4_i1; K00600  glyA, SHMT; glycine hydroxymethyltransferase [EC:2.1.2.1]
D      TRINITY_DN10813_c0_g3_i3; K00600  glyA, SHMT; glycine hydroxymethyltransferase [EC:2.1.2.1]
D      TRINITY_DN10015_c5_g1_i4; K00600  glyA, SHMT; glycine hydroxymethyltransferase [EC:2.1.2.1]
D      TRINITY_DN11077_c3_g1_i4; K00600  glyA, SHMT; glycine hydroxymethyltransferase [EC:2.1.2.1]
D      TRINITY_DN11077_c3_g1_i2; K00600  glyA, SHMT; glycine hydroxymethyltransferase [EC:2.1.2.1]
D      TRINITY_DN10813_c0_g3_i1; K00600  glyA, SHMT; glycine hydroxymethyltransferase [EC:2.1.2.1]
D      TRINITY_DN10021_c2_g3_i1; K00600  glyA, SHMT; glycine hydroxymethyltransferase [EC:2.1.2.1]
D      TRINITY_DN10813_c0_g3_i2; K00600  glyA, SHMT; glycine hydroxymethyltransferase [EC:2.1.2.1]
D      TRINITY_DN8976_c2_g3_i1; K00830  AGXT; alanine-glyoxylate transaminase / serine-glyoxylate transaminase / serine-pyruvate transaminase [EC:2.6.1.44 2.6.1.45 2.6.1.51]
D      TRINITY_DN11124_c0_g2_i7; K15893  HPR1; glycerate dehydrogenase [EC:1.1.1.29]
D      TRINITY_DN11124_c0_g2_i9; K15893  HPR1; glycerate dehydrogenase [EC:1.1.1.29]
D      TRINITY_DN6413_c0_g1_i1; K15919  HPR2_3; glyoxylate/hydroxypyruvate reductase [EC:1.1.1.79 1.1.1.81]
D      TRINITY_DN18020_c0_g1_i1; K01834  PGAM, gpmA; 2,3-bisphosphoglycerate-dependent phosphoglycerate mutase [EC:5.4.2.11]
D      TRINITY_DN7243_c0_g1_i1; K15633  gpmI; 2,3-bisphosphoglycerate-independent phosphoglycerate mutase [EC:5.4.2.12]
D      TRINITY_DN8180_c0_g1_i3; K15634  gpmB; probable phosphoglycerate mutase [EC:5.4.2.12]
D      TRINITY_DN10891_c2_g3_i7; K15918  GLYK; D-glycerate 3-kinase [EC:2.7.1.31]
D      TRINITY_DN10891_c2_g3_i6; K15918  GLYK; D-glycerate 3-kinase [EC:2.7.1.31]
D      TRINITY_DN9197_c0_g2_i5; K00058  serA, PHGDH; D-3-phosphoglycerate dehydrogenase / 2-oxoglutarate reductase [EC:1.1.1.95 1.1.1.399]
D      TRINITY_DN8658_c3_g1_i17; K00058  serA, PHGDH; D-3-phosphoglycerate dehydrogenase / 2-oxoglutarate reductase [EC:1.1.1.95 1.1.1.399]
D      TRINITY_DN9197_c0_g2_i6; K00058  serA, PHGDH; D-3-phosphoglycerate dehydrogenase / 2-oxoglutarate reductase [EC:1.1.1.95 1.1.1.399]
D      TRINITY_DN9898_c2_g2_i4; K00831  serC, PSAT1; phosphoserine aminotransferase [EC:2.6.1.52]
D      TRINITY_DN11201_c2_g1_i3; K01079  serB, PSPH; phosphoserine phosphatase [EC:3.1.3.3]
D      TRINITY_DN11201_c2_g1_i6; K01079  serB, PSPH; phosphoserine phosphatase [EC:3.1.3.3]
D      TRINITY_DN11275_c1_g2_i3; K00276  AOC3, AOC2, tynA; primary-amine oxidase [EC:1.4.3.21]
D      TRINITY_DN11275_c1_g2_i1; K00276  AOC3, AOC2, tynA; primary-amine oxidase [EC:1.4.3.21]
D      TRINITY_DN8893_c3_g5_i1; K00276  AOC3, AOC2, tynA; primary-amine oxidase [EC:1.4.3.21]
D      TRINITY_DN9295_c0_g1_i2; K00276  AOC3, AOC2, tynA; primary-amine oxidase [EC:1.4.3.21]
D      TRINITY_DN9295_c0_g4_i5; K00276  AOC3, AOC2, tynA; primary-amine oxidase [EC:1.4.3.21]
D      TRINITY_DN9295_c0_g1_i4; K00276  AOC3, AOC2, tynA; primary-amine oxidase [EC:1.4.3.21]
D      TRINITY_DN11395_c1_g1_i1; K00281  GLDC, gcvP; glycine dehydrogenase [EC:1.4.4.2]
D      TRINITY_DN11395_c1_g1_i3; K00281  GLDC, gcvP; glycine dehydrogenase [EC:1.4.4.2]
D      TRINITY_DN11395_c1_g1_i8; K00281  GLDC, gcvP; glycine dehydrogenase [EC:1.4.4.2]
D      TRINITY_DN10637_c3_g2_i11; K00605  gcvT, AMT; aminomethyltransferase [EC:2.1.2.10]
D      TRINITY_DN10904_c1_g1_i1; K00382  DLD, lpd, pdhD; dihydrolipoamide dehydrogenase [EC:1.8.1.4]
D      TRINITY_DN9307_c1_g1_i1; K00382  DLD, lpd, pdhD; dihydrolipoamide dehydrogenase [EC:1.8.1.4]
D      TRINITY_DN10438_c2_g2_i6; K02437  gcvH, GCSH; glycine cleavage system H protein
D      TRINITY_DN10438_c2_g2_i13; K02437  gcvH, GCSH; glycine cleavage system H protein
D      TRINITY_DN10438_c2_g2_i8; K02437  gcvH, GCSH; glycine cleavage system H protein
D      TRINITY_DN10438_c2_g2_i4; K02437  gcvH, GCSH; glycine cleavage system H protein
D      TRINITY_DN10012_c0_g2_i2; K02437  gcvH, GCSH; glycine cleavage system H protein
D      TRINITY_DN5840_c0_g1_i2; K00827  AGXT2; alanine-glyoxylate transaminase / (R)-3-amino-2-methylpropionate-pyruvate transaminase [EC:2.6.1.44 2.6.1.40]
D      TRINITY_DN8851_c3_g3_i1; K00827  AGXT2; alanine-glyoxylate transaminase / (R)-3-amino-2-methylpropionate-pyruvate transaminase [EC:2.6.1.44 2.6.1.40]
D      TRINITY_DN8851_c3_g3_i2; K00827  AGXT2; alanine-glyoxylate transaminase / (R)-3-amino-2-methylpropionate-pyruvate transaminase [EC:2.6.1.44 2.6.1.40]
D      TRINITY_DN8851_c3_g3_i3; K00827  AGXT2; alanine-glyoxylate transaminase / (R)-3-amino-2-methylpropionate-pyruvate transaminase [EC:2.6.1.44 2.6.1.40]
D      TRINITY_DN9955_c2_g1_i25; K14272  GGAT; glutamate--glyoxylate aminotransferase [EC:2.6.1.4 2.6.1.2 2.6.1.44]
D      TRINITY_DN8004_c0_g1_i10; K00499  CMO; choline monooxygenase [EC:1.14.15.7]
D      TRINITY_DN10052_c1_g1_i1; K00130  betB, gbsA; betaine-aldehyde dehydrogenase [EC:1.2.1.8]
D      TRINITY_DN10383_c5_g1_i3; K14085  ALDH7A1; aldehyde dehydrogenase family 7 member A1 [EC:1.2.1.31 1.2.1.8 1.2.1.3]
D      TRINITY_DN10383_c5_g1_i2; K14085  ALDH7A1; aldehyde dehydrogenase family 7 member A1 [EC:1.2.1.31 1.2.1.8 1.2.1.3]
D      TRINITY_DN7540_c0_g1_i1; K00306  PIPOX; sarcosine oxidase / L-pipecolate oxidase [EC:1.5.3.1 1.5.3.7]
D      TRINITY_DN8855_c0_g6_i1; K01754  E4.3.1.19, ilvA, tdcB; threonine dehydratase [EC:4.3.1.19]
D      TRINITY_DN8855_c0_g6_i2; K01754  E4.3.1.19, ilvA, tdcB; threonine dehydratase [EC:4.3.1.19]
D      TRINITY_DN5936_c0_g1_i2; K12235  SRR; serine racemase [EC:5.1.1.18]
D      TRINITY_DN8639_c6_g5_i2; K01695  trpA; tryptophan synthase alpha chain [EC:4.2.1.20]
D      TRINITY_DN9068_c0_g1_i2; K01696  trpB; tryptophan synthase beta chain [EC:4.2.1.20]
D      TRINITY_DN9593_c5_g1_i3; K06001  trpB; tryptophan synthase beta chain [EC:4.2.1.20]
C    00270 Cysteine and methionine metabolism [PATH:ko00270]
D      TRINITY_DN10315_c2_g3_i4; K00640  cysE; serine O-acetyltransferase [EC:2.3.1.30]
D      TRINITY_DN9161_c5_g1_i2; K00640  cysE; serine O-acetyltransferase [EC:2.3.1.30]
D      TRINITY_DN9907_c0_g3_i1; K00640  cysE; serine O-acetyltransferase [EC:2.3.1.30]
D      TRINITY_DN10061_c5_g1_i10; K01738  cysK; cysteine synthase [EC:2.5.1.47]
D      TRINITY_DN9890_c5_g2_i2; K01738  cysK; cysteine synthase [EC:2.5.1.47]
D      TRINITY_DN9890_c5_g2_i4; K01738  cysK; cysteine synthase [EC:2.5.1.47]
D      TRINITY_DN10061_c5_g1_i3; K01738  cysK; cysteine synthase [EC:2.5.1.47]
D      TRINITY_DN10061_c5_g1_i4; K01738  cysK; cysteine synthase [EC:2.5.1.47]
D      TRINITY_DN8599_c0_g1_i3; K01738  cysK; cysteine synthase [EC:2.5.1.47]
D      TRINITY_DN10061_c5_g1_i9; K01738  cysK; cysteine synthase [EC:2.5.1.47]
D      TRINITY_DN9975_c1_g1_i4; K01738  cysK; cysteine synthase [EC:2.5.1.47]
D      TRINITY_DN7939_c0_g1_i2; K13034  ATCYSC1; L-3-cyanoalanine synthase/ cysteine synthase [EC:2.5.1.47 4.4.1.9]
D      TRINITY_DN8975_c0_g1_i1; K01760  metC; cysteine-S-conjugate beta-lyase [EC:4.4.1.13]
D      TRINITY_DN11184_c2_g1_i8; K00547  mmuM, BHMT2; homocysteine S-methyltransferase [EC:2.1.1.10]
D      TRINITY_DN11184_c2_g1_i3; K00547  mmuM, BHMT2; homocysteine S-methyltransferase [EC:2.1.1.10]
D      TRINITY_DN8876_c2_g1_i2; K00547  mmuM, BHMT2; homocysteine S-methyltransferase [EC:2.1.1.10]
D      TRINITY_DN9063_c1_g1_i10; K00549  metE; 5-methyltetrahydropteroyltriglutamate--homocysteine methyltransferase [EC:2.1.1.14]
D      TRINITY_DN9063_c1_g2_i2; K00549  metE; 5-methyltetrahydropteroyltriglutamate--homocysteine methyltransferase [EC:2.1.1.14]
D      TRINITY_DN9063_c1_g1_i2; K00549  metE; 5-methyltetrahydropteroyltriglutamate--homocysteine methyltransferase [EC:2.1.1.14]
D      TRINITY_DN9063_c1_g1_i4; K00549  metE; 5-methyltetrahydropteroyltriglutamate--homocysteine methyltransferase [EC:2.1.1.14]
D      TRINITY_DN9063_c1_g1_i6; K00549  metE; 5-methyltetrahydropteroyltriglutamate--homocysteine methyltransferase [EC:2.1.1.14]
D      TRINITY_DN9063_c1_g1_i3; K00549  metE; 5-methyltetrahydropteroyltriglutamate--homocysteine methyltransferase [EC:2.1.1.14]
D      TRINITY_DN9063_c1_g2_i1; K00549  metE; 5-methyltetrahydropteroyltriglutamate--homocysteine methyltransferase [EC:2.1.1.14]
D      TRINITY_DN9063_c1_g1_i1; K00549  metE; 5-methyltetrahydropteroyltriglutamate--homocysteine methyltransferase [EC:2.1.1.14]
D      TRINITY_DN8602_c2_g3_i1; K00789  metK; S-adenosylmethionine synthetase [EC:2.5.1.6]
D      TRINITY_DN8602_c2_g1_i2; K00789  metK; S-adenosylmethionine synthetase [EC:2.5.1.6]
D      TRINITY_DN8602_c2_g1_i3; K00789  metK; S-adenosylmethionine synthetase [EC:2.5.1.6]
D      TRINITY_DN10103_c4_g3_i2; K01611  speD, AMD1; S-adenosylmethionine decarboxylase [EC:4.1.1.50]
D      TRINITY_DN10989_c2_g2_i1; K01611  speD, AMD1; S-adenosylmethionine decarboxylase [EC:4.1.1.50]
D      TRINITY_DN10103_c4_g3_i1; K01611  speD, AMD1; S-adenosylmethionine decarboxylase [EC:4.1.1.50]
D      TRINITY_DN10989_c2_g2_i2; K01611  speD, AMD1; S-adenosylmethionine decarboxylase [EC:4.1.1.50]
D      TRINITY_DN8665_c0_g2_i1; K01611  speD, AMD1; S-adenosylmethionine decarboxylase [EC:4.1.1.50]
D      TRINITY_DN9558_c0_g1_i5; K00797  speE, SRM; spermidine synthase [EC:2.5.1.16]
D      TRINITY_DN9558_c0_g1_i3; K00797  speE, SRM; spermidine synthase [EC:2.5.1.16]
D      TRINITY_DN232_c0_g1_i1; K00797  speE, SRM; spermidine synthase [EC:2.5.1.16]
D      TRINITY_DN8996_c1_g1_i2; K00797  speE, SRM; spermidine synthase [EC:2.5.1.16]
D      TRINITY_DN8996_c1_g1_i1; K00797  speE, SRM; spermidine synthase [EC:2.5.1.16]
D      TRINITY_DN9558_c0_g1_i2; K00797  speE, SRM; spermidine synthase [EC:2.5.1.16]
D      TRINITY_DN8996_c1_g1_i4; K00797  speE, SRM; spermidine synthase [EC:2.5.1.16]
D      TRINITY_DN11076_c4_g1_i1; K01244  MTN; 5'-methylthioadenosine nucleosidase [EC:3.2.2.16]
D      TRINITY_DN8679_c0_g3_i3; K00899  mtnK; 5-methylthioribose kinase [EC:2.7.1.100]
D      TRINITY_DN8679_c0_g4_i1; K00899  mtnK; 5-methylthioribose kinase [EC:2.7.1.100]
D      TRINITY_DN8352_c2_g1_i12; K08963  mtnA; methylthioribose-1-phosphate isomerase [EC:5.3.1.23]
D      TRINITY_DN8352_c2_g1_i10; K08963  mtnA; methylthioribose-1-phosphate isomerase [EC:5.3.1.23]
D      TRINITY_DN10366_c0_g2_i2; K08964  mtnB; methylthioribulose-1-phosphate dehydratase [EC:4.2.1.109]
D      TRINITY_DN10366_c0_g2_i10; K16054  DEP1; methylthioribulose 1-phosphate dehydratase / enolase-phosphatase E1 [EC:4.2.1.109 3.1.3.77]
D      TRINITY_DN10366_c0_g2_i13; K16054  DEP1; methylthioribulose 1-phosphate dehydratase / enolase-phosphatase E1 [EC:4.2.1.109 3.1.3.77]
D      TRINITY_DN10366_c0_g2_i14; K16054  DEP1; methylthioribulose 1-phosphate dehydratase / enolase-phosphatase E1 [EC:4.2.1.109 3.1.3.77]
D      TRINITY_DN10366_c0_g2_i12; K16054  DEP1; methylthioribulose 1-phosphate dehydratase / enolase-phosphatase E1 [EC:4.2.1.109 3.1.3.77]
D      TRINITY_DN10366_c0_g2_i16; K16054  DEP1; methylthioribulose 1-phosphate dehydratase / enolase-phosphatase E1 [EC:4.2.1.109 3.1.3.77]
D      TRINITY_DN10366_c0_g2_i3; K16054  DEP1; methylthioribulose 1-phosphate dehydratase / enolase-phosphatase E1 [EC:4.2.1.109 3.1.3.77]
D      TRINITY_DN10366_c0_g2_i5; K16054  DEP1; methylthioribulose 1-phosphate dehydratase / enolase-phosphatase E1 [EC:4.2.1.109 3.1.3.77]
D      TRINITY_DN9051_c0_g1_i2; K08967  mtnD, mtnZ, ADI1; 1,2-dihydroxy-3-keto-5-methylthiopentene dioxygenase [EC:1.13.11.53 1.13.11.54]
D      TRINITY_DN10044_c0_g1_i2; K08967  mtnD, mtnZ, ADI1; 1,2-dihydroxy-3-keto-5-methylthiopentene dioxygenase [EC:1.13.11.53 1.13.11.54]
D      TRINITY_DN5864_c0_g1_i2; K23977  GTK; L-glutamine---4-(methylsulfanyl)-2-oxobutanoate aminotransferase [EC:2.6.1.117]
D      TRINITY_DN10394_c2_g1_i1; K00815  TAT; tyrosine aminotransferase [EC:2.6.1.5]
D      TRINITY_DN9721_c2_g2_i1; K00837  ISS1, VAS1; aromatic aminotransferase [EC:2.6.1.-]
D      TRINITY_DN10472_c0_g1_i3; K00558  DNMT1, dcm; DNA (cytosine-5)-methyltransferase 1 [EC:2.1.1.37]
D      TRINITY_DN6717_c0_g2_i3; K00558  DNMT1, dcm; DNA (cytosine-5)-methyltransferase 1 [EC:2.1.1.37]
D      TRINITY_DN10472_c0_g1_i1; K00558  DNMT1, dcm; DNA (cytosine-5)-methyltransferase 1 [EC:2.1.1.37]
D      TRINITY_DN8745_c1_g1_i1; K17398  DNMT3A; DNA (cytosine-5)-methyltransferase 3A [EC:2.1.1.37]
D      TRINITY_DN8374_c0_g1_i5; K17398  DNMT3A; DNA (cytosine-5)-methyltransferase 3A [EC:2.1.1.37]
D      TRINITY_DN10813_c2_g1_i6; K01251  E3.3.1.1, ahcY; adenosylhomocysteinase [EC:3.3.1.1]
D      TRINITY_DN10813_c2_g1_i10; K01251  E3.3.1.1, ahcY; adenosylhomocysteinase [EC:3.3.1.1]
D      TRINITY_DN10813_c2_g1_i1; K01251  E3.3.1.1, ahcY; adenosylhomocysteinase [EC:3.3.1.1]
D      TRINITY_DN9755_c1_g1_i1; K20772  ACS1_2_6; 1-aminocyclopropane-1-carboxylate synthase 1/2/6 [EC:4.4.1.14]
D      TRINITY_DN9512_c0_g1_i2; K05933  E1.14.17.4; aminocyclopropanecarboxylate oxidase [EC:1.14.17.4]
D      TRINITY_DN8916_c4_g2_i5; K00928  lysC; aspartate kinase [EC:2.7.2.4]
D      TRINITY_DN10030_c1_g1_i5; K00928  lysC; aspartate kinase [EC:2.7.2.4]
D      TRINITY_DN8916_c4_g1_i4; K00928  lysC; aspartate kinase [EC:2.7.2.4]
D      TRINITY_DN10030_c1_g1_i6; K12524  thrA; bifunctional aspartokinase / homoserine dehydrogenase 1 [EC:2.7.2.4 1.1.1.3]
D      TRINITY_DN10030_c1_g1_i4; K12524  thrA; bifunctional aspartokinase / homoserine dehydrogenase 1 [EC:2.7.2.4 1.1.1.3]
D      TRINITY_DN10030_c1_g1_i7; K12524  thrA; bifunctional aspartokinase / homoserine dehydrogenase 1 [EC:2.7.2.4 1.1.1.3]
D      TRINITY_DN10054_c2_g1_i1; K00133  asd; aspartate-semialdehyde dehydrogenase [EC:1.2.1.11]
D      TRINITY_DN8065_c0_g1_i5; K00003  hom; homoserine dehydrogenase [EC:1.1.1.3]
D      TRINITY_DN8065_c0_g1_i4; K00003  hom; homoserine dehydrogenase [EC:1.1.1.3]
D      TRINITY_DN8748_c1_g1_i4; K01739  metB; cystathionine gamma-synthase [EC:2.5.1.48]
D      TRINITY_DN8748_c1_g1_i2; K10764  metZ; O-succinylhomoserine sulfhydrylase [EC:2.5.1.-]
D      TRINITY_DN9548_c0_g1_i3; K00826  E2.6.1.42, ilvE; branched-chain amino acid aminotransferase [EC:2.6.1.42]
D      TRINITY_DN6219_c0_g1_i2; K00826  E2.6.1.42, ilvE; branched-chain amino acid aminotransferase [EC:2.6.1.42]
D      TRINITY_DN5114_c0_g1_i1; K00826  E2.6.1.42, ilvE; branched-chain amino acid aminotransferase [EC:2.6.1.42]
D      TRINITY_DN5840_c0_g1_i2; K00827  AGXT2; alanine-glyoxylate transaminase / (R)-3-amino-2-methylpropionate-pyruvate transaminase [EC:2.6.1.44 2.6.1.40]
D      TRINITY_DN8851_c3_g3_i1; K00827  AGXT2; alanine-glyoxylate transaminase / (R)-3-amino-2-methylpropionate-pyruvate transaminase [EC:2.6.1.44 2.6.1.40]
D      TRINITY_DN8851_c3_g3_i2; K00827  AGXT2; alanine-glyoxylate transaminase / (R)-3-amino-2-methylpropionate-pyruvate transaminase [EC:2.6.1.44 2.6.1.40]
D      TRINITY_DN8851_c3_g3_i3; K00827  AGXT2; alanine-glyoxylate transaminase / (R)-3-amino-2-methylpropionate-pyruvate transaminase [EC:2.6.1.44 2.6.1.40]
D      TRINITY_DN10772_c3_g1_i7; K01919  gshA; glutamate--cysteine ligase [EC:6.3.2.2]
D      TRINITY_DN10772_c3_g1_i4; K01919  gshA; glutamate--cysteine ligase [EC:6.3.2.2]
D      TRINITY_DN10987_c2_g1_i8; K21456  GSS; glutathione synthase [EC:6.3.2.3]
D      TRINITY_DN10987_c2_g1_i9; K21456  GSS; glutathione synthase [EC:6.3.2.3]
D      TRINITY_DN10987_c2_g1_i6; K21456  GSS; glutathione synthase [EC:6.3.2.3]
D      TRINITY_DN9125_c1_g1_i2; K14454  GOT1; aspartate aminotransferase, cytoplasmic [EC:2.6.1.1]
D      TRINITY_DN6396_c0_g1_i1; K14455  GOT2; aspartate aminotransferase, mitochondrial [EC:2.6.1.1]
D      TRINITY_DN7757_c0_g1_i1; K00811  ASP5; aspartate aminotransferase, chloroplastic [EC:2.6.1.1]
D      TRINITY_DN8736_c1_g6_i1; K01011  TST, MPST, sseA; thiosulfate/3-mercaptopyruvate sulfurtransferase [EC:2.8.1.1 2.8.1.2]
D      TRINITY_DN6276_c0_g1_i1; K00016  LDH, ldh; L-lactate dehydrogenase [EC:1.1.1.27]
D      TRINITY_DN7737_c1_g1_i4; K05396  dcyD; D-cysteine desulfhydrase [EC:4.4.1.15]
D      TRINITY_DN10127_c0_g1_i27; K05396  dcyD; D-cysteine desulfhydrase [EC:4.4.1.15]
D      TRINITY_DN8460_c1_g2_i3; K22207  LCD; L-cysteine desulfhydrase [EC:4.4.1.28]
D      TRINITY_DN8460_c1_g2_i4; K22207  LCD; L-cysteine desulfhydrase [EC:4.4.1.28]
D      TRINITY_DN8460_c1_g2_i1; K22207  LCD; L-cysteine desulfhydrase [EC:4.4.1.28]
D      TRINITY_DN8460_c1_g2_i5; K22207  LCD; L-cysteine desulfhydrase [EC:4.4.1.28]
D      TRINITY_DN11167_c3_g3_i5; K00024  mdh; malate dehydrogenase [EC:1.1.1.37]
D      TRINITY_DN9604_c3_g1_i2; K00025  MDH1; malate dehydrogenase [EC:1.1.1.37]
D      TRINITY_DN9604_c3_g1_i1; K00025  MDH1; malate dehydrogenase [EC:1.1.1.37]
D      TRINITY_DN11057_c3_g1_i2; K00026  MDH2; malate dehydrogenase [EC:1.1.1.37]
D      TRINITY_DN11057_c3_g3_i2; K00026  MDH2; malate dehydrogenase [EC:1.1.1.37]
D      TRINITY_DN11167_c3_g3_i7; K00026  MDH2; malate dehydrogenase [EC:1.1.1.37]
D      TRINITY_DN11057_c3_g1_i3; K00026  MDH2; malate dehydrogenase [EC:1.1.1.37]
D      TRINITY_DN11057_c3_g3_i3; K00026  MDH2; malate dehydrogenase [EC:1.1.1.37]
D      TRINITY_DN11167_c3_g3_i3; K00026  MDH2; malate dehydrogenase [EC:1.1.1.37]
D      TRINITY_DN5949_c0_g1_i5; K22846  CS26; S-sulfo-L-cysteine synthase (O-acetyl-L-serine-dependent) [EC:2.5.1.144]
D      TRINITY_DN9197_c0_g2_i5; K00058  serA, PHGDH; D-3-phosphoglycerate dehydrogenase / 2-oxoglutarate reductase [EC:1.1.1.95 1.1.1.399]
D      TRINITY_DN8658_c3_g1_i17; K00058  serA, PHGDH; D-3-phosphoglycerate dehydrogenase / 2-oxoglutarate reductase [EC:1.1.1.95 1.1.1.399]
D      TRINITY_DN9197_c0_g2_i6; K00058  serA, PHGDH; D-3-phosphoglycerate dehydrogenase / 2-oxoglutarate reductase [EC:1.1.1.95 1.1.1.399]
D      TRINITY_DN9898_c2_g2_i4; K00831  serC, PSAT1; phosphoserine aminotransferase [EC:2.6.1.52]
D      TRINITY_DN9606_c2_g2_i20; K01761  E4.4.1.11; methionine-gamma-lyase [EC:4.4.1.11]
D      TRINITY_DN9606_c2_g2_i4; K01761  E4.4.1.11; methionine-gamma-lyase [EC:4.4.1.11]
D      TRINITY_DN9606_c2_g2_i12; K01761  E4.4.1.11; methionine-gamma-lyase [EC:4.4.1.11]
C    00280 Valine, leucine and isoleucine degradation [PATH:ko00280]
D      TRINITY_DN9548_c0_g1_i3; K00826  E2.6.1.42, ilvE; branched-chain amino acid aminotransferase [EC:2.6.1.42]
D      TRINITY_DN6219_c0_g1_i2; K00826  E2.6.1.42, ilvE; branched-chain amino acid aminotransferase [EC:2.6.1.42]
D      TRINITY_DN5114_c0_g1_i1; K00826  E2.6.1.42, ilvE; branched-chain amino acid aminotransferase [EC:2.6.1.42]
D      TRINITY_DN9066_c6_g1_i9; K00166  BCKDHA, bkdA1; 2-oxoisovalerate dehydrogenase E1 component alpha subunit [EC:1.2.4.4]
D      TRINITY_DN6844_c0_g1_i6; K00167  BCKDHB, bkdA2; 2-oxoisovalerate dehydrogenase E1 component beta subunit [EC:1.2.4.4]
D      TRINITY_DN5674_c0_g1_i1; K09699  DBT, bkdB; 2-oxoisovalerate dehydrogenase E2 component (dihydrolipoyl transacylase) [EC:2.3.1.168]
D      TRINITY_DN10904_c1_g1_i1; K00382  DLD, lpd, pdhD; dihydrolipoamide dehydrogenase [EC:1.8.1.4]
D      TRINITY_DN9307_c1_g1_i1; K00382  DLD, lpd, pdhD; dihydrolipoamide dehydrogenase [EC:1.8.1.4]
D      TRINITY_DN10719_c3_g2_i2; K00249  ACADM, acd; acyl-CoA dehydrogenase [EC:1.3.8.7]
D      TRINITY_DN10919_c5_g1_i5; K00253  IVD, ivd; isovaleryl-CoA dehydrogenase [EC:1.3.8.4]
D      TRINITY_DN10195_c2_g3_i7; K01692  paaF, echA; enoyl-CoA hydratase [EC:4.2.1.17]
D      TRINITY_DN10195_c2_g3_i6; K01692  paaF, echA; enoyl-CoA hydratase [EC:4.2.1.17]
D      TRINITY_DN10882_c0_g1_i1; K07514  EHHADH; enoyl-CoA hydratase / 3-hydroxyacyl-CoA dehydrogenase / 3,2-trans-enoyl-CoA isomerase [EC:4.2.1.17 1.1.1.35 5.3.3.8]
D      TRINITY_DN9979_c2_g1_i1; K07513  ACAA1; acetyl-CoA acyltransferase 1 [EC:2.3.1.16]
D      TRINITY_DN9979_c2_g2_i2; K07513  ACAA1; acetyl-CoA acyltransferase 1 [EC:2.3.1.16]
D      TRINITY_DN8238_c7_g2_i9; K05605  HIBCH; 3-hydroxyisobutyryl-CoA hydrolase [EC:3.1.2.4]
D      TRINITY_DN10774_c1_g2_i5; K05605  HIBCH; 3-hydroxyisobutyryl-CoA hydrolase [EC:3.1.2.4]
D      TRINITY_DN8238_c7_g2_i7; K05605  HIBCH; 3-hydroxyisobutyryl-CoA hydrolase [EC:3.1.2.4]
D      TRINITY_DN7632_c0_g1_i13; K05605  HIBCH; 3-hydroxyisobutyryl-CoA hydrolase [EC:3.1.2.4]
D      TRINITY_DN8238_c7_g2_i5; K05605  HIBCH; 3-hydroxyisobutyryl-CoA hydrolase [EC:3.1.2.4]
D      TRINITY_DN7641_c0_g1_i3; K05605  HIBCH; 3-hydroxyisobutyryl-CoA hydrolase [EC:3.1.2.4]
D      TRINITY_DN10786_c3_g1_i1; K00020  mmsB, HIBADH; 3-hydroxyisobutyrate dehydrogenase [EC:1.1.1.31]
D      TRINITY_DN8926_c1_g2_i1; K00140  mmsA, iolA, ALDH6A1; malonate-semialdehyde dehydrogenase (acetylating) / methylmalonate-semialdehyde dehydrogenase [EC:1.2.1.18 1.2.1.27]
D      TRINITY_DN8926_c1_g2_i5; K00140  mmsA, iolA, ALDH6A1; malonate-semialdehyde dehydrogenase (acetylating) / methylmalonate-semialdehyde dehydrogenase [EC:1.2.1.18 1.2.1.27]
D      TRINITY_DN10347_c0_g3_i10; K00140  mmsA, iolA, ALDH6A1; malonate-semialdehyde dehydrogenase (acetylating) / methylmalonate-semialdehyde dehydrogenase [EC:1.2.1.18 1.2.1.27]
D      TRINITY_DN10056_c1_g1_i12; K00128  ALDH; aldehyde dehydrogenase (NAD+) [EC:1.2.1.3]
D      TRINITY_DN10056_c1_g1_i17; K00128  ALDH; aldehyde dehydrogenase (NAD+) [EC:1.2.1.3]
D      TRINITY_DN11097_c2_g1_i3; K00128  ALDH; aldehyde dehydrogenase (NAD+) [EC:1.2.1.3]
D      TRINITY_DN11097_c2_g1_i4; K00128  ALDH; aldehyde dehydrogenase (NAD+) [EC:1.2.1.3]
D      TRINITY_DN10056_c1_g1_i1; K00128  ALDH; aldehyde dehydrogenase (NAD+) [EC:1.2.1.3]
D      TRINITY_DN9104_c4_g1_i4; K00128  ALDH; aldehyde dehydrogenase (NAD+) [EC:1.2.1.3]
D      TRINITY_DN6245_c0_g1_i4; K00128  ALDH; aldehyde dehydrogenase (NAD+) [EC:1.2.1.3]
D      TRINITY_DN10056_c1_g1_i16; K00128  ALDH; aldehyde dehydrogenase (NAD+) [EC:1.2.1.3]
D      TRINITY_DN10056_c1_g1_i22; K00128  ALDH; aldehyde dehydrogenase (NAD+) [EC:1.2.1.3]
D      TRINITY_DN10056_c1_g1_i15; K00128  ALDH; aldehyde dehydrogenase (NAD+) [EC:1.2.1.3]
D      TRINITY_DN10056_c1_g1_i30; K00128  ALDH; aldehyde dehydrogenase (NAD+) [EC:1.2.1.3]
D      TRINITY_DN10383_c5_g1_i3; K14085  ALDH7A1; aldehyde dehydrogenase family 7 member A1 [EC:1.2.1.31 1.2.1.8 1.2.1.3]
D      TRINITY_DN10383_c5_g1_i2; K14085  ALDH7A1; aldehyde dehydrogenase family 7 member A1 [EC:1.2.1.31 1.2.1.8 1.2.1.3]
D      TRINITY_DN8626_c2_g2_i2; K18660  ACSF3; malonyl-CoA/methylmalonyl-CoA synthetase [EC:6.2.1.-]
D      TRINITY_DN8626_c2_g2_i7; K18660  ACSF3; malonyl-CoA/methylmalonyl-CoA synthetase [EC:6.2.1.-]
D      TRINITY_DN5840_c0_g1_i2; K00827  AGXT2; alanine-glyoxylate transaminase / (R)-3-amino-2-methylpropionate-pyruvate transaminase [EC:2.6.1.44 2.6.1.40]
D      TRINITY_DN8851_c3_g3_i1; K00827  AGXT2; alanine-glyoxylate transaminase / (R)-3-amino-2-methylpropionate-pyruvate transaminase [EC:2.6.1.44 2.6.1.40]
D      TRINITY_DN8851_c3_g3_i2; K00827  AGXT2; alanine-glyoxylate transaminase / (R)-3-amino-2-methylpropionate-pyruvate transaminase [EC:2.6.1.44 2.6.1.40]
D      TRINITY_DN8851_c3_g3_i3; K00827  AGXT2; alanine-glyoxylate transaminase / (R)-3-amino-2-methylpropionate-pyruvate transaminase [EC:2.6.1.44 2.6.1.40]
D      TRINITY_DN7958_c0_g1_i1; K01968  E6.4.1.4A; 3-methylcrotonyl-CoA carboxylase alpha subunit [EC:6.4.1.4]
D      TRINITY_DN7958_c0_g1_i7; K01968  E6.4.1.4A; 3-methylcrotonyl-CoA carboxylase alpha subunit [EC:6.4.1.4]
D      TRINITY_DN10243_c3_g2_i4; K01969  E6.4.1.4B; 3-methylcrotonyl-CoA carboxylase beta subunit [EC:6.4.1.4]
D      TRINITY_DN10243_c3_g1_i16; K01969  E6.4.1.4B; 3-methylcrotonyl-CoA carboxylase beta subunit [EC:6.4.1.4]
D      TRINITY_DN7891_c0_g1_i9; K05607  AUH; methylglutaconyl-CoA hydratase [EC:4.2.1.18]
D      TRINITY_DN8769_c0_g1_i4; K01640  E4.1.3.4, HMGCL, hmgL; hydroxymethylglutaryl-CoA lyase [EC:4.1.3.4]
D      TRINITY_DN8309_c0_g1_i3; K01640  E4.1.3.4, HMGCL, hmgL; hydroxymethylglutaryl-CoA lyase [EC:4.1.3.4]
D      TRINITY_DN8309_c0_g1_i16; K01640  E4.1.3.4, HMGCL, hmgL; hydroxymethylglutaryl-CoA lyase [EC:4.1.3.4]
D      TRINITY_DN9575_c4_g4_i4; K00626  E2.3.1.9, atoB; acetyl-CoA C-acetyltransferase [EC:2.3.1.9]
D      TRINITY_DN10544_c1_g1_i4; K00626  E2.3.1.9, atoB; acetyl-CoA C-acetyltransferase [EC:2.3.1.9]
D      TRINITY_DN10544_c1_g1_i16; K00626  E2.3.1.9, atoB; acetyl-CoA C-acetyltransferase [EC:2.3.1.9]
D      TRINITY_DN10544_c1_g1_i12; K00626  E2.3.1.9, atoB; acetyl-CoA C-acetyltransferase [EC:2.3.1.9]
D      TRINITY_DN11382_c0_g1_i16; K01641  E2.3.3.10; hydroxymethylglutaryl-CoA synthase [EC:2.3.3.10]
D      TRINITY_DN11382_c0_g1_i22; K01641  E2.3.3.10; hydroxymethylglutaryl-CoA synthase [EC:2.3.3.10]
D      TRINITY_DN11382_c0_g1_i2; K01641  E2.3.3.10; hydroxymethylglutaryl-CoA synthase [EC:2.3.3.10]
D      TRINITY_DN11382_c0_g1_i34; K01641  E2.3.3.10; hydroxymethylglutaryl-CoA synthase [EC:2.3.3.10]
D      TRINITY_DN11382_c0_g1_i36; K01641  E2.3.3.10; hydroxymethylglutaryl-CoA synthase [EC:2.3.3.10]
D      TRINITY_DN11382_c0_g1_i3; K01641  E2.3.3.10; hydroxymethylglutaryl-CoA synthase [EC:2.3.3.10]
D      TRINITY_DN11382_c0_g1_i10; K01641  E2.3.3.10; hydroxymethylglutaryl-CoA synthase [EC:2.3.3.10]
D      TRINITY_DN11382_c0_g1_i28; K01641  E2.3.3.10; hydroxymethylglutaryl-CoA synthase [EC:2.3.3.10]
D      TRINITY_DN11382_c0_g1_i29; K01641  E2.3.3.10; hydroxymethylglutaryl-CoA synthase [EC:2.3.3.10]
D      TRINITY_DN11382_c0_g1_i25; K01641  E2.3.3.10; hydroxymethylglutaryl-CoA synthase [EC:2.3.3.10]
D      TRINITY_DN11382_c0_g1_i32; K01641  E2.3.3.10; hydroxymethylglutaryl-CoA synthase [EC:2.3.3.10]
D      TRINITY_DN11382_c0_g1_i23; K01641  E2.3.3.10; hydroxymethylglutaryl-CoA synthase [EC:2.3.3.10]
C    00290 Valine, leucine and isoleucine biosynthesis [PATH:ko00290]
D      TRINITY_DN8855_c0_g6_i1; K01754  E4.3.1.19, ilvA, tdcB; threonine dehydratase [EC:4.3.1.19]
D      TRINITY_DN8855_c0_g6_i2; K01754  E4.3.1.19, ilvA, tdcB; threonine dehydratase [EC:4.3.1.19]
D      TRINITY_DN8252_c0_g1_i1; K01703  leuC, IPMI-L; 3-isopropylmalate/(R)-2-methylmalate dehydratase large subunit [EC:4.2.1.33 4.2.1.35]
D      TRINITY_DN8252_c0_g2_i2; K01703  leuC, IPMI-L; 3-isopropylmalate/(R)-2-methylmalate dehydratase large subunit [EC:4.2.1.33 4.2.1.35]
D      TRINITY_DN8252_c0_g2_i4; K01703  leuC, IPMI-L; 3-isopropylmalate/(R)-2-methylmalate dehydratase large subunit [EC:4.2.1.33 4.2.1.35]
D      TRINITY_DN8606_c0_g3_i4; K01704  leuD, IPMI-S; 3-isopropylmalate/(R)-2-methylmalate dehydratase small subunit [EC:4.2.1.33 4.2.1.35]
D      TRINITY_DN8606_c0_g3_i2; K01704  leuD, IPMI-S; 3-isopropylmalate/(R)-2-methylmalate dehydratase small subunit [EC:4.2.1.33 4.2.1.35]
D      TRINITY_DN8614_c1_g1_i1; K01652  E2.2.1.6L, ilvB, ilvG, ilvI; acetolactate synthase I/II/III large subunit [EC:2.2.1.6]
D      TRINITY_DN10700_c2_g1_i1; K01653  E2.2.1.6S, ilvH, ilvN; acetolactate synthase I/III small subunit [EC:2.2.1.6]
D      TRINITY_DN10700_c2_g2_i4; K01653  E2.2.1.6S, ilvH, ilvN; acetolactate synthase I/III small subunit [EC:2.2.1.6]
D      TRINITY_DN10700_c2_g2_i7; K01653  E2.2.1.6S, ilvH, ilvN; acetolactate synthase I/III small subunit [EC:2.2.1.6]
D      TRINITY_DN7974_c0_g1_i1; K00053  ilvC; ketol-acid reductoisomerase [EC:1.1.1.86]
D      TRINITY_DN7888_c0_g1_i7; K01687  ilvD; dihydroxy-acid dehydratase [EC:4.2.1.9]
D      TRINITY_DN9548_c0_g1_i3; K00826  E2.6.1.42, ilvE; branched-chain amino acid aminotransferase [EC:2.6.1.42]
D      TRINITY_DN6219_c0_g1_i2; K00826  E2.6.1.42, ilvE; branched-chain amino acid aminotransferase [EC:2.6.1.42]
D      TRINITY_DN5114_c0_g1_i1; K00826  E2.6.1.42, ilvE; branched-chain amino acid aminotransferase [EC:2.6.1.42]
D      TRINITY_DN9585_c2_g3_i1; K01649  leuA, IMS; 2-isopropylmalate synthase [EC:2.3.3.13]
C    00300 Lysine biosynthesis [PATH:ko00300]
D      TRINITY_DN8065_c0_g1_i5; K00003  hom; homoserine dehydrogenase [EC:1.1.1.3]
D      TRINITY_DN8065_c0_g1_i4; K00003  hom; homoserine dehydrogenase [EC:1.1.1.3]
D      TRINITY_DN8916_c4_g2_i5; K00928  lysC; aspartate kinase [EC:2.7.2.4]
D      TRINITY_DN10030_c1_g1_i5; K00928  lysC; aspartate kinase [EC:2.7.2.4]
D      TRINITY_DN8916_c4_g1_i4; K00928  lysC; aspartate kinase [EC:2.7.2.4]
D      TRINITY_DN10030_c1_g1_i6; K12524  thrA; bifunctional aspartokinase / homoserine dehydrogenase 1 [EC:2.7.2.4 1.1.1.3]
D      TRINITY_DN10030_c1_g1_i4; K12524  thrA; bifunctional aspartokinase / homoserine dehydrogenase 1 [EC:2.7.2.4 1.1.1.3]
D      TRINITY_DN10030_c1_g1_i7; K12524  thrA; bifunctional aspartokinase / homoserine dehydrogenase 1 [EC:2.7.2.4 1.1.1.3]
D      TRINITY_DN10054_c2_g1_i1; K00133  asd; aspartate-semialdehyde dehydrogenase [EC:1.2.1.11]
D      TRINITY_DN9799_c3_g3_i3; K01714  dapA; 4-hydroxy-tetrahydrodipicolinate synthase [EC:4.3.3.7]
D      TRINITY_DN7278_c0_g1_i2; K00215  dapB; 4-hydroxy-tetrahydrodipicolinate reductase [EC:1.17.1.8]
D      TRINITY_DN7278_c0_g1_i1; K00215  dapB; 4-hydroxy-tetrahydrodipicolinate reductase [EC:1.17.1.8]
D      TRINITY_DN9656_c0_g1_i2; K01778  dapF; diaminopimelate epimerase [EC:5.1.1.7]
D      TRINITY_DN9141_c0_g5_i4; K10206  E2.6.1.83; LL-diaminopimelate aminotransferase [EC:2.6.1.83]
D      TRINITY_DN8247_c0_g1_i1; K01586  lysA; diaminopimelate decarboxylase [EC:4.1.1.20]
D      TRINITY_DN10416_c1_g1_i1; K01929  murF; UDP-N-acetylmuramoyl-tripeptide--D-alanyl-D-alanine ligase [EC:6.3.2.10]
C    00310 Lysine degradation [PATH:ko00310]
D      TRINITY_DN8742_c3_g4_i3; K14157  AASS; alpha-aminoadipic semialdehyde synthase [EC:1.5.1.8 1.5.1.9]
D      TRINITY_DN8742_c3_g4_i5; K14157  AASS; alpha-aminoadipic semialdehyde synthase [EC:1.5.1.8 1.5.1.9]
D      TRINITY_DN10383_c5_g1_i3; K14085  ALDH7A1; aldehyde dehydrogenase family 7 member A1 [EC:1.2.1.31 1.2.1.8 1.2.1.3]
D      TRINITY_DN10383_c5_g1_i2; K14085  ALDH7A1; aldehyde dehydrogenase family 7 member A1 [EC:1.2.1.31 1.2.1.8 1.2.1.3]
D      TRINITY_DN9123_c0_g1_i4; K00658  DLST, sucB; 2-oxoglutarate dehydrogenase E2 component (dihydrolipoamide succinyltransferase) [EC:2.3.1.61]
D      TRINITY_DN9123_c0_g1_i8; K00658  DLST, sucB; 2-oxoglutarate dehydrogenase E2 component (dihydrolipoamide succinyltransferase) [EC:2.3.1.61]
D      TRINITY_DN9123_c0_g1_i3; K00658  DLST, sucB; 2-oxoglutarate dehydrogenase E2 component (dihydrolipoamide succinyltransferase) [EC:2.3.1.61]
D      TRINITY_DN10904_c1_g1_i1; K00382  DLD, lpd, pdhD; dihydrolipoamide dehydrogenase [EC:1.8.1.4]
D      TRINITY_DN9307_c1_g1_i1; K00382  DLD, lpd, pdhD; dihydrolipoamide dehydrogenase [EC:1.8.1.4]
D      TRINITY_DN10195_c2_g3_i7; K01692  paaF, echA; enoyl-CoA hydratase [EC:4.2.1.17]
D      TRINITY_DN10195_c2_g3_i6; K01692  paaF, echA; enoyl-CoA hydratase [EC:4.2.1.17]
D      TRINITY_DN10882_c0_g1_i1; K07514  EHHADH; enoyl-CoA hydratase / 3-hydroxyacyl-CoA dehydrogenase / 3,2-trans-enoyl-CoA isomerase [EC:4.2.1.17 1.1.1.35 5.3.3.8]
D      TRINITY_DN9575_c4_g4_i4; K00626  E2.3.1.9, atoB; acetyl-CoA C-acetyltransferase [EC:2.3.1.9]
D      TRINITY_DN10544_c1_g1_i4; K00626  E2.3.1.9, atoB; acetyl-CoA C-acetyltransferase [EC:2.3.1.9]
D      TRINITY_DN10544_c1_g1_i16; K00626  E2.3.1.9, atoB; acetyl-CoA C-acetyltransferase [EC:2.3.1.9]
D      TRINITY_DN10544_c1_g1_i12; K00626  E2.3.1.9, atoB; acetyl-CoA C-acetyltransferase [EC:2.3.1.9]
D      TRINITY_DN7540_c0_g1_i1; K00306  PIPOX; sarcosine oxidase / L-pipecolate oxidase [EC:1.5.3.1 1.5.3.7]
D      TRINITY_DN8800_c3_g2_i9; K18826  CAMKMT; calmodulin-lysine N-methyltransferase [EC:2.1.1.60]
D      TRINITY_DN9201_c0_g4_i1; K09188  MLL3; [histone H3]-lysine4 N-trimethyltransferase MLL3 [EC:2.1.1.354]
D      TRINITY_DN10905_c0_g1_i4; K09188  MLL3; [histone H3]-lysine4 N-trimethyltransferase MLL3 [EC:2.1.1.354]
D      TRINITY_DN10429_c1_g6_i7; K14959  MLL4; [histone H3]-lysine4 N-trimethyltransferase MLL4 [EC:2.1.1.354]
D      TRINITY_DN11035_c0_g1_i3; K11422  SETD1, SET1; [histone H3]-lysine4 N-trimethyltransferase SETD1 [EC:2.1.1.354]
D      TRINITY_DN11035_c0_g1_i1; K11422  SETD1, SET1; [histone H3]-lysine4 N-trimethyltransferase SETD1 [EC:2.1.1.354]
D      TRINITY_DN11035_c0_g1_i2; K11422  SETD1, SET1; [histone H3]-lysine4 N-trimethyltransferase SETD1 [EC:2.1.1.354]
D      TRINITY_DN8893_c3_g4_i2; K11426  SMYD; [histone H3]-lysine4/36 N-trimethyltransferase SMYD [EC:2.1.1.354 2.1.1.357]
D      TRINITY_DN7530_c0_g1_i2; K11426  SMYD; [histone H3]-lysine4/36 N-trimethyltransferase SMYD [EC:2.1.1.354 2.1.1.357]
D      TRINITY_DN9007_c3_g1_i1; K11426  SMYD; [histone H3]-lysine4/36 N-trimethyltransferase SMYD [EC:2.1.1.354 2.1.1.357]
D      TRINITY_DN7802_c0_g1_i4; K11426  SMYD; [histone H3]-lysine4/36 N-trimethyltransferase SMYD [EC:2.1.1.354 2.1.1.357]
D      TRINITY_DN7802_c0_g1_i3; K11426  SMYD; [histone H3]-lysine4/36 N-trimethyltransferase SMYD [EC:2.1.1.354 2.1.1.357]
D      TRINITY_DN10763_c1_g5_i7; K22748  ATXR3, SDG2; [histone H3]-lysine4 N-trimethyltransferase ATXR3 [EC:2.1.1.354]
D      TRINITY_DN10763_c1_g5_i6; K22748  ATXR3, SDG2; [histone H3]-lysine4 N-trimethyltransferase ATXR3 [EC:2.1.1.354]
D      TRINITY_DN10763_c1_g5_i2; K22748  ATXR3, SDG2; [histone H3]-lysine4 N-trimethyltransferase ATXR3 [EC:2.1.1.354]
D      TRINITY_DN10763_c1_g5_i9; K22748  ATXR3, SDG2; [histone H3]-lysine4 N-trimethyltransferase ATXR3 [EC:2.1.1.354]
D      TRINITY_DN10274_c3_g1_i10; K11419  SUV39H, CLR4; [histone H3]-lysine9 N-trimethyltransferase SUV39H [EC:2.1.1.355]
D      TRINITY_DN10274_c3_g1_i7; K11419  SUV39H, CLR4; [histone H3]-lysine9 N-trimethyltransferase SUV39H [EC:2.1.1.355]
D      TRINITY_DN8821_c1_g2_i1; K11420  EHMT; [histone H3]-lysine9 N-trimethyltransferase EHMT [EC:2.1.1.355]
D      TRINITY_DN10350_c1_g1_i2; K11420  EHMT; [histone H3]-lysine9 N-trimethyltransferase EHMT [EC:2.1.1.355]
D      TRINITY_DN5620_c0_g1_i1; K11420  EHMT; [histone H3]-lysine9 N-trimethyltransferase EHMT [EC:2.1.1.355]
D      TRINITY_DN8821_c1_g2_i3; K11420  EHMT; [histone H3]-lysine9 N-trimethyltransferase EHMT [EC:2.1.1.355]
D      TRINITY_DN10450_c1_g1_i3; K11421  SETDB1; [histone H3]-lysine9 N-trimethyltransferase SETDB1 [EC:2.1.1.355]
D      TRINITY_DN10274_c3_g1_i9; K11421  SETDB1; [histone H3]-lysine9 N-trimethyltransferase SETDB1 [EC:2.1.1.355]
D      TRINITY_DN9614_c3_g4_i14; K11430  EZH2; [histone H3]-lysine27 N-trimethyltransferase EZH2 [EC:2.1.1.356]
D      TRINITY_DN9614_c3_g4_i11; K11430  EZH2; [histone H3]-lysine27 N-trimethyltransferase EZH2 [EC:2.1.1.356]
D      TRINITY_DN9614_c3_g4_i13; K11430  EZH2; [histone H3]-lysine27 N-trimethyltransferase EZH2 [EC:2.1.1.356]
D      TRINITY_DN9614_c3_g4_i3; K11430  EZH2; [histone H3]-lysine27 N-trimethyltransferase EZH2 [EC:2.1.1.356]
D      TRINITY_DN10733_c0_g1_i1; K11430  EZH2; [histone H3]-lysine27 N-trimethyltransferase EZH2 [EC:2.1.1.356]
D      TRINITY_DN9293_c2_g1_i11; K11425  WHSC1L1, NSD3; [histone H3]-lysine36 N-dimethyltransferase NSD3 [EC:2.1.1.357]
D      TRINITY_DN9272_c4_g3_i1; K11433  SETMAR; [histone H3]-lysine36 N-dimethyltransferase SETMAR [EC:2.1.1.357]
D      TRINITY_DN9855_c0_g1_i2; K11423  SETD2; [histone H3]-dimethyl-L-lysine36 N-methyltransferase [EC:2.1.1.358]
D      TRINITY_DN9855_c0_g1_i4; K11423  SETD2; [histone H3]-dimethyl-L-lysine36 N-methyltransferase [EC:2.1.1.358]
D      TRINITY_DN10729_c2_g2_i6; K11423  SETD2; [histone H3]-dimethyl-L-lysine36 N-methyltransferase [EC:2.1.1.358]
D      TRINITY_DN10056_c1_g1_i12; K00128  ALDH; aldehyde dehydrogenase (NAD+) [EC:1.2.1.3]
D      TRINITY_DN10056_c1_g1_i17; K00128  ALDH; aldehyde dehydrogenase (NAD+) [EC:1.2.1.3]
D      TRINITY_DN11097_c2_g1_i3; K00128  ALDH; aldehyde dehydrogenase (NAD+) [EC:1.2.1.3]
D      TRINITY_DN11097_c2_g1_i4; K00128  ALDH; aldehyde dehydrogenase (NAD+) [EC:1.2.1.3]
D      TRINITY_DN10056_c1_g1_i1; K00128  ALDH; aldehyde dehydrogenase (NAD+) [EC:1.2.1.3]
D      TRINITY_DN9104_c4_g1_i4; K00128  ALDH; aldehyde dehydrogenase (NAD+) [EC:1.2.1.3]
D      TRINITY_DN6245_c0_g1_i4; K00128  ALDH; aldehyde dehydrogenase (NAD+) [EC:1.2.1.3]
D      TRINITY_DN10056_c1_g1_i16; K00128  ALDH; aldehyde dehydrogenase (NAD+) [EC:1.2.1.3]
D      TRINITY_DN10056_c1_g1_i22; K00128  ALDH; aldehyde dehydrogenase (NAD+) [EC:1.2.1.3]
D      TRINITY_DN10056_c1_g1_i15; K00128  ALDH; aldehyde dehydrogenase (NAD+) [EC:1.2.1.3]
D      TRINITY_DN10056_c1_g1_i30; K00128  ALDH; aldehyde dehydrogenase (NAD+) [EC:1.2.1.3]
C    00220 Arginine biosynthesis [PATH:ko00220]
D      TRINITY_DN6623_c0_g1_i1; K00611  OTC, argF, argI; ornithine carbamoyltransferase [EC:2.1.3.3]
D      TRINITY_DN10740_c3_g2_i3; K01940  argG, ASS1; argininosuccinate synthase [EC:6.3.4.5]
D      TRINITY_DN10740_c3_g2_i5; K01940  argG, ASS1; argininosuccinate synthase [EC:6.3.4.5]
D      TRINITY_DN10740_c3_g2_i2; K01940  argG, ASS1; argininosuccinate synthase [EC:6.3.4.5]
D      TRINITY_DN10733_c1_g3_i1; K01755  argH, ASL; argininosuccinate lyase [EC:4.3.2.1]
D      TRINITY_DN10465_c0_g2_i2; K01476  E3.5.3.1, rocF, arg; arginase [EC:3.5.3.1]
D      TRINITY_DN10465_c0_g2_i4; K01476  E3.5.3.1, rocF, arg; arginase [EC:3.5.3.1]
D      TRINITY_DN8001_c0_g1_i7; K01427  URE; urease [EC:3.5.1.5]
D      TRINITY_DN11170_c3_g1_i1; K13427  NOA1; nitric-oxide synthase, plant [EC:1.14.13.39]
D      TRINITY_DN8340_c4_g3_i4; K01915  glnA, GLUL; glutamine synthetase [EC:6.3.1.2]
D      TRINITY_DN8340_c4_g3_i3; K01915  glnA, GLUL; glutamine synthetase [EC:6.3.1.2]
D      TRINITY_DN10163_c2_g1_i6; K01915  glnA, GLUL; glutamine synthetase [EC:6.3.1.2]
D      TRINITY_DN10983_c2_g1_i3; K01915  glnA, GLUL; glutamine synthetase [EC:6.3.1.2]
D      TRINITY_DN9068_c3_g4_i1; K01915  glnA, GLUL; glutamine synthetase [EC:6.3.1.2]
D      TRINITY_DN8340_c4_g3_i6; K01915  glnA, GLUL; glutamine synthetase [EC:6.3.1.2]
D      TRINITY_DN10163_c2_g1_i5; K01915  glnA, GLUL; glutamine synthetase [EC:6.3.1.2]
D      TRINITY_DN10163_c2_g1_i7; K01915  glnA, GLUL; glutamine synthetase [EC:6.3.1.2]
D      TRINITY_DN10983_c2_g1_i1; K01915  glnA, GLUL; glutamine synthetase [EC:6.3.1.2]
D      TRINITY_DN10907_c2_g3_i6; K00261  GLUD1_2, gdhA; glutamate dehydrogenase (NAD(P)+) [EC:1.4.1.3]
D      TRINITY_DN10907_c2_g3_i4; K00261  GLUD1_2, gdhA; glutamate dehydrogenase (NAD(P)+) [EC:1.4.1.3]
D      TRINITY_DN7437_c0_g1_i2; K00261  GLUD1_2, gdhA; glutamate dehydrogenase (NAD(P)+) [EC:1.4.1.3]
D      TRINITY_DN9071_c5_g1_i4; K00261  GLUD1_2, gdhA; glutamate dehydrogenase (NAD(P)+) [EC:1.4.1.3]
D      TRINITY_DN11168_c3_g1_i12; K00262  E1.4.1.4, gdhA; glutamate dehydrogenase (NADP+) [EC:1.4.1.4]
D      TRINITY_DN11168_c3_g1_i2; K00262  E1.4.1.4, gdhA; glutamate dehydrogenase (NADP+) [EC:1.4.1.4]
D      TRINITY_DN11168_c3_g1_i6; K00262  E1.4.1.4, gdhA; glutamate dehydrogenase (NADP+) [EC:1.4.1.4]
D      TRINITY_DN11168_c3_g1_i15; K00262  E1.4.1.4, gdhA; glutamate dehydrogenase (NADP+) [EC:1.4.1.4]
D      TRINITY_DN11168_c3_g1_i11; K00262  E1.4.1.4, gdhA; glutamate dehydrogenase (NADP+) [EC:1.4.1.4]
D      TRINITY_DN9125_c1_g1_i2; K14454  GOT1; aspartate aminotransferase, cytoplasmic [EC:2.6.1.1]
D      TRINITY_DN6396_c0_g1_i1; K14455  GOT2; aspartate aminotransferase, mitochondrial [EC:2.6.1.1]
D      TRINITY_DN7757_c0_g1_i1; K00811  ASP5; aspartate aminotransferase, chloroplastic [EC:2.6.1.1]
D      TRINITY_DN10896_c2_g6_i1; K00814  GPT, ALT; alanine transaminase [EC:2.6.1.2]
D      TRINITY_DN9955_c2_g1_i25; K14272  GGAT; glutamate--glyoxylate aminotransferase [EC:2.6.1.4 2.6.1.2 2.6.1.44]
D      TRINITY_DN10787_c1_g1_i12; K14682  argAB; amino-acid N-acetyltransferase [EC:2.3.1.1]
D      TRINITY_DN6548_c0_g1_i4; K00620  argJ; glutamate N-acetyltransferase / amino-acid N-acetyltransferase [EC:2.3.1.35 2.3.1.1]
D      TRINITY_DN10830_c0_g1_i25; K00930  argB; acetylglutamate kinase [EC:2.7.2.8]
D      TRINITY_DN10830_c0_g1_i4; K00930  argB; acetylglutamate kinase [EC:2.7.2.8]
D      TRINITY_DN10787_c2_g2_i5; K00145  argC; N-acetyl-gamma-glutamyl-phosphate reductase [EC:1.2.1.38]
D      TRINITY_DN10787_c2_g2_i1; K00145  argC; N-acetyl-gamma-glutamyl-phosphate reductase [EC:1.2.1.38]
D      TRINITY_DN9358_c0_g1_i2; K00818  E2.6.1.11, argD; acetylornithine aminotransferase [EC:2.6.1.11]
D      TRINITY_DN9345_c3_g1_i2; K14677  ACY1; aminoacylase [EC:3.5.1.14]
D      TRINITY_DN10283_c0_g2_i2; K14677  ACY1; aminoacylase [EC:3.5.1.14]
D      TRINITY_DN9345_c3_g1_i6; K14677  ACY1; aminoacylase [EC:3.5.1.14]
D      TRINITY_DN10283_c0_g1_i2; K14677  ACY1; aminoacylase [EC:3.5.1.14]
D      TRINITY_DN10283_c0_g1_i3; K14677  ACY1; aminoacylase [EC:3.5.1.14]
D      TRINITY_DN11033_c2_g3_i4; K01438  argE; acetylornithine deacetylase [EC:3.5.1.16]
C    00330 Arginine and proline metabolism [PATH:ko00330]
D      TRINITY_DN10665_c2_g1_i1; K01583  E4.1.1.19; arginine decarboxylase [EC:4.1.1.19]
D      TRINITY_DN10649_c0_g1_i7; K10536  aguA; agmatine deiminase [EC:3.5.3.12]
D      TRINITY_DN11246_c2_g1_i1; K12251  aguB; N-carbamoylputrescine amidase [EC:3.5.1.53]
D      TRINITY_DN9558_c0_g1_i5; K00797  speE, SRM; spermidine synthase [EC:2.5.1.16]
D      TRINITY_DN9558_c0_g1_i3; K00797  speE, SRM; spermidine synthase [EC:2.5.1.16]
D      TRINITY_DN232_c0_g1_i1; K00797  speE, SRM; spermidine synthase [EC:2.5.1.16]
D      TRINITY_DN8996_c1_g1_i2; K00797  speE, SRM; spermidine synthase [EC:2.5.1.16]
D      TRINITY_DN8996_c1_g1_i1; K00797  speE, SRM; spermidine synthase [EC:2.5.1.16]
D      TRINITY_DN9558_c0_g1_i2; K00797  speE, SRM; spermidine synthase [EC:2.5.1.16]
D      TRINITY_DN8996_c1_g1_i4; K00797  speE, SRM; spermidine synthase [EC:2.5.1.16]
D      TRINITY_DN10103_c4_g3_i2; K01611  speD, AMD1; S-adenosylmethionine decarboxylase [EC:4.1.1.50]
D      TRINITY_DN10989_c2_g2_i1; K01611  speD, AMD1; S-adenosylmethionine decarboxylase [EC:4.1.1.50]
D      TRINITY_DN10103_c4_g3_i1; K01611  speD, AMD1; S-adenosylmethionine decarboxylase [EC:4.1.1.50]
D      TRINITY_DN10989_c2_g2_i2; K01611  speD, AMD1; S-adenosylmethionine decarboxylase [EC:4.1.1.50]
D      TRINITY_DN8665_c0_g2_i1; K01611  speD, AMD1; S-adenosylmethionine decarboxylase [EC:4.1.1.50]
D      TRINITY_DN8520_c1_g1_i1; K12259  SMOX, PAO5; spermine oxidase [EC:1.5.3.16 1.5.3.-]
D      TRINITY_DN9245_c2_g2_i3; K17839  PAO4, PAO3, PAO2; polyamine oxidase [EC:1.5.3.17 1.5.3.-]
D      TRINITY_DN10056_c1_g1_i12; K00128  ALDH; aldehyde dehydrogenase (NAD+) [EC:1.2.1.3]
D      TRINITY_DN10056_c1_g1_i17; K00128  ALDH; aldehyde dehydrogenase (NAD+) [EC:1.2.1.3]
D      TRINITY_DN11097_c2_g1_i3; K00128  ALDH; aldehyde dehydrogenase (NAD+) [EC:1.2.1.3]
D      TRINITY_DN11097_c2_g1_i4; K00128  ALDH; aldehyde dehydrogenase (NAD+) [EC:1.2.1.3]
D      TRINITY_DN10056_c1_g1_i1; K00128  ALDH; aldehyde dehydrogenase (NAD+) [EC:1.2.1.3]
D      TRINITY_DN9104_c4_g1_i4; K00128  ALDH; aldehyde dehydrogenase (NAD+) [EC:1.2.1.3]
D      TRINITY_DN6245_c0_g1_i4; K00128  ALDH; aldehyde dehydrogenase (NAD+) [EC:1.2.1.3]
D      TRINITY_DN10056_c1_g1_i16; K00128  ALDH; aldehyde dehydrogenase (NAD+) [EC:1.2.1.3]
D      TRINITY_DN10056_c1_g1_i22; K00128  ALDH; aldehyde dehydrogenase (NAD+) [EC:1.2.1.3]
D      TRINITY_DN10056_c1_g1_i15; K00128  ALDH; aldehyde dehydrogenase (NAD+) [EC:1.2.1.3]
D      TRINITY_DN10056_c1_g1_i30; K00128  ALDH; aldehyde dehydrogenase (NAD+) [EC:1.2.1.3]
D      TRINITY_DN10383_c5_g1_i3; K14085  ALDH7A1; aldehyde dehydrogenase family 7 member A1 [EC:1.2.1.31 1.2.1.8 1.2.1.3]
D      TRINITY_DN10383_c5_g1_i2; K14085  ALDH7A1; aldehyde dehydrogenase family 7 member A1 [EC:1.2.1.31 1.2.1.8 1.2.1.3]
D      TRINITY_DN8296_c1_g3_i1; K01426  E3.5.1.4, amiE; amidase [EC:3.5.1.4]
D      TRINITY_DN8296_c1_g2_i2; K01426  E3.5.1.4, amiE; amidase [EC:3.5.1.4]
D      TRINITY_DN9015_c1_g1_i7; K01426  E3.5.1.4, amiE; amidase [EC:3.5.1.4]
D      TRINITY_DN9015_c1_g2_i1; K01426  E3.5.1.4, amiE; amidase [EC:3.5.1.4]
D      TRINITY_DN8296_c1_g2_i4; K01426  E3.5.1.4, amiE; amidase [EC:3.5.1.4]
D      TRINITY_DN11170_c3_g1_i1; K13427  NOA1; nitric-oxide synthase, plant [EC:1.14.13.39]
D      TRINITY_DN10465_c0_g2_i2; K01476  E3.5.3.1, rocF, arg; arginase [EC:3.5.3.1]
D      TRINITY_DN10465_c0_g2_i4; K01476  E3.5.3.1, rocF, arg; arginase [EC:3.5.3.1]
D      TRINITY_DN10820_c2_g1_i1; K00819  rocD, OAT; ornithine--oxo-acid transaminase [EC:2.6.1.13]
D      TRINITY_DN10820_c2_g1_i5; K00819  rocD, OAT; ornithine--oxo-acid transaminase [EC:2.6.1.13]
D      TRINITY_DN10820_c2_g1_i2; K00819  rocD, OAT; ornithine--oxo-acid transaminase [EC:2.6.1.13]
D      TRINITY_DN11146_c2_g1_i19; K00286  proC; pyrroline-5-carboxylate reductase [EC:1.5.1.2]
D      TRINITY_DN11146_c2_g1_i22; K00286  proC; pyrroline-5-carboxylate reductase [EC:1.5.1.2]
D      TRINITY_DN11146_c2_g1_i1; K00286  proC; pyrroline-5-carboxylate reductase [EC:1.5.1.2]
D      TRINITY_DN9804_c2_g3_i3; K00318  PRODH, fadM, putB; proline dehydrogenase [EC:1.5.5.2]
D      TRINITY_DN9804_c2_g3_i1; K00318  PRODH, fadM, putB; proline dehydrogenase [EC:1.5.5.2]
D      TRINITY_DN10052_c1_g1_i2; K13821  putA; RHH-type transcriptional regulator, proline utilization regulon repressor / proline dehydrogenase / delta 1-pyrroline-5-carboxylate dehydrogenase [EC:1.5.5.2 1.2.1.88]
D      TRINITY_DN9414_c2_g1_i4; K00294  E1.2.1.88; 1-pyrroline-5-carboxylate dehydrogenase [EC:1.2.1.88]
D      TRINITY_DN9414_c2_g1_i3; K00294  E1.2.1.88; 1-pyrroline-5-carboxylate dehydrogenase [EC:1.2.1.88]
D      TRINITY_DN11340_c0_g3_i4; K12657  ALDH18A1, P5CS; delta-1-pyrroline-5-carboxylate synthetase [EC:2.7.2.11 1.2.1.41]
D      TRINITY_DN11340_c0_g3_i3; K12657  ALDH18A1, P5CS; delta-1-pyrroline-5-carboxylate synthetase [EC:2.7.2.11 1.2.1.41]
D      TRINITY_DN11340_c0_g3_i1; K12657  ALDH18A1, P5CS; delta-1-pyrroline-5-carboxylate synthetase [EC:2.7.2.11 1.2.1.41]
D      TRINITY_DN8863_c4_g1_i20; K01259  pip; proline iminopeptidase [EC:3.4.11.5]
D      TRINITY_DN6932_c0_g1_i3; K00472  P4HA; prolyl 4-hydroxylase [EC:1.14.11.2]
D      TRINITY_DN7012_c0_g2_i3; K00472  P4HA; prolyl 4-hydroxylase [EC:1.14.11.2]
D      TRINITY_DN6490_c0_g1_i3; K00472  P4HA; prolyl 4-hydroxylase [EC:1.14.11.2]
D      TRINITY_DN6932_c0_g1_i2; K00472  P4HA; prolyl 4-hydroxylase [EC:1.14.11.2]
D      TRINITY_DN7012_c0_g2_i1; K00472  P4HA; prolyl 4-hydroxylase [EC:1.14.11.2]
D      TRINITY_DN9960_c2_g2_i1; K00472  P4HA; prolyl 4-hydroxylase [EC:1.14.11.2]
D      TRINITY_DN6932_c0_g1_i1; K00472  P4HA; prolyl 4-hydroxylase [EC:1.14.11.2]
D      TRINITY_DN6851_c0_g1_i3; K00472  P4HA; prolyl 4-hydroxylase [EC:1.14.11.2]
D      TRINITY_DN8999_c3_g1_i5; K00472  P4HA; prolyl 4-hydroxylase [EC:1.14.11.2]
D      TRINITY_DN9825_c3_g1_i12; K00472  P4HA; prolyl 4-hydroxylase [EC:1.14.11.2]
D      TRINITY_DN9125_c1_g1_i2; K14454  GOT1; aspartate aminotransferase, cytoplasmic [EC:2.6.1.1]
D      TRINITY_DN6396_c0_g1_i1; K14455  GOT2; aspartate aminotransferase, mitochondrial [EC:2.6.1.1]
D      TRINITY_DN7757_c0_g1_i1; K00811  ASP5; aspartate aminotransferase, chloroplastic [EC:2.6.1.1]
C    00340 Histidine metabolism [PATH:ko00340]
D      TRINITY_DN10487_c0_g2_i8; K00765  hisG; ATP phosphoribosyltransferase [EC:2.4.2.17]
D      TRINITY_DN10487_c0_g2_i6; K00765  hisG; ATP phosphoribosyltransferase [EC:2.4.2.17]
D      TRINITY_DN10487_c0_g2_i1; K00765  hisG; ATP phosphoribosyltransferase [EC:2.4.2.17]
D      TRINITY_DN10487_c0_g2_i2; K00765  hisG; ATP phosphoribosyltransferase [EC:2.4.2.17]
D      TRINITY_DN9570_c4_g4_i5; K11755  hisIE; phosphoribosyl-AMP cyclohydrolase / phosphoribosyl-ATP pyrophosphohydrolase [EC:3.5.4.19 3.6.1.31]
D      TRINITY_DN9570_c4_g4_i1; K11755  hisIE; phosphoribosyl-AMP cyclohydrolase / phosphoribosyl-ATP pyrophosphohydrolase [EC:3.5.4.19 3.6.1.31]
D      TRINITY_DN9570_c4_g4_i2; K11755  hisIE; phosphoribosyl-AMP cyclohydrolase / phosphoribosyl-ATP pyrophosphohydrolase [EC:3.5.4.19 3.6.1.31]
D      TRINITY_DN8149_c0_g1_i3; K01814  hisA; phosphoribosylformimino-5-aminoimidazole carboxamide ribotide isomerase [EC:5.3.1.16]
D      TRINITY_DN11074_c0_g1_i5; K02500  hisF; imidazole glycerol-phosphate synthase subunit HisF [EC:4.3.2.10]
D      TRINITY_DN11074_c0_g1_i4; K01663  HIS7; imidazole glycerol-phosphate synthase [EC:4.3.2.10]
D      TRINITY_DN11074_c0_g1_i1; K01663  HIS7; imidazole glycerol-phosphate synthase [EC:4.3.2.10]
D      TRINITY_DN8788_c0_g1_i6; K01693  hisB; imidazoleglycerol-phosphate dehydratase [EC:4.2.1.19]
D      TRINITY_DN8788_c0_g1_i2; K01693  hisB; imidazoleglycerol-phosphate dehydratase [EC:4.2.1.19]
D      TRINITY_DN8788_c0_g1_i3; K01693  hisB; imidazoleglycerol-phosphate dehydratase [EC:4.2.1.19]
D      TRINITY_DN8788_c0_g1_i1; K01693  hisB; imidazoleglycerol-phosphate dehydratase [EC:4.2.1.19]
D      TRINITY_DN10171_c1_g2_i3; K00817  hisC; histidinol-phosphate aminotransferase [EC:2.6.1.9]
D      TRINITY_DN10171_c1_g2_i9; K00817  hisC; histidinol-phosphate aminotransferase [EC:2.6.1.9]
D      TRINITY_DN10171_c1_g2_i2; K00817  hisC; histidinol-phosphate aminotransferase [EC:2.6.1.9]
D      TRINITY_DN9546_c1_g5_i1; K18649  IMPL2; inositol-phosphate phosphatase / L-galactose 1-phosphate phosphatase / histidinol-phosphatase [EC:3.1.3.25 3.1.3.93 3.1.3.15]
D      TRINITY_DN9352_c0_g1_i1; K00013  hisD; histidinol dehydrogenase [EC:1.1.1.23]
D      TRINITY_DN9862_c1_g1_i2; K13990  FTCD; glutamate formiminotransferase / formiminotetrahydrofolate cyclodeaminase [EC:2.1.2.5 4.3.1.4]
D      TRINITY_DN9862_c1_g1_i1; K13990  FTCD; glutamate formiminotransferase / formiminotetrahydrofolate cyclodeaminase [EC:2.1.2.5 4.3.1.4]
D      TRINITY_DN5931_c0_g1_i1; K01590  hdc, HDC; histidine decarboxylase [EC:4.1.1.22]
D      TRINITY_DN10056_c1_g1_i12; K00128  ALDH; aldehyde dehydrogenase (NAD+) [EC:1.2.1.3]
D      TRINITY_DN10056_c1_g1_i17; K00128  ALDH; aldehyde dehydrogenase (NAD+) [EC:1.2.1.3]
D      TRINITY_DN11097_c2_g1_i3; K00128  ALDH; aldehyde dehydrogenase (NAD+) [EC:1.2.1.3]
D      TRINITY_DN11097_c2_g1_i4; K00128  ALDH; aldehyde dehydrogenase (NAD+) [EC:1.2.1.3]
D      TRINITY_DN10056_c1_g1_i1; K00128  ALDH; aldehyde dehydrogenase (NAD+) [EC:1.2.1.3]
D      TRINITY_DN9104_c4_g1_i4; K00128  ALDH; aldehyde dehydrogenase (NAD+) [EC:1.2.1.3]
D      TRINITY_DN6245_c0_g1_i4; K00128  ALDH; aldehyde dehydrogenase (NAD+) [EC:1.2.1.3]
D      TRINITY_DN10056_c1_g1_i16; K00128  ALDH; aldehyde dehydrogenase (NAD+) [EC:1.2.1.3]
D      TRINITY_DN10056_c1_g1_i22; K00128  ALDH; aldehyde dehydrogenase (NAD+) [EC:1.2.1.3]
D      TRINITY_DN10056_c1_g1_i15; K00128  ALDH; aldehyde dehydrogenase (NAD+) [EC:1.2.1.3]
D      TRINITY_DN10056_c1_g1_i30; K00128  ALDH; aldehyde dehydrogenase (NAD+) [EC:1.2.1.3]
D      TRINITY_DN10383_c5_g1_i3; K14085  ALDH7A1; aldehyde dehydrogenase family 7 member A1 [EC:1.2.1.31 1.2.1.8 1.2.1.3]
D      TRINITY_DN10383_c5_g1_i2; K14085  ALDH7A1; aldehyde dehydrogenase family 7 member A1 [EC:1.2.1.31 1.2.1.8 1.2.1.3]
C    00350 Tyrosine metabolism [PATH:ko00350]
D      TRINITY_DN9125_c1_g1_i2; K14454  GOT1; aspartate aminotransferase, cytoplasmic [EC:2.6.1.1]
D      TRINITY_DN6396_c0_g1_i1; K14455  GOT2; aspartate aminotransferase, mitochondrial [EC:2.6.1.1]
D      TRINITY_DN7757_c0_g1_i1; K00811  ASP5; aspartate aminotransferase, chloroplastic [EC:2.6.1.1]
D      TRINITY_DN8093_c2_g7_i1; K15849  PAT, AAT; bifunctional aspartate aminotransferase and glutamate/aspartate-prephenate aminotransferase [EC:2.6.1.1 2.6.1.78 2.6.1.79]
D      TRINITY_DN8093_c2_g7_i2; K15849  PAT, AAT; bifunctional aspartate aminotransferase and glutamate/aspartate-prephenate aminotransferase [EC:2.6.1.1 2.6.1.78 2.6.1.79]
D      TRINITY_DN10394_c2_g1_i1; K00815  TAT; tyrosine aminotransferase [EC:2.6.1.5]
D      TRINITY_DN10171_c1_g2_i3; K00817  hisC; histidinol-phosphate aminotransferase [EC:2.6.1.9]
D      TRINITY_DN10171_c1_g2_i9; K00817  hisC; histidinol-phosphate aminotransferase [EC:2.6.1.9]
D      TRINITY_DN10171_c1_g2_i2; K00817  hisC; histidinol-phosphate aminotransferase [EC:2.6.1.9]
D      TRINITY_DN8745_c2_g4_i2; K00457  HPD, hppD; 4-hydroxyphenylpyruvate dioxygenase [EC:1.13.11.27]
D      TRINITY_DN10524_c6_g1_i1; K00451  HGD, hmgA; homogentisate 1,2-dioxygenase [EC:1.13.11.5]
D      TRINITY_DN5334_c0_g1_i2; K01555  FAH, fahA; fumarylacetoacetase [EC:3.7.1.2]
D      TRINITY_DN7090_c0_g1_i5; K01593  DDC, TDC; aromatic-L-amino-acid/L-tryptophan decarboxylase [EC:4.1.1.28 4.1.1.105]
D      TRINITY_DN11275_c1_g2_i3; K00276  AOC3, AOC2, tynA; primary-amine oxidase [EC:1.4.3.21]
D      TRINITY_DN11275_c1_g2_i1; K00276  AOC3, AOC2, tynA; primary-amine oxidase [EC:1.4.3.21]
D      TRINITY_DN8893_c3_g5_i1; K00276  AOC3, AOC2, tynA; primary-amine oxidase [EC:1.4.3.21]
D      TRINITY_DN9295_c0_g1_i2; K00276  AOC3, AOC2, tynA; primary-amine oxidase [EC:1.4.3.21]
D      TRINITY_DN9295_c0_g4_i5; K00276  AOC3, AOC2, tynA; primary-amine oxidase [EC:1.4.3.21]
D      TRINITY_DN9295_c0_g1_i4; K00276  AOC3, AOC2, tynA; primary-amine oxidase [EC:1.4.3.21]
D      TRINITY_DN7177_c0_g2_i1; K00121  frmA, ADH5, adhC; S-(hydroxymethyl)glutathione dehydrogenase / alcohol dehydrogenase [EC:1.1.1.284 1.1.1.1]
D      TRINITY_DN10358_c0_g3_i3; K00121  frmA, ADH5, adhC; S-(hydroxymethyl)glutathione dehydrogenase / alcohol dehydrogenase [EC:1.1.1.284 1.1.1.1]
D      TRINITY_DN8849_c8_g1_i4; K00121  frmA, ADH5, adhC; S-(hydroxymethyl)glutathione dehydrogenase / alcohol dehydrogenase [EC:1.1.1.284 1.1.1.1]
D      TRINITY_DN8849_c8_g1_i7; K00121  frmA, ADH5, adhC; S-(hydroxymethyl)glutathione dehydrogenase / alcohol dehydrogenase [EC:1.1.1.284 1.1.1.1]
D      TRINITY_DN7177_c0_g1_i1; K00121  frmA, ADH5, adhC; S-(hydroxymethyl)glutathione dehydrogenase / alcohol dehydrogenase [EC:1.1.1.284 1.1.1.1]
D      TRINITY_DN10358_c0_g3_i2; K18857  ADH1; alcohol dehydrogenase class-P [EC:1.1.1.1]
D      TRINITY_DN11311_c0_g3_i6; K00001  E1.1.1.1, adh; alcohol dehydrogenase [EC:1.1.1.1]
D      TRINITY_DN11311_c0_g3_i2; K00001  E1.1.1.1, adh; alcohol dehydrogenase [EC:1.1.1.1]
D      TRINITY_DN10473_c1_g1_i4; K01557  FAHD1; acylpyruvate hydrolase [EC:3.7.1.5]
D      TRINITY_DN9933_c1_g9_i2; K07253  MIF; phenylpyruvate tautomerase [EC:5.3.2.1]
D      TRINITY_DN9933_c1_g9_i3; K07253  MIF; phenylpyruvate tautomerase [EC:5.3.2.1]
C    00360 Phenylalanine metabolism [PATH:ko00360]
D      TRINITY_DN7090_c0_g1_i5; K01593  DDC, TDC; aromatic-L-amino-acid/L-tryptophan decarboxylase [EC:4.1.1.28 4.1.1.105]
D      TRINITY_DN11275_c1_g2_i3; K00276  AOC3, AOC2, tynA; primary-amine oxidase [EC:1.4.3.21]
D      TRINITY_DN11275_c1_g2_i1; K00276  AOC3, AOC2, tynA; primary-amine oxidase [EC:1.4.3.21]
D      TRINITY_DN8893_c3_g5_i1; K00276  AOC3, AOC2, tynA; primary-amine oxidase [EC:1.4.3.21]
D      TRINITY_DN9295_c0_g1_i2; K00276  AOC3, AOC2, tynA; primary-amine oxidase [EC:1.4.3.21]
D      TRINITY_DN9295_c0_g4_i5; K00276  AOC3, AOC2, tynA; primary-amine oxidase [EC:1.4.3.21]
D      TRINITY_DN9295_c0_g1_i4; K00276  AOC3, AOC2, tynA; primary-amine oxidase [EC:1.4.3.21]
D      TRINITY_DN10195_c2_g3_i7; K01692  paaF, echA; enoyl-CoA hydratase [EC:4.2.1.17]
D      TRINITY_DN10195_c2_g3_i6; K01692  paaF, echA; enoyl-CoA hydratase [EC:4.2.1.17]
D      TRINITY_DN7877_c0_g1_i1; K00074  paaH, hbd, fadB, mmgB; 3-hydroxybutyryl-CoA dehydrogenase [EC:1.1.1.157]
D      TRINITY_DN9125_c1_g1_i2; K14454  GOT1; aspartate aminotransferase, cytoplasmic [EC:2.6.1.1]
D      TRINITY_DN6396_c0_g1_i1; K14455  GOT2; aspartate aminotransferase, mitochondrial [EC:2.6.1.1]
D      TRINITY_DN7757_c0_g1_i1; K00811  ASP5; aspartate aminotransferase, chloroplastic [EC:2.6.1.1]
D      TRINITY_DN8093_c2_g7_i1; K15849  PAT, AAT; bifunctional aspartate aminotransferase and glutamate/aspartate-prephenate aminotransferase [EC:2.6.1.1 2.6.1.78 2.6.1.79]
D      TRINITY_DN8093_c2_g7_i2; K15849  PAT, AAT; bifunctional aspartate aminotransferase and glutamate/aspartate-prephenate aminotransferase [EC:2.6.1.1 2.6.1.78 2.6.1.79]
D      TRINITY_DN10394_c2_g1_i1; K00815  TAT; tyrosine aminotransferase [EC:2.6.1.5]
D      TRINITY_DN10171_c1_g2_i3; K00817  hisC; histidinol-phosphate aminotransferase [EC:2.6.1.9]
D      TRINITY_DN10171_c1_g2_i9; K00817  hisC; histidinol-phosphate aminotransferase [EC:2.6.1.9]
D      TRINITY_DN10171_c1_g2_i2; K00817  hisC; histidinol-phosphate aminotransferase [EC:2.6.1.9]
D      TRINITY_DN8745_c2_g4_i2; K00457  HPD, hppD; 4-hydroxyphenylpyruvate dioxygenase [EC:1.13.11.27]
D      TRINITY_DN9933_c1_g9_i2; K07253  MIF; phenylpyruvate tautomerase [EC:5.3.2.1]
D      TRINITY_DN9933_c1_g9_i3; K07253  MIF; phenylpyruvate tautomerase [EC:5.3.2.1]
D      TRINITY_DN8506_c2_g2_i2; K03782  katG; catalase-peroxidase [EC:1.11.1.21]
D      TRINITY_DN8296_c1_g3_i1; K01426  E3.5.1.4, amiE; amidase [EC:3.5.1.4]
D      TRINITY_DN8296_c1_g2_i2; K01426  E3.5.1.4, amiE; amidase [EC:3.5.1.4]
D      TRINITY_DN9015_c1_g1_i7; K01426  E3.5.1.4, amiE; amidase [EC:3.5.1.4]
D      TRINITY_DN9015_c1_g2_i1; K01426  E3.5.1.4, amiE; amidase [EC:3.5.1.4]
D      TRINITY_DN8296_c1_g2_i4; K01426  E3.5.1.4, amiE; amidase [EC:3.5.1.4]
D      TRINITY_DN11385_c2_g1_i1; K10775  PAL; phenylalanine ammonia-lyase [EC:4.3.1.24]
D      TRINITY_DN8004_c0_g1_i7; K05708  hcaE, hcaA1; 3-phenylpropionate/trans-cinnamate dioxygenase subunit alpha [EC:1.14.12.19]
C    00380 Tryptophan metabolism [PATH:ko00380]
D      TRINITY_DN9123_c0_g1_i4; K00658  DLST, sucB; 2-oxoglutarate dehydrogenase E2 component (dihydrolipoamide succinyltransferase) [EC:2.3.1.61]
D      TRINITY_DN9123_c0_g1_i8; K00658  DLST, sucB; 2-oxoglutarate dehydrogenase E2 component (dihydrolipoamide succinyltransferase) [EC:2.3.1.61]
D      TRINITY_DN9123_c0_g1_i3; K00658  DLST, sucB; 2-oxoglutarate dehydrogenase E2 component (dihydrolipoamide succinyltransferase) [EC:2.3.1.61]
D      TRINITY_DN10904_c1_g1_i1; K00382  DLD, lpd, pdhD; dihydrolipoamide dehydrogenase [EC:1.8.1.4]
D      TRINITY_DN9307_c1_g1_i1; K00382  DLD, lpd, pdhD; dihydrolipoamide dehydrogenase [EC:1.8.1.4]
D      TRINITY_DN10195_c2_g3_i7; K01692  paaF, echA; enoyl-CoA hydratase [EC:4.2.1.17]
D      TRINITY_DN10195_c2_g3_i6; K01692  paaF, echA; enoyl-CoA hydratase [EC:4.2.1.17]
D      TRINITY_DN10882_c0_g1_i1; K07514  EHHADH; enoyl-CoA hydratase / 3-hydroxyacyl-CoA dehydrogenase / 3,2-trans-enoyl-CoA isomerase [EC:4.2.1.17 1.1.1.35 5.3.3.8]
D      TRINITY_DN9575_c4_g4_i4; K00626  E2.3.1.9, atoB; acetyl-CoA C-acetyltransferase [EC:2.3.1.9]
D      TRINITY_DN10544_c1_g1_i4; K00626  E2.3.1.9, atoB; acetyl-CoA C-acetyltransferase [EC:2.3.1.9]
D      TRINITY_DN10544_c1_g1_i16; K00626  E2.3.1.9, atoB; acetyl-CoA C-acetyltransferase [EC:2.3.1.9]
D      TRINITY_DN10544_c1_g1_i12; K00626  E2.3.1.9, atoB; acetyl-CoA C-acetyltransferase [EC:2.3.1.9]
D      TRINITY_DN7090_c0_g1_i5; K01593  DDC, TDC; aromatic-L-amino-acid/L-tryptophan decarboxylase [EC:4.1.1.28 4.1.1.105]
D      TRINITY_DN10056_c1_g1_i12; K00128  ALDH; aldehyde dehydrogenase (NAD+) [EC:1.2.1.3]
D      TRINITY_DN10056_c1_g1_i17; K00128  ALDH; aldehyde dehydrogenase (NAD+) [EC:1.2.1.3]
D      TRINITY_DN11097_c2_g1_i3; K00128  ALDH; aldehyde dehydrogenase (NAD+) [EC:1.2.1.3]
D      TRINITY_DN11097_c2_g1_i4; K00128  ALDH; aldehyde dehydrogenase (NAD+) [EC:1.2.1.3]
D      TRINITY_DN10056_c1_g1_i1; K00128  ALDH; aldehyde dehydrogenase (NAD+) [EC:1.2.1.3]
D      TRINITY_DN9104_c4_g1_i4; K00128  ALDH; aldehyde dehydrogenase (NAD+) [EC:1.2.1.3]
D      TRINITY_DN6245_c0_g1_i4; K00128  ALDH; aldehyde dehydrogenase (NAD+) [EC:1.2.1.3]
D      TRINITY_DN10056_c1_g1_i16; K00128  ALDH; aldehyde dehydrogenase (NAD+) [EC:1.2.1.3]
D      TRINITY_DN10056_c1_g1_i22; K00128  ALDH; aldehyde dehydrogenase (NAD+) [EC:1.2.1.3]
D      TRINITY_DN10056_c1_g1_i15; K00128  ALDH; aldehyde dehydrogenase (NAD+) [EC:1.2.1.3]
D      TRINITY_DN10056_c1_g1_i30; K00128  ALDH; aldehyde dehydrogenase (NAD+) [EC:1.2.1.3]
D      TRINITY_DN10383_c5_g1_i3; K14085  ALDH7A1; aldehyde dehydrogenase family 7 member A1 [EC:1.2.1.31 1.2.1.8 1.2.1.3]
D      TRINITY_DN10383_c5_g1_i2; K14085  ALDH7A1; aldehyde dehydrogenase family 7 member A1 [EC:1.2.1.31 1.2.1.8 1.2.1.3]
D      TRINITY_DN9652_c2_g5_i1; K00543  ASMT; acetylserotonin O-methyltransferase [EC:2.1.1.4]
D      TRINITY_DN10808_c0_g4_i1; K00543  ASMT; acetylserotonin O-methyltransferase [EC:2.1.1.4]
D      TRINITY_DN9652_c2_g4_i1; K00543  ASMT; acetylserotonin O-methyltransferase [EC:2.1.1.4]
D      TRINITY_DN8264_c0_g1_i7; K22450  SNAT; aralkylamine N-acetyltransferase [EC:2.3.1.87]
D      TRINITY_DN8339_c2_g6_i1; K22450  SNAT; aralkylamine N-acetyltransferase [EC:2.3.1.87]
D      TRINITY_DN6790_c0_g1_i2; K22588  ASMT; acetylserotonin O-methyltransferase, plant [EC:2.1.1.4]
D      TRINITY_DN9535_c2_g3_i1; K07408  CYP1A1; cytochrome P450 family 1 subfamily A polypeptide 1 [EC:1.14.14.1]
D      TRINITY_DN10222_c1_g1_i6; K07409  CYP1A2; cytochrome P450 family 1 subfamily A polypeptide 2 [EC:1.14.14.1]
D      TRINITY_DN9721_c2_g2_i1; K00837  ISS1, VAS1; aromatic aminotransferase [EC:2.6.1.-]
D      TRINITY_DN11258_c0_g2_i4; K22417  AAO4; benzaldehyde dehydrogenase (NAD+) / indole-3-acetaldehyde oxidase [EC:1.2.1.28 1.2.3.7]
D      TRINITY_DN11258_c0_g2_i16; K22417  AAO4; benzaldehyde dehydrogenase (NAD+) / indole-3-acetaldehyde oxidase [EC:1.2.1.28 1.2.3.7]
D      TRINITY_DN10389_c2_g2_i18; K01501  E3.5.5.1; nitrilase [EC:3.5.5.1]
D      TRINITY_DN10389_c2_g2_i7; K01501  E3.5.5.1; nitrilase [EC:3.5.5.1]
D      TRINITY_DN8296_c1_g3_i1; K01426  E3.5.1.4, amiE; amidase [EC:3.5.1.4]
D      TRINITY_DN8296_c1_g2_i2; K01426  E3.5.1.4, amiE; amidase [EC:3.5.1.4]
D      TRINITY_DN9015_c1_g1_i7; K01426  E3.5.1.4, amiE; amidase [EC:3.5.1.4]
D      TRINITY_DN9015_c1_g2_i1; K01426  E3.5.1.4, amiE; amidase [EC:3.5.1.4]
D      TRINITY_DN8296_c1_g2_i4; K01426  E3.5.1.4, amiE; amidase [EC:3.5.1.4]
D      TRINITY_DN6286_c0_g1_i1; K11820  UGT74B1; N-hydroxythioamide S-beta-glucosyltransferase [EC:2.4.1.195]
D      TRINITY_DN11066_c2_g1_i6; K03781  katE, CAT, catB, srpA; catalase [EC:1.11.1.6]
D      TRINITY_DN11066_c2_g1_i10; K03781  katE, CAT, catB, srpA; catalase [EC:1.11.1.6]
D      TRINITY_DN11066_c2_g1_i3; K03781  katE, CAT, catB, srpA; catalase [EC:1.11.1.6]
D      TRINITY_DN11066_c2_g3_i3; K03781  katE, CAT, catB, srpA; catalase [EC:1.11.1.6]
D      TRINITY_DN11066_c2_g1_i2; K03781  katE, CAT, catB, srpA; catalase [EC:1.11.1.6]
D      TRINITY_DN11066_c2_g1_i8; K03781  katE, CAT, catB, srpA; catalase [EC:1.11.1.6]
D      TRINITY_DN11066_c2_g1_i7; K03781  katE, CAT, catB, srpA; catalase [EC:1.11.1.6]
D      TRINITY_DN8506_c2_g2_i2; K03782  katG; catalase-peroxidase [EC:1.11.1.21]
C    00400 Phenylalanine, tyrosine and tryptophan biosynthesis [PATH:ko00400]
D      TRINITY_DN10468_c2_g5_i3; K01626  E2.5.1.54, aroF, aroG, aroH; 3-deoxy-7-phosphoheptulonate synthase [EC:2.5.1.54]
D      TRINITY_DN11211_c3_g5_i1; K01626  E2.5.1.54, aroF, aroG, aroH; 3-deoxy-7-phosphoheptulonate synthase [EC:2.5.1.54]
D      TRINITY_DN10468_c2_g5_i1; K01626  E2.5.1.54, aroF, aroG, aroH; 3-deoxy-7-phosphoheptulonate synthase [EC:2.5.1.54]
D      TRINITY_DN8313_c0_g1_i3; K01735  aroB; 3-dehydroquinate synthase [EC:4.2.3.4]
D      TRINITY_DN8313_c0_g1_i7; K01735  aroB; 3-dehydroquinate synthase [EC:4.2.3.4]
D      TRINITY_DN8313_c0_g1_i5; K01735  aroB; 3-dehydroquinate synthase [EC:4.2.3.4]
D      TRINITY_DN8023_c3_g3_i4; K03785  aroD; 3-dehydroquinate dehydratase I [EC:4.2.1.10]
D      TRINITY_DN8023_c3_g3_i5; K13832  aroDE, DHQ-SDH; 3-dehydroquinate dehydratase / shikimate dehydrogenase [EC:4.2.1.10 1.1.1.25]
D      TRINITY_DN8023_c3_g3_i10; K13832  aroDE, DHQ-SDH; 3-dehydroquinate dehydratase / shikimate dehydrogenase [EC:4.2.1.10 1.1.1.25]
D      TRINITY_DN11365_c2_g1_i1; K00014  aroE; shikimate dehydrogenase [EC:1.1.1.25]
D      TRINITY_DN4648_c0_g1_i1; K00014  aroE; shikimate dehydrogenase [EC:1.1.1.25]
D      TRINITY_DN10084_c2_g1_i1; K00891  E2.7.1.71, aroK, aroL; shikimate kinase [EC:2.7.1.71]
D      TRINITY_DN10084_c2_g1_i4; K00891  E2.7.1.71, aroK, aroL; shikimate kinase [EC:2.7.1.71]
D      TRINITY_DN11059_c2_g1_i2; K00800  aroA; 3-phosphoshikimate 1-carboxyvinyltransferase [EC:2.5.1.19]
D      TRINITY_DN11059_c2_g1_i1; K00800  aroA; 3-phosphoshikimate 1-carboxyvinyltransferase [EC:2.5.1.19]
D      TRINITY_DN9995_c3_g1_i1; K01736  aroC; chorismate synthase [EC:4.2.3.5]
D      TRINITY_DN9995_c3_g1_i2; K01736  aroC; chorismate synthase [EC:4.2.3.5]
D      TRINITY_DN9995_c3_g1_i3; K01736  aroC; chorismate synthase [EC:4.2.3.5]
D      TRINITY_DN9995_c3_g1_i5; K01736  aroC; chorismate synthase [EC:4.2.3.5]
D      TRINITY_DN8762_c1_g2_i4; K01657  trpE; anthranilate synthase component I [EC:4.1.3.27]
D      TRINITY_DN8762_c1_g3_i3; K01657  trpE; anthranilate synthase component I [EC:4.1.3.27]
D      TRINITY_DN8762_c1_g3_i2; K01657  trpE; anthranilate synthase component I [EC:4.1.3.27]
D      TRINITY_DN8762_c1_g3_i13; K01657  trpE; anthranilate synthase component I [EC:4.1.3.27]
D      TRINITY_DN9894_c1_g3_i1; K01658  trpG; anthranilate synthase component II [EC:4.1.3.27]
D      TRINITY_DN10581_c0_g3_i5; K00766  trpD; anthranilate phosphoribosyltransferase [EC:2.4.2.18]
D      TRINITY_DN10581_c0_g3_i7; K00766  trpD; anthranilate phosphoribosyltransferase [EC:2.4.2.18]
D      TRINITY_DN10581_c0_g3_i9; K00766  trpD; anthranilate phosphoribosyltransferase [EC:2.4.2.18]
D      TRINITY_DN10581_c0_g3_i3; K00766  trpD; anthranilate phosphoribosyltransferase [EC:2.4.2.18]
D      TRINITY_DN11163_c1_g1_i16; K01817  trpF; phosphoribosylanthranilate isomerase [EC:5.3.1.24]
D      TRINITY_DN11163_c1_g1_i15; K01817  trpF; phosphoribosylanthranilate isomerase [EC:5.3.1.24]
D      TRINITY_DN11163_c1_g1_i12; K01817  trpF; phosphoribosylanthranilate isomerase [EC:5.3.1.24]
D      TRINITY_DN11163_c1_g1_i4; K01817  trpF; phosphoribosylanthranilate isomerase [EC:5.3.1.24]
D      TRINITY_DN7446_c0_g1_i1; K01609  trpC; indole-3-glycerol phosphate synthase [EC:4.1.1.48]
D      TRINITY_DN8639_c6_g5_i2; K01695  trpA; tryptophan synthase alpha chain [EC:4.2.1.20]
D      TRINITY_DN9068_c0_g1_i2; K01696  trpB; tryptophan synthase beta chain [EC:4.2.1.20]
D      TRINITY_DN9593_c5_g1_i3; K06001  trpB; tryptophan synthase beta chain [EC:4.2.1.20]
D      TRINITY_DN9428_c3_g2_i7; K01850  E5.4.99.5; chorismate mutase [EC:5.4.99.5]
D      TRINITY_DN9428_c3_g2_i8; K01850  E5.4.99.5; chorismate mutase [EC:5.4.99.5]
D      TRINITY_DN9428_c3_g2_i1; K01850  E5.4.99.5; chorismate mutase [EC:5.4.99.5]
D      TRINITY_DN9142_c0_g2_i1; K01850  E5.4.99.5; chorismate mutase [EC:5.4.99.5]
D      TRINITY_DN9596_c0_g5_i1; K01850  E5.4.99.5; chorismate mutase [EC:5.4.99.5]
D      TRINITY_DN8564_c3_g5_i2; K15227  TYRAAT; arogenate dehydrogenase (NADP+), plant [EC:1.3.1.78]
D      TRINITY_DN8564_c3_g5_i4; K15227  TYRAAT; arogenate dehydrogenase (NADP+), plant [EC:1.3.1.78]
D      TRINITY_DN8564_c3_g5_i3; K15227  TYRAAT; arogenate dehydrogenase (NADP+), plant [EC:1.3.1.78]
D      TRINITY_DN9016_c0_g1_i4; K05359  ADT, PDT; arogenate/prephenate dehydratase [EC:4.2.1.91 4.2.1.51]
D      TRINITY_DN8551_c6_g5_i1; K05359  ADT, PDT; arogenate/prephenate dehydratase [EC:4.2.1.91 4.2.1.51]
D      TRINITY_DN10859_c2_g1_i1; K05359  ADT, PDT; arogenate/prephenate dehydratase [EC:4.2.1.91 4.2.1.51]
D      TRINITY_DN9125_c1_g1_i2; K14454  GOT1; aspartate aminotransferase, cytoplasmic [EC:2.6.1.1]
D      TRINITY_DN6396_c0_g1_i1; K14455  GOT2; aspartate aminotransferase, mitochondrial [EC:2.6.1.1]
D      TRINITY_DN7757_c0_g1_i1; K00811  ASP5; aspartate aminotransferase, chloroplastic [EC:2.6.1.1]
D      TRINITY_DN8093_c2_g7_i1; K15849  PAT, AAT; bifunctional aspartate aminotransferase and glutamate/aspartate-prephenate aminotransferase [EC:2.6.1.1 2.6.1.78 2.6.1.79]
D      TRINITY_DN8093_c2_g7_i2; K15849  PAT, AAT; bifunctional aspartate aminotransferase and glutamate/aspartate-prephenate aminotransferase [EC:2.6.1.1 2.6.1.78 2.6.1.79]
D      TRINITY_DN10394_c2_g1_i1; K00815  TAT; tyrosine aminotransferase [EC:2.6.1.5]
D      TRINITY_DN10171_c1_g2_i3; K00817  hisC; histidinol-phosphate aminotransferase [EC:2.6.1.9]
D      TRINITY_DN10171_c1_g2_i9; K00817  hisC; histidinol-phosphate aminotransferase [EC:2.6.1.9]
D      TRINITY_DN10171_c1_g2_i2; K00817  hisC; histidinol-phosphate aminotransferase [EC:2.6.1.9]
B
B  09106 Metabolism of other amino acids
C    00410 beta-Alanine metabolism [PATH:ko00410]
D      TRINITY_DN9365_c1_g1_i8; K01580  E4.1.1.15, gadB, gadA, GAD; glutamate decarboxylase [EC:4.1.1.15]
D      TRINITY_DN11398_c1_g1_i7; K01580  E4.1.1.15, gadB, gadA, GAD; glutamate decarboxylase [EC:4.1.1.15]
D      TRINITY_DN11398_c1_g1_i8; K01580  E4.1.1.15, gadB, gadA, GAD; glutamate decarboxylase [EC:4.1.1.15]
D      TRINITY_DN9365_c1_g1_i6; K01580  E4.1.1.15, gadB, gadA, GAD; glutamate decarboxylase [EC:4.1.1.15]
D      TRINITY_DN9365_c1_g1_i5; K01580  E4.1.1.15, gadB, gadA, GAD; glutamate decarboxylase [EC:4.1.1.15]
D      TRINITY_DN9365_c1_g1_i4; K01580  E4.1.1.15, gadB, gadA, GAD; glutamate decarboxylase [EC:4.1.1.15]
D      TRINITY_DN8520_c1_g1_i1; K12259  SMOX, PAO5; spermine oxidase [EC:1.5.3.16 1.5.3.-]
D      TRINITY_DN9245_c2_g2_i3; K17839  PAO4, PAO3, PAO2; polyamine oxidase [EC:1.5.3.17 1.5.3.-]
D      TRINITY_DN11275_c1_g2_i3; K00276  AOC3, AOC2, tynA; primary-amine oxidase [EC:1.4.3.21]
D      TRINITY_DN11275_c1_g2_i1; K00276  AOC3, AOC2, tynA; primary-amine oxidase [EC:1.4.3.21]
D      TRINITY_DN8893_c3_g5_i1; K00276  AOC3, AOC2, tynA; primary-amine oxidase [EC:1.4.3.21]
D      TRINITY_DN9295_c0_g1_i2; K00276  AOC3, AOC2, tynA; primary-amine oxidase [EC:1.4.3.21]
D      TRINITY_DN9295_c0_g4_i5; K00276  AOC3, AOC2, tynA; primary-amine oxidase [EC:1.4.3.21]
D      TRINITY_DN9295_c0_g1_i4; K00276  AOC3, AOC2, tynA; primary-amine oxidase [EC:1.4.3.21]
D      TRINITY_DN10056_c1_g1_i12; K00128  ALDH; aldehyde dehydrogenase (NAD+) [EC:1.2.1.3]
D      TRINITY_DN10056_c1_g1_i17; K00128  ALDH; aldehyde dehydrogenase (NAD+) [EC:1.2.1.3]
D      TRINITY_DN11097_c2_g1_i3; K00128  ALDH; aldehyde dehydrogenase (NAD+) [EC:1.2.1.3]
D      TRINITY_DN11097_c2_g1_i4; K00128  ALDH; aldehyde dehydrogenase (NAD+) [EC:1.2.1.3]
D      TRINITY_DN10056_c1_g1_i1; K00128  ALDH; aldehyde dehydrogenase (NAD+) [EC:1.2.1.3]
D      TRINITY_DN9104_c4_g1_i4; K00128  ALDH; aldehyde dehydrogenase (NAD+) [EC:1.2.1.3]
D      TRINITY_DN6245_c0_g1_i4; K00128  ALDH; aldehyde dehydrogenase (NAD+) [EC:1.2.1.3]
D      TRINITY_DN10056_c1_g1_i16; K00128  ALDH; aldehyde dehydrogenase (NAD+) [EC:1.2.1.3]
D      TRINITY_DN10056_c1_g1_i22; K00128  ALDH; aldehyde dehydrogenase (NAD+) [EC:1.2.1.3]
D      TRINITY_DN10056_c1_g1_i15; K00128  ALDH; aldehyde dehydrogenase (NAD+) [EC:1.2.1.3]
D      TRINITY_DN10056_c1_g1_i30; K00128  ALDH; aldehyde dehydrogenase (NAD+) [EC:1.2.1.3]
D      TRINITY_DN10383_c5_g1_i3; K14085  ALDH7A1; aldehyde dehydrogenase family 7 member A1 [EC:1.2.1.31 1.2.1.8 1.2.1.3]
D      TRINITY_DN10383_c5_g1_i2; K14085  ALDH7A1; aldehyde dehydrogenase family 7 member A1 [EC:1.2.1.31 1.2.1.8 1.2.1.3]
D      TRINITY_DN9292_c1_g3_i8; K01918  panC; pantoate--beta-alanine ligase [EC:6.3.2.1]
D      TRINITY_DN9292_c1_g3_i5; K01918  panC; pantoate--beta-alanine ligase [EC:6.3.2.1]
D      TRINITY_DN9504_c0_g1_i4; K00207  DPYD; dihydropyrimidine dehydrogenase (NADP+) [EC:1.3.1.2]
D      TRINITY_DN8931_c7_g1_i11; K01464  DPYS, dht, hydA; dihydropyrimidinase [EC:3.5.2.2]
D      TRINITY_DN8698_c1_g6_i4; K01431  UPB1, pydC; beta-ureidopropionase [EC:3.5.1.6]
D      TRINITY_DN8238_c7_g2_i9; K05605  HIBCH; 3-hydroxyisobutyryl-CoA hydrolase [EC:3.1.2.4]
D      TRINITY_DN10774_c1_g2_i5; K05605  HIBCH; 3-hydroxyisobutyryl-CoA hydrolase [EC:3.1.2.4]
D      TRINITY_DN8238_c7_g2_i7; K05605  HIBCH; 3-hydroxyisobutyryl-CoA hydrolase [EC:3.1.2.4]
D      TRINITY_DN7632_c0_g1_i13; K05605  HIBCH; 3-hydroxyisobutyryl-CoA hydrolase [EC:3.1.2.4]
D      TRINITY_DN8238_c7_g2_i5; K05605  HIBCH; 3-hydroxyisobutyryl-CoA hydrolase [EC:3.1.2.4]
D      TRINITY_DN7641_c0_g1_i3; K05605  HIBCH; 3-hydroxyisobutyryl-CoA hydrolase [EC:3.1.2.4]
D      TRINITY_DN10195_c2_g3_i7; K01692  paaF, echA; enoyl-CoA hydratase [EC:4.2.1.17]
D      TRINITY_DN10195_c2_g3_i6; K01692  paaF, echA; enoyl-CoA hydratase [EC:4.2.1.17]
D      TRINITY_DN10882_c0_g1_i1; K07514  EHHADH; enoyl-CoA hydratase / 3-hydroxyacyl-CoA dehydrogenase / 3,2-trans-enoyl-CoA isomerase [EC:4.2.1.17 1.1.1.35 5.3.3.8]
D      TRINITY_DN9199_c2_g1_i1; K00232  E1.3.3.6, ACOX1, ACOX3; acyl-CoA oxidase [EC:1.3.3.6]
D      TRINITY_DN9199_c2_g1_i3; K00232  E1.3.3.6, ACOX1, ACOX3; acyl-CoA oxidase [EC:1.3.3.6]
D      TRINITY_DN7070_c0_g1_i4; K00232  E1.3.3.6, ACOX1, ACOX3; acyl-CoA oxidase [EC:1.3.3.6]
D      TRINITY_DN9483_c1_g1_i1; K00232  E1.3.3.6, ACOX1, ACOX3; acyl-CoA oxidase [EC:1.3.3.6]
D      TRINITY_DN7844_c0_g1_i1; K00232  E1.3.3.6, ACOX1, ACOX3; acyl-CoA oxidase [EC:1.3.3.6]
D      TRINITY_DN8481_c4_g1_i3; K01578  MLYCD; malonyl-CoA decarboxylase [EC:4.1.1.9]
D      TRINITY_DN8481_c4_g1_i6; K01578  MLYCD; malonyl-CoA decarboxylase [EC:4.1.1.9]
D      TRINITY_DN8481_c4_g1_i16; K01578  MLYCD; malonyl-CoA decarboxylase [EC:4.1.1.9]
D      TRINITY_DN8481_c4_g1_i4; K01578  MLYCD; malonyl-CoA decarboxylase [EC:4.1.1.9]
D      TRINITY_DN8926_c1_g2_i1; K00140  mmsA, iolA, ALDH6A1; malonate-semialdehyde dehydrogenase (acetylating) / methylmalonate-semialdehyde dehydrogenase [EC:1.2.1.18 1.2.1.27]
D      TRINITY_DN8926_c1_g2_i5; K00140  mmsA, iolA, ALDH6A1; malonate-semialdehyde dehydrogenase (acetylating) / methylmalonate-semialdehyde dehydrogenase [EC:1.2.1.18 1.2.1.27]
D      TRINITY_DN10347_c0_g3_i10; K00140  mmsA, iolA, ALDH6A1; malonate-semialdehyde dehydrogenase (acetylating) / methylmalonate-semialdehyde dehydrogenase [EC:1.2.1.18 1.2.1.27]
C    00430 Taurine and hypotaurine metabolism [PATH:ko00430]
D      TRINITY_DN9365_c1_g1_i8; K01580  E4.1.1.15, gadB, gadA, GAD; glutamate decarboxylase [EC:4.1.1.15]
D      TRINITY_DN11398_c1_g1_i7; K01580  E4.1.1.15, gadB, gadA, GAD; glutamate decarboxylase [EC:4.1.1.15]
D      TRINITY_DN11398_c1_g1_i8; K01580  E4.1.1.15, gadB, gadA, GAD; glutamate decarboxylase [EC:4.1.1.15]
D      TRINITY_DN9365_c1_g1_i6; K01580  E4.1.1.15, gadB, gadA, GAD; glutamate decarboxylase [EC:4.1.1.15]
D      TRINITY_DN9365_c1_g1_i5; K01580  E4.1.1.15, gadB, gadA, GAD; glutamate decarboxylase [EC:4.1.1.15]
D      TRINITY_DN9365_c1_g1_i4; K01580  E4.1.1.15, gadB, gadA, GAD; glutamate decarboxylase [EC:4.1.1.15]
D      TRINITY_DN8551_c6_g1_i5; K10712  ADO; cysteamine dioxygenase [EC:1.13.11.19]
D      TRINITY_DN8551_c6_g1_i16; K10712  ADO; cysteamine dioxygenase [EC:1.13.11.19]
D      TRINITY_DN9092_c1_g2_i3; K18592  GGT1_5, CD224; gamma-glutamyltranspeptidase / glutathione hydrolase / leukotriene-C4 hydrolase [EC:2.3.2.2 3.4.19.13 3.4.19.14]
D      TRINITY_DN10570_c2_g1_i1; K18592  GGT1_5, CD224; gamma-glutamyltranspeptidase / glutathione hydrolase / leukotriene-C4 hydrolase [EC:2.3.2.2 3.4.19.13 3.4.19.14]
C    00440 Phosphonate and phosphinate metabolism [PATH:ko00440]
D      TRINITY_DN9071_c3_g1_i4; K00967  PCYT2; ethanolamine-phosphate cytidylyltransferase [EC:2.7.7.14]
D      TRINITY_DN5527_c0_g1_i1; K00967  PCYT2; ethanolamine-phosphate cytidylyltransferase [EC:2.7.7.14]
D      TRINITY_DN5527_c0_g1_i2; K00967  PCYT2; ethanolamine-phosphate cytidylyltransferase [EC:2.7.7.14]
D      TRINITY_DN9071_c3_g1_i2; K00967  PCYT2; ethanolamine-phosphate cytidylyltransferase [EC:2.7.7.14]
D      TRINITY_DN8454_c2_g2_i4; K00993  EPT1; ethanolaminephosphotransferase [EC:2.7.8.1]
D      TRINITY_DN8454_c2_g2_i6; K00993  EPT1; ethanolaminephosphotransferase [EC:2.7.8.1]
D      TRINITY_DN8454_c2_g2_i1; K00993  EPT1; ethanolaminephosphotransferase [EC:2.7.8.1]
D      TRINITY_DN9244_c1_g1_i4; K00968  PCYT1; choline-phosphate cytidylyltransferase [EC:2.7.7.15]
D      TRINITY_DN9244_c1_g1_i5; K00968  PCYT1; choline-phosphate cytidylyltransferase [EC:2.7.7.15]
C    00450 Selenocompound metabolism [PATH:ko00450]
D      TRINITY_DN8748_c1_g1_i4; K01739  metB; cystathionine gamma-synthase [EC:2.5.1.48]
D      TRINITY_DN8975_c0_g1_i1; K01760  metC; cysteine-S-conjugate beta-lyase [EC:4.4.1.13]
D      TRINITY_DN9063_c1_g1_i10; K00549  metE; 5-methyltetrahydropteroyltriglutamate--homocysteine methyltransferase [EC:2.1.1.14]
D      TRINITY_DN9063_c1_g2_i2; K00549  metE; 5-methyltetrahydropteroyltriglutamate--homocysteine methyltransferase [EC:2.1.1.14]
D      TRINITY_DN9063_c1_g1_i2; K00549  metE; 5-methyltetrahydropteroyltriglutamate--homocysteine methyltransferase [EC:2.1.1.14]
D      TRINITY_DN9063_c1_g1_i4; K00549  metE; 5-methyltetrahydropteroyltriglutamate--homocysteine methyltransferase [EC:2.1.1.14]
D      TRINITY_DN9063_c1_g1_i6; K00549  metE; 5-methyltetrahydropteroyltriglutamate--homocysteine methyltransferase [EC:2.1.1.14]
D      TRINITY_DN9063_c1_g1_i3; K00549  metE; 5-methyltetrahydropteroyltriglutamate--homocysteine methyltransferase [EC:2.1.1.14]
D      TRINITY_DN9063_c1_g2_i1; K00549  metE; 5-methyltetrahydropteroyltriglutamate--homocysteine methyltransferase [EC:2.1.1.14]
D      TRINITY_DN9063_c1_g1_i1; K00549  metE; 5-methyltetrahydropteroyltriglutamate--homocysteine methyltransferase [EC:2.1.1.14]
D      TRINITY_DN9606_c2_g2_i20; K01761  E4.4.1.11; methionine-gamma-lyase [EC:4.4.1.11]
D      TRINITY_DN9606_c2_g2_i4; K01761  E4.4.1.11; methionine-gamma-lyase [EC:4.4.1.11]
D      TRINITY_DN9606_c2_g2_i12; K01761  E4.4.1.11; methionine-gamma-lyase [EC:4.4.1.11]
D      TRINITY_DN10655_c5_g1_i11; K11717  sufS; cysteine desulfurase / selenocysteine lyase [EC:2.8.1.7 4.4.1.16]
D      TRINITY_DN10655_c5_g1_i1; K11717  sufS; cysteine desulfurase / selenocysteine lyase [EC:2.8.1.7 4.4.1.16]
D      TRINITY_DN10655_c5_g1_i4; K11717  sufS; cysteine desulfurase / selenocysteine lyase [EC:2.8.1.7 4.4.1.16]
D      TRINITY_DN10655_c5_g1_i3; K11717  sufS; cysteine desulfurase / selenocysteine lyase [EC:2.8.1.7 4.4.1.16]
D      TRINITY_DN10925_c4_g2_i2; K08247  E2.1.1.12; methionine S-methyltransferase [EC:2.1.1.12]
D      TRINITY_DN9375_c7_g1_i1; K00384  trxB, TRR; thioredoxin reductase (NADPH) [EC:1.8.1.9]
D      TRINITY_DN10172_c2_g1_i10; K00384  trxB, TRR; thioredoxin reductase (NADPH) [EC:1.8.1.9]
D      TRINITY_DN9375_c7_g1_i2; K00384  trxB, TRR; thioredoxin reductase (NADPH) [EC:1.8.1.9]
D      TRINITY_DN10172_c2_g1_i14; K00384  trxB, TRR; thioredoxin reductase (NADPH) [EC:1.8.1.9]
D      TRINITY_DN11258_c0_g2_i15; K12528  xdhD; putative selenate reductase molybdopterin-binding subunit
D      TRINITY_DN9454_c7_g1_i14; K13811  PAPSS; 3'-phosphoadenosine 5'-phosphosulfate synthase [EC:2.7.7.4 2.7.1.25]
D      TRINITY_DN9454_c7_g1_i5; K13811  PAPSS; 3'-phosphoadenosine 5'-phosphosulfate synthase [EC:2.7.7.4 2.7.1.25]
D      TRINITY_DN10734_c4_g3_i2; K13811  PAPSS; 3'-phosphoadenosine 5'-phosphosulfate synthase [EC:2.7.7.4 2.7.1.25]
D      TRINITY_DN9454_c7_g1_i16; K13811  PAPSS; 3'-phosphoadenosine 5'-phosphosulfate synthase [EC:2.7.7.4 2.7.1.25]
D      TRINITY_DN10966_c0_g1_i8; K01874  MARS, metG; methionyl-tRNA synthetase [EC:6.1.1.10]
D      TRINITY_DN7440_c0_g1_i1; K01874  MARS, metG; methionyl-tRNA synthetase [EC:6.1.1.10]
D      TRINITY_DN10966_c0_g1_i2; K01874  MARS, metG; methionyl-tRNA synthetase [EC:6.1.1.10]
D      TRINITY_DN7440_c0_g1_i2; K01874  MARS, metG; methionyl-tRNA synthetase [EC:6.1.1.10]
D      TRINITY_DN10966_c0_g1_i3; K01874  MARS, metG; methionyl-tRNA synthetase [EC:6.1.1.10]
D      TRINITY_DN10444_c1_g4_i6; K01874  MARS, metG; methionyl-tRNA synthetase [EC:6.1.1.10]
C    00460 Cyanoamino acid metabolism [PATH:ko00460]
D      TRINITY_DN11191_c1_g1_i6; K01188  E3.2.1.21; beta-glucosidase [EC:3.2.1.21]
D      TRINITY_DN11191_c1_g1_i7; K01188  E3.2.1.21; beta-glucosidase [EC:3.2.1.21]
D      TRINITY_DN10263_c1_g4_i3; K01188  E3.2.1.21; beta-glucosidase [EC:3.2.1.21]
D      TRINITY_DN9920_c0_g6_i1; K01188  E3.2.1.21; beta-glucosidase [EC:3.2.1.21]
D      TRINITY_DN10263_c1_g4_i7; K01188  E3.2.1.21; beta-glucosidase [EC:3.2.1.21]
D      TRINITY_DN10669_c1_g1_i4; K05349  bglX; beta-glucosidase [EC:3.2.1.21]
D      TRINITY_DN9584_c0_g1_i6; K05349  bglX; beta-glucosidase [EC:3.2.1.21]
D      TRINITY_DN9584_c0_g1_i3; K05349  bglX; beta-glucosidase [EC:3.2.1.21]
D      TRINITY_DN10669_c1_g1_i8; K05349  bglX; beta-glucosidase [EC:3.2.1.21]
D      TRINITY_DN10993_c1_g2_i3; K05350  bglB; beta-glucosidase [EC:3.2.1.21]
D      TRINITY_DN7854_c0_g1_i1; K05350  bglB; beta-glucosidase [EC:3.2.1.21]
D      TRINITY_DN11223_c1_g1_i8; K08248  MDL3; (R)-mandelonitrile lyase [EC:4.1.2.10]
D      TRINITY_DN11223_c1_g1_i4; K08248  MDL3; (R)-mandelonitrile lyase [EC:4.1.2.10]
D      TRINITY_DN10389_c2_g2_i18; K01501  E3.5.5.1; nitrilase [EC:3.5.5.1]
D      TRINITY_DN10389_c2_g2_i7; K01501  E3.5.5.1; nitrilase [EC:3.5.5.1]
D      TRINITY_DN7939_c0_g1_i2; K13034  ATCYSC1; L-3-cyanoalanine synthase/ cysteine synthase [EC:2.5.1.47 4.4.1.9]
D      TRINITY_DN9092_c1_g2_i3; K18592  GGT1_5, CD224; gamma-glutamyltranspeptidase / glutathione hydrolase / leukotriene-C4 hydrolase [EC:2.3.2.2 3.4.19.13 3.4.19.14]
D      TRINITY_DN10570_c2_g1_i1; K18592  GGT1_5, CD224; gamma-glutamyltranspeptidase / glutathione hydrolase / leukotriene-C4 hydrolase [EC:2.3.2.2 3.4.19.13 3.4.19.14]
D      TRINITY_DN10690_c2_g4_i1; K13051  ASRGL1, iaaA; L-asparaginase / beta-aspartyl-peptidase [EC:3.5.1.1 3.4.19.5]
D      TRINITY_DN9637_c0_g1_i1; K13051  ASRGL1, iaaA; L-asparaginase / beta-aspartyl-peptidase [EC:3.5.1.1 3.4.19.5]
D      TRINITY_DN10799_c2_g4_i1; K00600  glyA, SHMT; glycine hydroxymethyltransferase [EC:2.1.2.1]
D      TRINITY_DN10813_c0_g3_i3; K00600  glyA, SHMT; glycine hydroxymethyltransferase [EC:2.1.2.1]
D      TRINITY_DN10015_c5_g1_i4; K00600  glyA, SHMT; glycine hydroxymethyltransferase [EC:2.1.2.1]
D      TRINITY_DN11077_c3_g1_i4; K00600  glyA, SHMT; glycine hydroxymethyltransferase [EC:2.1.2.1]
D      TRINITY_DN11077_c3_g1_i2; K00600  glyA, SHMT; glycine hydroxymethyltransferase [EC:2.1.2.1]
D      TRINITY_DN10813_c0_g3_i1; K00600  glyA, SHMT; glycine hydroxymethyltransferase [EC:2.1.2.1]
D      TRINITY_DN10021_c2_g3_i1; K00600  glyA, SHMT; glycine hydroxymethyltransferase [EC:2.1.2.1]
D      TRINITY_DN10813_c0_g3_i2; K00600  glyA, SHMT; glycine hydroxymethyltransferase [EC:2.1.2.1]
D      TRINITY_DN8031_c1_g1_i1; K01455  E3.5.1.49; formamidase [EC:3.5.1.49]
D      TRINITY_DN8031_c1_g1_i4; K01455  E3.5.1.49; formamidase [EC:3.5.1.49]
D      TRINITY_DN8031_c1_g1_i7; K01455  E3.5.1.49; formamidase [EC:3.5.1.49]
C    00471 D-Glutamine and D-glutamate metabolism [PATH:ko00471]
D      TRINITY_DN10907_c2_g3_i6; K00261  GLUD1_2, gdhA; glutamate dehydrogenase (NAD(P)+) [EC:1.4.1.3]
D      TRINITY_DN10907_c2_g3_i4; K00261  GLUD1_2, gdhA; glutamate dehydrogenase (NAD(P)+) [EC:1.4.1.3]
D      TRINITY_DN7437_c0_g1_i2; K00261  GLUD1_2, gdhA; glutamate dehydrogenase (NAD(P)+) [EC:1.4.1.3]
D      TRINITY_DN9071_c5_g1_i4; K00261  GLUD1_2, gdhA; glutamate dehydrogenase (NAD(P)+) [EC:1.4.1.3]
C    00472 D-Arginine and D-ornithine metabolism [PATH:ko00472]
C    00473 D-Alanine metabolism [PATH:ko00473]
D      TRINITY_DN9421_c1_g3_i4; K01921  ddl; D-alanine-D-alanine ligase [EC:6.3.2.4]
C    00480 Glutathione metabolism [PATH:ko00480]
D      TRINITY_DN9092_c1_g2_i3; K18592  GGT1_5, CD224; gamma-glutamyltranspeptidase / glutathione hydrolase / leukotriene-C4 hydrolase [EC:2.3.2.2 3.4.19.13 3.4.19.14]
D      TRINITY_DN10570_c2_g1_i1; K18592  GGT1_5, CD224; gamma-glutamyltranspeptidase / glutathione hydrolase / leukotriene-C4 hydrolase [EC:2.3.2.2 3.4.19.13 3.4.19.14]
D      TRINITY_DN10596_c3_g1_i7; K22596  GGCT; gamma-glutamylcyclotransferase, plant [EC:4.3.2.9]
D      TRINITY_DN9576_c0_g2_i4; K22596  GGCT; gamma-glutamylcyclotransferase, plant [EC:4.3.2.9]
D      TRINITY_DN9576_c0_g2_i5; K22596  GGCT; gamma-glutamylcyclotransferase, plant [EC:4.3.2.9]
D      TRINITY_DN11366_c5_g1_i3; K01469  OPLAH, OXP1, oplAH; 5-oxoprolinase (ATP-hydrolysing) [EC:3.5.2.9]
D      TRINITY_DN11366_c5_g1_i1; K01469  OPLAH, OXP1, oplAH; 5-oxoprolinase (ATP-hydrolysing) [EC:3.5.2.9]
D      TRINITY_DN10772_c3_g1_i7; K01919  gshA; glutamate--cysteine ligase [EC:6.3.2.2]
D      TRINITY_DN10772_c3_g1_i4; K01919  gshA; glutamate--cysteine ligase [EC:6.3.2.2]
D      TRINITY_DN10987_c2_g1_i8; K21456  GSS; glutathione synthase [EC:6.3.2.3]
D      TRINITY_DN10987_c2_g1_i9; K21456  GSS; glutathione synthase [EC:6.3.2.3]
D      TRINITY_DN10987_c2_g1_i6; K21456  GSS; glutathione synthase [EC:6.3.2.3]
D      TRINITY_DN9063_c0_g2_i2; K01255  CARP, pepA; leucyl aminopeptidase [EC:3.4.11.1]
D      TRINITY_DN9063_c0_g2_i1; K01255  CARP, pepA; leucyl aminopeptidase [EC:3.4.11.1]
D      TRINITY_DN11218_c5_g1_i6; K01256  pepN; aminopeptidase N [EC:3.4.11.2]
D      TRINITY_DN9315_c1_g1_i8; K00799  GST, gst; glutathione S-transferase [EC:2.5.1.18]
D      TRINITY_DN9315_c1_g1_i13; K00799  GST, gst; glutathione S-transferase [EC:2.5.1.18]
D      TRINITY_DN10018_c0_g2_i2; K00799  GST, gst; glutathione S-transferase [EC:2.5.1.18]
D      TRINITY_DN9315_c1_g1_i5; K00799  GST, gst; glutathione S-transferase [EC:2.5.1.18]
D      TRINITY_DN10018_c0_g2_i1; K00799  GST, gst; glutathione S-transferase [EC:2.5.1.18]
D      TRINITY_DN11070_c1_g1_i14; K00799  GST, gst; glutathione S-transferase [EC:2.5.1.18]
D      TRINITY_DN10057_c0_g1_i6; K00799  GST, gst; glutathione S-transferase [EC:2.5.1.18]
D      TRINITY_DN11390_c2_g1_i18; K00799  GST, gst; glutathione S-transferase [EC:2.5.1.18]
D      TRINITY_DN11070_c1_g1_i13; K00799  GST, gst; glutathione S-transferase [EC:2.5.1.18]
D      TRINITY_DN10057_c0_g1_i3; K00799  GST, gst; glutathione S-transferase [EC:2.5.1.18]
D      TRINITY_DN10980_c0_g1_i2; K00799  GST, gst; glutathione S-transferase [EC:2.5.1.18]
D      TRINITY_DN7610_c0_g2_i2; K00799  GST, gst; glutathione S-transferase [EC:2.5.1.18]
D      TRINITY_DN10057_c0_g1_i1; K00799  GST, gst; glutathione S-transferase [EC:2.5.1.18]
D      TRINITY_DN11316_c0_g1_i10; K00799  GST, gst; glutathione S-transferase [EC:2.5.1.18]
D      TRINITY_DN7610_c0_g1_i2; K00799  GST, gst; glutathione S-transferase [EC:2.5.1.18]
D      TRINITY_DN11316_c0_g1_i2; K00799  GST, gst; glutathione S-transferase [EC:2.5.1.18]
D      TRINITY_DN11390_c2_g1_i12; K00799  GST, gst; glutathione S-transferase [EC:2.5.1.18]
D      TRINITY_DN5850_c0_g1_i2; K00799  GST, gst; glutathione S-transferase [EC:2.5.1.18]
D      TRINITY_DN11390_c2_g1_i19; K00799  GST, gst; glutathione S-transferase [EC:2.5.1.18]
D      TRINITY_DN11390_c2_g1_i8; K00799  GST, gst; glutathione S-transferase [EC:2.5.1.18]
D      TRINITY_DN11390_c2_g1_i11; K00799  GST, gst; glutathione S-transferase [EC:2.5.1.18]
D      TRINITY_DN11070_c1_g3_i2; K00799  GST, gst; glutathione S-transferase [EC:2.5.1.18]
D      TRINITY_DN9315_c1_g2_i5; K00799  GST, gst; glutathione S-transferase [EC:2.5.1.18]
D      TRINITY_DN11316_c0_g1_i16; K00799  GST, gst; glutathione S-transferase [EC:2.5.1.18]
D      TRINITY_DN9315_c1_g2_i10; K00799  GST, gst; glutathione S-transferase [EC:2.5.1.18]
D      TRINITY_DN11316_c0_g1_i19; K00799  GST, gst; glutathione S-transferase [EC:2.5.1.18]
D      TRINITY_DN5341_c0_g1_i1; K00799  GST, gst; glutathione S-transferase [EC:2.5.1.18]
D      TRINITY_DN9315_c1_g2_i11; K00799  GST, gst; glutathione S-transferase [EC:2.5.1.18]
D      TRINITY_DN9315_c1_g2_i12; K00799  GST, gst; glutathione S-transferase [EC:2.5.1.18]
D      TRINITY_DN8394_c2_g1_i2; K21888  DHAR; glutathione dehydrogenase/transferase [EC:1.8.5.1 2.5.1.18]
D      TRINITY_DN10929_c3_g1_i2; K21888  DHAR; glutathione dehydrogenase/transferase [EC:1.8.5.1 2.5.1.18]
D      TRINITY_DN10140_c0_g4_i2; K00383  GSR, gor; glutathione reductase (NADPH) [EC:1.8.1.7]
D      TRINITY_DN8141_c0_g1_i1; K00383  GSR, gor; glutathione reductase (NADPH) [EC:1.8.1.7]
D      TRINITY_DN8722_c0_g6_i4; K00031  IDH1, IDH2, icd; isocitrate dehydrogenase [EC:1.1.1.42]
D      TRINITY_DN9738_c1_g1_i15; K00031  IDH1, IDH2, icd; isocitrate dehydrogenase [EC:1.1.1.42]
D      TRINITY_DN8210_c0_g1_i2; K00031  IDH1, IDH2, icd; isocitrate dehydrogenase [EC:1.1.1.42]
D      TRINITY_DN8210_c0_g1_i3; K00031  IDH1, IDH2, icd; isocitrate dehydrogenase [EC:1.1.1.42]
D      TRINITY_DN9738_c1_g1_i12; K00031  IDH1, IDH2, icd; isocitrate dehydrogenase [EC:1.1.1.42]
D      TRINITY_DN6525_c0_g1_i1; K00033  PGD, gnd, gntZ; 6-phosphogluconate dehydrogenase [EC:1.1.1.44 1.1.1.343]
D      TRINITY_DN10471_c1_g1_i1; K00033  PGD, gnd, gntZ; 6-phosphogluconate dehydrogenase [EC:1.1.1.44 1.1.1.343]
D      TRINITY_DN6525_c0_g2_i1; K00033  PGD, gnd, gntZ; 6-phosphogluconate dehydrogenase [EC:1.1.1.44 1.1.1.343]
D      TRINITY_DN9714_c3_g2_i2; K00036  G6PD, zwf; glucose-6-phosphate 1-dehydrogenase [EC:1.1.1.49 1.1.1.363]
D      TRINITY_DN9714_c3_g2_i1; K00036  G6PD, zwf; glucose-6-phosphate 1-dehydrogenase [EC:1.1.1.49 1.1.1.363]
D      TRINITY_DN8829_c4_g1_i11; K00036  G6PD, zwf; glucose-6-phosphate 1-dehydrogenase [EC:1.1.1.49 1.1.1.363]
D      TRINITY_DN8829_c4_g1_i6; K00036  G6PD, zwf; glucose-6-phosphate 1-dehydrogenase [EC:1.1.1.49 1.1.1.363]
D      TRINITY_DN7320_c0_g1_i1; K00036  G6PD, zwf; glucose-6-phosphate 1-dehydrogenase [EC:1.1.1.49 1.1.1.363]
D      TRINITY_DN9714_c3_g1_i4; K00036  G6PD, zwf; glucose-6-phosphate 1-dehydrogenase [EC:1.1.1.49 1.1.1.363]
D      TRINITY_DN9714_c3_g1_i5; K00036  G6PD, zwf; glucose-6-phosphate 1-dehydrogenase [EC:1.1.1.49 1.1.1.363]
D      TRINITY_DN10526_c3_g6_i4; K00432  gpx, btuE, bsaA; glutathione peroxidase [EC:1.11.1.9]
D      TRINITY_DN10526_c3_g2_i4; K00432  gpx, btuE, bsaA; glutathione peroxidase [EC:1.11.1.9]
D      TRINITY_DN10526_c3_g2_i1; K00432  gpx, btuE, bsaA; glutathione peroxidase [EC:1.11.1.9]
D      TRINITY_DN9084_c1_g4_i4; K00432  gpx, btuE, bsaA; glutathione peroxidase [EC:1.11.1.9]
D      TRINITY_DN10828_c8_g1_i1; K00432  gpx, btuE, bsaA; glutathione peroxidase [EC:1.11.1.9]
D      TRINITY_DN10526_c3_g5_i1; K00432  gpx, btuE, bsaA; glutathione peroxidase [EC:1.11.1.9]
D      TRINITY_DN9558_c0_g1_i5; K00797  speE, SRM; spermidine synthase [EC:2.5.1.16]
D      TRINITY_DN9558_c0_g1_i3; K00797  speE, SRM; spermidine synthase [EC:2.5.1.16]
D      TRINITY_DN232_c0_g1_i1; K00797  speE, SRM; spermidine synthase [EC:2.5.1.16]
D      TRINITY_DN8996_c1_g1_i2; K00797  speE, SRM; spermidine synthase [EC:2.5.1.16]
D      TRINITY_DN8996_c1_g1_i1; K00797  speE, SRM; spermidine synthase [EC:2.5.1.16]
D      TRINITY_DN9558_c0_g1_i2; K00797  speE, SRM; spermidine synthase [EC:2.5.1.16]
D      TRINITY_DN8996_c1_g1_i4; K00797  speE, SRM; spermidine synthase [EC:2.5.1.16]
D      TRINITY_DN8232_c1_g1_i6; K00434  E1.11.1.11; L-ascorbate peroxidase [EC:1.11.1.11]
D      TRINITY_DN8506_c2_g2_i1; K00434  E1.11.1.11; L-ascorbate peroxidase [EC:1.11.1.11]
D      TRINITY_DN8506_c2_g2_i3; K00434  E1.11.1.11; L-ascorbate peroxidase [EC:1.11.1.11]
D      TRINITY_DN8232_c1_g1_i15; K00434  E1.11.1.11; L-ascorbate peroxidase [EC:1.11.1.11]
D      TRINITY_DN10760_c1_g1_i6; K00434  E1.11.1.11; L-ascorbate peroxidase [EC:1.11.1.11]
D      TRINITY_DN5758_c0_g1_i2; K00434  E1.11.1.11; L-ascorbate peroxidase [EC:1.11.1.11]
D      TRINITY_DN8232_c1_g1_i11; K00434  E1.11.1.11; L-ascorbate peroxidase [EC:1.11.1.11]
D      TRINITY_DN7062_c0_g1_i2; K00434  E1.11.1.11; L-ascorbate peroxidase [EC:1.11.1.11]
D      TRINITY_DN10119_c1_g4_i2; K00434  E1.11.1.11; L-ascorbate peroxidase [EC:1.11.1.11]
D      TRINITY_DN10062_c1_g1_i1; K10807  RRM1; ribonucleoside-diphosphate reductase subunit M1 [EC:1.17.4.1]
D      TRINITY_DN9609_c0_g2_i5; K10808  RRM2; ribonucleoside-diphosphate reductase subunit M2 [EC:1.17.4.1]
D      TRINITY_DN9609_c0_g2_i4; K10808  RRM2; ribonucleoside-diphosphate reductase subunit M2 [EC:1.17.4.1]
D      TRINITY_DN9609_c0_g2_i3; K10808  RRM2; ribonucleoside-diphosphate reductase subunit M2 [EC:1.17.4.1]
B
B  09107 Glycan biosynthesis and metabolism
C    00510 N-Glycan biosynthesis [PATH:ko00510]
D      TRINITY_DN10599_c2_g1_i2; K12345  SRD5A3; 3-oxo-5-alpha-steroid 4-dehydrogenase 3 / polyprenol reductase [EC:1.3.1.22 1.3.1.94]
D      TRINITY_DN10599_c2_g1_i1; K12345  SRD5A3; 3-oxo-5-alpha-steroid 4-dehydrogenase 3 / polyprenol reductase [EC:1.3.1.22 1.3.1.94]
D      TRINITY_DN10038_c1_g1_i2; K00902  DOLK; dolichol kinase [EC:2.7.1.108]
D      TRINITY_DN10038_c1_g1_i3; K00902  DOLK; dolichol kinase [EC:2.7.1.108]
D      TRINITY_DN9220_c0_g3_i1; K01001  ALG7; UDP-N-acetylglucosamine--dolichyl-phosphate N-acetylglucosaminephosphotransferase [EC:2.7.8.15]
D      TRINITY_DN10056_c2_g1_i5; K00729  ALG5; dolichyl-phosphate beta-glucosyltransferase [EC:2.4.1.117]
D      TRINITY_DN10056_c2_g1_i2; K00729  ALG5; dolichyl-phosphate beta-glucosyltransferase [EC:2.4.1.117]
D      TRINITY_DN9876_c1_g2_i4; K07432  ALG13; beta-1,4-N-acetylglucosaminyltransferase [EC:2.4.1.141]
D      TRINITY_DN9876_c1_g2_i3; K07432  ALG13; beta-1,4-N-acetylglucosaminyltransferase [EC:2.4.1.141]
D      TRINITY_DN10700_c0_g1_i1; K07441  ALG14; beta-1,4-N-acetylglucosaminyltransferase [EC:2.4.1.141]
D      TRINITY_DN9813_c0_g3_i1; K00721  DPM1; dolichol-phosphate mannosyltransferase [EC:2.4.1.83]
D      TRINITY_DN8938_c1_g1_i3; K09658  DPM2; dolichol phosphate-mannose biosynthesis regulatory protein
D      TRINITY_DN8938_c1_g1_i7; K09658  DPM2; dolichol phosphate-mannose biosynthesis regulatory protein
D      TRINITY_DN9957_c3_g1_i1; K09659  DPM3; dolichol-phosphate mannosyltransferase subunit 3
D      TRINITY_DN9957_c3_g1_i3; K09659  DPM3; dolichol-phosphate mannosyltransferase subunit 3
D      TRINITY_DN9031_c4_g1_i4; K03842  ALG1; beta-1,4-mannosyltransferase [EC:2.4.1.142]
D      TRINITY_DN9031_c4_g1_i1; K03842  ALG1; beta-1,4-mannosyltransferase [EC:2.4.1.142]
D      TRINITY_DN9031_c4_g1_i7; K03842  ALG1; beta-1,4-mannosyltransferase [EC:2.4.1.142]
D      TRINITY_DN9031_c4_g1_i14; K03842  ALG1; beta-1,4-mannosyltransferase [EC:2.4.1.142]
D      TRINITY_DN9031_c4_g1_i3; K03842  ALG1; beta-1,4-mannosyltransferase [EC:2.4.1.142]
D      TRINITY_DN9925_c1_g2_i2; K03843  ALG2; alpha-1,3/alpha-1,6-mannosyltransferase [EC:2.4.1.132 2.4.1.257]
D      TRINITY_DN9925_c1_g2_i3; K03843  ALG2; alpha-1,3/alpha-1,6-mannosyltransferase [EC:2.4.1.132 2.4.1.257]
D      TRINITY_DN8357_c0_g1_i5; K03844  ALG11; alpha-1,2-mannosyltransferase [EC:2.4.1.131]
D      TRINITY_DN10373_c0_g1_i11; K03845  ALG3; alpha-1,3-mannosyltransferase [EC:2.4.1.258]
D      TRINITY_DN7862_c0_g1_i2; K03846  ALG9; alpha-1,2-mannosyltransferase [EC:2.4.1.259 2.4.1.261]
D      TRINITY_DN9367_c0_g3_i11; K03847  ALG12; alpha-1,6-mannosyltransferase [EC:2.4.1.260]
D      TRINITY_DN9569_c5_g1_i10; K03848  ALG6; alpha-1,3-glucosyltransferase [EC:2.4.1.267]
D      TRINITY_DN10576_c0_g1_i7; K03849  ALG8; alpha-1,3-glucosyltransferase [EC:2.4.1.265]
D      TRINITY_DN10576_c0_g1_i16; K03849  ALG8; alpha-1,3-glucosyltransferase [EC:2.4.1.265]
D      TRINITY_DN7381_c0_g1_i10; K03850  ALG10; alpha-1,2-glucosyltransferase [EC:2.4.1.256]
D      TRINITY_DN9975_c3_g1_i3; K07151  STT3; dolichyl-diphosphooligosaccharide---protein glycosyltransferase [EC:2.4.99.18]
D      TRINITY_DN8278_c2_g2_i1; K07151  STT3; dolichyl-diphosphooligosaccharide---protein glycosyltransferase [EC:2.4.99.18]
D      TRINITY_DN9975_c3_g1_i1; K07151  STT3; dolichyl-diphosphooligosaccharide---protein glycosyltransferase [EC:2.4.99.18]
D      TRINITY_DN8278_c2_g2_i2; K07151  STT3; dolichyl-diphosphooligosaccharide---protein glycosyltransferase [EC:2.4.99.18]
D      TRINITY_DN8967_c5_g1_i16; K12666  OST1, RPN1; oligosaccharyltransferase complex subunit alpha (ribophorin I)
D      TRINITY_DN10702_c9_g1_i9; K12666  OST1, RPN1; oligosaccharyltransferase complex subunit alpha (ribophorin I)
D      TRINITY_DN9185_c3_g1_i8; K12667  SWP1, RPN2; oligosaccharyltransferase complex subunit delta (ribophorin II)
D      TRINITY_DN9185_c3_g1_i5; K12667  SWP1, RPN2; oligosaccharyltransferase complex subunit delta (ribophorin II)
D      TRINITY_DN6665_c0_g1_i1; K12668  OST2, DAD1; oligosaccharyltransferase complex subunit epsilon
D      TRINITY_DN7212_c0_g1_i1; K12669  OST3, OST6; oligosaccharyltransferase complex subunit gamma
D      TRINITY_DN9220_c0_g4_i1; K12670  WBP1; oligosaccharyltransferase complex subunit beta
D      TRINITY_DN9220_c0_g8_i1; K12670  WBP1; oligosaccharyltransferase complex subunit beta
D      TRINITY_DN9220_c0_g4_i7; K12670  WBP1; oligosaccharyltransferase complex subunit beta
D      TRINITY_DN8870_c2_g1_i2; K07252  DOLPP1; dolichyldiphosphatase [EC:3.6.1.43]
D      TRINITY_DN8870_c2_g1_i8; K07252  DOLPP1; dolichyldiphosphatase [EC:3.6.1.43]
D      TRINITY_DN8870_c2_g1_i1; K07252  DOLPP1; dolichyldiphosphatase [EC:3.6.1.43]
D      TRINITY_DN8870_c2_g1_i6; K07252  DOLPP1; dolichyldiphosphatase [EC:3.6.1.43]
D      TRINITY_DN9791_c0_g1_i2; K01228  MOGS; mannosyl-oligosaccharide glucosidase [EC:3.2.1.106]
D      TRINITY_DN9791_c0_g1_i8; K01228  MOGS; mannosyl-oligosaccharide glucosidase [EC:3.2.1.106]
D      TRINITY_DN8381_c2_g1_i10; K05546  GANAB; mannosyl-oligosaccharide alpha-1,3-glucosidase [EC:3.2.1.207]
D      TRINITY_DN8381_c2_g1_i3; K05546  GANAB; mannosyl-oligosaccharide alpha-1,3-glucosidase [EC:3.2.1.207]
D      TRINITY_DN10429_c0_g1_i1; K23741  MAN1B, MNS3; endoplasmic reticulum Man9GlcNAc2 1,2-alpha-mannosidase [EC:3.2.1.209]
D      TRINITY_DN8984_c0_g1_i1; K01230  MAN1A_C, MNS1_2; mannosyl-oligosaccharide alpha-1,2-mannosidase [EC:3.2.1.113]
D      TRINITY_DN7523_c0_g1_i3; K00726  MGAT1; alpha-1,3-mannosyl-glycoprotein beta-1,2-N-acetylglucosaminyltransferase [EC:2.4.1.101]
D      TRINITY_DN6378_c0_g1_i1; K01231  MAN2; alpha-mannosidase II [EC:3.2.1.114]
D      TRINITY_DN8409_c2_g1_i1; K00736  MGAT2; alpha-1,6-mannosyl-glycoprotein beta-1,2-N-acetylglucosaminyltransferase [EC:2.4.1.143]
D      TRINITY_DN8409_c2_g1_i2; K00736  MGAT2; alpha-1,6-mannosyl-glycoprotein beta-1,2-N-acetylglucosaminyltransferase [EC:2.4.1.143]
D      TRINITY_DN7872_c0_g3_i1; K00737  MGAT3; beta-1,4-mannosyl-glycoprotein beta-1,4-N-acetylglucosaminyltransferase [EC:2.4.1.144]
D      TRINITY_DN10942_c0_g3_i1; K00737  MGAT3; beta-1,4-mannosyl-glycoprotein beta-1,4-N-acetylglucosaminyltransferase [EC:2.4.1.144]
C    00513 Various types of N-glycan biosynthesis [PATH:ko00513]
D      TRINITY_DN9876_c1_g2_i4; K07432  ALG13; beta-1,4-N-acetylglucosaminyltransferase [EC:2.4.1.141]
D      TRINITY_DN9876_c1_g2_i3; K07432  ALG13; beta-1,4-N-acetylglucosaminyltransferase [EC:2.4.1.141]
D      TRINITY_DN10700_c0_g1_i1; K07441  ALG14; beta-1,4-N-acetylglucosaminyltransferase [EC:2.4.1.141]
D      TRINITY_DN9031_c4_g1_i4; K03842  ALG1; beta-1,4-mannosyltransferase [EC:2.4.1.142]
D      TRINITY_DN9031_c4_g1_i1; K03842  ALG1; beta-1,4-mannosyltransferase [EC:2.4.1.142]
D      TRINITY_DN9031_c4_g1_i7; K03842  ALG1; beta-1,4-mannosyltransferase [EC:2.4.1.142]
D      TRINITY_DN9031_c4_g1_i14; K03842  ALG1; beta-1,4-mannosyltransferase [EC:2.4.1.142]
D      TRINITY_DN9031_c4_g1_i3; K03842  ALG1; beta-1,4-mannosyltransferase [EC:2.4.1.142]
D      TRINITY_DN9925_c1_g2_i2; K03843  ALG2; alpha-1,3/alpha-1,6-mannosyltransferase [EC:2.4.1.132 2.4.1.257]
D      TRINITY_DN9925_c1_g2_i3; K03843  ALG2; alpha-1,3/alpha-1,6-mannosyltransferase [EC:2.4.1.132 2.4.1.257]
D      TRINITY_DN8357_c0_g1_i5; K03844  ALG11; alpha-1,2-mannosyltransferase [EC:2.4.1.131]
D      TRINITY_DN10373_c0_g1_i11; K03845  ALG3; alpha-1,3-mannosyltransferase [EC:2.4.1.258]
D      TRINITY_DN7862_c0_g1_i2; K03846  ALG9; alpha-1,2-mannosyltransferase [EC:2.4.1.259 2.4.1.261]
D      TRINITY_DN9367_c0_g3_i11; K03847  ALG12; alpha-1,6-mannosyltransferase [EC:2.4.1.260]
D      TRINITY_DN9975_c3_g1_i3; K07151  STT3; dolichyl-diphosphooligosaccharide---protein glycosyltransferase [EC:2.4.99.18]
D      TRINITY_DN8278_c2_g2_i1; K07151  STT3; dolichyl-diphosphooligosaccharide---protein glycosyltransferase [EC:2.4.99.18]
D      TRINITY_DN9975_c3_g1_i1; K07151  STT3; dolichyl-diphosphooligosaccharide---protein glycosyltransferase [EC:2.4.99.18]
D      TRINITY_DN8278_c2_g2_i2; K07151  STT3; dolichyl-diphosphooligosaccharide---protein glycosyltransferase [EC:2.4.99.18]
D      TRINITY_DN8967_c5_g1_i16; K12666  OST1, RPN1; oligosaccharyltransferase complex subunit alpha (ribophorin I)
D      TRINITY_DN10702_c9_g1_i9; K12666  OST1, RPN1; oligosaccharyltransferase complex subunit alpha (ribophorin I)
D      TRINITY_DN9185_c3_g1_i8; K12667  SWP1, RPN2; oligosaccharyltransferase complex subunit delta (ribophorin II)
D      TRINITY_DN9185_c3_g1_i5; K12667  SWP1, RPN2; oligosaccharyltransferase complex subunit delta (ribophorin II)
D      TRINITY_DN6665_c0_g1_i1; K12668  OST2, DAD1; oligosaccharyltransferase complex subunit epsilon
D      TRINITY_DN7212_c0_g1_i1; K12669  OST3, OST6; oligosaccharyltransferase complex subunit gamma
D      TRINITY_DN9220_c0_g4_i1; K12670  WBP1; oligosaccharyltransferase complex subunit beta
D      TRINITY_DN9220_c0_g8_i1; K12670  WBP1; oligosaccharyltransferase complex subunit beta
D      TRINITY_DN9220_c0_g4_i7; K12670  WBP1; oligosaccharyltransferase complex subunit beta
D      TRINITY_DN10429_c0_g1_i1; K23741  MAN1B, MNS3; endoplasmic reticulum Man9GlcNAc2 1,2-alpha-mannosidase [EC:3.2.1.209]
D      TRINITY_DN8984_c0_g1_i1; K01230  MAN1A_C, MNS1_2; mannosyl-oligosaccharide alpha-1,2-mannosidase [EC:3.2.1.113]
D      TRINITY_DN7523_c0_g1_i3; K00726  MGAT1; alpha-1,3-mannosyl-glycoprotein beta-1,2-N-acetylglucosaminyltransferase [EC:2.4.1.101]
D      TRINITY_DN6378_c0_g1_i1; K01231  MAN2; alpha-mannosidase II [EC:3.2.1.114]
D      TRINITY_DN8409_c2_g1_i1; K00736  MGAT2; alpha-1,6-mannosyl-glycoprotein beta-1,2-N-acetylglucosaminyltransferase [EC:2.4.1.143]
D      TRINITY_DN8409_c2_g1_i2; K00736  MGAT2; alpha-1,6-mannosyl-glycoprotein beta-1,2-N-acetylglucosaminyltransferase [EC:2.4.1.143]
D      TRINITY_DN11327_c1_g1_i8; K03714  XYLT; glycoprotein 2-beta-D-xylosyltransferase [EC:2.4.2.38]
D      TRINITY_DN9046_c2_g2_i2; K00753  E2.4.1.214; glycoprotein 3-alpha-L-fucosyltransferase [EC:2.4.1.214]
D      TRINITY_DN11112_c3_g2_i4; K14413  GALT1; beta-1,3-galactosyltransferase [EC:2.4.1.-]
D      TRINITY_DN10683_c4_g2_i1; K14412  FUT13, FucTC; alpha-1,4-fucosyltransferase [EC:2.4.1.65]
D      TRINITY_DN10785_c0_g1_i4; K12373  HEXA_B; hexosaminidase [EC:3.2.1.52]
D      TRINITY_DN8675_c3_g1_i1; K12373  HEXA_B; hexosaminidase [EC:3.2.1.52]
D      TRINITY_DN8459_c0_g1_i1; K12373  HEXA_B; hexosaminidase [EC:3.2.1.52]
C    00512 Mucin type O-glycan biosynthesis [PATH:ko00512]
D      TRINITY_DN8135_c3_g1_i5; K03368  SIAT4B; beta-galactoside alpha-2,3-sialyltransferase (sialyltransferase 4B) [EC:2.4.99.4]
D      TRINITY_DN8135_c3_g1_i2; K03368  SIAT4B; beta-galactoside alpha-2,3-sialyltransferase (sialyltransferase 4B) [EC:2.4.99.4]
D      TRINITY_DN8135_c3_g1_i12; K03368  SIAT4B; beta-galactoside alpha-2,3-sialyltransferase (sialyltransferase 4B) [EC:2.4.99.4]
C    00515 Mannose type O-glycan biosynthesis [PATH:ko00515]
D      TRINITY_DN9789_c2_g1_i8; K10157  B3GAT2; galactosylgalactosylxylosylprotein 3-beta-glucuronosyltransferase 2 [EC:2.4.1.135]
D      TRINITY_DN9789_c2_g1_i6; K10157  B3GAT2; galactosylgalactosylxylosylprotein 3-beta-glucuronosyltransferase 2 [EC:2.4.1.135]
C    00514 Other types of O-glycan biosynthesis [PATH:ko00514]
D      TRINITY_DN8377_c5_g4_i7; K09667  OGT; protein O-GlcNAc transferase [EC:2.4.1.255]
D      TRINITY_DN8377_c5_g6_i12; K09667  OGT; protein O-GlcNAc transferase [EC:2.4.1.255]
D      TRINITY_DN8377_c5_g6_i3; K09667  OGT; protein O-GlcNAc transferase [EC:2.4.1.255]
D      TRINITY_DN8377_c5_g3_i8; K09667  OGT; protein O-GlcNAc transferase [EC:2.4.1.255]
D      TRINITY_DN8377_c5_g2_i6; K09667  OGT; protein O-GlcNAc transferase [EC:2.4.1.255]
D      TRINITY_DN8758_c2_g4_i5; K09667  OGT; protein O-GlcNAc transferase [EC:2.4.1.255]
D      TRINITY_DN8758_c2_g4_i4; K09667  OGT; protein O-GlcNAc transferase [EC:2.4.1.255]
D      TRINITY_DN8377_c5_g2_i10; K09667  OGT; protein O-GlcNAc transferase [EC:2.4.1.255]
D      TRINITY_DN8377_c5_g6_i5; K09667  OGT; protein O-GlcNAc transferase [EC:2.4.1.255]
D      TRINITY_DN8377_c5_g6_i10; K09667  OGT; protein O-GlcNAc transferase [EC:2.4.1.255]
D      TRINITY_DN7214_c0_g1_i1; K03691  POFUT; peptide-O-fucosyltransferase [EC:2.4.1.221]
D      TRINITY_DN6587_c0_g1_i2; K20781  SGT1; peptidyl serine alpha-galactosyltransferase [EC:2.4.1.-]
D      TRINITY_DN5601_c0_g1_i1; K20782  HPAT; hydroxyproline O-arabinosyltransferase [EC:2.4.2.58]
D      TRINITY_DN10183_c0_g1_i6; K20782  HPAT; hydroxyproline O-arabinosyltransferase [EC:2.4.2.58]
D      TRINITY_DN9857_c1_g2_i1; K20782  HPAT; hydroxyproline O-arabinosyltransferase [EC:2.4.2.58]
D      TRINITY_DN10183_c0_g1_i5; K20782  HPAT; hydroxyproline O-arabinosyltransferase [EC:2.4.2.58]
D      TRINITY_DN10183_c0_g1_i4; K20782  HPAT; hydroxyproline O-arabinosyltransferase [EC:2.4.2.58]
D      TRINITY_DN5553_c0_g1_i1; K20783  RRA; arabinosyltransferase [EC:2.4.2.-]
D      TRINITY_DN10820_c1_g1_i2; K20784  XEG113; arabinosyltransferase [EC:2.4.2.-]
C    00532 Glycosaminoglycan biosynthesis - chondroitin sulfate / dermatan sulfate [PATH:ko00532]
D      TRINITY_DN8787_c2_g2_i5; K00771  XYLT; protein xylosyltransferase [EC:2.4.2.26]
D      TRINITY_DN8939_c1_g2_i1; K00734  B3GALT6; galactosylxylosylprotein 3-beta-galactosyltransferase [EC:2.4.1.134]
C    00534 Glycosaminoglycan biosynthesis - heparan sulfate / heparin [PATH:ko00534]
D      TRINITY_DN8787_c2_g2_i5; K00771  XYLT; protein xylosyltransferase [EC:2.4.2.26]
D      TRINITY_DN8939_c1_g2_i1; K00734  B3GALT6; galactosylxylosylprotein 3-beta-galactosyltransferase [EC:2.4.1.134]
D      TRINITY_DN9121_c3_g1_i2; K02366  EXT1; glucuronyl/N-acetylglucosaminyl transferase EXT1 [EC:2.4.1.224 2.4.1.225]
D      TRINITY_DN9330_c2_g2_i1; K02366  EXT1; glucuronyl/N-acetylglucosaminyl transferase EXT1 [EC:2.4.1.224 2.4.1.225]
D      TRINITY_DN9330_c2_g2_i2; K02366  EXT1; glucuronyl/N-acetylglucosaminyl transferase EXT1 [EC:2.4.1.224 2.4.1.225]
D      TRINITY_DN9121_c3_g1_i16; K02366  EXT1; glucuronyl/N-acetylglucosaminyl transferase EXT1 [EC:2.4.1.224 2.4.1.225]
D      TRINITY_DN8686_c4_g4_i2; K02366  EXT1; glucuronyl/N-acetylglucosaminyl transferase EXT1 [EC:2.4.1.224 2.4.1.225]
C    00533 Glycosaminoglycan biosynthesis - keratan sulfate [PATH:ko00533]
D      TRINITY_DN8135_c3_g1_i5; K03368  SIAT4B; beta-galactoside alpha-2,3-sialyltransferase (sialyltransferase 4B) [EC:2.4.99.4]
D      TRINITY_DN8135_c3_g1_i2; K03368  SIAT4B; beta-galactoside alpha-2,3-sialyltransferase (sialyltransferase 4B) [EC:2.4.99.4]
D      TRINITY_DN8135_c3_g1_i12; K03368  SIAT4B; beta-galactoside alpha-2,3-sialyltransferase (sialyltransferase 4B) [EC:2.4.99.4]
C    00531 Glycosaminoglycan degradation [PATH:ko00531]
D      TRINITY_DN10364_c0_g1_i3; K01195  uidA, GUSB; beta-glucuronidase [EC:3.2.1.31]
D      TRINITY_DN10364_c0_g1_i2; K01195  uidA, GUSB; beta-glucuronidase [EC:3.2.1.31]
D      TRINITY_DN10364_c0_g1_i7; K01195  uidA, GUSB; beta-glucuronidase [EC:3.2.1.31]
D      TRINITY_DN10304_c3_g3_i43; K07964  HPSE; heparanase [EC:3.2.1.166]
D      TRINITY_DN9758_c3_g1_i9; K07964  HPSE; heparanase [EC:3.2.1.166]
D      TRINITY_DN9625_c1_g1_i19; K10532  HGSNAT; heparan-alpha-glucosaminide N-acetyltransferase [EC:2.3.1.78]
D      TRINITY_DN9625_c1_g1_i21; K10532  HGSNAT; heparan-alpha-glucosaminide N-acetyltransferase [EC:2.3.1.78]
D      TRINITY_DN10757_c0_g1_i7; K10532  HGSNAT; heparan-alpha-glucosaminide N-acetyltransferase [EC:2.3.1.78]
D      TRINITY_DN8527_c0_g1_i2; K01205  NAGLU; alpha-N-acetylglucosaminidase [EC:3.2.1.50]
D      TRINITY_DN11155_c0_g3_i1; K12309  GLB1, ELNR1; beta-galactosidase [EC:3.2.1.23]
D      TRINITY_DN10785_c0_g1_i4; K12373  HEXA_B; hexosaminidase [EC:3.2.1.52]
D      TRINITY_DN8675_c3_g1_i1; K12373  HEXA_B; hexosaminidase [EC:3.2.1.52]
D      TRINITY_DN8459_c0_g1_i1; K12373  HEXA_B; hexosaminidase [EC:3.2.1.52]
C    00563 Glycosylphosphatidylinositol (GPI)-anchor biosynthesis [PATH:ko00563]
D      TRINITY_DN8442_c2_g2_i1; K03857  PIGA, GPI3; phosphatidylinositol N-acetylglucosaminyltransferase subunit A [EC:2.4.1.198]
D      TRINITY_DN8442_c2_g2_i8; K03857  PIGA, GPI3; phosphatidylinositol N-acetylglucosaminyltransferase subunit A [EC:2.4.1.198]
D      TRINITY_DN8442_c2_g2_i12; K03857  PIGA, GPI3; phosphatidylinositol N-acetylglucosaminyltransferase subunit A [EC:2.4.1.198]
D      TRINITY_DN299_c0_g1_i1; K03859  PIGC, GPI2; phosphatidylinositol N-acetylglucosaminyltransferase subunit C
D      TRINITY_DN9005_c1_g1_i12; K03861  PIGP, GPI19, DSCR5; phosphatidylinositol N-acetylglucosaminyltransferase subunit P
D      TRINITY_DN9005_c1_g1_i5; K03861  PIGP, GPI19, DSCR5; phosphatidylinositol N-acetylglucosaminyltransferase subunit P
D      TRINITY_DN9086_c3_g1_i3; K03860  PIGQ, GPI1; phosphatidylinositol N-acetylglucosaminyltransferase subunit Q
D      TRINITY_DN8938_c1_g1_i3; K09658  DPM2; dolichol phosphate-mannose biosynthesis regulatory protein
D      TRINITY_DN8938_c1_g1_i7; K09658  DPM2; dolichol phosphate-mannose biosynthesis regulatory protein
D      TRINITY_DN10851_c4_g1_i4; K03434  PIGL; N-acetylglucosaminylphosphatidylinositol deacetylase [EC:3.5.1.89]
D      TRINITY_DN8820_c0_g1_i12; K05283  PIGW; glucosaminylphosphatidylinositol acyltransferase [EC:2.3.-.-]
D      TRINITY_DN8820_c0_g1_i10; K05283  PIGW; glucosaminylphosphatidylinositol acyltransferase [EC:2.3.-.-]
D      TRINITY_DN7500_c0_g1_i2; K05284  PIGM; GPI mannosyltransferase 1 subunit M [EC:2.4.1.-]
D      TRINITY_DN10920_c5_g5_i6; K07541  PIGX; GPI mannosyltransferase 1 subunit X
D      TRINITY_DN6768_c0_g1_i1; K07542  PIGV; GPI mannosyltransferase 2 [EC:2.4.1.-]
D      TRINITY_DN10627_c2_g2_i2; K05285  PIGN; GPI ethanolamine phosphate transferase 1 [EC:2.7.-.-]
D      TRINITY_DN10627_c2_g2_i6; K05285  PIGN; GPI ethanolamine phosphate transferase 1 [EC:2.7.-.-]
D      TRINITY_DN10627_c2_g2_i5; K05285  PIGN; GPI ethanolamine phosphate transferase 1 [EC:2.7.-.-]
D      TRINITY_DN10488_c1_g1_i1; K05286  PIGB; GPI mannosyltransferase 3 [EC:2.4.1.-]
D      TRINITY_DN10488_c1_g1_i4; K05286  PIGB; GPI mannosyltransferase 3 [EC:2.4.1.-]
D      TRINITY_DN10488_c1_g1_i7; K05286  PIGB; GPI mannosyltransferase 3 [EC:2.4.1.-]
D      TRINITY_DN10488_c1_g1_i15; K05286  PIGB; GPI mannosyltransferase 3 [EC:2.4.1.-]
D      TRINITY_DN10179_c3_g1_i9; K05288  PIGO; GPI ethanolamine phosphate transferase 3 subunit O [EC:2.7.-.-]
D      TRINITY_DN10314_c3_g1_i2; K05287  PIGF; GPI ethanolamine phosphate transferase 2/3 subunit F
D      TRINITY_DN10314_c3_g1_i8; K05287  PIGF; GPI ethanolamine phosphate transferase 2/3 subunit F
D      TRINITY_DN10314_c3_g1_i6; K05287  PIGF; GPI ethanolamine phosphate transferase 2/3 subunit F
D      TRINITY_DN10826_c5_g1_i2; K05289  GAA1; GPI-anchor transamidase subunit GAA1
D      TRINITY_DN10826_c5_g1_i4; K05289  GAA1; GPI-anchor transamidase subunit GAA1
D      TRINITY_DN7767_c0_g1_i7; K05290  PIGK; GPI-anchor transamidase subunit K
D      TRINITY_DN10435_c0_g1_i4; K05291  PIGS; GPI-anchor transamidase subunit S
D      TRINITY_DN10435_c0_g1_i5; K05291  PIGS; GPI-anchor transamidase subunit S
D      TRINITY_DN9146_c1_g1_i2; K05292  PIGT; GPI-anchor transamidase subunit T
D      TRINITY_DN9146_c1_g1_i9; K05292  PIGT; GPI-anchor transamidase subunit T
D      TRINITY_DN9146_c1_g1_i1; K05292  PIGT; GPI-anchor transamidase subunit T
D      TRINITY_DN9656_c1_g1_i17; K05293  PIGU; GPI-anchor transamidase subunit U
D      TRINITY_DN9656_c1_g1_i15; K05293  PIGU; GPI-anchor transamidase subunit U
D      TRINITY_DN9656_c1_g1_i12; K05293  PIGU; GPI-anchor transamidase subunit U
D      TRINITY_DN9656_c1_g1_i19; K05293  PIGU; GPI-anchor transamidase subunit U
D      TRINITY_DN9656_c1_g1_i21; K05293  PIGU; GPI-anchor transamidase subunit U
D      TRINITY_DN8937_c0_g1_i17; K05294  PGAP1; GPI inositol-deacylase [EC:3.-.-.-]
D      TRINITY_DN10636_c6_g1_i2; K05310  PIGG, GPI7; ethanolamine phosphate transferase 2 subunit G [EC:2.7.-.-]
C    00601 Glycosphingolipid biosynthesis - lacto and neolacto series [PATH:ko00601]
C    00603 Glycosphingolipid biosynthesis - globo and isoglobo series [PATH:ko00603]
D      TRINITY_DN7041_c0_g1_i2; K07407  E3.2.1.22B, galA, rafA; alpha-galactosidase [EC:3.2.1.22]
D      TRINITY_DN5566_c0_g1_i1; K07407  E3.2.1.22B, galA, rafA; alpha-galactosidase [EC:3.2.1.22]
D      TRINITY_DN10399_c2_g3_i1; K07407  E3.2.1.22B, galA, rafA; alpha-galactosidase [EC:3.2.1.22]
D      TRINITY_DN7041_c0_g1_i1; K07407  E3.2.1.22B, galA, rafA; alpha-galactosidase [EC:3.2.1.22]
D      TRINITY_DN10785_c0_g1_i4; K12373  HEXA_B; hexosaminidase [EC:3.2.1.52]
D      TRINITY_DN8675_c3_g1_i1; K12373  HEXA_B; hexosaminidase [EC:3.2.1.52]
D      TRINITY_DN8459_c0_g1_i1; K12373  HEXA_B; hexosaminidase [EC:3.2.1.52]
D      TRINITY_DN8135_c3_g1_i5; K03368  SIAT4B; beta-galactoside alpha-2,3-sialyltransferase (sialyltransferase 4B) [EC:2.4.99.4]
D      TRINITY_DN8135_c3_g1_i2; K03368  SIAT4B; beta-galactoside alpha-2,3-sialyltransferase (sialyltransferase 4B) [EC:2.4.99.4]
D      TRINITY_DN8135_c3_g1_i12; K03368  SIAT4B; beta-galactoside alpha-2,3-sialyltransferase (sialyltransferase 4B) [EC:2.4.99.4]
C    00604 Glycosphingolipid biosynthesis - ganglio series [PATH:ko00604]
D      TRINITY_DN8135_c3_g1_i5; K03368  SIAT4B; beta-galactoside alpha-2,3-sialyltransferase (sialyltransferase 4B) [EC:2.4.99.4]
D      TRINITY_DN8135_c3_g1_i2; K03368  SIAT4B; beta-galactoside alpha-2,3-sialyltransferase (sialyltransferase 4B) [EC:2.4.99.4]
D      TRINITY_DN8135_c3_g1_i12; K03368  SIAT4B; beta-galactoside alpha-2,3-sialyltransferase (sialyltransferase 4B) [EC:2.4.99.4]
D      TRINITY_DN11155_c0_g3_i1; K12309  GLB1, ELNR1; beta-galactosidase [EC:3.2.1.23]
D      TRINITY_DN10785_c0_g1_i4; K12373  HEXA_B; hexosaminidase [EC:3.2.1.52]
D      TRINITY_DN8675_c3_g1_i1; K12373  HEXA_B; hexosaminidase [EC:3.2.1.52]
D      TRINITY_DN8459_c0_g1_i1; K12373  HEXA_B; hexosaminidase [EC:3.2.1.52]
C    00540 Lipopolysaccharide biosynthesis [PATH:ko00540]
D      TRINITY_DN9811_c6_g1_i7; K00677  lpxA; UDP-N-acetylglucosamine acyltransferase [EC:2.3.1.129]
D      TRINITY_DN9707_c3_g2_i5; K02535  lpxC; UDP-3-O-[3-hydroxymyristoyl] N-acetylglucosamine deacetylase [EC:3.5.1.108]
D      TRINITY_DN9904_c1_g2_i6; K00748  lpxB; lipid-A-disaccharide synthase [EC:2.4.1.182]
D      TRINITY_DN8557_c0_g1_i7; K00912  lpxK; tetraacyldisaccharide 4'-kinase [EC:2.7.1.130]
D      TRINITY_DN6787_c0_g1_i1; K06041  kdsD, kpsF; arabinose-5-phosphate isomerase [EC:5.3.1.13]
D      TRINITY_DN9228_c2_g1_i9; K01627  kdsA; 2-dehydro-3-deoxyphosphooctonate aldolase (KDO 8-P synthase) [EC:2.5.1.55]
D      TRINITY_DN9228_c2_g1_i16; K01627  kdsA; 2-dehydro-3-deoxyphosphooctonate aldolase (KDO 8-P synthase) [EC:2.5.1.55]
D      TRINITY_DN9228_c2_g1_i1; K01627  kdsA; 2-dehydro-3-deoxyphosphooctonate aldolase (KDO 8-P synthase) [EC:2.5.1.55]
D      TRINITY_DN9228_c2_g1_i2; K01627  kdsA; 2-dehydro-3-deoxyphosphooctonate aldolase (KDO 8-P synthase) [EC:2.5.1.55]
D      TRINITY_DN9228_c2_g1_i10; K01627  kdsA; 2-dehydro-3-deoxyphosphooctonate aldolase (KDO 8-P synthase) [EC:2.5.1.55]
D      TRINITY_DN9734_c0_g1_i1; K00979  kdsB; 3-deoxy-manno-octulosonate cytidylyltransferase (CMP-KDO synthetase) [EC:2.7.7.38]
D      TRINITY_DN9787_c5_g1_i2; K02527  kdtA, waaA; 3-deoxy-D-manno-octulosonic-acid transferase [EC:2.4.99.12 2.4.99.13 2.4.99.14 2.4.99.15]
D      TRINITY_DN9787_c5_g1_i7; K02527  kdtA, waaA; 3-deoxy-D-manno-octulosonic-acid transferase [EC:2.4.99.12 2.4.99.13 2.4.99.14 2.4.99.15]
D      TRINITY_DN10126_c2_g3_i1; K03274  gmhD, rfaD; ADP-L-glycero-D-manno-heptose 6-epimerase [EC:5.1.3.20]
C    00550 Peptidoglycan biosynthesis [PATH:ko00550]
D      TRINITY_DN8671_c1_g1_i2; K00075  murB; UDP-N-acetylmuramate dehydrogenase [EC:1.3.1.98]
D      TRINITY_DN8671_c1_g1_i5; K00075  murB; UDP-N-acetylmuramate dehydrogenase [EC:1.3.1.98]
D      TRINITY_DN9421_c1_g3_i4; K01921  ddl; D-alanine-D-alanine ligase [EC:6.3.2.4]
D      TRINITY_DN10416_c1_g1_i1; K01929  murF; UDP-N-acetylmuramoyl-tripeptide--D-alanyl-D-alanine ligase [EC:6.3.2.10]
D      TRINITY_DN10115_c5_g1_i3; K01000  mraY; phospho-N-acetylmuramoyl-pentapeptide-transferase [EC:2.7.8.13]
D      TRINITY_DN9237_c4_g2_i1; K02563  murG; UDP-N-acetylglucosamine--N-acetylmuramyl-(pentapeptide) pyrophosphoryl-undecaprenol N-acetylglucosamine transferase [EC:2.4.1.227]
D      TRINITY_DN9247_c2_g1_i3; K05366  mrcA; penicillin-binding protein 1A [EC:2.4.1.129 3.4.16.4]
C    00511 Other glycan degradation [PATH:ko00511]
D      TRINITY_DN10364_c0_g1_i6; K01190  lacZ; beta-galactosidase [EC:3.2.1.23]
D      TRINITY_DN11155_c0_g3_i1; K12309  GLB1, ELNR1; beta-galactosidase [EC:3.2.1.23]
D      TRINITY_DN10785_c0_g1_i4; K12373  HEXA_B; hexosaminidase [EC:3.2.1.52]
D      TRINITY_DN8675_c3_g1_i1; K12373  HEXA_B; hexosaminidase [EC:3.2.1.52]
D      TRINITY_DN8459_c0_g1_i1; K12373  HEXA_B; hexosaminidase [EC:3.2.1.52]
D      TRINITY_DN6470_c0_g1_i1; K01191  MAN2C1; alpha-mannosidase [EC:3.2.1.24]
D      TRINITY_DN10679_c1_g1_i9; K01191  MAN2C1; alpha-mannosidase [EC:3.2.1.24]
D      TRINITY_DN9822_c3_g1_i3; K01191  MAN2C1; alpha-mannosidase [EC:3.2.1.24]
D      TRINITY_DN10679_c1_g1_i1; K12311  MAN2B1, LAMAN; lysosomal alpha-mannosidase [EC:3.2.1.24]
D      TRINITY_DN9822_c3_g1_i1; K12311  MAN2B1, LAMAN; lysosomal alpha-mannosidase [EC:3.2.1.24]
D      TRINITY_DN10847_c1_g2_i1; K12311  MAN2B1, LAMAN; lysosomal alpha-mannosidase [EC:3.2.1.24]
D      TRINITY_DN10263_c1_g1_i2; K01227  E3.2.1.96; mannosyl-glycoprotein endo-beta-N-acetylglucosaminidase [EC:3.2.1.96]
D      TRINITY_DN10823_c1_g1_i14; K01206  FUCA; alpha-L-fucosidase [EC:3.2.1.51]
D      TRINITY_DN10823_c1_g1_i16; K01206  FUCA; alpha-L-fucosidase [EC:3.2.1.51]
D      TRINITY_DN10823_c1_g1_i3; K01206  FUCA; alpha-L-fucosidase [EC:3.2.1.51]
D      TRINITY_DN3128_c0_g1_i1; K01206  FUCA; alpha-L-fucosidase [EC:3.2.1.51]
D      TRINITY_DN9486_c2_g1_i2; K15923  AXY8, FUC95A, afcA; alpha-L-fucosidase 2 [EC:3.2.1.51]
D      TRINITY_DN8187_c0_g1_i4; K01444  AGA, aspG; N4-(beta-N-acetylglucosaminyl)-L-asparaginase [EC:3.5.1.26]
D      TRINITY_DN8187_c0_g1_i2; K01444  AGA, aspG; N4-(beta-N-acetylglucosaminyl)-L-asparaginase [EC:3.5.1.26]
D      TRINITY_DN10291_c2_g1_i1; K17108  GBA2; non-lysosomal glucosylceramidase [EC:3.2.1.45]
D      TRINITY_DN11177_c0_g2_i1; K17108  GBA2; non-lysosomal glucosylceramidase [EC:3.2.1.45]
C    00571 Lipoarabinomannan (LAM) biosynthesis [PATH:ko00571]
C    00572 Arabinogalactan biosynthesis - Mycobacterium [PATH:ko00572]
B
B  09108 Metabolism of cofactors and vitamins
C    00730 Thiamine metabolism [PATH:ko00730]
D      TRINITY_DN9582_c1_g1_i1; K03147  thiC; phosphomethylpyrimidine synthase [EC:4.1.99.17]
D      TRINITY_DN9582_c1_g1_i8; K03147  thiC; phosphomethylpyrimidine synthase [EC:4.1.99.17]
D      TRINITY_DN9582_c1_g1_i9; K03147  thiC; phosphomethylpyrimidine synthase [EC:4.1.99.17]
D      TRINITY_DN9582_c1_g1_i11; K03147  thiC; phosphomethylpyrimidine synthase [EC:4.1.99.17]
D      TRINITY_DN11298_c4_g1_i16; K14153  thiDE; hydroxymethylpyrimidine kinase / phosphomethylpyrimidine kinase / thiamine-phosphate diphosphorylase [EC:2.7.1.49 2.7.4.7 2.5.1.3]
D      TRINITY_DN11298_c4_g1_i8; K14153  thiDE; hydroxymethylpyrimidine kinase / phosphomethylpyrimidine kinase / thiamine-phosphate diphosphorylase [EC:2.7.1.49 2.7.4.7 2.5.1.3]
D      TRINITY_DN10656_c4_g2_i2; K04487  iscS, NFS1; cysteine desulfurase [EC:2.8.1.7]
D      TRINITY_DN10656_c4_g2_i1; K04487  iscS, NFS1; cysteine desulfurase [EC:2.8.1.7]
D      TRINITY_DN10656_c4_g2_i5; K04487  iscS, NFS1; cysteine desulfurase [EC:2.8.1.7]
D      TRINITY_DN11149_c5_g1_i2; K01662  dxs; 1-deoxy-D-xylulose-5-phosphate synthase [EC:2.2.1.7]
D      TRINITY_DN11149_c5_g1_i7; K01662  dxs; 1-deoxy-D-xylulose-5-phosphate synthase [EC:2.2.1.7]
D      TRINITY_DN6786_c0_g1_i5; K01662  dxs; 1-deoxy-D-xylulose-5-phosphate synthase [EC:2.2.1.7]
D      TRINITY_DN11149_c5_g1_i10; K01662  dxs; 1-deoxy-D-xylulose-5-phosphate synthase [EC:2.2.1.7]
D      TRINITY_DN7196_c0_g1_i1; K01662  dxs; 1-deoxy-D-xylulose-5-phosphate synthase [EC:2.2.1.7]
D      TRINITY_DN11149_c5_g1_i8; K01662  dxs; 1-deoxy-D-xylulose-5-phosphate synthase [EC:2.2.1.7]
D      TRINITY_DN9588_c2_g2_i3; K01662  dxs; 1-deoxy-D-xylulose-5-phosphate synthase [EC:2.2.1.7]
D      TRINITY_DN5354_c0_g1_i1; K03146  THI4, THI1; cysteine-dependent adenosine diphosphate thiazole synthase [EC:2.4.2.60]
D      TRINITY_DN10848_c2_g3_i1; K00878  thiM; hydroxyethylthiazole kinase [EC:2.7.1.50]
D      TRINITY_DN11298_c4_g1_i5; K14154  THI6; thiamine-phosphate diphosphorylase / hydroxyethylthiazole kinase [EC:2.5.1.3 2.7.1.50]
D      TRINITY_DN11298_c4_g1_i10; K14154  THI6; thiamine-phosphate diphosphorylase / hydroxyethylthiazole kinase [EC:2.5.1.3 2.7.1.50]
D      TRINITY_DN11298_c4_g1_i1; K14154  THI6; thiamine-phosphate diphosphorylase / hydroxyethylthiazole kinase [EC:2.5.1.3 2.7.1.50]
D      TRINITY_DN11298_c4_g1_i13; K14154  THI6; thiamine-phosphate diphosphorylase / hydroxyethylthiazole kinase [EC:2.5.1.3 2.7.1.50]
D      TRINITY_DN5568_c0_g1_i3; K06928  NTPCR; nucleoside-triphosphatase [EC:3.6.1.15]
D      TRINITY_DN7670_c0_g1_i2; K06949  rsgA, engC; ribosome biogenesis GTPase / thiamine phosphate phosphatase [EC:3.6.1.- 3.1.3.100]
D      TRINITY_DN9683_c4_g3_i2; K22911  TH2; thiamine phosphate phosphatase / amino-HMP aminohydrolase [EC:3.1.3.100 3.5.99.-]
D      TRINITY_DN9683_c4_g2_i1; K22911  TH2; thiamine phosphate phosphatase / amino-HMP aminohydrolase [EC:3.1.3.100 3.5.99.-]
D      TRINITY_DN3738_c0_g2_i1; K22911  TH2; thiamine phosphate phosphatase / amino-HMP aminohydrolase [EC:3.1.3.100 3.5.99.-]
D      TRINITY_DN6913_c0_g1_i2; K00949  thiN, TPK1, THI80; thiamine pyrophosphokinase [EC:2.7.6.2]
D      TRINITY_DN10280_c3_g2_i10; K00939  adk, AK; adenylate kinase [EC:2.7.4.3]
D      TRINITY_DN10280_c3_g2_i27; K00939  adk, AK; adenylate kinase [EC:2.7.4.3]
D      TRINITY_DN10280_c3_g2_i16; K00939  adk, AK; adenylate kinase [EC:2.7.4.3]
D      TRINITY_DN10280_c3_g2_i20; K00939  adk, AK; adenylate kinase [EC:2.7.4.3]
D      TRINITY_DN8446_c2_g2_i2; K00939  adk, AK; adenylate kinase [EC:2.7.4.3]
D      TRINITY_DN10305_c2_g2_i2; K00939  adk, AK; adenylate kinase [EC:2.7.4.3]
D      TRINITY_DN8446_c2_g1_i2; K00939  adk, AK; adenylate kinase [EC:2.7.4.3]
D      TRINITY_DN5328_c0_g1_i3; K00939  adk, AK; adenylate kinase [EC:2.7.4.3]
D      TRINITY_DN10305_c2_g2_i1; K00939  adk, AK; adenylate kinase [EC:2.7.4.3]
D      TRINITY_DN5328_c0_g1_i2; K00939  adk, AK; adenylate kinase [EC:2.7.4.3]
D      TRINITY_DN10280_c3_g2_i22; K00939  adk, AK; adenylate kinase [EC:2.7.4.3]
D      TRINITY_DN5570_c0_g1_i1; K00939  adk, AK; adenylate kinase [EC:2.7.4.3]
D      TRINITY_DN8770_c5_g1_i5; K20896  TENA_E; formylaminopyrimidine deformylase / aminopyrimidine aminohydrolase [EC:3.5.1.- 3.5.99.-]
C    00740 Riboflavin metabolism [PATH:ko00740]
D      TRINITY_DN6739_c0_g2_i3; K01497  ribA, RIB1; GTP cyclohydrolase II [EC:3.5.4.25]
D      TRINITY_DN6547_c0_g1_i1; K01497  ribA, RIB1; GTP cyclohydrolase II [EC:3.5.4.25]
D      TRINITY_DN6739_c0_g2_i1; K14652  ribBA; 3,4-dihydroxy 2-butanone 4-phosphate synthase / GTP cyclohydrolase II [EC:4.1.99.12 3.5.4.25]
D      TRINITY_DN6547_c0_g1_i3; K14652  ribBA; 3,4-dihydroxy 2-butanone 4-phosphate synthase / GTP cyclohydrolase II [EC:4.1.99.12 3.5.4.25]
D      TRINITY_DN11024_c1_g1_i1; K11752  ribD; diaminohydroxyphosphoribosylaminopyrimidine deaminase / 5-amino-6-(5-phosphoribosylamino)uracil reductase [EC:3.5.4.26 1.1.1.193]
D      TRINITY_DN11024_c1_g1_i13; K11752  ribD; diaminohydroxyphosphoribosylaminopyrimidine deaminase / 5-amino-6-(5-phosphoribosylamino)uracil reductase [EC:3.5.4.26 1.1.1.193]
D      TRINITY_DN8901_c2_g1_i4; K11752  ribD; diaminohydroxyphosphoribosylaminopyrimidine deaminase / 5-amino-6-(5-phosphoribosylamino)uracil reductase [EC:3.5.4.26 1.1.1.193]
D      TRINITY_DN11024_c1_g1_i19; K11752  ribD; diaminohydroxyphosphoribosylaminopyrimidine deaminase / 5-amino-6-(5-phosphoribosylamino)uracil reductase [EC:3.5.4.26 1.1.1.193]
D      TRINITY_DN8901_c2_g1_i1; K11752  ribD; diaminohydroxyphosphoribosylaminopyrimidine deaminase / 5-amino-6-(5-phosphoribosylamino)uracil reductase [EC:3.5.4.26 1.1.1.193]
D      TRINITY_DN11024_c1_g1_i21; K11752  ribD; diaminohydroxyphosphoribosylaminopyrimidine deaminase / 5-amino-6-(5-phosphoribosylamino)uracil reductase [EC:3.5.4.26 1.1.1.193]
D      TRINITY_DN11024_c1_g1_i12; K11752  ribD; diaminohydroxyphosphoribosylaminopyrimidine deaminase / 5-amino-6-(5-phosphoribosylamino)uracil reductase [EC:3.5.4.26 1.1.1.193]
D      TRINITY_DN11234_c1_g1_i6; K22912  PYRP2; 5-amino-6-(5-phospho-D-ribitylamino)uracil phosphatase [EC:3.1.3.104]
D      TRINITY_DN11234_c1_g1_i3; K22912  PYRP2; 5-amino-6-(5-phospho-D-ribitylamino)uracil phosphatase [EC:3.1.3.104]
D      TRINITY_DN8340_c5_g1_i7; K20860  FHY1; FMN hydrolase / 5-amino-6-(5-phospho-D-ribitylamino)uracil phosphatase [EC:3.1.3.102 3.1.3.104]
D      TRINITY_DN9057_c0_g7_i5; K00794  ribH, RIB4; 6,7-dimethyl-8-ribityllumazine synthase [EC:2.5.1.78]
D      TRINITY_DN9057_c0_g7_i7; K00794  ribH, RIB4; 6,7-dimethyl-8-ribityllumazine synthase [EC:2.5.1.78]
D      TRINITY_DN9057_c0_g7_i4; K00794  ribH, RIB4; 6,7-dimethyl-8-ribityllumazine synthase [EC:2.5.1.78]
D      TRINITY_DN9057_c0_g7_i3; K00794  ribH, RIB4; 6,7-dimethyl-8-ribityllumazine synthase [EC:2.5.1.78]
D      TRINITY_DN7937_c0_g1_i1; K00793  ribE, RIB5; riboflavin synthase [EC:2.5.1.9]
D      TRINITY_DN7937_c0_g1_i2; K00793  ribE, RIB5; riboflavin synthase [EC:2.5.1.9]
D      TRINITY_DN7287_c0_g1_i1; K00861  RFK, FMN1; riboflavin kinase [EC:2.7.1.26]
D      TRINITY_DN7287_c0_g1_i3; K20884  FHY; riboflavin kinase / FMN hydrolase [EC:2.7.1.26 3.1.3.102]
D      TRINITY_DN8814_c3_g1_i2; K14379  ACP5; tartrate-resistant acid phosphatase type 5 [EC:3.1.3.2]
D      TRINITY_DN10939_c1_g3_i3; K14379  ACP5; tartrate-resistant acid phosphatase type 5 [EC:3.1.3.2]
D      TRINITY_DN6919_c0_g1_i2; K22949  RIBF; FAD synthetase [EC:2.7.7.2]
D      TRINITY_DN9770_c1_g1_i2; K18453  NUDT23; ADP-ribose/FAD diphosphatase [EC:3.6.1.13 3.6.1.18]
D      TRINITY_DN9770_c1_g1_i6; K18453  NUDT23; ADP-ribose/FAD diphosphatase [EC:3.6.1.13 3.6.1.18]
C    00750 Vitamin B6 metabolism [PATH:ko00750]
D      TRINITY_DN5596_c0_g1_i2; K00275  pdxH, PNPO; pyridoxamine 5'-phosphate oxidase [EC:1.4.3.5]
D      TRINITY_DN10715_c4_g1_i18; K00275  pdxH, PNPO; pyridoxamine 5'-phosphate oxidase [EC:1.4.3.5]
D      TRINITY_DN10715_c4_g1_i19; K00275  pdxH, PNPO; pyridoxamine 5'-phosphate oxidase [EC:1.4.3.5]
D      TRINITY_DN10715_c4_g1_i14; K00275  pdxH, PNPO; pyridoxamine 5'-phosphate oxidase [EC:1.4.3.5]
D      TRINITY_DN8877_c0_g3_i1; K00868  pdxK, pdxY; pyridoxine kinase [EC:2.7.1.35]
D      TRINITY_DN8788_c1_g4_i2; K07758  PDXP; pyridoxal phosphatase [EC:3.1.3.74]
D      TRINITY_DN10138_c0_g1_i2; K13248  PHOSPHO2; pyridoxal phosphate phosphatase PHOSPHO2 [EC:3.1.3.74]
D      TRINITY_DN9536_c2_g2_i1; K13248  PHOSPHO2; pyridoxal phosphate phosphatase PHOSPHO2 [EC:3.1.3.74]
D      TRINITY_DN9202_c2_g1_i6; K05275  E1.1.1.65; pyridoxine 4-dehydrogenase [EC:1.1.1.65]
D      TRINITY_DN9202_c2_g1_i1; K05275  E1.1.1.65; pyridoxine 4-dehydrogenase [EC:1.1.1.65]
D      TRINITY_DN9202_c2_g1_i5; K05275  E1.1.1.65; pyridoxine 4-dehydrogenase [EC:1.1.1.65]
D      TRINITY_DN10969_c0_g3_i2; K05275  E1.1.1.65; pyridoxine 4-dehydrogenase [EC:1.1.1.65]
D      TRINITY_DN9898_c2_g2_i4; K00831  serC, PSAT1; phosphoserine aminotransferase [EC:2.6.1.52]
D      TRINITY_DN7140_c0_g1_i1; K01733  thrC; threonine synthase [EC:4.2.3.1]
D      TRINITY_DN10179_c4_g1_i3; K01733  thrC; threonine synthase [EC:4.2.3.1]
D      TRINITY_DN10179_c4_g1_i1; K01733  thrC; threonine synthase [EC:4.2.3.1]
D      TRINITY_DN9436_c4_g1_i2; K06215  pdxS, pdx1; pyridoxal 5'-phosphate synthase pdxS subunit [EC:4.3.3.6]
D      TRINITY_DN9436_c4_g1_i1; K06215  pdxS, pdx1; pyridoxal 5'-phosphate synthase pdxS subunit [EC:4.3.3.6]
D      TRINITY_DN10755_c3_g2_i10; K06215  pdxS, pdx1; pyridoxal 5'-phosphate synthase pdxS subunit [EC:4.3.3.6]
D      TRINITY_DN10755_c3_g2_i8; K06215  pdxS, pdx1; pyridoxal 5'-phosphate synthase pdxS subunit [EC:4.3.3.6]
D      TRINITY_DN8314_c0_g1_i6; K08681  pdxT, pdx2; 5'-phosphate synthase pdxT subunit [EC:4.3.3.6]
C    00760 Nicotinate and nicotinamide metabolism [PATH:ko00760]
D      TRINITY_DN9905_c0_g1_i2; K00278  nadB; L-aspartate oxidase [EC:1.4.3.16]
D      TRINITY_DN9905_c0_g1_i5; K00278  nadB; L-aspartate oxidase [EC:1.4.3.16]
D      TRINITY_DN9905_c0_g1_i1; K00278  nadB; L-aspartate oxidase [EC:1.4.3.16]
D      TRINITY_DN10365_c0_g2_i2; K03517  nadA; quinolinate synthase [EC:2.5.1.72]
D      TRINITY_DN10365_c0_g2_i3; K03517  nadA; quinolinate synthase [EC:2.5.1.72]
D      TRINITY_DN10111_c2_g1_i1; K00767  nadC, QPRT; nicotinate-nucleotide pyrophosphorylase (carboxylating) [EC:2.4.2.19]
D      TRINITY_DN9420_c1_g1_i11; K00763  pncB, NAPRT1; nicotinate phosphoribosyltransferase [EC:6.3.4.21]
D      TRINITY_DN9420_c1_g3_i1; K00763  pncB, NAPRT1; nicotinate phosphoribosyltransferase [EC:6.3.4.21]
D      TRINITY_DN8526_c0_g1_i8; K01081  E3.1.3.5; 5'-nucleotidase [EC:3.1.3.5]
D      TRINITY_DN8051_c0_g1_i2; K03787  surE; 5'-nucleotidase [EC:3.1.3.5]
D      TRINITY_DN8051_c0_g1_i5; K03787  surE; 5'-nucleotidase [EC:3.1.3.5]
D      TRINITY_DN8051_c0_g1_i4; K03787  surE; 5'-nucleotidase [EC:3.1.3.5]
D      TRINITY_DN8022_c0_g1_i6; K03787  surE; 5'-nucleotidase [EC:3.1.3.5]
D      TRINITY_DN6352_c0_g1_i2; K03787  surE; 5'-nucleotidase [EC:3.1.3.5]
D      TRINITY_DN6949_c0_g1_i5; K01240  URH1; uridine nucleosidase [EC:3.2.2.3]
D      TRINITY_DN6949_c0_g1_i3; K01240  URH1; uridine nucleosidase [EC:3.2.2.3]
D      TRINITY_DN9371_c6_g1_i1; K06210  NMNAT; nicotinamide mononucleotide adenylyltransferase [EC:2.7.7.1 2.7.7.18]
D      TRINITY_DN9371_c6_g2_i3; K06210  NMNAT; nicotinamide mononucleotide adenylyltransferase [EC:2.7.7.1 2.7.7.18]
D      TRINITY_DN7911_c0_g1_i2; K03426  E3.6.1.22, NUDT12, nudC; NAD+ diphosphatase [EC:3.6.1.22]
D      TRINITY_DN8457_c4_g1_i7; K01950  E6.3.5.1, NADSYN1, QNS1, nadE; NAD+ synthase (glutamine-hydrolysing) [EC:6.3.5.1]
D      TRINITY_DN8457_c4_g1_i2; K01950  E6.3.5.1, NADSYN1, QNS1, nadE; NAD+ synthase (glutamine-hydrolysing) [EC:6.3.5.1]
D      TRINITY_DN10678_c2_g1_i3; K08281  pncA; nicotinamidase/pyrazinamidase [EC:3.5.1.19 3.5.1.-]
D      TRINITY_DN11179_c1_g1_i8; K11414  SIRT4, SIR2L4; NAD+-dependent protein deacetylase sirtuin 4 [EC:2.3.1.286]
D      TRINITY_DN9332_c1_g1_i1; K11416  SIRT6, SIR2L6; NAD+-dependent protein deacetylase sirtuin 6 [EC:2.3.1.286]
D      TRINITY_DN9332_c1_g1_i4; K11416  SIRT6, SIR2L6; NAD+-dependent protein deacetylase sirtuin 6 [EC:2.3.1.286]
D      TRINITY_DN8865_c0_g2_i7; K00858  ppnK, NADK; NAD+ kinase [EC:2.7.1.23]
D      TRINITY_DN9604_c1_g1_i2; K00858  ppnK, NADK; NAD+ kinase [EC:2.7.1.23]
D      TRINITY_DN9604_c1_g1_i3; K00858  ppnK, NADK; NAD+ kinase [EC:2.7.1.23]
D      TRINITY_DN8480_c1_g5_i4; K00858  ppnK, NADK; NAD+ kinase [EC:2.7.1.23]
D      TRINITY_DN9604_c1_g1_i5; K00858  ppnK, NADK; NAD+ kinase [EC:2.7.1.23]
C    00770 Pantothenate and CoA biosynthesis [PATH:ko00770]
D      TRINITY_DN8614_c1_g1_i1; K01652  E2.2.1.6L, ilvB, ilvG, ilvI; acetolactate synthase I/II/III large subunit [EC:2.2.1.6]
D      TRINITY_DN10700_c2_g1_i1; K01653  E2.2.1.6S, ilvH, ilvN; acetolactate synthase I/III small subunit [EC:2.2.1.6]
D      TRINITY_DN10700_c2_g2_i4; K01653  E2.2.1.6S, ilvH, ilvN; acetolactate synthase I/III small subunit [EC:2.2.1.6]
D      TRINITY_DN10700_c2_g2_i7; K01653  E2.2.1.6S, ilvH, ilvN; acetolactate synthase I/III small subunit [EC:2.2.1.6]
D      TRINITY_DN7974_c0_g1_i1; K00053  ilvC; ketol-acid reductoisomerase [EC:1.1.1.86]
D      TRINITY_DN7888_c0_g1_i7; K01687  ilvD; dihydroxy-acid dehydratase [EC:4.2.1.9]
D      TRINITY_DN8090_c0_g1_i3; K00606  panB; 3-methyl-2-oxobutanoate hydroxymethyltransferase [EC:2.1.2.11]
D      TRINITY_DN9292_c1_g3_i8; K01918  panC; pantoate--beta-alanine ligase [EC:6.3.2.1]
D      TRINITY_DN9292_c1_g3_i5; K01918  panC; pantoate--beta-alanine ligase [EC:6.3.2.1]
D      TRINITY_DN10157_c1_g1_i5; K09680  coaW; type II pantothenate kinase [EC:2.7.1.33]
D      TRINITY_DN10157_c1_g1_i13; K09680  coaW; type II pantothenate kinase [EC:2.7.1.33]
D      TRINITY_DN10157_c1_g1_i6; K09680  coaW; type II pantothenate kinase [EC:2.7.1.33]
D      TRINITY_DN10157_c1_g1_i11; K09680  coaW; type II pantothenate kinase [EC:2.7.1.33]
D      TRINITY_DN10157_c1_g1_i8; K09680  coaW; type II pantothenate kinase [EC:2.7.1.33]
D      TRINITY_DN10157_c1_g1_i4; K09680  coaW; type II pantothenate kinase [EC:2.7.1.33]
D      TRINITY_DN10157_c0_g1_i4; K09680  coaW; type II pantothenate kinase [EC:2.7.1.33]
D      TRINITY_DN10076_c1_g2_i21; K01922  PPCS, COAB; phosphopantothenate---cysteine ligase (ATP) [EC:6.3.2.51]
D      TRINITY_DN10076_c1_g2_i17; K01922  PPCS, COAB; phosphopantothenate---cysteine ligase (ATP) [EC:6.3.2.51]
D      TRINITY_DN10044_c1_g1_i3; K01598  PPCDC, coaC; phosphopantothenoylcysteine decarboxylase [EC:4.1.1.36]
D      TRINITY_DN10044_c1_g2_i2; K01598  PPCDC, coaC; phosphopantothenoylcysteine decarboxylase [EC:4.1.1.36]
D      TRINITY_DN10044_c1_g1_i2; K01598  PPCDC, coaC; phosphopantothenoylcysteine decarboxylase [EC:4.1.1.36]
D      TRINITY_DN7656_c0_g1_i1; K02201  E2.7.7.3B; pantetheine-phosphate adenylyltransferase [EC:2.7.7.3]
D      TRINITY_DN5731_c0_g1_i1; K00859  coaE; dephospho-CoA kinase [EC:2.7.1.24]
D      TRINITY_DN5731_c0_g1_i2; K00859  coaE; dephospho-CoA kinase [EC:2.7.1.24]
D      TRINITY_DN10445_c2_g1_i6; K06133  LYS5, acpT; 4'-phosphopantetheinyl transferase [EC:2.7.8.-]
D      TRINITY_DN8274_c1_g3_i4; K06133  LYS5, acpT; 4'-phosphopantetheinyl transferase [EC:2.7.8.-]
D      TRINITY_DN9548_c0_g1_i3; K00826  E2.6.1.42, ilvE; branched-chain amino acid aminotransferase [EC:2.6.1.42]
D      TRINITY_DN6219_c0_g1_i2; K00826  E2.6.1.42, ilvE; branched-chain amino acid aminotransferase [EC:2.6.1.42]
D      TRINITY_DN5114_c0_g1_i1; K00826  E2.6.1.42, ilvE; branched-chain amino acid aminotransferase [EC:2.6.1.42]
D      TRINITY_DN9504_c0_g1_i4; K00207  DPYD; dihydropyrimidine dehydrogenase (NADP+) [EC:1.3.1.2]
D      TRINITY_DN8931_c7_g1_i11; K01464  DPYS, dht, hydA; dihydropyrimidinase [EC:3.5.2.2]
D      TRINITY_DN8698_c1_g6_i4; K01431  UPB1, pydC; beta-ureidopropionase [EC:3.5.1.6]
C    00780 Biotin metabolism [PATH:ko00780]
D      TRINITY_DN9715_c2_g2_i5; K09458  fabF, OXSM, CEM1; 3-oxoacyl-[acyl-carrier-protein] synthase II [EC:2.3.1.179]
D      TRINITY_DN9715_c2_g2_i11; K09458  fabF, OXSM, CEM1; 3-oxoacyl-[acyl-carrier-protein] synthase II [EC:2.3.1.179]
D      TRINITY_DN9715_c2_g2_i17; K09458  fabF, OXSM, CEM1; 3-oxoacyl-[acyl-carrier-protein] synthase II [EC:2.3.1.179]
D      TRINITY_DN9715_c2_g2_i8; K09458  fabF, OXSM, CEM1; 3-oxoacyl-[acyl-carrier-protein] synthase II [EC:2.3.1.179]
D      TRINITY_DN9203_c3_g2_i1; K09458  fabF, OXSM, CEM1; 3-oxoacyl-[acyl-carrier-protein] synthase II [EC:2.3.1.179]
D      TRINITY_DN9203_c3_g2_i13; K09458  fabF, OXSM, CEM1; 3-oxoacyl-[acyl-carrier-protein] synthase II [EC:2.3.1.179]
D      TRINITY_DN9203_c3_g2_i5; K09458  fabF, OXSM, CEM1; 3-oxoacyl-[acyl-carrier-protein] synthase II [EC:2.3.1.179]
D      TRINITY_DN9203_c3_g2_i9; K09458  fabF, OXSM, CEM1; 3-oxoacyl-[acyl-carrier-protein] synthase II [EC:2.3.1.179]
D      TRINITY_DN9203_c3_g2_i10; K09458  fabF, OXSM, CEM1; 3-oxoacyl-[acyl-carrier-protein] synthase II [EC:2.3.1.179]
D      TRINITY_DN9622_c0_g1_i2; K09458  fabF, OXSM, CEM1; 3-oxoacyl-[acyl-carrier-protein] synthase II [EC:2.3.1.179]
D      TRINITY_DN10997_c3_g2_i1; K00059  fabG, OAR1; 3-oxoacyl-[acyl-carrier protein] reductase [EC:1.1.1.100]
D      TRINITY_DN6671_c0_g1_i1; K00059  fabG, OAR1; 3-oxoacyl-[acyl-carrier protein] reductase [EC:1.1.1.100]
D      TRINITY_DN8770_c5_g4_i4; K00059  fabG, OAR1; 3-oxoacyl-[acyl-carrier protein] reductase [EC:1.1.1.100]
D      TRINITY_DN8838_c1_g2_i3; K02372  fabZ; 3-hydroxyacyl-[acyl-carrier-protein] dehydratase [EC:4.2.1.59]
D      TRINITY_DN8838_c1_g2_i4; K02372  fabZ; 3-hydroxyacyl-[acyl-carrier-protein] dehydratase [EC:4.2.1.59]
D      TRINITY_DN8838_c1_g2_i1; K02372  fabZ; 3-hydroxyacyl-[acyl-carrier-protein] dehydratase [EC:4.2.1.59]
D      TRINITY_DN9079_c3_g2_i1; K00208  fabI; enoyl-[acyl-carrier protein] reductase I [EC:1.3.1.9 1.3.1.10]
D      TRINITY_DN11052_c1_g1_i2; K00652  bioF; 8-amino-7-oxononanoate synthase [EC:2.3.1.47]
D      TRINITY_DN11052_c1_g1_i4; K00652  bioF; 8-amino-7-oxononanoate synthase [EC:2.3.1.47]
D      TRINITY_DN9681_c0_g2_i3; K19562  BIO3-BIO1; bifunctional dethiobiotin synthetase / adenosylmethionine---8-amino-7-oxononanoate aminotransferase [EC:6.3.3.3 2.6.1.62]
D      TRINITY_DN9681_c0_g2_i20; K19562  BIO3-BIO1; bifunctional dethiobiotin synthetase / adenosylmethionine---8-amino-7-oxononanoate aminotransferase [EC:6.3.3.3 2.6.1.62]
D      TRINITY_DN9681_c0_g2_i14; K19562  BIO3-BIO1; bifunctional dethiobiotin synthetase / adenosylmethionine---8-amino-7-oxononanoate aminotransferase [EC:6.3.3.3 2.6.1.62]
D      TRINITY_DN7068_c0_g1_i1; K01012  bioB; biotin synthase [EC:2.8.1.6]
D      TRINITY_DN9733_c1_g1_i14; K01942  HLCS; biotin---protein ligase [EC:6.3.4.9 6.3.4.10 6.3.4.11 6.3.4.15]
D      TRINITY_DN9733_c1_g1_i11; K01942  HLCS; biotin---protein ligase [EC:6.3.4.9 6.3.4.10 6.3.4.11 6.3.4.15]
D      TRINITY_DN9733_c1_g1_i5; K03524  birA; BirA family transcriptional regulator, biotin operon repressor / biotin---[acetyl-CoA-carboxylase] ligase [EC:6.3.4.15]
C    00785 Lipoic acid metabolism [PATH:ko00785]
D      TRINITY_DN11125_c2_g1_i3; K03801  lipB; lipoyl(octanoyl) transferase [EC:2.3.1.181]
D      TRINITY_DN9785_c1_g2_i2; K23735  LIPT2, LIP2; lipoyl(octanoyl) transferase 2 [EC:2.3.1.181]
D      TRINITY_DN9859_c5_g4_i1; K03644  lipA, LIAS, LIP1, LIP5; lipoyl synthase [EC:2.8.1.8]
D      TRINITY_DN7461_c0_g2_i2; K03644  lipA, LIAS, LIP1, LIP5; lipoyl synthase [EC:2.8.1.8]
C    00790 Folate biosynthesis [PATH:ko00790]
D      TRINITY_DN9195_c0_g3_i2; K01495  GCH1, folE; GTP cyclohydrolase IA [EC:3.5.4.16]
D      TRINITY_DN9195_c0_g3_i9; K01495  GCH1, folE; GTP cyclohydrolase IA [EC:3.5.4.16]
D      TRINITY_DN9195_c0_g3_i3; K01495  GCH1, folE; GTP cyclohydrolase IA [EC:3.5.4.16]
D      TRINITY_DN9195_c0_g3_i7; K01495  GCH1, folE; GTP cyclohydrolase IA [EC:3.5.4.16]
D      TRINITY_DN9195_c0_g3_i1; K01495  GCH1, folE; GTP cyclohydrolase IA [EC:3.5.4.16]
D      TRINITY_DN9195_c0_g3_i4; K01495  GCH1, folE; GTP cyclohydrolase IA [EC:3.5.4.16]
D      TRINITY_DN9195_c0_g3_i6; K01495  GCH1, folE; GTP cyclohydrolase IA [EC:3.5.4.16]
D      TRINITY_DN9195_c0_g3_i8; K01495  GCH1, folE; GTP cyclohydrolase IA [EC:3.5.4.16]
D      TRINITY_DN10766_c2_g1_i1; K01633  folB; 7,8-dihydroneopterin aldolase/epimerase/oxygenase [EC:4.1.2.25 5.1.99.8 1.13.11.81]
D      TRINITY_DN9154_c5_g1_i6; K13941  folKP; 2-amino-4-hydroxy-6-hydroxymethyldihydropteridine diphosphokinase / dihydropteroate synthase [EC:2.7.6.3 2.5.1.15]
D      TRINITY_DN9154_c5_g1_i2; K13941  folKP; 2-amino-4-hydroxy-6-hydroxymethyldihydropteridine diphosphokinase / dihydropteroate synthase [EC:2.7.6.3 2.5.1.15]
D      TRINITY_DN9154_c5_g1_i3; K13941  folKP; 2-amino-4-hydroxy-6-hydroxymethyldihydropteridine diphosphokinase / dihydropteroate synthase [EC:2.7.6.3 2.5.1.15]
D      TRINITY_DN7364_c0_g1_i4; K00287  DHFR, folA; dihydrofolate reductase [EC:1.5.1.3]
D      TRINITY_DN8584_c3_g3_i2; K13998  DHFR-TS; dihydrofolate reductase / thymidylate synthase [EC:1.5.1.3 2.1.1.45]
D      TRINITY_DN10118_c0_g1_i2; K01930  FPGS; folylpolyglutamate synthase [EC:6.3.2.17]
D      TRINITY_DN10118_c0_g1_i8; K01930  FPGS; folylpolyglutamate synthase [EC:6.3.2.17]
D      TRINITY_DN10710_c0_g2_i5; K01930  FPGS; folylpolyglutamate synthase [EC:6.3.2.17]
D      TRINITY_DN10710_c0_g2_i2; K01930  FPGS; folylpolyglutamate synthase [EC:6.3.2.17]
D      TRINITY_DN10710_c0_g1_i13; K11754  folC; dihydrofolate synthase / folylpolyglutamate synthase [EC:6.3.2.12 6.3.2.17]
D      TRINITY_DN10710_c0_g1_i12; K11754  folC; dihydrofolate synthase / folylpolyglutamate synthase [EC:6.3.2.12 6.3.2.17]
D      TRINITY_DN10710_c0_g1_i18; K11754  folC; dihydrofolate synthase / folylpolyglutamate synthase [EC:6.3.2.12 6.3.2.17]
D      TRINITY_DN9202_c3_g1_i6; K20457  DHFS; dihydrofolate synthase [EC:6.3.2.12]
D      TRINITY_DN9202_c3_g1_i13; K20457  DHFS; dihydrofolate synthase [EC:6.3.2.12]
D      TRINITY_DN9836_c3_g1_i3; K01307  GGH; gamma-glutamyl hydrolase [EC:3.4.19.9]
D      TRINITY_DN6739_c0_g2_i3; K01497  ribA, RIB1; GTP cyclohydrolase II [EC:3.5.4.25]
D      TRINITY_DN6547_c0_g1_i1; K01497  ribA, RIB1; GTP cyclohydrolase II [EC:3.5.4.25]
D      TRINITY_DN6739_c0_g2_i1; K14652  ribBA; 3,4-dihydroxy 2-butanone 4-phosphate synthase / GTP cyclohydrolase II [EC:4.1.99.12 3.5.4.25]
D      TRINITY_DN6547_c0_g1_i3; K14652  ribBA; 3,4-dihydroxy 2-butanone 4-phosphate synthase / GTP cyclohydrolase II [EC:4.1.99.12 3.5.4.25]
D      TRINITY_DN8674_c4_g1_i7; K13950  pabAB; para-aminobenzoate synthetase [EC:2.6.1.85]
D      TRINITY_DN8674_c4_g1_i3; K13950  pabAB; para-aminobenzoate synthetase [EC:2.6.1.85]
D      TRINITY_DN8674_c4_g1_i8; K13950  pabAB; para-aminobenzoate synthetase [EC:2.6.1.85]
D      TRINITY_DN8674_c4_g1_i4; K13950  pabAB; para-aminobenzoate synthetase [EC:2.6.1.85]
D      TRINITY_DN7144_c0_g1_i1; K02619  pabC; 4-amino-4-deoxychorismate lyase [EC:4.1.3.38]
D      TRINITY_DN9664_c5_g1_i1; K18482  ADCL; 4-amino-4-deoxychorismate lyase [EC:4.1.3.38]
D      TRINITY_DN8322_c0_g2_i4; K00011  AKR1B; aldehyde reductase [EC:1.1.1.21]
D      TRINITY_DN10552_c2_g1_i17; K03639  moaA, CNX2; GTP 3',8-cyclase [EC:4.1.99.22]
D      TRINITY_DN7777_c0_g1_i2; K03637  moaC, CNX3; cyclic pyranopterin monophosphate synthase [EC:4.6.1.17]
D      TRINITY_DN7777_c0_g1_i4; K03637  moaC, CNX3; cyclic pyranopterin monophosphate synthase [EC:4.6.1.17]
D      TRINITY_DN7933_c2_g7_i1; K03635  MOCS2B, moaE; molybdopterin synthase catalytic subunit [EC:2.8.1.12]
D      TRINITY_DN10586_c1_g2_i9; K03831  mogA; molybdopterin adenylyltransferase [EC:2.7.7.75]
D      TRINITY_DN10586_c1_g2_i4; K03750  moeA; molybdopterin molybdotransferase [EC:2.10.1.1]
D      TRINITY_DN10586_c1_g2_i11; K15376  GPHN; gephyrin [EC:2.10.1.1 2.7.7.75]
D      TRINITY_DN10586_c1_g2_i13; K15376  GPHN; gephyrin [EC:2.10.1.1 2.7.7.75]
D      TRINITY_DN10809_c1_g1_i38; K15631  ABA3; molybdenum cofactor sulfurtransferase [EC:2.8.1.9]
D      TRINITY_DN10809_c1_g1_i23; K15631  ABA3; molybdenum cofactor sulfurtransferase [EC:2.8.1.9]
D      TRINITY_DN10809_c1_g1_i42; K15631  ABA3; molybdenum cofactor sulfurtransferase [EC:2.8.1.9]
D      TRINITY_DN10809_c1_g1_i8; K15631  ABA3; molybdenum cofactor sulfurtransferase [EC:2.8.1.9]
C    00670 One carbon pool by folate [PATH:ko00670]
D      TRINITY_DN7364_c0_g1_i4; K00287  DHFR, folA; dihydrofolate reductase [EC:1.5.1.3]
D      TRINITY_DN8584_c3_g3_i2; K13998  DHFR-TS; dihydrofolate reductase / thymidylate synthase [EC:1.5.1.3 2.1.1.45]
D      TRINITY_DN8188_c0_g1_i2; K01938  fhs; formate--tetrahydrofolate ligase [EC:6.3.4.3]
D      TRINITY_DN10799_c2_g4_i1; K00600  glyA, SHMT; glycine hydroxymethyltransferase [EC:2.1.2.1]
D      TRINITY_DN10813_c0_g3_i3; K00600  glyA, SHMT; glycine hydroxymethyltransferase [EC:2.1.2.1]
D      TRINITY_DN10015_c5_g1_i4; K00600  glyA, SHMT; glycine hydroxymethyltransferase [EC:2.1.2.1]
D      TRINITY_DN11077_c3_g1_i4; K00600  glyA, SHMT; glycine hydroxymethyltransferase [EC:2.1.2.1]
D      TRINITY_DN11077_c3_g1_i2; K00600  glyA, SHMT; glycine hydroxymethyltransferase [EC:2.1.2.1]
D      TRINITY_DN10813_c0_g3_i1; K00600  glyA, SHMT; glycine hydroxymethyltransferase [EC:2.1.2.1]
D      TRINITY_DN10021_c2_g3_i1; K00600  glyA, SHMT; glycine hydroxymethyltransferase [EC:2.1.2.1]
D      TRINITY_DN10813_c0_g3_i2; K00600  glyA, SHMT; glycine hydroxymethyltransferase [EC:2.1.2.1]
D      TRINITY_DN10676_c2_g1_i1; K00601  E2.1.2.2; phosphoribosylglycinamide formyltransferase [EC:2.1.2.2]
D      TRINITY_DN10024_c3_g1_i1; K00602  purH; phosphoribosylaminoimidazolecarboxamide formyltransferase / IMP cyclohydrolase [EC:2.1.2.3 3.5.4.10]
D      TRINITY_DN10024_c3_g1_i8; K00602  purH; phosphoribosylaminoimidazolecarboxamide formyltransferase / IMP cyclohydrolase [EC:2.1.2.3 3.5.4.10]
D      TRINITY_DN9862_c1_g1_i2; K13990  FTCD; glutamate formiminotransferase / formiminotetrahydrofolate cyclodeaminase [EC:2.1.2.5 4.3.1.4]
D      TRINITY_DN9862_c1_g1_i1; K13990  FTCD; glutamate formiminotransferase / formiminotetrahydrofolate cyclodeaminase [EC:2.1.2.5 4.3.1.4]
D      TRINITY_DN10242_c0_g1_i2; K00604  MTFMT, fmt; methionyl-tRNA formyltransferase [EC:2.1.2.9]
D      TRINITY_DN10637_c3_g2_i11; K00605  gcvT, AMT; aminomethyltransferase [EC:2.1.2.10]
D      TRINITY_DN7215_c1_g1_i8; K01433  purU; formyltetrahydrofolate deformylase [EC:3.5.1.10]
D      TRINITY_DN7215_c1_g1_i4; K01433  purU; formyltetrahydrofolate deformylase [EC:3.5.1.10]
D      TRINITY_DN10650_c3_g2_i1; K00297  metF, MTHFR; methylenetetrahydrofolate reductase (NADPH) [EC:1.5.1.20]
D      TRINITY_DN10650_c3_g2_i2; K00297  metF, MTHFR; methylenetetrahydrofolate reductase (NADPH) [EC:1.5.1.20]
[truncated: 2,269,105 more chars]
